# Supplementary material for: Passive wheels – A new localization system for automated guided vehicles
Source: Heliyon. 2024 Jul 20;10(15):e34967. doi: 10.1016/j.heliyon.2024.e34967 (PMC11829107; doi:10.1016/j.heliyon.2024.e34967)
Supplement: Multimedia component 1 [file mmc1.zip]

Archive with 149 entries (139 files):
- repository/
- repository/configuration_files/
- repository/configuration_files/amcl_params.yaml
- repository/configuration_files/graph_params.yaml
- repository/configuration_files/kalman_filter_params.yaml
- repository/datasets/
- repository/datasets/scenario1/
- repository/datasets/scenario1/th.txt
- repository/datasets/scenario1/x.txt
- repository/datasets/scenario1/y.txt
- repository/datasets/scenario2/
- repository/datasets/scenario2/th.txt
- repository/datasets/scenario2/x.txt
- repository/datasets/scenario2/y.txt
- repository/datasets/scenario3/
- repository/datasets/scenario3/th.txt
- repository/datasets/scenario3/x.txt
- repository/datasets/scenario3/y.txt
- repository/datasets/scenario4/
- repository/datasets/scenario4/th.txt
- repository/datasets/scenario4/x.txt
- repository/datasets/scenario4/y.txt
- repository/datasets/scenario5/
- repository/datasets/scenario5/th.txt
- repository/datasets/scenario5/x.txt
- repository/datasets/scenario5/y.txt
- repository/orientation_errors/
- repository/orientation_errors/scenario1_dw.png
- repository/orientation_errors/scenario1_dw_ahrs.png
- repository/orientation_errors/scenario1_dw_ahrs_amcl.png
- repository/orientation_errors/scenario1_dw_ahrs_graphs.png
- repository/orientation_errors/scenario1_dw_amcl.png
- repository/orientation_errors/scenario1_dw_graphs.png
- repository/orientation_errors/scenario1_pw.png
- repository/orientation_errors/scenario1_pw_ahrs.png
- repository/orientation_errors/scenario1_pw_ahrs_amcl.png
- repository/orientation_errors/scenario1_pw_ahrs_graphs.png
- repository/orientation_errors/scenario1_pw_amcl.png
- repository/orientation_errors/scenario1_pw_graphs.png
- repository/orientation_errors/scenario2_dw.png
- repository/orientation_errors/scenario2_dw_ahrs.png
- repository/orientation_errors/scenario2_dw_ahrs_amcl.png
- repository/orientation_errors/scenario2_dw_ahrs_graphs.png
- repository/orientation_errors/scenario2_dw_amcl.png
- repository/orientation_errors/scenario2_dw_graphs.png
- repository/orientation_errors/scenario2_pw.png
- repository/orientation_errors/scenario2_pw_ahrs.png
- repository/orientation_errors/scenario2_pw_ahrs_amcl.png
- repository/orientation_errors/scenario2_pw_ahrs_graphs.png
- repository/orientation_errors/scenario2_pw_amcl.png
- repository/orientation_errors/scenario2_pw_graphs.png
- repository/orientation_errors/scenario3_dw.png
- repository/orientation_errors/scenario3_dw_ahrs.png
- repository/orientation_errors/scenario3_dw_ahrs_amcl.png
- repository/orientation_errors/scenario3_dw_ahrs_graphs.png
- repository/orientation_errors/scenario3_dw_amcl.png
- repository/orientation_errors/scenario3_dw_graphs.png
- repository/orientation_errors/scenario3_pw.png
- repository/orientation_errors/scenario3_pw_ahrs.png
- repository/orientation_errors/scenario3_pw_ahrs_amcl.png
- repository/orientation_errors/scenario3_pw_ahrs_graphs.png
- repository/orientation_errors/scenario3_pw_amcl.png
- repository/orientation_errors/scenario3_pw_graphs.png
- repository/orientation_errors/scenario4_dw.png
- repository/orientation_errors/scenario4_dw_ahrs.png
- repository/orientation_errors/scenario4_dw_ahrs_amcl.png
- repository/orientation_errors/scenario4_dw_ahrs_graphs.png
- repository/orientation_errors/scenario4_dw_amcl.png
- repository/orientation_errors/scenario4_dw_graphs.png
- repository/orientation_errors/scenario4_pw.png
- repository/orientation_errors/scenario4_pw_ahrs.png
- repository/orientation_errors/scenario4_pw_ahrs_amcl.png
- repository/orientation_errors/scenario4_pw_ahrs_graphs.png
- repository/orientation_errors/scenario4_pw_amcl.png
- repository/orientation_errors/scenario4_pw_graphs.png
- repository/orientation_errors/scenario5_dw.png
- repository/orientation_errors/scenario5_dw_ahrs.png
- repository/orientation_errors/scenario5_dw_ahrs_amcl.png
- repository/orientation_errors/scenario5_dw_ahrs_graphs.png
- repository/orientation_errors/scenario5_dw_amcl.png
- repository/orientation_errors/scenario5_dw_graphs.png
- repository/orientation_errors/scenario5_pw.png
- repository/orientation_errors/scenario5_pw_ahrs.png
- repository/orientation_errors/scenario5_pw_ahrs_amcl.png
- repository/orientation_errors/scenario5_pw_ahrs_graphs.png
- repository/orientation_errors/scenario5_pw_amcl.png
- repository/orientation_errors/scenario5_pw_graphs.png
- repository/position_errors/
- repository/position_errors/scenario1_dw.html
- repository/position_errors/scenario1_dw_ahrs.html
- repository/position_errors/scenario1_dw_ahrs_amcl.html
- repository/position_errors/scenario1_dw_ahrs_graphs.html
- repository/position_errors/scenario1_dw_amcl.html
- repository/position_errors/scenario1_dw_graphs.html
- repository/position_errors/scenario1_pw.html
- repository/position_errors/scenario1_pw_ahrs.html
- repository/position_errors/scenario1_pw_ahrs_amcl.html
- repository/position_errors/scenario1_pw_ahrs_graphs.html
- repository/position_errors/scenario1_pw_amcl.html
- repository/position_errors/scenario1_pw_graphs.html
- repository/position_errors/scenario2_dw.html
- repository/position_errors/scenario2_dw_ahrs.html
- repository/position_errors/scenario2_dw_ahrs_amcl.html
- repository/position_errors/scenario2_dw_ahrs_graphs.html
- repository/position_errors/scenario2_dw_amcl.html
- repository/position_errors/scenario2_dw_graphs.html
- repository/position_errors/scenario2_pw.html
- repository/position_errors/scenario2_pw_ahrs.html
- repository/position_errors/scenario2_pw_ahrs_amcl.html
- repository/position_errors/scenario2_pw_ahrs_graphs.html
- repository/position_errors/scenario2_pw_amcl.html
- repository/position_errors/scenario2_pw_graphs.html
- repository/position_errors/scenario3_dw.html
- repository/position_errors/scenario3_dw_ahrs.html
- repository/position_errors/scenario3_dw_ahrs_amcl.html
- repository/position_errors/scenario3_dw_ahrs_graphs.html
- repository/position_errors/scenario3_dw_amcl.html
- repository/position_errors/scenario3_dw_graphs.html
- repository/position_errors/scenario3_pw.html
- repository/position_errors/scenario3_pw_ahrs.html
- repository/position_errors/scenario3_pw_ahrs_amcl.html
- repository/position_errors/scenario3_pw_ahrs_graphs.html
- repository/position_errors/scenario3_pw_amcl.html
- repository/position_errors/scenario3_pw_graphs.html
- repository/position_errors/scenario4_dw.html
- repository/position_errors/scenario4_dw_ahrs.html
- repository/position_errors/scenario4_dw_ahrs_amcl.html
- repository/position_errors/scenario4_dw_ahrs_graphs.html
- repository/position_errors/scenario4_dw_amcl.html
- repository/position_errors/scenario4_dw_graphs.html
- repository/position_errors/scenario4_pw.html
- repository/position_errors/scenario4_pw_ahrs.html
- repository/position_errors/scenario4_pw_ahrs_amcl.html
- repository/position_errors/scenario4_pw_ahrs_graphs.html
- repository/position_errors/scenario4_pw_amcl.html
- repository/position_errors/scenario4_pw_graphs.html
- repository/position_errors/scenario5_dw.html
- repository/position_errors/scenario5_dw_ahrs.html
- repository/position_errors/scenario5_dw_ahrs_amcl.html
- repository/position_errors/scenario5_dw_ahrs_graphs.html
- repository/position_errors/scenario5_dw_amcl.html
- repository/position_errors/scenario5_dw_graphs.html
- repository/position_errors/scenario5_pw.html
- repository/position_errors/scenario5_pw_ahrs.html
- repository/position_errors/scenario5_pw_ahrs_amcl.html
- repository/position_errors/scenario5_pw_ahrs_graphs.html
- repository/position_errors/scenario5_pw_amcl.html
- repository/position_errors/scenario5_pw_graphs.html
- repository/README.txt
