# Supplementary material for: Passive wheels – A new localization system for automated guided vehicles
Source: Heliyon. 2024 Jul 20;10(15):e34967. doi: 10.1016/j.heliyon.2024.e34967 (PMC11829107; doi:10.1016/j.heliyon.2024.e34967)
Supplement: Multimedia component 1 [file mmc1.zip › repository/datasets/scenario1/th.txt]

-1.432,-1.432,-1.432,-1.432,-1.375,-1.375,-1.318,-1.261,-1.203,-1.089,-0.974,-0.917,-0.688,-0.516,-0.401,-0.229,-0.229,-0.286,-0.344,-0.458,-0.516,-0.63,-0.745,-0.974,-0.974,-1.146,-1.261,-1.261,-1.318,-1.432,-1.432,-1.49,-1.604,-1.547,-1.604,-1.662,-1.662,-1.662,-1.719,-1.719,-1.662,-1.719,-1.719,-1.719,-1.776,-1.719,-1.776,-1.776,-1.776,-1.776,-1.776,-1.776,-1.662,-1.719,-1.833,-1.776,-1.776,-1.719,-1.719,-1.719,-1.719,-1.662,-1.662,-1.662,-1.662,-1.547,-1.604,-1.547,-1.547,nan,-1.604,nan,nan,nan,nan,nan,-1.49,-1.432,nan,nan,nan,nan,nan,-1.432,-1.375,nan,-1.432,-1.318,-1.203,-1.375,-1.261,-1.318,-1.318,-1.261,-1.375,-1.318,nan,-1.261,nan,-1.318,-1.203,nan,-1.375,-1.261,-1.318,-1.375,-1.375,-1.432,-1.375,-1.375,-1.261,-1.375,-1.261,-1.261,-1.318,-1.318,nan,-1.318,nan,-1.318,-1.203,nan,nan,nan,nan,nan,-1.318,-1.261,-1.203,-1.318,-1.203,-1.261,-1.203,-1.261,-1.261,-1.203,-1.203,-1.146,-1.089,-0.974,-1.089,-0.974,-0.974,-0.974,-1.089,-1.146,nan,-1.146,-0.974,-1.089,-1.146,-0.859,-0.917,nan,-1.089,-0.974,-0.974,-1.031,-1.031,-1.031,-0.974,-0.974,-0.974,-1.031,-0.859,-0.974,-0.974,-0.974,-0.974,nan,nan,-1.031,-1.031,-1.031,-0.974,-0.974,nan,nan,nan,nan,nan,nan,nan,nan,nan,nan,nan,nan,nan,nan,nan,-0.516,-0.344,-0.172,0.115,nan,0.688,nan,1.49,nan,nan,nan,nan,nan,nan,7.907,nan,nan,nan,nan,nan,nan,nan,nan,nan,nan,nan,nan,nan,nan,nan,nan,nan,nan,nan,nan,nan,nan,nan,nan,nan,nan,nan,nan,nan,nan,nan,69.213,70.646,72.135,73.51,75.115,nan,77.808,79.125,80.501,81.818,83.136,84.454,85.772,87.09,88.407,89.84,91.215,nan,nan,95.684,nan,98.549,100.096,101.7,103.247,104.851,106.341,108.06,109.721,111.383,113.159,114.821,116.54,118.087,119.92,121.639,123.358,125.019,126.624,128.285,130.004,131.551,133.213,134.702,136.421,138.026,139.458,140.948,142.495,144.156,145.474,147.136,148.683,150.0,151.662,153.094,154.527,155.959,157.506,158.996,160.485,161.918,163.522,164.955,166.444,167.877,169.309,170.741,172.059,173.434,174.695,175.955,176.872,177.732,178.419,178.992,179.393,179.68,179.909,179.966,179.909,179.851,179.794,179.737,179.622,179.565,179.565,179.508,179.45,179.45,179.45,179.45,179.45,179.45,179.45,179.45,179.45,179.45,179.393,179.393,179.336,179.278,179.221,179.164,179.221,179.221,179.278,179.336,179.393,179.45,179.794,179.851,179.966,179.966,-179.909,-179.794,-179.851,-179.851,-179.622,-179.565,-179.68,-179.68,-179.622,-179.622,-179.622,-179.622,-179.45,-179.508,-179.565,-179.508,-179.508,-179.68,-179.68,-179.565,-179.622,-179.622,-179.68,-179.737,-179.794,-179.622,-179.794,-179.794,-179.966,nan,-179.794,-179.851,-179.851,-179.851,-179.966,-179.966,-179.966,180.023,179.966,179.851,179.966,179.851,179.909,179.794,179.909,179.794,179.737,179.737,179.737,179.737,179.622,179.508,nan,179.622,nan,nan,nan,179.508,179.565,179.45,179.336,179.164,178.763,178.476,178.534,178.476,178.304,177.789,177.732,177.388,177.216,177.101,176.872,176.757,176.356,176.299,176.242,176.07,176.013,175.955,175.669,175.783,175.612,175.44,175.382,175.497,175.382,175.325,nan,175.44,175.44,nan,nan,175.44,175.44,nan,175.44,nan,175.497,175.44,175.497,175.497,175.497,175.497,175.554,nan,nan,nan,175.612,nan,nan,175.554,175.554,175.669,175.669,175.669,175.669,175.669,nan,nan,175.841,175.726,175.726,175.783,175.783,175.841,175.955,176.07,176.242,176.471,176.643,176.7,176.872,177.044,177.216,177.388,177.617,177.789,177.846,178.133,178.247,178.362,178.534,178.706,nan,178.935,179.164,179.221,179.336,179.393,179.45,179.622,179.622,179.794,179.794,179.737,179.966,179.909,nan,179.909,-179.966,179.966,179.909,-179.909,-179.909,-179.966,nan,-179.966,-179.966,179.966,179.966,179.909,179.909,-180.023,179.909,179.966,179.909,179.966,179.909,179.909,179.851,179.909,179.851,179.851,179.851,179.794,179.794,179.794,179.737,179.737,179.68,179.68,179.68,179.622,179.622,179.565,nan,179.622,179.565,179.565,179.508,179.508,179.45,179.45,179.45,179.45,179.393,179.393,179.393,179.393,179.336,179.336,179.278,179.278,179.336,179.221,179.221,179.278,179.278,179.221,179.221,179.221,179.164,nan,nan,nan,nan,nan,nan,nan,nan,nan,nan,nan,nan,nan,nan,nan,nan,nan,nan,nan,nan,nan,nan,nan,nan,nan,nan,nan,nan,nan,nan,nan,nan,nan,nan,nan,nan,nan,nan,nan,nan,nan,nan,nan,nan,nan,nan,nan,nan,nan,nan,nan,nan,nan,nan,nan,nan,nan,nan,nan,nan,nan,nan,nan,nan,nan,nan,nan,nan,nan,nan,nan,nan,nan,nan,nan,nan,nan,nan,nan,nan,nan,nan,nan,nan,nan,nan,nan,nan,nan,nan,nan,nan,nan,nan,nan,nan,nan,nan,nan,nan,nan,nan,nan,nan,nan,nan,nan,nan,nan,nan,nan,nan,nan,nan,nan,nan,nan,nan,nan,nan,nan,nan,nan,nan,nan,nan,nan,nan,nan,nan,nan,nan,nan,nan,nan,nan,nan,nan,nan,nan,nan,nan,nan,nan,nan
-1.442,-1.41,-1.406,-1.402,-1.398,-1.359,-1.321,-1.25,-1.155,-1.06,-0.965,-0.843,-0.722,-0.571,-0.49,-0.409,-0.451,-0.494,-0.587,-0.68,-0.782,-0.886,-0.989,-1.105,-1.22,-1.321,-1.422,-1.505,-1.588,-1.655,-1.721,-1.772,-1.823,-1.843,-1.863,-1.883,-1.903,-1.924,-1.944,-1.954,-1.964,-1.98,-1.996,-2.005,-2.009,-2.013,-2.023,-2.033,-2.043,-2.049,-2.055,-2.043,-2.031,-2.019,-2.007,-1.994,-1.982,-1.966,-1.95,-1.946,-1.942,-1.94,-1.938,-1.926,-1.92,-1.914,-1.901,-1.889,-1.877,-1.863,-1.849,-1.843,-1.835,-1.827,-1.818,-1.808,-1.798,-1.788,-1.78,-1.772,-1.754,-1.736,-1.717,-1.699,-1.683,-1.667,-1.655,-1.642,-1.63,-1.622,-1.628,-1.634,-1.62,-1.606,-1.596,-1.586,-1.576,-1.574,-1.558,-1.541,-1.533,-1.525,-1.513,-1.501,-1.493,-1.485,-1.477,-1.473,-1.469,-1.475,-1.473,-1.471,-1.473,-1.475,-1.473,-1.471,-1.46,-1.45,-1.452,-1.454,-1.458,-1.462,-1.466,-1.464,-1.462,-1.464,-1.466,-1.46,-1.454,-1.442,-1.43,-1.432,-1.434,-1.44,-1.43,-1.42,-1.418,-1.416,-1.414,-1.41,-1.41,-1.41,-1.41,-1.414,-1.416,-1.418,-1.422,-1.426,-1.43,-1.432,-1.43,-1.428,-1.426,-1.418,-1.41,-1.4,-1.39,-1.4,-1.418,-1.436,-1.43,-1.424,-1.426,-1.428,-1.434,-1.44,-1.446,-1.452,-1.458,-1.466,-1.47,-1.474,-1.474,-1.474,-1.472,-1.47,-1.468,-1.466,-1.464,-1.462,-1.444,-1.426,-1.408,-1.404,-1.394,-1.383,-1.323,-1.262,-1.201,-1.07,-0.938,-0.757,-0.538,-0.319,-0.029,0.263,0.681,1.096,1.513,2.073,2.634,3.442,4.539,5.64,6.74,8.122,9.507,11.16,12.813,14.699,16.581,18.616,20.659,22.817,24.977,27.189,29.407,31.638,33.823,36.019,38.133,40.238,42.272,44.295,46.321,48.242,50.035,51.84,53.514,55.196,56.877,58.463,60.046,61.555,63.008,64.461,65.912,67.319,68.725,70.101,71.444,72.788,74.126,75.457,76.776,78.091,79.406,80.707,82.013,83.318,84.625,85.957,87.345,88.731,90.162,91.595,93.066,94.538,96.048,97.555,99.06,100.597,102.132,103.708,105.28,106.895,108.511,110.149,111.802,113.462,115.119,116.775,118.427,120.082,121.709,123.333,124.921,126.511,128.08,129.647,131.209,132.77,134.292,135.812,137.314,138.817,140.303,141.797,143.284,144.773,146.264,147.752,149.216,150.69,152.172,153.651,155.135,156.629,158.124,159.599,161.039,162.479,163.877,165.275,166.596,167.915,169.063,170.206,171.347,172.265,172.928,173.589,173.978,174.37,174.518,174.665,174.651,174.637,174.623,174.546,174.508,174.469,174.419,174.368,174.34,174.311,174.303,174.295,174.287,174.287,174.287,174.289,174.291,174.293,174.273,174.253,174.232,174.186,174.139,174.105,174.109,174.113,174.18,174.247,174.363,174.481,174.599,174.73,174.861,174.973,175.084,175.167,175.25,175.309,175.367,175.398,175.428,175.46,175.493,175.517,175.531,175.545,175.559,175.574,175.572,175.57,175.563,175.557,175.545,175.533,175.513,175.493,175.472,175.438,175.404,175.373,175.343,175.311,175.278,175.254,175.23,175.191,175.165,175.139,175.112,175.086,175.06,175.04,175.021,175.003,174.985,174.973,174.953,174.932,174.912,174.892,174.872,174.853,174.835,174.809,174.783,174.76,174.738,174.716,174.694,174.671,174.637,174.603,174.568,174.481,174.332,174.182,174.032,173.838,173.644,173.447,173.251,173.055,172.859,172.659,172.458,172.262,172.084,171.906,171.728,171.564,171.425,171.285,171.164,171.042,170.949,170.856,170.763,170.694,170.626,170.579,170.557,170.535,170.512,170.512,170.527,170.541,170.555,170.567,170.573,170.579,170.587,170.595,170.597,170.599,170.605,170.612,170.62,170.628,170.636,170.644,170.652,170.668,170.68,170.692,170.703,170.713,170.723,170.733,170.747,170.761,170.773,170.785,170.796,170.806,170.816,170.824,170.84,170.856,170.913,170.969,171.101,171.233,171.38,171.528,171.676,171.83,171.983,172.137,172.305,172.473,172.642,172.812,172.976,173.141,173.304,173.46,173.616,173.767,173.919,174.061,174.202,174.32,174.421,174.522,174.601,174.68,174.75,174.821,174.878,174.934,174.971,175.007,175.031,175.056,175.078,175.1,175.123,175.137,175.151,175.149,175.135,175.121,175.106,175.092,175.078,175.07,175.062,175.05,175.038,175.032,175.019,175.007,174.995,174.983,174.971,174.959,174.945,174.93,174.912,174.894,174.874,174.854,174.829,174.805,174.787,174.769,174.75,174.734,174.718,174.694,174.672,174.649,174.633,174.617,174.599,174.58,174.562,174.542,174.522,174.51,174.498,174.479,174.461,174.441,174.421,174.4,174.38,174.356,174.332,174.311,174.291,174.271,174.251,174.228,174.206,174.194,174.182,174.168,174.15,174.131,174.115,174.099,174.083,174.075,174.044,174.014,173.984,173.974,173.963,173.955,173.947,173.939,173.931,173.921,173.911,173.929,173.947,173.955,173.957,173.959,173.967,173.976,173.976,173.976,173.976,173.978,173.982,173.986,173.99,173.978,173.965,173.976,173.986,173.98,173.974,173.996,174.018,174.024,174.03,174.03,174.03,174.032,174.034,174.034,174.034,174.034,174.034,174.034,174.034,174.034,174.034,174.034,174.034,174.034,174.034
-1.461,-1.461,-1.436,-1.398,-1.373,-1.31,-1.247,-1.184,-1.096,-1.007,-0.894,-0.768,-0.604,-0.441,-0.302,-0.214,-0.176,-0.227,-0.315,-0.415,-0.529,-0.642,-0.755,-0.882,-0.982,-1.07,-1.159,-1.247,-1.322,-1.385,-1.411,-1.423,-1.448,-1.461,-1.486,-1.524,-1.562,-1.6,-1.625,-1.65,-1.662,-1.662,-1.675,-1.688,-1.688,-1.688,-1.7,-1.7,-1.7,-1.688,-1.688,-1.675,-1.662,-1.65,-1.65,-1.65,-1.625,-1.612,-1.612,-1.6,-1.587,-1.574,-1.562,-1.549,-1.549,-1.537,-1.486,-1.448,-1.436,-1.448,-1.448,-1.763,-1.75,-1.738,-1.725,-1.725,-1.713,-1.7,-1.7,-1.7,-1.687,-1.675,-1.637,-1.587,-1.536,-1.511,-1.499,-1.486,-1.473,-1.448,-1.436,-1.423,-1.423,-1.423,-1.41,-1.398,-1.373,-1.373,-1.347,-1.335,-1.322,-1.31,-1.297,-1.31,-1.284,-1.272,-1.272,-1.284,-1.284,-1.297,-1.297,-1.297,-1.284,-1.259,-1.259,-1.247,-1.234,-1.221,-1.209,-1.209,-1.196,-1.196,-1.171,-1.184,-1.196,-1.221,-1.221,-1.221,-1.209,-1.196,-1.184,-1.171,-1.171,-1.158,-1.158,-1.158,-1.146,-1.108,-1.095,-1.095,-1.095,-1.095,-1.121,-1.133,-1.12,-1.133,-1.108,-1.083,-1.07,-1.07,-1.057,-1.032,-1.032,-1.032,-1.02,-1.02,-1.02,-1.02,-1.007,-0.994,-0.994,-0.994,-0.994,-0.969,-0.957,-0.944,-0.944,-0.957,-0.969,-0.969,-0.969,-0.969,-0.969,-0.982,-0.994,-0.994,-0.994,-0.994,-0.994,-0.994,-0.982,-0.969,-0.969,-0.969,-0.969,-0.957,-0.944,-0.932,-0.869,-0.743,-0.604,-0.415,-0.239,-0.05,0.202,0.516,0.87,1.286,1.764,2.344,3.011,3.843,4.8,5.91,7.157,8.578,10.117,11.777,13.594,15.526,17.521,19.627,21.792,24.022,26.28,28.569,30.862,33.144,35.414,37.643,39.848,42.027,44.144,46.233,48.241,50.213,52.119,53.982,55.758,57.483,59.147,60.768,62.347,63.896,65.421,66.906,68.366,69.817,71.239,72.638,74.025,75.394,76.743,78.092,79.44,80.765,82.099,83.422,84.731,86.054,87.387,88.752,90.122,91.523,92.958,94.419,95.892,97.381,98.891,100.424,101.964,103.516,105.103,106.729,108.363,110.028,111.702,113.39,115.081,116.781,118.48,120.183,121.856,123.519,125.191,126.857,128.484,130.12,131.722,133.321,134.922,136.499,138.043,139.568,141.093,142.604,144.13,145.627,147.128,148.638,150.124,151.613,153.097,154.571,156.059,157.544,159.034,160.529,162.015,163.488,164.952,166.396,167.846,169.272,170.671,172.02,173.316,174.5,175.569,176.465,177.258,177.888,178.417,178.782,179.047,179.223,179.248,179.186,179.097,179.034,178.959,178.871,178.82,178.795,178.77,178.745,178.732,178.719,178.719,178.732,178.732,178.732,178.732,178.732,178.732,178.719,178.669,178.619,178.568,178.531,178.518,178.531,178.568,178.631,178.732,178.858,178.984,179.122,179.261,179.387,179.501,179.589,179.664,179.74,179.828,179.891,179.942,179.979,180.017,180.042,180.055,180.068,180.08,180.105,180.118,180.118,180.118,180.08,180.055,180.03,180.005,179.967,179.929,179.891,179.866,179.828,179.803,179.778,179.765,179.74,179.715,179.69,179.677,179.639,179.614,179.564,179.538,179.526,179.501,179.501,179.488,179.475,179.463,179.438,179.412,179.387,179.375,179.349,179.312,179.299,179.274,179.274,179.261,179.236,179.211,179.198,179.186,179.16,179.123,179.072,178.959,178.795,178.606,178.392,178.19,177.989,177.787,177.586,177.372,177.145,176.956,176.755,176.566,176.389,176.225,176.049,175.898,175.747,175.595,175.469,175.381,175.281,175.192,175.117,175.054,175.016,174.991,174.978,174.978,174.978,174.978,174.978,174.991,174.991,174.991,175.003,175.003,175.029,175.029,175.029,175.029,175.029,175.041,175.054,175.066,175.066,175.066,175.079,175.079,175.091,175.104,175.117,175.142,175.167,175.18,175.192,175.205,175.217,175.205,175.192,175.192,175.18,175.18,175.18,175.192,175.23,175.293,175.406,175.57,175.746,175.91,176.074,176.238,176.402,176.553,176.729,176.906,177.082,177.258,177.422,177.587,177.737,177.901,178.052,178.216,178.367,178.48,178.619,178.72,178.795,178.883,178.972,179.06,179.148,179.236,179.299,179.35,179.362,179.387,179.425,179.438,179.463,179.501,179.526,179.539,179.539,179.526,179.513,179.513,179.513,179.501,179.488,179.488,179.463,179.45,179.438,179.413,179.413,179.4,179.4,179.4,179.4,179.4,179.4,179.387,179.35,179.324,179.299,179.274,179.249,179.236,179.224,179.198,179.173,179.161,179.148,179.123,179.098,179.072,179.06,179.06,179.047,179.035,178.997,178.959,178.947,178.934,178.921,178.909,178.884,178.858,178.846,178.821,178.808,178.795,178.77,178.745,178.72,178.695,178.682,178.669,178.657,178.644,178.644,178.632,178.619,178.594,178.581,178.569,178.569,178.543,178.518,178.518,178.518,178.506,178.493,178.493,178.48,178.48,178.48,178.48,178.493,178.518,178.518,178.518,178.518,178.518,178.518,178.531,178.531,178.531,178.518,178.518,178.506,178.506,178.518,178.518,178.493,178.493,178.506,178.506,178.518,178.543,178.543,178.543,178.543,178.543,178.543,178.543,178.543,178.543,178.543,178.543,178.543,178.543,178.543,178.543,178.543,178.543,178.543,178.543,178.543
-1.288,-1.289,-1.277,-1.266,-1.237,-1.208,-1.158,-1.1,-1.03,-0.935,-0.835,-0.714,-0.567,-0.402,-0.237,-0.124,-0.088,-0.118,-0.197,-0.302,-0.406,-0.52,-0.635,-0.75,-0.868,-0.967,-1.06,-1.139,-1.216,-1.281,-1.339,-1.383,-1.411,-1.444,-1.477,-1.504,-1.534,-1.566,-1.591,-1.608,-1.617,-1.632,-1.639,-1.646,-1.645,-1.645,-1.646,-1.652,-1.657,-1.662,-1.662,-1.659,-1.649,-1.641,-1.63,-1.625,-1.615,-1.594,-1.582,-1.588,-1.579,-1.564,-1.563,-1.551,-1.542,-1.534,-1.519,-1.499,-1.488,-1.485,-1.48,-1.468,-1.448,-1.444,-1.425,-1.417,-1.407,-1.399,-1.385,-1.377,-1.371,-1.359,-1.342,-1.317,-1.3,-1.287,-1.275,-1.265,-1.262,-1.251,-1.246,-1.234,-1.224,-1.215,-1.207,-1.197,-1.177,-1.171,-1.157,-1.149,-1.143,-1.131,-1.133,-1.131,-1.131,-1.131,-1.13,-1.136,-1.129,-1.117,-1.125,-1.126,-1.124,-1.116,-1.113,-1.112,-1.1,-1.097,-1.093,-1.09,-1.093,-1.092,-1.087,-1.087,-1.091,-1.09,-1.087,-1.079,-1.076,-1.07,-1.062,-1.045,-1.043,-1.045,-1.044,-1.038,-1.033,-1.03,-1.022,-1.014,-1.008,-0.996,-1.01,-1.006,-1.005,-0.998,-0.995,-0.991,-0.986,-0.99,-0.984,-0.981,-0.98,-0.988,-0.987,-0.976,-0.974,-0.977,-0.984,-0.979,-0.981,-0.978,-0.974,-0.973,-0.972,-0.979,-0.978,-0.972,-0.974,-0.975,-0.976,-0.977,-0.974,-0.974,-0.97,-0.967,-0.963,-0.963,-0.96,-0.961,-0.957,-0.955,-0.947,-0.944,-0.939,-0.933,-0.926,-0.918,-0.881,-0.785,-0.646,-0.498,-0.312,-0.131,0.091,0.362,0.681,1.043,1.48,2.004,2.631,3.387,4.286,5.333,6.537,7.878,9.375,11.017,12.786,14.68,16.669,18.748,20.9,23.107,25.366,27.643,29.945,32.249,34.535,36.819,39.065,41.267,43.435,45.537,47.599,49.588,51.533,53.404,55.219,56.964,58.666,60.316,61.928,63.487,65.026,66.53,68.018,69.467,70.906,72.326,73.72,75.114,76.479,77.848,79.198,80.544,81.885,83.226,84.546,85.878,87.223,88.577,89.954,91.357,92.788,94.249,95.739,97.234,98.74,100.27,101.82,103.386,104.982,106.603,108.238,109.889,111.57,113.257,114.954,116.651,118.362,120.07,121.777,123.473,125.158,126.824,128.478,130.107,131.721,133.318,134.913,136.5,138.072,139.617,141.159,142.681,144.192,145.699,147.199,148.692,150.2,151.693,153.177,154.655,156.136,157.628,159.125,160.631,162.139,163.626,165.118,166.585,168.018,169.463,170.893,172.28,173.631,174.903,176.05,177.043,177.894,178.612,179.198,179.653,179.969,180.159,180.231,180.188,180.1,180.001,179.936,179.854,179.782,179.748,179.712,179.688,179.655,179.631,179.63,179.645,179.655,179.649,179.642,179.637,179.647,179.642,179.601,179.54,179.484,179.433,179.404,179.395,179.41,179.459,179.543,179.644,179.776,179.917,180.049,180.178,180.289,180.384,180.462,180.532,180.588,180.644,180.686,180.727,180.753,180.778,180.8,180.821,180.833,180.843,180.855,180.857,180.851,180.835,180.81,180.794,180.776,180.746,180.714,180.68,180.656,180.633,180.608,180.584,180.56,180.538,180.506,180.478,180.454,180.422,180.397,180.374,180.355,180.337,180.318,180.299,180.272,180.251,180.228,180.205,180.189,180.161,180.143,180.127,180.109,180.085,180.069,180.048,180.028,180.003,179.983,179.967,179.955,179.936,179.915,179.869,179.79,179.66,179.478,179.264,179.037,178.823,178.628,178.426,178.231,178.018,177.813,177.622,177.438,177.258,177.083,176.906,176.743,176.591,176.442,176.314,176.202,176.095,176.015,175.932,175.872,175.813,175.777,175.754,175.742,175.749,175.761,175.775,175.78,175.791,175.796,175.8,175.805,175.811,175.818,175.822,175.826,175.834,175.846,175.86,175.862,175.87,175.878,175.89,175.907,175.915,175.932,175.94,175.949,175.96,175.974,175.988,175.999,176.003,176.014,176.024,176.028,176.032,176.024,176.034,176.04,176.049,176.082,176.165,176.314,176.503,176.694,176.858,177.008,177.151,177.308,177.469,177.652,177.825,177.989,178.155,178.327,178.492,178.659,178.817,178.974,179.121,179.263,179.383,179.501,179.6,179.698,179.787,179.867,179.944,180.019,180.081,180.144,180.19,180.22,180.244,180.273,180.304,180.325,180.344,180.349,180.353,180.342,180.336,180.325,180.309,180.299,180.285,180.271,180.263,180.257,180.246,180.238,180.227,180.212,180.203,180.187,180.178,180.162,180.155,180.143,180.127,180.109,180.09,180.071,180.052,180.032,180.013,179.99,179.972,179.952,179.934,179.914,179.899,179.878,179.858,179.84,179.822,179.8,179.783,179.768,179.751,179.734,179.717,179.701,179.683,179.659,179.637,179.621,179.602,179.583,179.559,179.546,179.521,179.504,179.481,179.463,179.449,179.427,179.41,179.394,179.375,179.36,179.348,179.335,179.332,179.321,179.305,179.294,179.28,179.271,179.268,179.258,179.25,179.248,179.242,179.243,179.243,179.249,179.279,179.282,179.267,179.273,179.274,179.276,179.283,179.282,179.282,179.289,179.284,179.285,179.284,179.294,179.3,179.294,179.294,179.308,179.296,179.312,179.336,179.337,179.326,179.334,179.34,179.33,179.329,179.332,179.33,179.328,179.326,179.318,179.323,179.322
-1.288,-1.282,-1.271,-1.25,-1.223,-1.181,-1.13,-1.066,-0.983,-0.889,-0.778,-0.644,-0.491,-0.329,-0.198,-0.127,-0.12,-0.168,-0.253,-0.35,-0.458,-0.57,-0.684,-0.801,-0.907,-1.004,-1.09,-1.17,-1.24,-1.303,-1.354,-1.39,-1.424,-1.458,-1.486,-1.516,-1.548,-1.575,-1.595,-1.609,-1.624,-1.633,-1.641,-1.644,-1.645,-1.645,-1.649,-1.654,-1.659,-1.661,-1.659,-1.652,-1.644,-1.635,-1.628,-1.62,-1.604,-1.59,-1.588,-1.582,-1.571,-1.566,-1.556,-1.547,-1.539,-1.526,-1.509,-1.495,-1.488,-1.483,-1.473,-1.456,-1.449,-1.433,-1.422,-1.412,-1.404,-1.392,-1.382,-1.374,-1.364,-1.35,-1.329,-1.31,-1.295,-1.282,-1.27,-1.265,-1.256,-1.249,-1.239,-1.229,-1.22,-1.212,-1.202,-1.185,-1.176,-1.164,-1.154,-1.146,-1.136,-1.133,-1.131,-1.131,-1.131,-1.13,-1.133,-1.131,-1.122,-1.124,-1.125,-1.124,-1.119,-1.115,-1.112,-1.105,-1.099,-1.095,-1.092,-1.092,-1.092,-1.089,-1.087,-1.09,-1.09,-1.087,-1.082,-1.078,-1.073,-1.065,-1.052,-1.046,-1.045,-1.044,-1.04,-1.035,-1.032,-1.025,-1.017,-1.011,-1.001,-1.007,-1.006,-1.005,-1.0,-0.997,-0.993,-0.988,-0.989,-0.986,-0.983,-0.98,-0.985,-0.986,-0.979,-0.976,-0.977,-0.981,-0.979,-0.98,-0.978,-0.976,-0.973,-0.972,-0.976,-0.977,-0.974,-0.974,-0.975,-0.975,-0.976,-0.974,-0.974,-0.971,-0.969,-0.965,-0.963,-0.959,-0.96,-0.962,-0.963,-0.961,-0.959,-0.957,-0.952,-0.948,-0.942,-0.917,-0.847,-0.733,-0.597,-0.429,-0.253,-0.049,0.197,0.488,0.825,1.226,1.705,2.276,2.964,3.786,4.75,5.868,7.128,8.538,10.094,11.788,13.608,15.537,17.561,19.666,21.839,24.064,26.327,28.612,30.909,33.202,35.485,37.746,39.971,42.156,44.294,46.379,48.408,50.38,52.286,54.136,55.921,57.651,59.331,60.964,62.553,64.11,65.632,67.131,68.601,70.052,71.482,72.89,74.288,75.665,77.035,78.395,79.746,81.09,82.431,83.761,85.09,86.428,87.777,89.143,90.533,91.951,93.395,94.866,96.355,97.855,99.372,100.909,102.469,104.051,105.656,107.28,108.925,110.59,112.269,113.959,115.656,117.361,119.067,120.774,122.474,124.165,125.841,127.501,129.143,130.766,132.373,133.973,135.563,137.142,138.703,140.247,141.778,143.296,144.806,146.312,147.813,149.315,150.811,152.3,153.784,155.264,156.753,158.245,159.75,161.258,162.759,164.256,165.735,167.189,168.633,170.067,171.473,172.845,174.155,175.361,176.436,177.366,178.161,178.823,179.354,179.748,180.012,180.154,180.178,180.129,180.048,179.977,179.9,179.825,179.776,179.735,179.706,179.674,179.647,179.636,179.642,179.65,179.65,179.645,179.64,179.645,179.644,179.617,179.568,179.515,179.462,179.425,179.406,179.408,179.441,179.505,179.593,179.709,179.841,179.973,180.104,180.222,180.327,180.413,180.489,180.553,180.611,180.66,180.702,180.735,180.763,180.787,180.809,180.825,180.836,180.848,180.854,180.852,180.841,180.821,180.804,180.787,180.761,180.732,180.699,180.672,180.648,180.623,180.599,180.575,180.551,180.522,180.494,180.469,180.44,180.413,180.389,180.368,180.348,180.329,180.31,180.287,180.264,180.241,180.218,180.2,180.176,180.156,180.138,180.119,180.098,180.082,180.063,180.046,180.026,180.006,179.987,179.968,179.949,179.928,179.892,179.828,179.722,179.568,179.375,179.16,178.946,178.744,178.542,178.344,178.137,177.931,177.735,177.546,177.363,177.185,177.008,176.839,176.681,176.529,176.392,176.271,176.159,176.067,175.981,175.911,175.849,175.803,175.772,175.753,175.75,175.758,175.768,175.777,175.786,175.793,175.798,175.803,175.808,175.815,175.82,175.824,175.831,175.841,175.853,175.859,175.867,175.875,175.885,175.899,175.91,175.924,175.935,175.944,175.955,175.967,175.981,175.992,175.999,176.004,176.009,176.014,176.018,176.022,176.029,176.036,176.045,176.069,176.129,176.242,176.408,176.59,176.761,176.918,177.068,177.221,177.379,177.553,177.727,177.894,178.06,178.23,178.397,178.563,178.725,178.884,179.036,179.181,179.311,179.432,179.539,179.641,179.734,179.819,179.899,179.976,180.043,180.108,180.16,180.199,180.227,180.256,180.287,180.312,180.332,180.344,180.35,180.345,180.339,180.33,180.317,180.305,180.293,180.279,180.269,180.262,180.252,180.243,180.233,180.22,180.209,180.195,180.184,180.17,180.161,180.149,180.135,180.119,180.101,180.082,180.063,180.043,180.024,180.003,179.983,179.963,179.945,179.925,179.909,179.889,179.869,179.851,179.833,179.813,179.794,179.778,179.761,179.744,179.727,179.711,179.694,179.672,179.65,179.632,179.613,179.594,179.572,179.556,179.534,179.515,179.494,179.474,179.459,179.438,179.421,179.404,179.386,179.37,179.356,179.343,179.337,179.327,179.313,179.302,179.288,179.277,179.271,179.263,179.255,179.251,179.245,179.244,179.243,179.247,179.267,179.277,179.272,179.273,179.274,179.276,179.281,179.282,179.282,179.286,179.285,179.285,179.285,179.291,179.297,179.295,179.294,179.303,179.299,179.307,179.326,179.334,179.329,179.332,179.337,179.333,179.33,179.332,179.331,179.329,179.327,179.321,179.323,179.322,179.323,179.327
0.006,0.038,0.042,0.046,0.051,0.089,0.127,0.198,0.293,0.388,0.483,0.605,0.726,0.868,0.949,1.03,0.987,0.945,0.852,0.759,0.656,0.558,0.455,0.34,0.179,0.078,-0.023,-0.129,-0.212,-0.279,-0.365,-0.415,-0.466,-0.477,-0.497,-0.517,-0.537,-0.575,-0.595,-0.605,-0.672,-0.688,-0.704,-0.759,-0.763,-0.767,-0.772,-0.782,-0.793,-0.848,-0.854,-0.842,-0.83,-0.858,-0.846,-0.834,-0.838,-0.822,-0.806,-0.798,-0.794,-0.792,-0.91,-0.898,-0.892,-0.952,-0.94,-0.928,-0.916,-0.915,-0.901,-0.895,-0.887,-0.878,-0.87,-0.971,-0.961,-0.951,-1.033,-1.025,-1.006,-0.999,-0.98,-0.962,-0.946,-1.013,-1.001,-0.988,-0.989,-0.981,-0.987,-0.997,-0.982,-0.968,-1.029,-1.019,-1.009,-1.06,-1.044,-1.027,-1.019,-1.04,-1.028,-1.016,-1.061,-1.052,-1.044,-1.059,-1.055,-1.061,-1.08,-1.078,-1.08,-1.078,-1.076,-1.074,-1.063,-1.039,-1.041,-1.043,-0.981,-0.985,-0.989,-1.034,-1.032,-1.034,-1.079,-1.073,-1.067,-1.09,-1.078,-1.08,-1.082,-1.055,-1.045,-1.035,-1.0,-0.998,-0.996,-0.942,-0.942,-0.942,-0.948,-0.952,-0.954,-0.979,-0.984,-0.988,-0.992,-0.989,-0.987,-0.985,-0.971,-0.962,-0.954,-0.974,-0.964,-0.974,-1.012,-1.03,-1.024,-0.963,-0.965,-0.967,-0.973,-0.979,-1.004,-1.01,-1.016,-1.024,-1.028,-1.032,-1.032,-1.032,-1.03,-1.028,-1.026,-1.024,-1.022,-1.02,-1.002,-0.983,-0.965,-0.961,-0.951,-0.941,-0.88,-0.82,-0.759,-0.627,-0.496,-0.314,-0.096,0.123,0.413,0.705,1.124,1.539,1.956,2.516,3.077,3.885,4.982,6.06,7.16,8.542,9.927,11.58,13.217,15.102,16.985,19.027,21.07,23.228,25.446,27.657,29.875,32.175,34.36,36.556,38.671,40.819,42.853,44.877,46.989,48.91,50.704,52.614,54.287,55.97,57.701,59.287,60.87,62.542,63.995,65.448,66.899,68.394,69.8,71.175,72.61,73.954,75.292,76.708,78.027,79.342,80.657,81.958,83.339,84.644,85.951,87.283,88.672,90.124,91.555,92.988,94.516,95.988,97.498,99.058,100.564,102.101,103.685,105.261,106.833,108.513,110.129,111.767,113.421,115.129,116.786,118.441,120.136,121.79,123.418,125.091,126.679,128.269,129.88,131.447,133.009,134.607,136.129,137.649,139.152,140.691,142.177,143.672,145.193,146.683,148.173,149.698,151.162,152.636,154.148,155.626,157.111,158.635,160.13,161.605,163.045,164.486,165.884,167.282,168.631,169.95,171.098,172.241,173.383,174.337,175.0,175.661,176.05,176.442,176.59,176.737,176.723,176.709,176.695,176.618,176.58,176.541,176.491,176.44,176.412,176.383,176.375,176.367,176.359,176.359,176.359,176.361,176.363,176.365,176.345,176.325,176.304,176.258,176.211,176.177,176.181,176.185,176.252,176.319,176.435,176.553,176.671,176.821,176.953,177.064,177.175,177.258,177.397,177.455,177.514,177.61,177.64,177.672,177.769,177.794,177.808,177.822,177.836,177.891,177.889,177.887,177.881,177.875,177.914,177.902,177.882,177.862,177.842,177.896,177.861,177.831,177.801,177.852,177.82,177.795,177.771,177.733,177.788,177.762,177.736,177.709,177.683,177.755,177.736,177.718,177.7,177.688,177.804,177.784,177.764,177.744,177.723,177.817,177.798,177.772,177.746,177.827,177.804,177.782,177.76,177.738,177.843,177.808,177.774,177.687,177.538,177.468,177.318,177.125,176.93,176.734,176.663,176.466,176.27,176.07,175.87,175.812,175.634,175.456,175.278,175.207,175.068,174.928,174.807,174.686,174.691,174.598,174.505,174.436,174.367,174.419,174.397,174.374,174.352,174.352,174.451,174.465,174.479,174.491,174.497,174.629,174.637,174.645,174.647,174.715,174.721,174.727,174.735,174.743,174.836,174.844,174.852,174.869,174.881,174.973,174.983,174.993,175.003,175.013,175.097,175.111,175.123,175.135,175.145,175.166,175.176,175.185,175.201,175.257,175.313,175.37,175.502,175.633,175.813,175.961,176.108,176.262,176.416,176.605,176.773,176.94,177.11,177.28,177.446,177.61,177.774,177.93,178.085,178.303,178.455,178.596,178.738,178.938,179.039,179.14,179.219,179.298,179.442,179.513,179.57,179.626,179.663,179.734,179.758,179.783,179.805,179.827,179.898,179.912,179.926,179.924,179.91,179.919,179.904,179.89,179.876,179.887,179.879,179.866,179.854,179.848,179.91,179.898,179.886,179.874,179.862,179.862,179.848,179.834,179.816,179.798,179.815,179.795,179.771,179.746,179.728,179.716,179.698,179.682,179.666,179.695,179.673,179.651,179.634,179.618,179.644,179.626,179.608,179.588,179.567,179.614,179.602,179.584,179.566,179.546,179.51,179.49,179.47,179.446,179.421,179.422,179.401,179.381,179.361,179.33,179.308,179.296,179.284,179.269,179.263,179.245,179.229,179.212,179.196,179.179,179.148,179.118,179.088,179.077,179.067,179.093,179.085,179.077,179.069,179.059,179.049,179.067,179.085,179.093,179.095,179.097,179.105,179.114,179.114,179.114,179.114,179.116,179.12,179.124,179.128,179.116,179.103,179.114,179.124,179.118,179.112,179.134,179.156,179.162,179.168,179.168,179.168,179.17,179.172,179.172,179.172,179.172,179.172,179.172,179.172,179.172,179.172,179.172,179.172,179.172,179.172,179.172,179.172,179.172,179.172,179.172,179.172,179.172,179.172,179.172,179.172,179.172,179.172,179.172
-0.013,-0.013,0.013,0.05,0.076,0.139,0.201,0.265,0.353,0.441,0.554,0.68,0.837,1.0,1.139,1.227,1.265,1.232,1.144,1.043,0.912,0.799,0.685,0.558,0.458,0.369,0.268,0.18,0.104,0.041,-0.008,-0.02,-0.046,-0.093,-0.118,-0.156,-0.265,-0.303,-0.328,-0.38,-0.393,-0.393,-0.489,-0.501,-0.501,-0.501,-0.551,-0.551,-0.551,-0.582,-0.582,-0.569,-0.628,-0.615,-0.615,-0.631,-0.606,-0.593,-0.569,-0.556,-0.544,-0.531,-0.511,-0.499,-0.499,-0.529,-0.478,-0.44,-0.408,-0.421,-0.421,-0.793,-0.78,-0.768,-0.777,-0.777,-0.765,-0.752,-0.792,-0.792,-0.779,-0.803,-0.766,-0.715,-0.702,-0.677,-0.664,-0.732,-0.719,-0.694,-0.689,-0.676,-0.676,-0.676,-0.687,-0.675,-0.65,-0.653,-0.627,-0.615,-0.588,-0.575,-0.562,-0.583,-0.558,-0.546,-0.587,-0.599,-0.599,-0.612,-0.675,-0.675,-0.662,-0.567,-0.567,-0.554,-0.549,-0.537,-0.524,-0.574,-0.562,-0.562,-0.544,-0.557,-0.569,-0.595,-0.623,-0.623,-0.611,-0.624,-0.612,-0.599,-0.65,-0.638,-0.638,-0.665,-0.653,-0.615,-0.648,-0.648,-0.648,-0.648,-0.613,-0.625,-0.613,-0.634,-0.609,-0.584,-0.616,-0.616,-0.603,-0.582,-0.582,-0.582,-0.589,-0.589,-0.589,-0.589,-0.57,-0.557,-0.557,-0.665,-0.665,-0.64,-0.627,-0.615,-0.658,-0.671,-0.683,-0.683,-0.683,-0.683,-0.683,-0.696,-0.709,-0.709,-0.709,-0.709,-0.709,-0.709,-0.696,-0.683,-0.683,-0.683,-0.683,-0.671,-0.658,-0.646,-0.583,-0.457,-0.318,-0.129,0.047,0.236,0.488,0.802,1.156,1.571,2.05,2.63,3.297,4.129,5.062,6.171,7.418,8.84,10.378,11.946,13.762,15.694,17.642,19.748,21.913,24.144,26.379,28.667,30.961,33.1,35.37,37.6,39.673,41.852,43.968,45.978,47.987,49.958,51.733,53.596,55.372,57.097,58.728,60.349,61.928,63.352,64.876,66.361,67.793,69.244,70.665,72.03,73.417,74.786,76.078,77.426,78.774,80.099,81.404,82.727,84.035,85.359,86.671,88.036,89.406,90.807,92.16,93.622,95.095,96.542,98.053,99.586,101.113,102.665,104.252,105.821,107.455,109.12,110.78,112.468,114.158,115.859,117.508,119.211,120.884,122.459,124.131,125.797,127.359,128.995,130.597,132.099,133.7,135.277,136.785,138.31,139.835,141.346,142.761,144.258,145.758,147.197,148.683,150.173,151.568,153.042,154.53,155.929,157.419,158.914,160.285,161.759,163.223,164.666,166.043,167.469,168.868,170.137,171.433,172.617,173.687,174.582,175.315,175.945,176.474,176.838,177.104,177.28,177.305,177.242,177.154,177.091,177.016,176.927,176.877,176.852,176.827,176.802,176.789,176.776,176.776,176.789,176.789,176.789,176.789,176.789,176.789,176.776,176.726,176.675,176.625,176.587,176.575,176.587,176.625,176.688,176.789,176.915,177.041,177.179,177.411,177.537,177.65,177.865,177.94,178.015,178.186,178.248,178.299,178.337,178.422,178.447,178.46,178.613,178.626,178.651,178.664,178.664,178.8,178.762,178.737,178.712,178.793,178.755,178.718,178.68,178.655,178.725,178.7,178.675,178.662,178.637,178.727,178.701,178.689,178.651,178.626,178.633,178.608,178.595,178.57,178.57,178.616,178.603,178.59,178.565,178.614,178.589,178.576,178.551,178.513,178.559,178.534,178.534,178.521,178.496,178.523,178.51,178.498,178.473,178.435,178.453,178.34,178.176,177.987,177.773,177.571,177.447,177.245,177.044,176.862,176.636,176.447,176.245,176.056,175.94,175.776,175.6,175.449,175.298,175.187,175.061,174.973,174.872,174.784,174.776,174.712,174.675,174.65,174.637,174.708,174.708,174.708,174.708,174.764,174.764,174.764,174.777,174.777,174.82,174.82,174.82,174.82,174.82,174.855,174.868,174.88,174.88,174.88,174.92,174.92,174.932,174.945,174.957,174.975,175.0,175.013,175.025,175.073,175.085,175.073,175.06,175.06,175.046,175.046,175.046,175.058,175.096,175.154,175.267,175.432,175.608,175.772,175.891,176.055,176.219,176.37,176.546,176.712,176.888,177.065,177.228,177.321,177.471,177.635,177.786,177.95,178.092,178.206,178.344,178.445,178.521,178.641,178.729,178.817,178.906,178.994,179.142,179.192,179.205,179.23,179.268,179.31,179.336,179.373,179.399,179.442,179.442,179.43,179.417,179.417,179.457,179.444,179.432,179.432,179.407,179.436,179.424,179.399,179.399,179.386,179.353,179.353,179.353,179.353,179.353,179.333,179.295,179.27,179.245,179.261,179.236,179.224,179.211,179.186,179.157,179.145,179.132,179.107,179.082,179.084,179.072,179.072,179.059,179.046,178.998,178.96,178.948,178.935,178.923,178.922,178.896,178.871,178.859,178.829,178.816,178.803,178.778,178.753,178.774,178.749,178.736,178.724,178.711,178.735,178.735,178.722,178.71,178.685,178.625,178.612,178.612,178.587,178.562,178.546,178.546,178.534,178.521,178.521,178.508,178.504,178.504,178.504,178.516,178.542,178.542,178.542,178.542,178.542,178.542,178.554,178.554,178.554,178.542,178.542,178.529,178.529,178.542,178.542,178.516,178.516,178.529,178.529,178.542,178.567,178.567,178.567,178.567,178.567,178.567,178.567,178.567,178.567,178.567,178.567,178.567,178.567,178.567,178.567,178.567,178.567,178.567,178.567,178.567,178.567,178.567,178.567,178.567,178.567,178.567,178.567,178.567,178.567,178.567,178.567,178.567
-1.994,-1.961,-1.957,-1.953,-1.949,-1.911,-1.872,-1.801,-1.707,-1.611,-1.516,-1.395,-1.274,-1.122,-1.041,-0.96,-1.003,-1.045,-1.138,-1.231,-1.334,-1.437,-1.541,-1.656,-1.771,-1.872,-1.973,-2.056,-2.139,-2.206,-2.273,-2.323,-2.374,-2.394,-2.414,-2.435,-2.455,-2.375,-2.395,-2.405,-2.415,-2.432,-2.448,-2.456,-2.46,-2.464,-2.474,-2.484,-2.494,-2.5,-2.506,-2.494,-2.482,-2.47,-2.458,-2.446,-2.434,-2.417,-2.401,-2.397,-2.393,-2.391,-2.389,-2.377,-2.371,-2.365,-2.353,-2.341,-2.428,-2.414,-2.4,-2.394,-2.386,-2.378,-2.37,-2.36,-2.35,-2.339,-2.331,-2.323,-2.305,-2.287,-2.269,-2.25,-2.234,-2.218,-2.206,-2.194,-2.182,-2.174,-2.18,-2.186,-2.172,-2.157,-2.147,-2.137,-2.127,-2.125,-2.109,-2.093,-2.085,-2.076,-2.064,-2.052,-2.044,-2.036,-2.028,-2.024,-2.02,-2.026,-2.024,-2.022,-2.024,-2.026,-2.024,-2.022,-2.012,-2.002,-2.004,-2.006,-2.01,-2.014,-2.018,-2.016,-2.014,-2.016,-2.018,-2.012,-2.006,-1.994,-1.981,-1.983,-1.985,-1.992,-1.981,-1.971,-1.969,-1.967,-1.965,-1.961,-1.961,-1.961,-1.961,-1.965,-1.967,-1.969,-1.973,-1.977,-1.981,-1.983,-1.981,-1.979,-1.977,-1.969,-1.961,-1.951,-1.941,-1.951,-1.969,-1.987,-1.981,-1.975,-1.977,-1.979,-1.985,-1.991,-1.998,-1.804,-1.81,-1.818,-1.822,-1.826,-1.826,-1.826,-1.824,-1.822,-1.82,-1.818,-1.816,-1.814,-1.796,-1.777,-1.759,-1.755,-1.745,-1.735,-1.674,-1.614,-1.553,-1.421,-1.29,-1.108,-0.89,-0.671,-0.381,-0.088,0.33,0.745,1.162,1.722,2.283,3.091,4.188,5.288,6.388,7.771,9.155,10.809,12.462,14.347,16.23,18.264,20.308,22.466,24.626,26.838,29.055,31.286,33.471,35.667,37.782,39.887,41.92,43.944,45.969,47.891,49.684,51.489,53.162,54.845,56.526,58.112,59.695,61.203,62.656,64.11,65.56,66.968,68.374,69.749,71.093,72.437,73.775,75.106,76.425,77.739,79.054,80.355,81.662,82.967,84.274,85.605,86.994,88.38,89.811,91.244,92.714,94.187,95.697,97.203,98.709,100.245,101.781,103.356,104.929,106.543,108.159,109.797,111.451,113.111,114.768,116.423,118.076,119.73,121.358,122.982,124.57,126.16,127.729,129.296,130.858,132.418,133.941,135.46,136.963,138.465,139.951,141.446,142.932,144.422,145.912,147.401,148.864,150.338,151.821,153.299,154.784,156.278,157.772,159.247,160.688,162.128,163.525,164.923,166.244,167.563,168.712,169.855,170.996,171.914,172.576,173.238,173.627,174.019,174.166,174.314,174.3,174.286,174.272,174.195,174.156,174.118,174.067,174.017,173.988,173.96,173.952,173.944,173.936,173.936,173.936,173.938,173.94,173.942,173.922,173.901,173.881,173.834,173.788,173.754,173.758,173.762,173.829,173.895,174.012,174.13,174.247,174.379,174.51,174.621,174.733,174.816,174.899,174.957,175.016,175.046,175.077,175.109,175.141,175.166,175.18,179.593,179.607,179.621,179.619,179.617,179.611,179.605,179.593,179.581,179.561,179.54,179.52,179.486,179.451,179.421,179.391,179.358,179.326,179.302,179.277,179.239,179.213,179.187,179.16,179.134,179.108,179.087,179.069,179.051,179.033,179.021,179.0,178.98,178.96,178.94,178.919,178.901,178.883,178.857,178.83,178.808,178.786,178.764,178.741,178.719,178.685,178.65,178.616,178.529,178.38,178.229,178.08,177.886,177.692,177.495,177.299,177.103,176.907,176.707,176.506,176.31,176.132,175.954,175.776,175.612,175.473,175.333,175.211,175.09,174.997,174.904,174.811,174.742,174.673,174.427,174.405,174.382,174.36,174.36,174.374,174.389,174.403,174.415,174.421,174.427,174.435,174.443,174.445,174.447,174.453,174.459,174.467,174.476,174.484,174.492,174.5,174.516,174.528,174.54,174.55,174.561,174.571,174.581,174.595,174.609,174.621,174.633,174.643,174.654,174.664,174.672,174.688,174.704,174.761,174.817,174.949,175.081,175.228,175.376,175.523,175.677,175.831,175.985,176.153,176.32,176.49,176.66,176.824,176.988,177.152,177.308,177.463,177.615,177.767,177.909,178.05,178.167,178.269,178.37,178.449,178.528,178.598,178.669,178.726,178.782,178.819,178.855,178.879,178.904,178.926,178.948,178.97,178.985,178.999,178.997,178.983,178.968,178.954,178.94,178.926,178.918,178.91,178.898,178.885,178.879,178.867,178.855,178.843,178.831,178.819,178.807,178.792,178.778,178.76,178.742,178.722,178.701,178.677,178.653,178.635,178.616,178.598,178.582,178.566,178.542,178.519,178.497,178.481,178.465,178.446,178.428,178.41,178.39,178.37,178.357,178.345,178.327,178.309,178.289,178.269,178.248,178.228,178.204,178.179,178.159,178.139,178.119,178.099,178.076,178.054,178.042,178.03,178.016,177.997,177.979,177.963,177.947,177.931,177.923,177.892,177.862,177.832,177.821,177.811,177.803,177.795,177.787,177.779,177.769,177.759,177.777,177.795,177.803,177.805,177.807,177.815,177.823,177.823,177.823,177.823,177.825,177.83,177.834,177.838,177.825,177.813,177.823,177.834,177.828,177.821,177.844,177.866,177.872,177.878,177.878,177.878,177.88,177.882,177.882,177.882,177.882,177.882,177.882,177.882,177.882,177.882,177.882,177.882,177.882,177.882,177.882,177.882,177.882,177.882,177.882,177.882,177.882,177.882,177.882,177.882,177.882,177.882,177.882,177.882,177.882,177.882,177.882,177.882,177.882,177.882,177.882,177.882,177.882,177.882,177.882,177.882,177.882,177.882,177.882,177.882,177.882,177.882,177.882,177.882,177.882,177.882,177.882,177.882,177.882,177.882,177.882,177.882
-2.012,-2.012,-1.987,-1.949,-1.924,-1.861,-1.798,-1.735,-1.647,-1.559,-1.445,-1.32,-1.156,-0.992,-0.853,-0.765,-0.727,-0.778,-0.866,-0.967,-1.08,-1.193,-1.307,-1.433,-1.533,-1.622,-1.71,-1.798,-1.874,-1.937,-1.962,-1.974,-2.0,-2.012,-2.038,-2.075,-2.113,-2.151,-2.476,-2.501,-2.514,-2.514,-2.526,-2.539,-2.539,-2.539,-2.552,-2.552,-2.552,-2.539,-2.539,-2.526,-2.514,-2.501,-2.501,-2.501,-2.476,-2.463,-2.463,-2.451,-2.438,-2.426,-2.413,-2.4,-2.4,-2.388,-2.437,-2.4,-2.387,-2.4,-2.4,-2.714,-2.702,-2.689,-2.677,-2.677,-2.664,-2.651,-2.651,-2.651,-2.639,-2.626,-2.588,-2.538,-2.488,-2.462,-2.45,-2.437,-2.425,-2.399,-2.387,-2.374,-2.174,-2.174,-2.162,-2.149,-2.124,-2.124,-2.099,-2.086,-2.074,-2.061,-2.048,-2.061,-2.036,-2.023,-2.023,-2.036,-2.036,-2.048,-2.048,-2.048,-2.036,-2.01,-2.01,-1.998,-2.085,-2.073,-2.06,-2.06,-2.047,-2.047,-2.022,-2.035,-2.047,-2.073,-2.073,-2.073,-2.06,-2.047,-2.035,-2.022,-2.022,-2.01,-2.01,-2.01,-1.997,-1.959,-1.947,-1.947,-1.947,-1.947,-1.972,-1.984,-1.972,-1.984,-1.959,-1.934,-1.921,-1.921,-1.909,-1.884,-1.884,-1.884,-1.871,-1.871,-1.871,-1.871,-1.858,-1.846,-1.846,-1.846,-1.846,-1.821,-1.808,-1.795,-1.795,-1.808,-1.821,-1.821,-1.821,-1.821,-1.821,-1.833,-1.846,-1.846,-1.846,-1.846,-1.846,-1.846,-1.833,-1.821,-1.821,-1.821,-1.821,-1.808,-1.795,-1.783,-1.72,-1.594,-1.455,-1.266,-1.09,-0.901,-0.649,-0.335,0.019,0.434,0.913,1.493,2.16,2.992,3.949,5.059,6.305,7.727,9.266,10.926,12.743,14.675,16.67,18.775,20.941,23.171,25.429,27.717,30.011,32.292,34.563,36.792,38.997,41.176,43.292,45.382,47.39,49.362,51.268,53.131,54.907,56.632,58.296,59.916,61.496,63.045,64.569,66.054,67.515,68.966,70.387,71.786,73.173,74.543,75.892,77.241,78.588,79.913,81.248,82.571,83.879,85.203,86.536,87.901,89.271,90.671,92.106,93.568,95.041,96.53,98.04,99.573,101.113,102.665,104.252,105.877,107.512,109.177,110.851,112.539,114.23,115.93,117.629,119.332,121.004,122.668,124.34,126.005,127.633,129.269,130.871,132.47,134.071,135.648,137.192,138.717,140.242,141.753,143.278,144.776,146.276,147.786,149.272,150.762,152.246,153.72,155.208,156.693,158.183,159.678,161.163,162.637,164.101,165.545,166.995,168.421,169.82,171.169,172.464,173.649,174.718,175.614,176.407,177.037,177.566,177.93,178.196,178.372,178.397,178.334,178.246,178.183,178.107,178.019,177.969,177.944,177.919,177.893,177.881,177.868,177.868,177.881,177.881,177.881,177.881,177.881,177.881,177.868,177.818,177.767,177.717,177.679,177.667,177.679,177.717,177.78,177.881,178.006,178.133,178.271,178.41,178.536,178.649,178.738,178.813,178.888,178.977,179.04,179.09,179.128,179.166,179.191,179.204,179.616,179.629,179.654,179.667,179.667,179.667,179.629,179.604,179.578,179.553,179.515,179.478,179.44,179.415,179.377,179.352,179.326,179.314,179.289,179.263,179.238,179.226,179.188,179.163,179.112,179.087,179.074,179.049,179.049,179.037,179.024,179.011,178.986,178.961,178.936,178.923,178.898,178.86,178.848,178.822,178.822,178.81,178.785,178.759,178.747,178.734,178.709,178.671,178.621,178.507,178.344,178.155,177.941,177.739,177.537,177.336,177.134,176.92,176.694,176.505,176.303,176.114,175.938,175.774,175.598,175.446,175.295,175.144,175.018,174.93,174.829,174.741,174.665,174.602,174.565,174.539,174.527,174.527,174.527,174.527,174.527,174.539,174.539,174.539,174.552,174.552,174.577,174.577,174.577,174.577,174.577,174.59,174.602,174.615,174.615,174.615,174.628,174.628,174.64,174.653,174.665,174.691,174.716,174.728,174.741,174.753,174.766,174.753,174.741,174.741,174.728,174.728,174.728,174.741,174.779,174.842,174.955,175.119,175.295,175.459,175.623,175.786,175.95,176.101,176.278,176.454,176.631,176.807,176.971,177.136,177.286,177.45,177.601,177.764,177.915,178.029,178.168,178.268,178.344,178.432,178.52,178.608,178.697,178.785,178.848,178.898,178.911,178.936,178.974,178.986,179.012,179.049,179.075,178.887,178.887,178.875,178.862,178.862,178.862,178.849,178.837,178.837,178.812,178.799,178.786,178.761,178.761,178.749,178.749,178.749,178.749,178.749,178.749,178.736,178.698,178.673,178.648,178.623,178.598,178.585,178.572,178.547,178.522,178.509,178.497,178.472,178.446,178.421,178.409,178.409,178.396,178.383,178.346,178.308,178.295,178.283,178.27,178.257,178.232,178.207,178.194,178.169,178.157,178.144,178.119,178.094,178.068,178.043,178.031,178.018,178.005,177.993,177.993,177.98,177.968,177.942,177.93,177.917,177.917,177.892,177.867,177.867,177.867,177.854,177.842,177.842,177.829,177.829,177.829,177.829,177.842,177.867,177.867,177.867,177.867,177.867,177.867,177.88,177.88,177.88,177.867,177.867,177.854,177.854,177.867,177.867,177.842,177.842,177.854,177.854,177.867,177.892,177.892,177.892,177.892,177.892,177.892,177.892,177.892,177.892,177.892,177.892,177.892,177.892,177.892,177.892,177.892,177.892,177.892,177.892,177.892,177.892,177.892,177.892,177.892,177.892,177.892,177.892,177.892,177.892,177.892,177.892,177.892,177.892,177.892,177.892,177.892
0.12,0.158,0.157,0.17,0.181,0.21,0.239,0.289,0.347,0.417,0.512,0.612,0.73,0.877,1.042,1.206,1.319,1.355,1.324,1.243,1.138,1.035,0.898,0.783,0.668,0.55,0.451,0.359,0.228,0.151,0.086,0.034,-0.01,-0.038,-0.07,-0.134,-0.161,-0.191,-0.204,-0.23,-0.246,-0.305,-0.32,-0.327,-0.334,-0.333,-0.333,-0.359,-0.364,-0.369,-0.374,-0.451,-0.447,-0.437,-0.519,-0.508,-0.503,-0.565,-0.544,-0.532,-0.605,-0.596,-0.581,-0.643,-0.632,-0.623,-0.615,-0.612,-0.592,-0.581,-0.631,-0.626,-0.615,-0.595,-0.592,-0.572,-0.657,-0.647,-0.639,-0.664,-0.655,-0.649,-0.637,-0.625,-0.6,-0.583,-0.6,-0.589,-0.578,-0.676,-0.666,-0.66,-0.673,-0.663,-0.654,-0.72,-0.71,-0.69,-0.684,-0.701,-0.693,-0.686,-0.683,-0.685,-0.683,-0.723,-0.723,-0.722,-0.719,-0.713,-0.7,-0.721,-0.722,-0.72,-0.711,-0.792,-0.79,-0.778,-0.902,-0.898,-0.895,-0.911,-0.909,-0.905,-0.946,-0.951,-0.949,-0.956,-0.947,-0.945,-0.938,-0.966,-0.949,-0.947,-1.011,-1.01,-1.005,-1.04,-1.037,-1.028,-1.093,-1.087,-1.076,-1.088,-1.084,-1.083,-1.076,-1.159,-1.155,-1.15,-1.175,-1.168,-1.165,-1.236,-1.244,-1.244,-1.314,-1.312,-1.315,-1.313,-1.307,-1.31,-1.307,-1.303,-1.33,-1.329,-1.337,-1.336,-1.33,-1.331,-1.332,-1.334,-1.335,-1.331,-1.331,-1.327,-1.325,-1.321,-1.32,-1.318,-1.319,-1.315,-1.312,-1.304,-1.302,-1.297,-1.29,-1.283,-1.276,-1.239,-1.143,-1.004,-0.855,-0.669,-0.488,-0.266,0.004,0.324,0.686,1.122,1.647,2.273,3.029,3.928,5.045,6.25,7.59,9.088,10.729,12.586,14.479,16.469,18.645,20.797,23.004,25.353,27.63,29.933,32.236,34.704,36.988,39.234,41.539,43.707,45.809,47.949,49.937,51.882,53.914,55.729,57.474,59.302,60.952,62.564,64.123,65.661,67.353,68.841,70.521,71.96,73.38,74.955,76.349,77.715,79.227,80.577,81.924,83.366,84.708,86.027,87.359,88.704,90.152,91.529,92.932,94.421,95.882,97.372,98.867,100.429,101.959,103.509,105.129,106.725,108.346,109.98,111.704,113.385,115.132,116.829,118.526,120.293,122.001,123.707,125.403,127.089,128.784,130.438,132.104,133.719,135.315,136.933,138.52,140.092,141.632,143.174,144.696,146.194,147.7,149.201,150.694,152.191,153.684,155.167,156.663,158.143,159.636,161.117,162.623,164.131,165.633,167.126,168.592,170.035,171.48,172.91,174.297,175.65,176.922,178.069,179.062,179.913,180.641,181.227,181.682,181.999,182.188,182.261,182.217,182.129,182.03,181.966,181.884,181.812,181.778,181.742,181.718,181.684,181.66,181.659,181.675,181.685,181.678,181.671,181.666,181.676,181.672,181.63,181.57,181.514,181.462,181.433,181.424,181.439,181.489,181.554,181.655,181.788,181.928,182.06,182.186,182.297,182.392,182.441,182.511,182.566,182.579,182.621,182.661,182.688,182.708,182.73,182.75,182.763,182.718,182.73,182.733,182.726,182.71,182.619,182.603,182.585,182.555,182.523,182.436,182.412,182.39,182.365,182.341,182.317,182.272,182.24,182.212,182.184,182.152,182.127,182.104,182.085,182.06,182.041,182.022,181.996,181.975,181.916,181.893,181.876,181.849,181.831,181.77,181.753,181.729,181.712,181.691,181.57,181.545,181.525,181.509,181.508,181.489,181.468,181.422,181.344,181.183,181.001,180.787,180.56,180.347,180.013,179.811,179.616,179.403,179.198,178.909,178.725,178.545,178.37,178.193,177.89,177.739,177.59,177.461,177.266,177.159,177.079,176.996,176.936,176.729,176.693,176.67,176.658,176.665,176.455,176.468,176.474,176.484,176.49,176.332,176.337,176.343,176.35,176.354,176.186,176.195,176.207,176.22,175.976,175.984,175.992,176.004,176.021,175.882,175.899,175.907,175.916,175.927,175.814,175.828,175.839,175.844,175.855,175.662,175.667,175.671,175.663,175.673,175.678,175.54,175.574,175.657,175.806,175.902,176.093,176.257,176.407,176.486,176.642,176.803,176.986,177.16,177.234,177.4,177.572,177.737,177.903,177.99,178.148,178.294,178.436,178.556,178.627,178.726,178.825,178.913,178.972,179.049,179.124,179.186,179.249,179.283,179.314,179.337,179.366,179.397,179.418,179.436,179.442,179.446,179.434,179.407,179.396,179.38,179.369,179.356,179.297,179.288,179.283,179.271,179.207,179.195,179.181,179.171,179.156,179.113,179.097,179.09,179.078,179.062,179.009,178.989,178.97,178.951,178.931,178.881,178.859,178.84,178.82,178.802,178.748,178.734,178.712,178.692,178.677,178.659,178.637,178.62,178.606,178.553,178.536,178.519,178.503,178.484,178.477,178.455,178.439,178.42,178.401,178.37,178.357,178.332,178.315,178.292,178.275,178.262,178.239,178.223,178.186,178.167,178.152,178.14,178.127,178.141,178.13,178.114,178.103,178.089,178.08,178.077,178.055,178.047,178.045,178.039,178.039,178.04,178.046,178.075,178.079,178.064,178.07,178.071,178.073,178.08,178.079,178.079,178.086,178.08,178.082,178.08,178.091,178.097,178.09,178.091,178.105,178.093,178.109,178.133,178.134,178.123,178.131,178.137,178.127,178.125,178.129,178.126,178.124,178.122,178.115,178.12,178.119
0.159,0.165,0.176,0.197,0.224,0.266,0.317,0.381,0.458,0.552,0.663,0.797,0.951,1.113,1.244,1.315,1.308,1.26,1.175,1.046,0.938,0.826,0.703,0.586,0.48,0.34,0.254,0.174,0.069,0.006,-0.045,-0.081,-0.143,-0.177,-0.205,-0.278,-0.31,-0.337,-0.4,-0.414,-0.429,-0.454,-0.462,-0.465,-0.485,-0.485,-0.489,-0.494,-0.547,-0.549,-0.547,-0.572,-0.564,-0.555,-0.564,-0.556,-0.54,-0.516,-0.514,-0.508,-0.521,-0.516,-0.506,-0.497,-0.54,-0.527,-0.51,-0.531,-0.524,-0.519,-0.491,-0.474,-0.467,-0.477,-0.466,-0.456,-0.486,-0.474,-0.464,-0.456,-0.499,-0.485,-0.464,-0.452,-0.437,-0.424,-0.457,-0.452,-0.443,-0.487,-0.477,-0.467,-0.489,-0.481,-0.471,-0.454,-0.457,-0.445,-0.435,-0.501,-0.491,-0.488,-0.51,-0.51,-0.51,-0.517,-0.52,-0.518,-0.529,-0.531,-0.532,-0.531,-0.566,-0.562,-0.559,-0.634,-0.628,-0.624,-0.687,-0.687,-0.687,-0.714,-0.712,-0.715,-0.719,-0.716,-0.711,-0.707,-0.736,-0.728,-0.715,-0.681,-0.68,-0.679,-0.633,-0.628,-0.625,-0.591,-0.583,-0.577,-0.531,-0.537,-0.536,-0.535,-0.505,-0.502,-0.498,-0.444,-0.445,-0.442,-0.443,-0.44,-0.445,-0.465,-0.458,-0.455,-0.483,-0.487,-0.485,-0.486,-0.484,-0.528,-0.525,-0.524,-0.528,-0.529,-0.526,-0.526,-0.527,-0.527,-0.528,-0.526,-0.526,-0.523,-0.521,-0.517,-0.515,-0.511,-0.512,-0.514,-0.515,-0.513,-0.511,-0.509,-0.504,-0.5,-0.494,-0.469,-0.399,-0.285,-0.149,0.019,0.195,0.399,0.645,0.936,1.273,1.674,2.153,2.724,3.412,4.234,5.198,6.261,7.521,8.931,10.487,12.181,14.033,15.962,17.986,20.078,22.251,24.476,26.732,29.017,31.314,33.693,35.976,38.237,40.528,42.713,44.851,46.936,49.019,50.991,52.897,54.801,56.586,58.316,60.071,61.704,63.293,64.897,66.419,67.918,69.474,70.925,72.355,73.763,75.195,76.572,77.942,79.338,80.689,82.033,83.456,84.786,86.115,87.453,88.802,90.325,91.715,93.133,94.66,96.131,97.62,99.31,100.827,102.364,104.013,105.595,107.2,108.824,110.56,112.225,113.904,115.651,117.348,119.053,120.868,122.575,124.275,126.058,127.734,129.394,131.117,132.74,134.347,135.947,137.611,139.19,140.751,142.361,143.892,145.41,146.977,148.483,149.984,151.521,153.017,154.506,156.029,157.509,158.998,160.49,162.024,163.532,165.033,166.571,168.05,169.504,170.984,172.418,173.824,175.203,176.513,177.719,178.794,179.724,180.508,181.17,181.701,182.095,182.359,182.501,182.525,182.476,182.395,182.324,182.247,182.172,182.123,182.082,182.053,182.021,181.994,181.983,181.989,181.997,181.997,181.992,181.987,181.992,181.991,181.964,181.915,181.862,181.809,181.772,181.753,181.755,181.788,181.852,181.942,182.058,182.19,182.322,182.44,182.558,182.663,182.749,182.817,182.881,182.939,182.985,183.027,183.06,183.088,183.112,183.112,183.128,183.139,183.151,183.111,183.109,183.098,183.078,183.061,183.0,182.974,182.945,182.912,182.885,182.811,182.786,182.762,182.738,182.714,182.63,182.602,182.577,182.548,182.521,182.481,182.46,182.44,182.421,182.346,182.323,182.3,182.277,182.254,182.177,182.153,182.133,182.115,182.096,181.925,181.909,181.89,181.873,181.853,181.785,181.766,181.747,181.728,181.707,181.577,181.513,181.407,181.253,180.888,180.673,180.459,180.257,180.055,179.782,179.575,179.369,179.173,178.984,178.693,178.515,178.338,178.169,178.011,177.765,177.628,177.507,177.395,177.303,177.194,177.124,177.062,177.016,176.912,176.893,176.89,176.898,176.908,176.81,176.819,176.826,176.831,176.836,176.753,176.76,176.765,176.769,176.776,176.68,176.692,176.698,176.706,176.714,176.724,176.642,176.653,176.667,176.678,176.639,176.65,176.662,176.676,176.57,176.577,176.582,176.587,176.592,176.499,176.503,176.51,176.517,176.526,176.55,176.544,176.657,176.823,177.005,177.118,177.275,177.425,177.578,177.659,177.833,178.007,178.174,178.34,178.449,178.616,178.782,178.944,179.103,179.225,179.37,179.5,179.621,179.728,179.744,179.837,179.922,180.002,180.079,180.155,180.22,180.272,180.311,180.287,180.316,180.347,180.372,180.392,180.368,180.374,180.369,180.363,180.354,180.327,180.315,180.303,180.289,180.279,180.221,180.211,180.202,180.192,180.179,180.114,180.1,180.089,180.075,180.057,180.045,180.031,180.015,179.997,179.942,179.923,179.903,179.884,179.863,179.858,179.838,179.82,179.8,179.784,179.71,179.69,179.672,179.654,179.634,179.596,179.58,179.563,179.546,179.477,179.461,179.444,179.422,179.4,179.343,179.324,179.305,179.283,179.267,179.209,179.19,179.169,179.149,179.134,179.113,179.096,179.079,179.061,179.045,179.018,179.005,178.999,178.989,178.975,178.964,178.972,178.961,178.955,178.947,178.939,178.935,178.929,178.928,178.927,178.931,178.951,178.961,178.956,178.957,178.958,178.96,178.965,178.966,178.966,178.97,178.969,178.969,178.969,178.975,178.981,178.979,178.978,178.987,178.983,178.991,179.01,179.018,179.013,179.016,179.021,179.017,179.014,179.016,179.015,179.013,179.011,179.005,179.007,179.006,179.007,179.011
-2.041,-2.042,-2.03,-2.019,-1.989,-1.961,-1.911,-1.853,-1.782,-1.688,-1.588,-1.467,-1.319,-1.155,-0.99,-0.877,-0.84,-0.871,-0.95,-1.055,-1.158,-1.273,-1.388,-2.002,-2.121,-2.22,-2.312,-2.392,-2.468,-2.533,-2.591,-2.636,-2.664,-2.696,-2.73,-2.756,-2.786,-2.818,-2.844,-2.861,-2.87,-2.885,-2.892,-2.898,-2.898,-2.897,-2.899,-2.905,-2.91,-2.615,-2.615,-2.611,-2.601,-2.593,-2.583,-2.577,-2.568,-2.547,-2.534,-2.54,-2.531,-2.517,-2.515,-2.504,-2.495,-2.487,-2.472,-2.452,-2.441,-2.437,-2.432,-2.421,-2.4,-2.397,-2.377,-2.37,-2.36,-2.352,-2.338,-2.33,-2.323,-2.312,-2.294,-2.27,-2.253,-2.239,-2.228,-2.218,-2.214,-2.204,-2.198,-2.187,-2.177,-2.168,-2.16,-2.15,-2.129,-2.124,-2.11,-2.102,-2.095,-2.084,-2.085,-2.083,-2.083,-2.083,-2.082,-2.089,-2.082,-2.07,-2.078,-2.079,-2.076,-2.068,-2.066,-2.064,-2.053,-2.05,-2.046,-2.043,-2.046,-2.044,-2.04,-2.039,-2.044,-1.943,-1.939,-1.931,-1.929,-1.922,-1.914,-1.898,-1.895,-1.897,-1.897,-1.891,-1.886,-1.883,-1.874,-1.866,-1.86,-1.849,-1.863,-1.859,-1.858,-1.851,-1.848,-1.844,-1.839,-1.843,-2.037,-2.034,-2.032,-2.041,-2.04,-2.028,-2.027,-2.029,-2.037,-2.031,-2.034,-2.03,-2.027,-2.025,-2.024,-2.032,-2.031,-2.025,-2.026,-2.027,-2.029,-2.03,-2.026,-2.026,-2.023,-2.02,-2.016,-2.015,-2.013,-2.014,-2.01,-2.007,-1.999,-1.997,-1.992,-1.985,-1.978,-1.971,-1.934,-1.838,-1.699,-1.551,-1.364,-1.184,-0.961,-0.691,-0.371,-0.009,0.427,0.951,1.578,2.334,3.233,4.28,5.485,6.825,8.323,9.964,11.734,13.627,15.616,17.696,19.847,22.054,24.313,26.59,28.893,31.196,33.482,35.766,38.013,40.215,42.382,44.484,46.547,48.535,50.481,52.351,54.167,55.912,57.614,59.264,60.876,62.434,63.973,65.478,66.966,68.414,69.853,71.273,72.667,74.061,75.426,76.795,78.145,79.492,80.832,82.174,83.493,84.825,86.17,87.524,88.901,90.304,91.735,93.196,94.686,96.181,97.687,99.217,100.767,102.334,103.93,105.551,107.185,108.836,110.518,112.204,113.901,115.599,117.31,119.018,120.724,122.42,124.106,125.772,127.425,129.055,130.669,132.266,133.861,135.448,137.019,138.564,140.107,141.628,143.139,144.646,146.147,147.64,149.148,150.64,152.124,153.603,155.083,156.575,158.072,159.578,161.086,162.573,164.066,165.532,166.965,168.41,169.84,171.228,172.579,173.851,174.997,175.99,176.841,177.559,178.145,178.6,178.916,179.106,179.179,179.135,179.047,178.948,178.883,178.802,178.73,178.696,178.66,178.636,178.602,178.578,178.577,178.593,178.602,178.596,178.589,178.584,178.594,178.59,178.548,178.488,178.431,178.38,178.351,178.342,178.357,178.407,178.49,178.591,178.724,178.864,178.996,179.125,179.237,179.332,179.41,179.479,179.535,179.591,179.634,179.674,179.701,179.725,179.748,179.968,179.981,179.99,180.002,180.005,179.998,179.982,179.957,179.942,179.923,179.894,179.861,179.827,179.803,179.781,179.756,179.732,179.708,179.685,179.653,179.625,179.602,179.569,179.544,179.522,179.502,179.484,179.465,179.446,179.42,179.398,179.375,179.352,179.336,179.309,179.29,179.274,179.057,179.032,179.016,178.995,178.975,178.951,178.93,178.914,178.902,178.883,178.862,178.816,178.738,178.607,178.425,178.211,177.984,177.771,177.575,177.373,177.178,176.965,176.76,176.569,176.385,176.206,176.031,175.853,175.69,175.538,175.39,175.261,175.15,175.043,174.962,174.879,174.619,174.56,174.524,174.502,174.489,174.496,174.509,174.522,174.528,174.538,174.544,174.547,174.552,174.559,174.566,174.569,174.573,174.582,174.593,174.607,174.61,174.618,174.626,174.637,174.655,174.663,174.68,174.687,174.697,174.707,174.721,174.735,174.746,174.751,174.761,174.771,174.775,174.779,174.771,174.782,174.987,174.996,175.03,175.113,175.261,175.45,175.641,175.805,175.956,176.099,176.255,176.417,176.599,176.773,176.937,177.103,177.274,177.44,177.606,177.764,177.922,178.069,178.211,178.331,178.448,178.547,178.646,178.734,178.814,178.891,178.966,179.028,179.091,179.137,179.168,179.191,179.22,179.251,179.273,179.291,179.296,179.301,179.289,179.283,179.273,179.256,179.246,179.232,179.218,179.21,179.205,179.193,179.186,179.174,179.159,179.15,179.134,179.125,179.109,179.102,179.09,179.074,179.057,179.037,179.018,178.999,178.979,178.96,178.937,178.919,178.899,178.881,178.861,178.847,178.825,178.805,178.787,178.769,178.747,178.73,178.716,178.699,178.682,178.665,178.649,178.63,178.606,178.584,178.568,178.549,178.53,178.506,178.494,178.468,178.451,178.428,178.41,178.397,178.374,178.357,178.342,178.322,178.308,178.295,178.282,178.28,178.268,178.252,178.241,178.227,178.218,178.215,178.206,178.198,178.195,178.189,178.19,178.191,178.196,178.226,178.229,178.215,178.221,178.222,178.224,178.23,178.23,178.23,178.237,178.231,178.233,178.231,178.242,178.248,178.241,178.242,178.255,178.243,178.259,178.283,178.285,178.273,178.281,178.288,178.277,178.276,178.28,178.277,178.275,178.273,178.265,178.271,178.27
-1.841,-1.835,-1.824,-1.803,-1.776,-1.734,-1.683,-1.619,-1.536,-1.442,-1.331,-1.197,-1.044,-0.882,-0.751,-0.68,-0.673,-0.721,-0.806,-0.903,-1.011,-1.123,-1.837,-1.954,-2.06,-2.157,-2.243,-2.323,-2.393,-2.456,-2.507,-2.543,-2.577,-2.611,-2.639,-2.469,-2.501,-2.528,-2.548,-2.562,-2.577,-2.586,-2.594,-2.597,-2.598,-2.598,-2.602,-2.607,-2.612,-2.614,-2.612,-2.505,-2.497,-2.488,-2.481,-2.473,-2.457,-2.443,-2.441,-2.435,-2.424,-2.419,-2.409,-2.4,-2.392,-2.379,-2.362,-2.348,-2.341,-2.336,-2.326,-2.309,-2.302,-2.286,-2.275,-2.265,-2.257,-2.245,-2.235,-2.227,-2.217,-2.203,-2.182,-2.163,-2.148,-2.135,-2.123,-2.118,-2.109,-2.102,-2.092,-2.082,-2.073,-2.065,-2.055,-2.038,-2.029,-2.017,-2.007,-1.999,-1.989,-1.986,-1.984,-1.984,-1.984,-1.983,-1.986,-1.984,-1.975,-1.977,-1.978,-1.977,-1.972,-1.968,-1.965,-1.958,-1.952,-1.948,-1.945,-1.945,-1.945,-1.942,-1.94,-1.943,-1.943,-1.94,-1.935,-1.931,-1.926,-1.918,-1.905,-1.899,-1.898,-1.897,-1.893,-1.888,-1.885,-1.878,-1.87,-1.864,-1.854,-1.86,-1.859,-1.858,-1.853,-1.85,-1.846,-1.841,-1.842,-1.839,-1.836,-1.833,-1.838,-1.839,-1.832,-2.029,-2.03,-2.034,-2.032,-2.033,-2.031,-2.029,-2.026,-2.025,-2.029,-2.03,-2.027,-2.027,-2.028,-2.028,-2.029,-2.027,-2.027,-2.024,-2.022,-2.018,-2.016,-2.012,-2.013,-2.015,-2.016,-2.014,-2.012,-2.01,-2.005,-2.001,-1.995,-1.97,-1.9,-1.786,-1.65,-1.482,-1.306,-1.102,-0.856,-0.565,-0.228,0.173,0.652,1.223,1.911,2.733,3.697,4.815,6.075,7.485,9.041,10.735,12.555,14.484,16.508,18.613,20.786,23.011,25.274,27.559,29.856,32.149,34.432,36.693,38.918,41.103,43.241,45.326,47.355,49.327,51.233,53.083,54.868,56.598,58.278,59.911,61.5,63.057,64.579,66.078,67.548,68.999,70.429,71.837,73.235,74.612,75.982,77.342,78.693,80.037,81.378,82.708,84.037,85.375,86.724,88.09,89.48,90.898,92.342,93.813,95.302,96.802,98.319,99.856,101.416,102.998,104.603,106.227,107.872,109.537,111.216,112.906,114.603,116.308,118.014,119.721,121.421,123.112,124.788,126.448,128.09,129.713,131.32,132.92,134.51,136.089,137.65,139.194,140.725,142.243,143.753,145.259,146.76,148.262,149.758,151.247,152.731,154.211,155.7,157.192,158.697,160.205,161.706,163.203,164.682,166.136,167.58,169.014,170.42,171.792,173.102,174.308,175.383,176.313,177.108,177.77,178.301,178.695,178.959,179.101,179.125,179.076,178.995,178.924,178.847,178.772,178.723,178.682,178.653,178.621,178.594,178.583,178.589,178.597,178.597,178.592,178.587,178.592,178.591,178.564,178.515,178.462,178.409,178.372,178.353,178.355,178.388,178.452,178.54,178.656,178.788,178.92,179.051,179.169,179.274,179.36,179.436,179.5,179.558,179.607,179.649,179.682,179.71,179.734,179.756,179.772,179.783,179.795,179.801,179.799,179.788,179.768,179.751,179.734,179.708,179.679,179.646,179.619,179.595,179.57,179.546,179.522,179.498,179.469,179.441,179.416,179.387,179.36,179.336,179.315,179.295,179.276,179.257,179.234,179.211,179.188,179.165,179.147,179.123,179.103,179.085,179.066,179.045,179.029,179.01,178.993,178.973,178.953,178.934,178.915,178.896,178.675,178.639,178.575,178.469,178.315,178.122,177.907,177.693,177.491,177.289,177.091,176.884,176.678,176.482,176.293,176.11,175.932,175.755,175.586,175.428,175.276,175.139,175.018,174.906,174.814,174.728,174.658,174.596,174.55,174.519,174.5,174.497,174.505,174.515,174.524,174.533,174.74,174.745,174.75,174.755,174.762,174.767,174.771,174.778,174.788,174.8,174.806,174.814,174.822,174.832,174.846,174.857,174.871,174.882,174.891,174.902,174.914,174.928,174.939,174.946,174.951,174.956,174.961,174.965,174.969,174.976,174.983,174.992,175.016,175.076,175.189,175.355,175.537,175.708,175.865,176.015,176.168,176.326,176.7,176.874,177.041,177.207,177.377,177.544,177.71,177.872,178.031,178.183,178.328,178.458,178.579,178.686,178.788,178.881,178.966,179.046,179.123,179.19,179.255,179.107,179.146,179.174,179.203,179.234,179.259,179.279,179.291,179.297,179.292,179.286,179.277,179.264,179.252,179.24,179.226,179.216,179.209,179.199,179.19,179.18,179.167,179.156,179.142,179.131,179.117,179.108,179.096,179.082,179.066,179.048,179.029,179.01,178.99,178.971,178.95,178.93,178.91,178.892,178.872,178.856,178.836,178.816,178.598,178.58,178.56,178.541,178.525,178.508,178.491,178.474,178.458,178.441,178.419,178.397,178.379,178.36,178.341,178.319,178.303,178.281,178.262,178.241,178.221,178.206,178.185,178.168,178.151,178.133,178.117,178.103,178.09,178.084,178.074,178.06,178.049,178.035,178.024,178.018,178.01,178.002,177.998,177.992,177.991,177.99,177.994,178.014,178.024,178.019,178.02,178.021,178.023,178.028,178.029,178.029,178.033,178.032,178.032,178.032,178.038,178.044,178.042,178.041,178.05,178.046,178.054,178.073,178.081,178.076,178.079,178.084,178.08,178.077,178.079,178.078,178.076,178.074,178.068,178.07,178.069,178.07,178.074
