# Supplementary material for: Passive wheels – A new localization system for automated guided vehicles
Source: Heliyon. 2024 Jul 20;10(15):e34967. doi: 10.1016/j.heliyon.2024.e34967 (PMC11829107; doi:10.1016/j.heliyon.2024.e34967)
Supplement: Multimedia component 1 [file mmc1.zip › repository/datasets/scenario1/x.txt]

-0.086,-0.085,-0.083,-0.08,-0.076,-0.07,-0.061,-0.049,-0.034,-0.016,0.006,0.03,0.056,0.085,0.115,0.146,0.18,0.214,0.251,0.289,0.329,0.37,0.411,0.452,0.493,0.535,0.576,0.615,0.654,0.693,0.731,0.768,0.805,0.84,0.875,0.909,0.942,0.975,1.009,1.043,1.076,1.109,1.142,1.175,1.208,1.242,1.274,1.308,1.342,1.376,1.411,1.445,1.48,1.514,1.55,1.585,1.621,1.657,1.693,1.73,1.767,1.805,1.843,1.88,1.919,1.958,1.995,2.034,2.072,nan,2.149,nan,nan,nan,nan,nan,2.383,2.42,nan,nan,nan,nan,nan,2.659,2.701,nan,2.786,2.827,2.869,2.913,2.956,3.0,3.042,3.083,3.124,3.163,nan,3.24,nan,3.311,3.347,nan,3.414,3.448,3.481,3.514,3.547,3.58,3.614,3.648,3.681,3.715,3.749,3.784,3.819,3.854,nan,3.927,nan,4.001,4.038,nan,nan,nan,nan,nan,4.262,4.299,4.336,4.374,4.412,4.45,4.489,4.528,4.566,4.605,4.643,4.681,4.719,4.757,4.795,4.832,4.869,4.905,4.942,4.978,nan,5.05,5.086,5.122,5.157,5.191,5.227,nan,5.298,5.333,5.369,5.404,5.44,5.474,5.509,5.542,5.573,5.602,5.628,5.652,5.672,5.689,5.704,nan,nan,5.726,5.727,5.727,5.724,5.72,nan,nan,nan,nan,nan,nan,nan,nan,nan,nan,nan,nan,nan,nan,nan,5.656,5.655,5.655,5.654,nan,5.654,nan,5.654,nan,nan,nan,nan,nan,nan,5.657,nan,nan,nan,nan,nan,nan,nan,nan,nan,nan,nan,nan,nan,nan,nan,nan,nan,nan,nan,nan,nan,nan,nan,nan,nan,nan,nan,nan,nan,nan,nan,5.67,5.669,5.669,5.669,5.669,nan,5.669,5.668,5.668,5.668,5.668,5.668,5.667,5.667,5.667,5.667,5.667,nan,nan,5.668,nan,5.666,5.667,5.667,5.665,5.666,5.665,5.665,5.665,5.665,5.665,5.664,5.664,5.663,5.663,5.663,5.662,5.662,5.662,5.661,5.662,5.66,5.66,5.66,5.66,5.66,5.659,5.659,5.658,5.659,5.659,5.658,5.658,5.658,5.658,5.658,5.657,5.657,5.657,5.657,5.657,5.657,5.656,5.656,5.656,5.656,5.656,5.656,5.656,5.656,5.657,5.656,5.657,5.657,5.657,5.656,5.657,5.657,5.658,5.658,5.658,5.659,5.658,5.658,5.658,5.658,5.658,5.658,5.658,5.658,5.658,5.658,5.658,5.658,5.658,5.658,5.658,5.658,5.658,5.657,5.655,5.652,5.647,5.64,5.63,5.619,5.605,5.587,5.566,5.542,5.514,5.486,5.455,5.422,5.388,5.353,5.319,5.284,5.247,5.213,5.179,5.146,5.115,5.085,5.056,5.029,5.004,4.979,4.956,4.933,4.912,4.89,4.87,4.849,4.829,4.808,4.786,4.763,4.739,4.715,4.691,4.666,4.64,nan,4.59,4.567,4.542,4.519,4.495,4.471,4.446,4.423,4.4,4.378,4.354,4.332,4.309,4.287,4.263,4.241,4.217,4.193,4.169,4.144,4.121,4.096,nan,4.049,nan,nan,nan,3.95,3.925,3.9,3.875,3.85,3.821,3.797,3.77,3.742,3.714,3.688,3.659,3.631,3.603,3.574,3.547,3.519,3.493,3.469,3.443,3.419,3.394,3.366,3.341,3.314,3.286,3.26,3.232,3.203,3.177,3.15,nan,3.097,3.071,nan,nan,2.999,2.976,nan,2.932,nan,2.888,2.866,2.845,2.823,2.801,2.779,2.757,nan,nan,nan,2.665,nan,nan,2.593,2.57,2.545,2.521,2.497,2.474,2.45,nan,nan,2.382,2.358,2.335,2.313,2.291,2.268,2.246,2.225,2.202,2.181,2.159,2.137,2.115,2.093,2.071,2.049,2.027,2.004,1.981,1.959,1.936,1.913,1.891,1.868,nan,1.823,1.8,1.777,1.754,1.732,1.709,1.687,1.663,1.641,1.619,1.597,1.574,1.551,nan,1.507,1.484,1.463,1.44,1.417,1.395,1.373,nan,1.328,1.306,1.284,1.262,1.241,1.219,1.198,1.177,1.155,1.133,1.112,1.091,1.07,1.049,1.027,1.006,0.985,0.963,0.943,0.921,0.9,0.88,0.859,0.837,0.815,0.794,0.772,0.751,0.73,nan,0.687,0.665,0.643,0.622,0.601,0.579,0.557,0.536,0.515,0.493,0.472,0.45,0.429,0.408,0.386,0.365,0.344,0.322,0.301,0.28,0.258,0.236,0.215,0.194,0.172,0.151,nan,nan,nan,nan,nan,nan,nan,nan,nan,nan,nan,nan,nan,nan,nan,nan,nan,nan,nan,nan,nan,nan,nan,nan,nan,nan,nan,nan,nan,nan,nan,nan,nan,nan,nan,nan,nan,nan,nan,nan,nan,nan,nan,nan,nan,nan,nan,nan,nan,nan,nan,nan,nan,nan,nan,nan,nan,nan,nan,nan,nan,nan,nan,nan,nan,nan,nan,nan,nan,nan,nan,nan,nan,nan,nan,nan,nan,nan,nan,nan,nan,nan,nan,nan,nan,nan,nan,nan,nan,nan,nan,nan,nan,nan,nan,nan,nan,nan,nan,nan,nan,nan,nan,nan,nan,nan,nan,nan,nan,nan,nan,nan,nan,nan,nan,nan,nan,nan,nan,nan,nan,nan,nan,nan,nan,nan,nan,nan,nan,nan,nan,nan,nan,nan,nan,nan,nan,nan,nan,nan,nan,nan,nan,nan,nan
-0.085,-0.084,-0.08,-0.077,-0.073,-0.066,-0.058,-0.045,-0.026,-0.007,0.013,0.038,0.063,0.092,0.124,0.156,0.192,0.227,0.266,0.305,0.345,0.386,0.426,0.467,0.508,0.549,0.589,0.629,0.668,0.706,0.745,0.781,0.818,0.853,0.889,0.923,0.957,0.991,1.025,1.058,1.092,1.125,1.159,1.192,1.226,1.26,1.294,1.327,1.361,1.395,1.429,1.464,1.499,1.534,1.568,1.604,1.64,1.675,1.711,1.748,1.785,1.822,1.86,1.898,1.935,1.973,2.011,2.05,2.088,2.126,2.164,2.202,2.241,2.28,2.318,2.357,2.396,2.435,2.474,2.513,2.553,2.593,2.633,2.674,2.716,2.758,2.801,2.844,2.886,2.93,2.972,3.015,3.056,3.097,3.137,3.176,3.215,3.252,3.288,3.323,3.357,3.391,3.425,3.458,3.492,3.525,3.558,3.592,3.625,3.659,3.693,3.727,3.762,3.796,3.832,3.867,3.904,3.94,3.977,4.014,4.051,4.088,4.126,4.163,4.2,4.238,4.275,4.312,4.35,4.387,4.425,4.464,4.502,4.54,4.579,4.617,4.656,4.694,4.732,4.771,4.808,4.846,4.883,4.92,4.956,4.993,5.029,5.065,5.101,5.136,5.172,5.207,5.242,5.277,5.313,5.348,5.384,5.419,5.453,5.487,5.519,5.551,5.578,5.606,5.628,5.651,5.667,5.683,5.699,5.709,5.712,5.716,5.714,5.713,5.709,5.705,5.7,5.695,5.69,5.685,5.679,5.674,5.669,5.664,5.66,5.656,5.654,5.651,5.648,5.646,5.644,5.643,5.642,5.641,5.641,5.641,5.641,5.641,5.641,5.641,5.642,5.642,5.643,5.644,5.645,5.646,5.647,5.648,5.649,5.649,5.65,5.651,5.652,5.654,5.655,5.656,5.657,5.658,5.659,5.66,5.66,5.661,5.661,5.662,5.662,5.663,5.663,5.663,5.663,5.663,5.663,5.663,5.662,5.662,5.662,5.662,5.662,5.661,5.661,5.661,5.661,5.661,5.661,5.66,5.66,5.66,5.66,5.66,5.66,5.66,5.66,5.66,5.66,5.66,5.66,5.66,5.66,5.66,5.66,5.66,5.66,5.66,5.66,5.66,5.66,5.66,5.66,5.66,5.659,5.659,5.659,5.659,5.659,5.659,5.658,5.658,5.658,5.658,5.658,5.657,5.657,5.657,5.657,5.656,5.656,5.656,5.656,5.656,5.656,5.656,5.655,5.655,5.655,5.655,5.655,5.655,5.655,5.655,5.655,5.655,5.655,5.655,5.655,5.654,5.654,5.654,5.654,5.654,5.654,5.654,5.654,5.655,5.655,5.655,5.656,5.656,5.656,5.656,5.656,5.656,5.656,5.656,5.656,5.656,5.656,5.656,5.656,5.657,5.657,5.657,5.657,5.657,5.656,5.656,5.655,5.654,5.653,5.65,5.648,5.642,5.632,5.622,5.606,5.59,5.568,5.545,5.523,5.495,5.468,5.436,5.404,5.37,5.335,5.3,5.265,5.23,5.195,5.162,5.129,5.098,5.07,5.042,5.016,4.991,4.968,4.945,4.923,4.902,4.881,4.86,4.839,4.818,4.797,4.775,4.753,4.729,4.705,4.681,4.656,4.631,4.606,4.582,4.557,4.533,4.509,4.485,4.461,4.438,4.415,4.392,4.369,4.346,4.323,4.3,4.278,4.254,4.231,4.208,4.184,4.16,4.136,4.112,4.088,4.063,4.039,4.014,3.989,3.965,3.94,3.915,3.89,3.864,3.839,3.813,3.786,3.759,3.732,3.704,3.676,3.648,3.62,3.592,3.565,3.537,3.51,3.485,3.46,3.435,3.409,3.384,3.357,3.331,3.304,3.277,3.25,3.222,3.195,3.168,3.141,3.115,3.09,3.065,3.04,3.017,2.994,2.972,2.95,2.928,2.907,2.885,2.863,2.842,2.82,2.798,2.777,2.755,2.733,2.71,2.687,2.663,2.64,2.616,2.592,2.568,2.545,2.521,2.498,2.475,2.452,2.429,2.406,2.383,2.361,2.338,2.316,2.294,2.272,2.251,2.229,2.207,2.186,2.164,2.142,2.12,2.098,2.076,2.053,2.031,2.008,1.985,1.963,1.94,1.917,1.895,1.872,1.849,1.826,1.803,1.781,1.758,1.735,1.712,1.689,1.667,1.644,1.621,1.599,1.576,1.554,1.532,1.509,1.487,1.465,1.443,1.42,1.398,1.376,1.353,1.331,1.309,1.287,1.265,1.244,1.222,1.201,1.179,1.158,1.137,1.116,1.094,1.073,1.052,1.031,1.01,0.989,0.968,0.946,0.925,0.904,0.883,0.861,0.84,0.819,0.797,0.776,0.754,0.733,0.711,0.689,0.668,0.646,0.625,0.603,0.582,0.56,0.539,0.517,0.496,0.474,0.453,0.431,0.41,0.388,0.367,0.345,0.324,0.302,0.281,0.259,0.238,0.216,0.195,0.174,0.153,0.131,0.11,0.089,0.068,0.047,0.026,0.006,-0.014,-0.034,-0.052,-0.07,-0.085,-0.095,-0.106,-0.116,-0.121,-0.126,-0.127,-0.128,-0.126,-0.124,-0.122,-0.119,-0.117,-0.114,-0.111,-0.109,-0.106,-0.104,-0.103,-0.101,-0.099,-0.098,-0.097,-0.096,-0.096,-0.095,-0.095,-0.095,-0.095,-0.095,-0.095,-0.095,-0.095,-0.095,-0.095,-0.095,-0.095,-0.095,-0.095,-0.095,-0.095,-0.095,-0.095,-0.095,-0.095,-0.095
-0.085,-0.084,-0.082,-0.079,-0.074,-0.066,-0.056,-0.044,-0.028,-0.008,0.014,0.039,0.066,0.096,0.127,0.158,0.191,0.226,0.263,0.302,0.341,0.382,0.422,0.463,0.504,0.545,0.585,0.624,0.663,0.701,0.738,0.774,0.81,0.845,0.88,0.914,0.948,0.981,1.014,1.048,1.081,1.114,1.147,1.181,1.214,1.247,1.281,1.314,1.348,1.382,1.416,1.45,1.485,1.519,1.555,1.59,1.625,1.661,1.697,1.733,1.77,1.807,1.844,1.882,1.919,1.957,1.995,2.033,2.071,2.108,2.146,2.187,2.226,2.264,2.302,2.341,2.38,2.418,2.457,2.496,2.535,2.575,2.615,2.656,2.697,2.739,2.781,2.823,2.866,2.909,2.952,2.995,3.038,3.079,3.119,3.158,3.196,3.233,3.269,3.304,3.338,3.372,3.406,3.439,3.472,3.505,3.538,3.571,3.605,3.638,3.671,3.705,3.739,3.773,3.808,3.844,3.88,3.916,3.953,3.99,4.027,4.064,4.101,4.138,4.176,4.213,4.25,4.287,4.324,4.362,4.4,4.438,4.476,4.514,4.553,4.591,4.63,4.668,4.706,4.744,4.781,4.819,4.856,4.893,4.929,4.965,5.001,5.037,5.072,5.108,5.143,5.178,5.213,5.248,5.283,5.319,5.354,5.389,5.424,5.459,5.492,5.523,5.553,5.58,5.606,5.628,5.647,5.663,5.675,5.684,5.69,5.694,5.694,5.692,5.689,5.685,5.681,5.675,5.67,5.664,5.659,5.654,5.649,5.644,5.64,5.636,5.632,5.629,5.627,5.625,5.624,5.623,5.622,5.621,5.621,5.621,5.621,5.621,5.621,5.621,5.622,5.622,5.623,5.623,5.624,5.625,5.626,5.627,5.628,5.629,5.63,5.631,5.632,5.633,5.634,5.635,5.636,5.638,5.639,5.64,5.64,5.641,5.642,5.642,5.643,5.643,5.644,5.644,5.644,5.644,5.644,5.644,5.644,5.643,5.643,5.643,5.643,5.643,5.642,5.642,5.642,5.642,5.642,5.642,5.642,5.642,5.642,5.642,5.642,5.642,5.642,5.642,5.642,5.642,5.642,5.642,5.642,5.642,5.642,5.642,5.642,5.642,5.642,5.641,5.641,5.641,5.641,5.641,5.641,5.641,5.64,5.64,5.64,5.64,5.639,5.639,5.639,5.638,5.638,5.638,5.637,5.637,5.637,5.636,5.636,5.636,5.636,5.635,5.635,5.635,5.635,5.635,5.634,5.634,5.634,5.634,5.634,5.634,5.634,5.634,5.633,5.633,5.633,5.633,5.633,5.633,5.633,5.633,5.632,5.632,5.632,5.633,5.633,5.633,5.634,5.634,5.634,5.635,5.634,5.634,5.634,5.634,5.634,5.634,5.634,5.634,5.634,5.634,5.634,5.634,5.634,5.634,5.634,5.634,5.634,5.634,5.632,5.63,5.626,5.621,5.613,5.602,5.59,5.574,5.555,5.533,5.507,5.479,5.449,5.417,5.384,5.35,5.315,5.279,5.244,5.209,5.175,5.141,5.109,5.079,5.049,5.022,4.995,4.971,4.947,4.924,4.902,4.881,4.86,4.84,4.82,4.799,4.778,4.756,4.733,4.709,4.685,4.66,4.636,4.611,4.586,4.562,4.537,4.513,4.489,4.465,4.442,4.418,4.395,4.373,4.35,4.328,4.305,4.283,4.26,4.237,4.214,4.19,4.167,4.143,4.119,4.095,4.071,4.046,4.022,3.997,3.973,3.949,3.924,3.899,3.874,3.849,3.823,3.797,3.771,3.744,3.716,3.689,3.661,3.633,3.604,3.576,3.548,3.521,3.494,3.469,3.444,3.419,3.395,3.369,3.344,3.317,3.29,3.263,3.236,3.208,3.181,3.154,3.127,3.101,3.075,3.05,3.026,3.002,2.979,2.956,2.934,2.912,2.891,2.869,2.848,2.826,2.804,2.783,2.761,2.739,2.717,2.694,2.671,2.648,2.624,2.601,2.577,2.553,2.529,2.505,2.482,2.459,2.436,2.413,2.39,2.367,2.344,2.322,2.299,2.277,2.256,2.234,2.212,2.19,2.169,2.147,2.125,2.103,2.081,2.059,2.036,2.014,1.992,1.969,1.946,1.924,1.901,1.878,1.855,1.833,1.81,1.787,1.765,1.742,1.719,1.696,1.674,1.651,1.628,1.606,1.583,1.561,1.539,1.517,1.494,1.472,1.45,1.428,1.405,1.383,1.361,1.339,1.317,1.295,1.273,1.251,1.23,1.209,1.188,1.166,1.145,1.124,1.103,1.082,1.061,1.04,1.019,0.997,0.976,0.955,0.934,0.914,0.893,0.871,0.85,0.829,0.808,0.787,0.765,0.744,0.722,0.701,0.679,0.658,0.636,0.615,0.594,0.572,0.55,0.529,0.508,0.486,0.465,0.443,0.422,0.401,0.379,0.358,0.336,0.315,0.294,0.272,0.251,0.23,0.208,0.187,0.166,0.145,0.124,0.103,0.082,0.061,0.04,0.019,-0.001,-0.022,-0.041,-0.06,-0.078,-0.093,-0.106,-0.115,-0.123,-0.127,-0.13,-0.13,-0.129,-0.128,-0.126,-0.123,-0.12,-0.118,-0.115,-0.112,-0.11,-0.107,-0.105,-0.103,-0.101,-0.1,-0.099,-0.098,-0.097,-0.097,-0.096,-0.096,-0.096,-0.096,-0.096,-0.096,-0.096,-0.096,-0.096,-0.096,-0.096,-0.096,-0.096,-0.096,-0.096,-0.096,-0.096,-0.096,-0.096,-0.096,-0.096,-0.096
-0.085,-0.084,-0.082,-0.079,-0.075,-0.07,-0.063,-0.054,-0.039,-0.019,0.001,0.023,0.049,0.075,0.106,0.139,0.172,0.208,0.245,0.284,0.324,0.365,0.406,0.447,0.488,0.529,0.57,0.61,0.649,0.689,0.727,0.765,0.801,0.837,0.872,0.907,0.941,0.975,1.009,1.042,1.076,1.11,1.143,1.177,1.21,1.244,1.278,1.312,1.345,1.379,1.414,1.448,1.483,1.517,1.552,1.588,1.623,1.659,1.695,1.731,1.768,1.805,1.842,1.88,1.918,1.956,1.994,2.032,2.07,2.109,2.147,2.185,2.224,2.262,2.301,2.34,2.379,2.418,2.457,2.496,2.535,2.575,2.616,2.656,2.697,2.739,2.782,2.824,2.867,2.91,2.953,2.996,3.039,3.08,3.121,3.16,3.199,3.238,3.274,3.309,3.344,3.378,3.412,3.445,3.478,3.512,3.545,3.578,3.612,3.645,3.679,3.713,3.747,3.782,3.817,3.853,3.889,3.925,3.962,3.999,4.036,4.073,4.111,4.148,4.185,4.223,4.26,4.298,4.335,4.372,4.41,4.448,4.486,4.525,4.564,4.602,4.641,4.679,4.717,4.756,4.794,4.831,4.869,4.906,4.943,4.979,5.016,5.052,5.087,5.123,5.159,5.194,5.229,5.264,5.3,5.335,5.37,5.406,5.441,5.475,5.509,5.541,5.571,5.599,5.625,5.647,5.667,5.683,5.698,5.712,5.72,5.722,5.724,5.722,5.719,5.714,5.71,5.704,5.699,5.693,5.688,5.682,5.677,5.672,5.668,5.664,5.66,5.657,5.655,5.652,5.65,5.648,5.647,5.647,5.647,5.647,5.647,5.647,5.647,5.647,5.647,5.648,5.648,5.649,5.65,5.651,5.652,5.653,5.654,5.655,5.656,5.657,5.658,5.659,5.66,5.661,5.662,5.663,5.664,5.665,5.666,5.667,5.667,5.668,5.668,5.669,5.669,5.669,5.669,5.669,5.669,5.669,5.669,5.669,5.668,5.668,5.668,5.668,5.668,5.667,5.667,5.667,5.667,5.667,5.667,5.667,5.666,5.666,5.666,5.666,5.666,5.666,5.666,5.666,5.666,5.666,5.666,5.666,5.666,5.666,5.666,5.666,5.666,5.666,5.666,5.666,5.666,5.666,5.666,5.666,5.665,5.665,5.665,5.665,5.665,5.665,5.664,5.664,5.664,5.664,5.663,5.663,5.663,5.663,5.663,5.662,5.662,5.662,5.662,5.662,5.662,5.661,5.661,5.661,5.661,5.661,5.661,5.661,5.661,5.661,5.661,5.66,5.66,5.66,5.66,5.66,5.66,5.66,5.66,5.66,5.66,5.66,5.66,5.661,5.661,5.661,5.662,5.662,5.662,5.662,5.662,5.662,5.662,5.662,5.662,5.662,5.662,5.662,5.662,5.662,5.662,5.662,5.662,5.662,5.662,5.661,5.66,5.658,5.655,5.652,5.646,5.636,5.624,5.609,5.592,5.57,5.549,5.526,5.499,5.471,5.44,5.408,5.374,5.34,5.305,5.27,5.236,5.201,5.168,5.135,5.105,5.077,5.049,5.023,4.998,4.975,4.952,4.93,4.908,4.887,4.866,4.845,4.824,4.803,4.78,4.758,4.734,4.711,4.686,4.662,4.637,4.612,4.588,4.563,4.539,4.515,4.491,4.467,4.444,4.421,4.398,4.375,4.352,4.329,4.306,4.283,4.26,4.237,4.213,4.19,4.166,4.142,4.118,4.093,4.069,4.044,4.02,3.995,3.97,3.946,3.921,3.895,3.87,3.844,3.818,3.792,3.764,3.737,3.709,3.681,3.653,3.625,3.597,3.57,3.542,3.515,3.49,3.464,3.439,3.413,3.387,3.36,3.334,3.307,3.28,3.252,3.225,3.198,3.17,3.143,3.117,3.092,3.067,3.042,3.019,2.996,2.973,2.951,2.929,2.907,2.885,2.863,2.842,2.82,2.798,2.776,2.754,2.731,2.709,2.685,2.662,2.638,2.614,2.59,2.566,2.543,2.519,2.496,2.472,2.449,2.426,2.403,2.38,2.357,2.335,2.313,2.29,2.268,2.247,2.225,2.203,2.181,2.159,2.137,2.115,2.093,2.07,2.048,2.025,2.002,1.98,1.957,1.934,1.912,1.889,1.866,1.843,1.82,1.797,1.774,1.752,1.729,1.706,1.683,1.661,1.638,1.615,1.593,1.57,1.548,1.526,1.503,1.481,1.459,1.436,1.414,1.392,1.37,1.347,1.325,1.303,1.281,1.259,1.238,1.216,1.195,1.173,1.152,1.131,1.11,1.088,1.067,1.046,1.025,1.004,0.983,0.961,0.94,0.919,0.898,0.877,0.855,0.834,0.813,0.791,0.77,0.748,0.726,0.705,0.683,0.661,0.64,0.618,0.597,0.575,0.554,0.532,0.511,0.489,0.468,0.446,0.425,0.403,0.382,0.36,0.338,0.317,0.295,0.274,0.252,0.231,0.21,0.188,0.167,0.146,0.125,0.104,0.082,0.061,0.04,0.019,-0.001,-0.021,-0.04,-0.059,-0.076,-0.09,-0.101,-0.111,-0.121,-0.126,-0.131,-0.133,-0.134,-0.133,-0.131,-0.129,-0.126,-0.124,-0.121,-0.119,-0.116,-0.114,-0.112,-0.11,-0.108,-0.107,-0.106,-0.105,-0.104,-0.103,-0.103,-0.102,-0.102,-0.102,-0.102,-0.102,-0.102,-0.102,-0.102,-0.102,-0.102,-0.102,-0.102,-0.102,-0.102,-0.102,-0.102,-0.102,-0.102
-0.085,-0.084,-0.083,-0.081,-0.077,-0.071,-0.063,-0.052,-0.038,-0.021,0.0,0.024,0.05,0.079,0.111,0.143,0.176,0.21,0.246,0.284,0.324,0.364,0.405,0.447,0.488,0.529,0.57,0.61,0.649,0.688,0.726,0.763,0.799,0.834,0.869,0.903,0.937,0.97,1.004,1.037,1.07,1.103,1.136,1.169,1.203,1.236,1.269,1.303,1.337,1.37,1.404,1.438,1.473,1.507,1.542,1.578,1.613,1.649,1.684,1.721,1.757,1.794,1.831,1.869,1.907,1.945,1.983,2.021,2.059,2.096,2.134,2.173,2.213,2.252,2.29,2.329,2.367,2.406,2.445,2.484,2.522,2.562,2.602,2.642,2.683,2.725,2.767,2.809,2.852,2.895,2.938,2.981,3.024,3.067,3.108,3.148,3.187,3.224,3.261,3.296,3.331,3.365,3.398,3.431,3.464,3.497,3.53,3.563,3.596,3.629,3.663,3.696,3.73,3.764,3.799,3.834,3.87,3.906,3.943,3.98,4.017,4.054,4.091,4.129,4.166,4.203,4.24,4.278,4.315,4.352,4.39,4.428,4.466,4.504,4.543,4.581,4.62,4.658,4.697,4.735,4.772,4.81,4.847,4.884,4.921,4.957,4.993,5.029,5.065,5.1,5.136,5.17,5.205,5.241,5.276,5.311,5.346,5.381,5.417,5.452,5.486,5.519,5.55,5.58,5.606,5.63,5.652,5.669,5.684,5.695,5.702,5.706,5.708,5.706,5.703,5.699,5.693,5.687,5.681,5.675,5.669,5.663,5.658,5.653,5.648,5.644,5.64,5.637,5.634,5.632,5.63,5.629,5.629,5.628,5.628,5.628,5.628,5.628,5.628,5.628,5.629,5.629,5.63,5.63,5.631,5.632,5.633,5.634,5.635,5.636,5.637,5.638,5.639,5.64,5.641,5.643,5.644,5.645,5.646,5.648,5.649,5.649,5.65,5.651,5.652,5.652,5.653,5.653,5.653,5.653,5.653,5.653,5.653,5.653,5.652,5.652,5.652,5.652,5.651,5.651,5.651,5.651,5.651,5.65,5.65,5.65,5.65,5.65,5.65,5.65,5.65,5.65,5.65,5.65,5.65,5.65,5.65,5.65,5.65,5.65,5.65,5.65,5.65,5.65,5.65,5.65,5.65,5.65,5.649,5.649,5.649,5.649,5.649,5.648,5.648,5.648,5.648,5.647,5.647,5.647,5.646,5.646,5.646,5.645,5.645,5.645,5.645,5.644,5.644,5.644,5.644,5.644,5.643,5.643,5.643,5.643,5.643,5.643,5.643,5.643,5.642,5.642,5.642,5.642,5.642,5.642,5.642,5.641,5.641,5.641,5.641,5.641,5.641,5.641,5.642,5.642,5.642,5.643,5.643,5.643,5.643,5.643,5.642,5.642,5.642,5.642,5.643,5.643,5.643,5.643,5.643,5.643,5.643,5.643,5.643,5.642,5.642,5.64,5.637,5.633,5.628,5.619,5.609,5.596,5.58,5.561,5.539,5.514,5.486,5.457,5.426,5.394,5.36,5.326,5.291,5.257,5.223,5.189,5.156,5.124,5.094,5.065,5.037,5.01,4.985,4.961,4.938,4.916,4.894,4.873,4.852,4.832,4.811,4.789,4.766,4.743,4.72,4.695,4.671,4.647,4.622,4.598,4.573,4.549,4.525,4.501,4.477,4.454,4.43,4.407,4.385,4.362,4.339,4.317,4.294,4.271,4.248,4.225,4.201,4.178,4.154,4.13,4.106,4.082,4.057,4.033,4.009,3.984,3.96,3.935,3.91,3.886,3.86,3.834,3.808,3.782,3.755,3.727,3.7,3.672,3.644,3.616,3.587,3.56,3.533,3.507,3.481,3.456,3.431,3.406,3.381,3.354,3.327,3.3,3.273,3.246,3.219,3.191,3.164,3.138,3.112,3.086,3.061,3.037,3.013,2.989,2.967,2.945,2.923,2.901,2.879,2.857,2.835,2.814,2.792,2.77,2.748,2.726,2.703,2.68,2.657,2.633,2.609,2.586,2.562,2.538,2.515,2.491,2.468,2.445,2.422,2.399,2.376,2.353,2.331,2.308,2.286,2.264,2.242,2.221,2.199,2.177,2.155,2.133,2.111,2.089,2.067,2.044,2.022,1.999,1.977,1.954,1.932,1.909,1.886,1.863,1.841,1.818,1.795,1.772,1.75,1.727,1.704,1.681,1.659,1.636,1.614,1.591,1.569,1.547,1.524,1.502,1.48,1.458,1.435,1.413,1.391,1.369,1.347,1.325,1.303,1.281,1.259,1.238,1.217,1.195,1.174,1.153,1.131,1.11,1.089,1.068,1.047,1.026,1.005,0.984,0.963,0.942,0.921,0.9,0.879,0.857,0.836,0.815,0.794,0.772,0.751,0.729,0.708,0.686,0.665,0.643,0.622,0.6,0.579,0.557,0.536,0.514,0.493,0.472,0.45,0.429,0.407,0.386,0.365,0.343,0.322,0.3,0.279,0.258,0.236,0.215,0.194,0.173,0.152,0.131,0.11,0.089,0.068,0.047,0.026,0.005,-0.015,-0.034,-0.053,-0.07,-0.085,-0.097,-0.107,-0.114,-0.119,-0.122,-0.123,-0.123,-0.122,-0.121,-0.119,-0.117,-0.115,-0.112,-0.11,-0.107,-0.105,-0.103,-0.101,-0.099,-0.098,-0.096,-0.095,-0.095,-0.094,-0.094,-0.094,-0.093,-0.093,-0.093,-0.093,-0.093,-0.093,-0.093,-0.093,-0.093,-0.093,-0.093,-0.093,-0.093,-0.093,-0.093,-0.093,-0.093,-0.093,-0.093,-0.093
-0.085,-0.084,-0.08,-0.077,-0.073,-0.066,-0.058,-0.045,-0.026,-0.007,0.012,0.038,0.062,0.092,0.124,0.156,0.191,0.227,0.266,0.304,0.345,0.385,0.426,0.466,0.507,0.548,0.588,0.628,0.667,0.705,0.744,0.78,0.817,0.852,0.887,0.922,0.956,0.99,1.023,1.057,1.09,1.124,1.158,1.191,1.224,1.258,1.292,1.325,1.359,1.393,1.427,1.462,1.496,1.531,1.566,1.601,1.638,1.673,1.709,1.746,1.783,1.82,1.857,1.895,1.933,1.971,2.009,2.047,2.085,2.123,2.161,2.2,2.238,2.276,2.315,2.354,2.393,2.432,2.471,2.51,2.55,2.59,2.63,2.671,2.713,2.755,2.797,2.84,2.883,2.926,2.968,3.011,3.052,3.093,3.133,3.172,3.211,3.248,3.284,3.319,3.353,3.387,3.42,3.454,3.487,3.521,3.554,3.587,3.621,3.655,3.688,3.722,3.757,3.791,3.827,3.862,3.899,3.935,3.972,4.009,4.046,4.083,4.121,4.159,4.196,4.233,4.27,4.308,4.345,4.383,4.42,4.459,4.497,4.535,4.574,4.612,4.651,4.689,4.727,4.767,4.804,4.841,4.879,4.916,4.952,4.989,5.025,5.061,5.097,5.131,5.166,5.202,5.237,5.272,5.308,5.343,5.378,5.414,5.448,5.482,5.514,5.546,5.574,5.602,5.624,5.646,5.662,5.678,5.694,5.704,5.707,5.71,5.709,5.708,5.704,5.7,5.695,5.69,5.685,5.679,5.674,5.669,5.664,5.659,5.655,5.651,5.648,5.645,5.643,5.641,5.638,5.637,5.637,5.636,5.636,5.636,5.636,5.636,5.636,5.636,5.637,5.637,5.638,5.645,5.645,5.646,5.647,5.648,5.649,5.65,5.651,5.652,5.653,5.654,5.655,5.656,5.657,5.659,5.66,5.661,5.662,5.662,5.663,5.663,5.664,5.664,5.664,5.665,5.665,5.665,5.665,5.665,5.664,5.665,5.665,5.665,5.665,5.666,5.665,5.665,5.666,5.666,5.665,5.666,5.666,5.666,5.666,5.666,5.667,5.667,5.667,5.667,5.667,5.667,5.667,5.667,5.667,5.667,5.667,5.667,5.667,5.667,5.666,5.666,5.666,5.666,5.666,5.666,5.666,5.666,5.666,5.666,5.665,5.665,5.665,5.664,5.664,5.664,5.664,5.664,5.663,5.663,5.663,5.662,5.662,5.662,5.662,5.662,5.662,5.662,5.662,5.662,5.662,5.661,5.661,5.661,5.661,5.661,5.661,5.661,5.661,5.661,5.661,5.661,5.661,5.661,5.661,5.661,5.661,5.661,5.661,5.661,5.661,5.662,5.662,5.662,5.663,5.663,5.663,5.663,5.663,5.663,5.663,5.663,5.663,5.663,5.663,5.663,5.663,5.663,5.663,5.663,5.663,5.663,5.662,5.661,5.66,5.657,5.654,5.649,5.638,5.628,5.612,5.596,5.574,5.552,5.529,5.501,5.474,5.442,5.41,5.376,5.341,5.306,5.27,5.235,5.2,5.167,5.134,5.103,5.075,5.047,5.021,4.996,4.973,4.949,4.928,4.906,4.886,4.865,4.844,4.823,4.802,4.78,4.757,4.734,4.71,4.686,4.661,4.636,4.611,4.587,4.562,4.538,4.514,4.49,4.466,4.443,4.42,4.397,4.374,4.351,4.328,4.306,4.283,4.26,4.236,4.213,4.189,4.166,4.142,4.118,4.093,4.069,4.044,4.02,3.995,3.971,3.946,3.921,3.896,3.87,3.845,3.818,3.792,3.765,3.737,3.71,3.682,3.654,3.625,3.598,3.571,3.543,3.516,3.491,3.466,3.44,3.415,3.389,3.363,3.336,3.31,3.283,3.255,3.228,3.201,3.174,3.146,3.12,3.095,3.07,3.045,3.022,2.999,2.976,2.954,2.932,2.911,2.889,2.867,2.845,2.823,2.802,2.78,2.757,2.735,2.713,2.689,2.666,2.643,2.619,2.595,2.571,2.547,2.523,2.5,2.476,2.453,2.43,2.407,2.385,2.362,2.34,2.318,2.296,2.274,2.252,2.23,2.208,2.186,2.164,2.142,2.12,2.098,2.075,2.053,2.03,2.007,1.985,1.962,1.939,1.916,1.894,1.871,1.848,1.825,1.803,1.78,1.757,1.734,1.711,1.69,1.667,1.644,1.622,1.599,1.576,1.554,1.532,1.509,1.487,1.465,1.442,1.42,1.398,1.376,1.353,1.331,1.309,1.287,1.265,1.243,1.221,1.2,1.179,1.158,1.137,1.116,1.094,1.073,1.053,1.032,1.011,0.989,0.968,0.948,0.926,0.905,0.884,0.863,0.84,0.819,0.798,0.776,0.755,0.733,0.711,0.689,0.668,0.646,0.625,0.603,0.582,0.56,0.539,0.518,0.496,0.475,0.453,0.432,0.411,0.39,0.368,0.346,0.325,0.304,0.282,0.261,0.239,0.217,0.196,0.175,0.154,0.133,0.111,0.09,0.069,0.048,0.027,0.007,-0.013,-0.033,-0.051,-0.07,-0.085,-0.095,-0.105,-0.116,-0.121,-0.126,-0.127,-0.128,-0.126,-0.124,-0.122,-0.119,-0.116,-0.114,-0.111,-0.109,-0.106,-0.104,-0.102,-0.101,-0.099,-0.098,-0.097,-0.096,-0.096,-0.095,-0.095,-0.095,-0.095,-0.095,-0.095,-0.095,-0.095,-0.095,-0.095,-0.095,-0.095,-0.095,-0.095,-0.095,-0.095,-0.095,-0.095,-0.095,-0.095,-0.095,-0.095,-0.095,-0.095,-0.095,-0.095,-0.095,-0.095,-0.095,-0.095,-0.095,-0.095,-0.095,-0.095
-0.085,-0.084,-0.082,-0.079,-0.074,-0.066,-0.056,-0.044,-0.028,-0.008,0.014,0.039,0.066,0.096,0.126,0.158,0.191,0.226,0.263,0.301,0.341,0.381,0.422,0.463,0.503,0.544,0.584,0.623,0.662,0.7,0.738,0.774,0.809,0.845,0.88,0.913,0.947,0.98,1.013,1.046,1.08,1.113,1.146,1.179,1.212,1.246,1.279,1.313,1.347,1.381,1.415,1.449,1.483,1.518,1.553,1.589,1.624,1.659,1.695,1.731,1.768,1.805,1.843,1.88,1.918,1.956,1.994,2.032,2.069,2.106,2.144,2.185,2.224,2.262,2.301,2.34,2.378,2.417,2.456,2.494,2.534,2.573,2.613,2.654,2.694,2.736,2.778,2.821,2.864,2.906,2.949,2.992,3.035,3.076,3.116,3.155,3.193,3.23,3.265,3.3,3.334,3.368,3.402,3.434,3.467,3.5,3.534,3.567,3.6,3.634,3.667,3.7,3.734,3.768,3.803,3.839,3.874,3.911,3.948,3.984,4.021,4.058,4.096,4.133,4.17,4.207,4.244,4.281,4.318,4.355,4.393,4.431,4.469,4.507,4.546,4.584,4.623,4.661,4.699,4.736,4.774,4.811,4.849,4.885,4.922,4.958,4.994,5.03,5.065,5.1,5.135,5.17,5.205,5.24,5.276,5.311,5.346,5.381,5.417,5.451,5.484,5.516,5.546,5.573,5.598,5.621,5.64,5.655,5.668,5.676,5.683,5.686,5.686,5.684,5.681,5.678,5.673,5.668,5.662,5.657,5.651,5.646,5.641,5.636,5.632,5.628,5.624,5.621,5.619,5.617,5.616,5.615,5.614,5.613,5.613,5.613,5.613,5.613,5.613,5.613,5.614,5.614,5.615,5.615,5.616,5.617,5.618,5.619,5.62,5.621,5.622,5.623,5.624,5.625,5.626,5.627,5.628,5.629,5.63,5.631,5.632,5.633,5.634,5.634,5.635,5.635,5.635,5.635,5.636,5.636,5.635,5.635,5.635,5.636,5.636,5.636,5.636,5.636,5.636,5.637,5.637,5.637,5.638,5.638,5.638,5.638,5.638,5.638,5.638,5.638,5.639,5.639,5.639,5.639,5.639,5.639,5.639,5.639,5.639,5.639,5.639,5.639,5.639,5.639,5.639,5.639,5.639,5.639,5.639,5.639,5.638,5.638,5.638,5.638,5.637,5.637,5.637,5.636,5.636,5.635,5.635,5.634,5.634,5.634,5.633,5.633,5.633,5.633,5.633,5.633,5.633,5.632,5.632,5.632,5.632,5.632,5.632,5.632,5.632,5.632,5.632,5.632,5.631,5.631,5.631,5.631,5.631,5.631,5.631,5.63,5.63,5.63,5.631,5.631,5.631,5.632,5.632,5.632,5.632,5.632,5.632,5.632,5.632,5.632,5.632,5.632,5.632,5.632,5.632,5.632,5.632,5.632,5.632,5.632,5.632,5.632,5.63,5.627,5.624,5.619,5.611,5.6,5.588,5.572,5.553,5.53,5.505,5.477,5.446,5.414,5.381,5.347,5.312,5.277,5.242,5.207,5.173,5.139,5.107,5.076,5.047,5.02,4.993,4.968,4.944,4.922,4.899,4.878,4.857,4.837,4.817,4.796,4.775,4.752,4.73,4.706,4.682,4.657,4.632,4.608,4.583,4.558,4.534,4.51,4.486,4.463,4.439,4.416,4.393,4.37,4.347,4.325,4.302,4.28,4.257,4.234,4.211,4.187,4.163,4.14,4.116,4.091,4.067,4.043,4.018,3.994,3.969,3.945,3.92,3.895,3.87,3.845,3.819,3.793,3.766,3.739,3.712,3.684,3.656,3.628,3.6,3.571,3.543,3.516,3.489,3.464,3.439,3.414,3.389,3.364,3.338,3.312,3.285,3.258,3.23,3.203,3.176,3.148,3.121,3.095,3.07,3.044,3.02,2.996,2.973,2.95,2.928,2.906,2.885,2.863,2.841,2.82,2.798,2.777,2.755,2.733,2.711,2.688,2.665,2.642,2.618,2.594,2.571,2.547,2.523,2.499,2.475,2.452,2.428,2.405,2.383,2.36,2.337,2.314,2.292,2.27,2.248,2.226,2.205,2.183,2.161,2.14,2.118,2.096,2.074,2.051,2.03,2.007,1.985,1.962,1.939,1.916,1.894,1.871,1.848,1.825,1.802,1.779,1.757,1.734,1.71,1.687,1.665,1.642,1.62,1.597,1.574,1.552,1.53,1.508,1.484,1.462,1.44,1.417,1.395,1.373,1.351,1.329,1.307,1.284,1.262,1.241,1.22,1.198,1.176,1.155,1.134,1.113,1.092,1.07,1.049,1.028,1.007,0.986,0.965,0.944,0.923,0.902,0.88,0.859,0.838,0.817,0.795,0.775,0.754,0.732,0.711,0.689,0.668,0.646,0.625,0.604,0.582,0.561,0.539,0.518,0.496,0.475,0.453,0.431,0.41,0.389,0.367,0.345,0.324,0.302,0.281,0.259,0.238,0.217,0.195,0.174,0.152,0.131,0.11,0.089,0.068,0.048,0.027,0.006,-0.014,-0.035,-0.054,-0.073,-0.091,-0.106,-0.119,-0.128,-0.135,-0.14,-0.143,-0.143,-0.142,-0.141,-0.138,-0.136,-0.133,-0.13,-0.128,-0.125,-0.122,-0.12,-0.118,-0.116,-0.114,-0.113,-0.111,-0.11,-0.11,-0.109,-0.109,-0.109,-0.109,-0.109,-0.109,-0.109,-0.109,-0.109,-0.109,-0.109,-0.109,-0.109,-0.109,-0.109,-0.109,-0.109,-0.109,-0.109,-0.109,-0.109,-0.109,-0.109,-0.109,-0.109,-0.109,-0.109,-0.109,-0.109,-0.109,-0.109,-0.109,-0.109,-0.109,-0.109
-0.091,-0.089,-0.086,-0.082,-0.079,-0.071,-0.064,-0.051,-0.032,-0.012,0.007,0.032,0.057,0.086,0.118,0.15,0.186,0.222,0.261,0.299,0.34,0.38,0.421,0.462,0.503,0.543,0.584,0.623,0.663,0.701,0.739,0.776,0.813,0.848,0.883,0.918,0.952,0.985,1.019,1.052,1.086,1.119,1.153,1.186,1.22,1.254,1.288,1.321,1.355,1.389,1.424,1.458,1.493,1.528,1.563,1.598,1.634,1.67,1.706,1.742,1.779,1.816,1.854,1.892,1.93,1.968,2.006,2.044,2.061,2.1,2.138,2.176,2.215,2.253,2.292,2.331,2.37,2.409,2.448,2.487,2.527,2.567,2.607,2.648,2.69,2.732,2.775,2.818,2.86,2.904,2.934,2.977,3.018,3.059,3.099,3.138,3.177,3.214,3.25,3.285,3.319,3.353,3.387,3.42,3.454,3.487,3.52,3.554,3.588,3.621,3.655,3.689,3.724,3.759,3.794,3.83,3.918,3.955,3.991,4.028,4.065,4.103,4.14,4.177,4.215,4.252,4.289,4.327,4.364,4.402,4.44,4.478,4.516,4.555,4.593,4.632,4.67,4.709,4.747,4.785,4.823,4.852,4.89,4.927,4.963,5.0,5.036,5.072,5.108,5.143,5.178,5.213,5.249,5.284,5.319,5.355,5.39,5.426,5.46,5.494,5.526,5.558,5.585,5.613,5.635,5.658,5.674,5.699,5.715,5.725,5.728,5.732,5.73,5.729,5.725,5.722,5.717,5.712,5.706,5.701,5.696,5.69,5.685,5.68,5.677,5.673,5.67,5.667,5.664,5.662,5.66,5.659,5.658,5.658,5.658,5.657,5.657,5.657,5.657,5.658,5.658,5.659,5.659,5.66,5.661,5.662,5.663,5.664,5.665,5.666,5.667,5.668,5.669,5.67,5.671,5.672,5.673,5.674,5.675,5.676,5.677,5.677,5.678,5.678,5.679,5.679,5.679,5.679,5.679,5.679,5.679,5.679,5.679,5.679,5.678,5.678,5.678,5.678,5.677,5.677,5.677,5.677,5.677,5.677,5.677,5.676,5.676,5.676,5.676,5.676,5.676,5.676,5.676,5.676,5.676,5.676,5.676,5.676,5.676,5.676,5.676,5.676,5.676,5.676,5.676,5.676,5.676,5.676,5.676,5.675,5.675,5.675,5.675,5.675,5.675,5.674,5.674,5.674,5.674,5.674,5.673,5.673,5.673,5.673,5.673,5.672,5.672,5.672,5.672,5.672,5.672,5.672,5.671,5.671,5.671,5.671,5.671,5.671,5.671,5.671,5.671,5.671,5.671,5.671,5.671,5.671,5.671,5.671,5.671,5.671,5.671,5.671,5.671,5.672,5.672,5.672,5.672,5.673,5.673,5.673,5.673,5.672,5.672,5.672,5.673,5.673,5.673,5.673,5.673,5.673,5.673,5.673,5.673,5.673,5.672,5.671,5.669,5.667,5.664,5.658,5.648,5.638,5.622,5.606,5.584,5.562,5.54,5.512,5.484,5.452,5.421,5.386,5.352,5.317,5.282,5.247,5.212,5.179,5.145,5.115,5.087,5.005,4.98,4.955,4.931,4.908,4.887,4.865,4.845,4.824,4.803,4.782,4.761,4.739,4.717,4.693,4.669,4.644,4.62,4.595,4.57,4.545,4.521,4.497,4.472,4.448,4.425,4.401,4.378,4.355,4.332,4.31,4.287,4.264,4.241,4.218,4.195,4.171,4.148,4.124,4.1,4.086,4.062,4.037,4.013,3.988,3.963,3.939,3.914,3.889,3.864,3.838,3.813,3.787,3.76,3.733,3.705,3.677,3.65,3.621,3.593,3.565,3.538,3.511,3.483,3.458,3.432,3.407,3.382,3.356,3.33,3.303,3.276,3.249,3.222,3.155,3.128,3.1,3.073,3.047,3.022,2.997,2.972,2.948,2.926,2.903,2.881,2.859,2.838,2.816,2.794,2.773,2.751,2.729,2.707,2.685,2.663,2.64,2.617,2.593,2.57,2.546,2.522,2.498,2.474,2.451,2.427,2.404,2.381,2.358,2.335,2.312,2.289,2.267,2.245,2.233,2.211,2.189,2.167,2.145,2.124,2.102,2.08,2.058,2.035,2.013,1.991,1.968,1.946,1.923,1.9,1.877,1.855,1.832,1.809,1.786,1.763,1.74,1.718,1.695,1.672,1.649,1.626,1.604,1.581,1.558,1.536,1.513,1.491,1.469,1.446,1.424,1.402,1.379,1.357,1.335,1.313,1.251,1.228,1.206,1.184,1.163,1.141,1.119,1.098,1.076,1.055,1.034,1.013,0.992,0.97,0.949,0.928,0.907,0.886,0.865,0.843,0.822,0.801,0.78,0.758,0.737,0.716,0.694,0.673,0.651,0.63,0.608,0.586,0.565,0.543,0.522,0.5,0.478,0.457,0.435,0.414,0.392,0.371,0.37,0.348,0.327,0.305,0.284,0.262,0.241,0.219,0.198,0.176,0.155,0.133,0.112,0.091,0.07,0.048,0.027,0.006,-0.015,-0.036,-0.057,-0.077,-0.097,-0.117,-0.135,-0.154,-0.169,-0.179,-0.189,-0.199,-0.204,-0.209,-0.21,-0.211,-0.21,-0.208,-0.205,-0.203,-0.2,-0.197,-0.195,-0.192,-0.19,-0.188,-0.186,-0.184,-0.183,-0.181,-0.181,-0.18,-0.179,-0.179,-0.178,-0.178,-0.178,-0.178,-0.178,-0.178,-0.178,-0.178,-0.178,-0.178,-0.178,-0.178,-0.178,-0.178,-0.178,-0.178,-0.178,-0.178,-0.178,-0.178,-0.178,-0.178,-0.178,-0.178,-0.178,-0.178,-0.178,-0.178,-0.178,-0.178,-0.178,-0.178,-0.178,-0.178,-0.178,-0.178,-0.178,-0.178,-0.178,-0.178,-0.178,-0.178,-0.178,-0.178,-0.178,-0.178,-0.178,-0.178,-0.178,-0.178,-0.178,-0.178,-0.178,-0.178,-0.178,-0.178,-0.178,-0.178,-0.178,-0.178,-0.178,-0.178
-0.087,-0.086,-0.084,-0.08,-0.075,-0.067,-0.058,-0.045,-0.029,-0.009,0.013,0.038,0.065,0.095,0.125,0.157,0.19,0.225,0.262,0.301,0.34,0.381,0.421,0.462,0.503,0.544,0.584,0.623,0.662,0.7,0.737,0.773,0.809,0.844,0.879,0.913,0.947,0.98,0.987,1.02,1.053,1.087,1.12,1.153,1.187,1.22,1.253,1.287,1.321,1.355,1.389,1.423,1.457,1.492,1.527,1.562,1.598,1.633,1.669,1.706,1.742,1.78,1.817,1.855,1.892,1.93,1.952,1.99,2.028,2.065,2.103,2.144,2.182,2.221,2.259,2.298,2.336,2.375,2.414,2.452,2.492,2.532,2.572,2.612,2.654,2.696,2.738,2.78,2.823,2.866,2.909,2.952,2.98,3.022,3.062,3.101,3.139,3.176,3.212,3.247,3.281,3.315,3.349,3.382,3.415,3.448,3.481,3.514,3.548,3.581,3.615,3.648,3.682,3.716,3.752,3.787,3.882,3.919,3.956,3.992,4.029,4.067,4.104,4.141,4.178,4.215,4.252,4.29,4.327,4.364,4.402,4.44,4.479,4.517,4.556,4.594,4.632,4.671,4.709,4.746,4.784,4.821,4.851,4.888,4.924,4.961,4.997,5.032,5.068,5.103,5.138,5.173,5.208,5.244,5.279,5.314,5.349,5.385,5.42,5.454,5.488,5.519,5.549,5.576,5.601,5.624,5.643,5.659,5.671,5.71,5.716,5.719,5.72,5.718,5.715,5.711,5.706,5.701,5.695,5.69,5.684,5.679,5.674,5.669,5.665,5.661,5.658,5.654,5.652,5.65,5.649,5.648,5.647,5.647,5.646,5.646,5.646,5.646,5.646,5.646,5.647,5.647,5.648,5.649,5.65,5.65,5.651,5.652,5.653,5.654,5.655,5.656,5.657,5.658,5.66,5.661,5.662,5.663,5.664,5.665,5.666,5.667,5.667,5.668,5.669,5.669,5.669,5.669,5.669,5.67,5.669,5.669,5.669,5.669,5.669,5.669,5.668,5.668,5.668,5.668,5.668,5.668,5.667,5.667,5.667,5.667,5.667,5.667,5.667,5.667,5.667,5.667,5.667,5.667,5.667,5.667,5.667,5.667,5.667,5.667,5.667,5.667,5.667,5.667,5.667,5.667,5.667,5.666,5.666,5.666,5.666,5.666,5.665,5.665,5.665,5.664,5.664,5.664,5.663,5.663,5.663,5.662,5.662,5.662,5.662,5.661,5.661,5.661,5.661,5.661,5.66,5.66,5.66,5.66,5.66,5.66,5.66,5.66,5.659,5.659,5.659,5.659,5.659,5.659,5.659,5.659,5.658,5.658,5.658,5.658,5.658,5.658,5.658,5.659,5.659,5.66,5.66,5.66,5.66,5.66,5.66,5.66,5.66,5.66,5.659,5.66,5.66,5.66,5.66,5.66,5.66,5.66,5.66,5.66,5.66,5.66,5.658,5.655,5.651,5.646,5.639,5.628,5.615,5.6,5.581,5.558,5.533,5.505,5.475,5.442,5.409,5.375,5.34,5.305,5.269,5.234,5.2,5.167,5.134,5.104,5.075,5.029,5.003,4.978,4.954,4.931,4.909,4.888,4.867,4.847,4.827,4.806,4.785,4.763,4.74,4.716,4.692,4.667,4.642,4.618,4.593,4.568,4.544,4.52,4.496,4.472,4.448,4.425,4.402,4.379,4.357,4.334,4.312,4.289,4.266,4.243,4.22,4.197,4.173,4.149,4.126,4.102,4.078,4.053,4.029,4.004,3.98,3.956,3.931,3.906,3.881,3.856,3.83,3.804,3.778,3.751,3.723,3.696,3.668,3.64,3.611,3.583,3.555,3.528,3.501,3.476,3.451,3.426,3.402,3.377,3.351,3.324,3.297,3.27,3.243,3.176,3.149,3.122,3.095,3.069,3.043,3.018,2.994,2.97,2.947,2.924,2.902,2.881,2.859,2.838,2.816,2.795,2.773,2.751,2.73,2.708,2.686,2.663,2.64,2.617,2.593,2.569,2.546,2.522,2.498,2.474,2.451,2.428,2.404,2.381,2.359,2.336,2.313,2.291,2.258,2.236,2.215,2.193,2.171,2.149,2.128,2.106,2.084,2.062,2.04,2.018,1.996,1.973,1.951,1.928,1.905,1.883,1.86,1.837,1.815,1.792,1.769,1.746,1.724,1.701,1.678,1.655,1.633,1.61,1.587,1.565,1.542,1.52,1.498,1.476,1.453,1.431,1.409,1.387,1.375,1.353,1.331,1.309,1.287,1.265,1.243,1.221,1.2,1.178,1.157,1.136,1.115,1.094,1.072,1.051,1.03,1.009,0.988,0.967,0.946,0.925,0.904,0.883,0.862,0.841,0.82,0.798,0.777,0.756,0.734,0.713,0.691,0.67,0.648,0.627,0.605,0.584,0.563,0.541,0.52,0.498,0.477,0.455,0.434,0.412,0.362,0.34,0.319,0.298,0.276,0.255,0.233,0.212,0.191,0.169,0.148,0.127,0.106,0.085,0.064,0.043,0.022,0.001,-0.02,-0.041,-0.062,-0.082,-0.102,-0.12,-0.138,-0.153,-0.166,-0.176,-0.183,-0.188,-0.19,-0.191,-0.19,-0.188,-0.186,-0.184,-0.181,-0.178,-0.175,-0.173,-0.17,-0.168,-0.165,-0.163,-0.162,-0.16,-0.159,-0.158,-0.158,-0.157,-0.157,-0.157,-0.156,-0.156,-0.156,-0.156,-0.156,-0.156,-0.156,-0.156,-0.156,-0.156,-0.156,-0.156,-0.156,-0.156,-0.156,-0.156,-0.156,-0.156,-0.156,-0.156,-0.156,-0.156,-0.156,-0.156,-0.156,-0.156,-0.156,-0.156,-0.156,-0.156,-0.156,-0.156,-0.156,-0.156,-0.156,-0.156
-0.085,-0.084,-0.082,-0.079,-0.075,-0.07,-0.063,-0.054,-0.039,-0.019,0.001,0.023,0.048,0.075,0.106,0.139,0.172,0.209,0.245,0.284,0.324,0.365,0.406,0.446,0.488,0.529,0.569,0.61,0.649,0.688,0.726,0.764,0.8,0.837,0.872,0.907,0.941,0.975,1.008,1.042,1.076,1.109,1.143,1.176,1.21,1.244,1.277,1.311,1.345,1.379,1.413,1.447,1.482,1.517,1.552,1.587,1.622,1.658,1.694,1.731,1.768,1.805,1.843,1.88,1.918,1.957,1.995,2.033,2.071,2.109,2.147,2.186,2.224,2.262,2.301,2.34,2.379,2.417,2.457,2.496,2.535,2.575,2.616,2.656,2.697,2.739,2.781,2.824,2.867,2.91,2.953,2.996,3.039,3.08,3.121,3.161,3.2,3.238,3.275,3.31,3.345,3.379,3.413,3.446,3.479,3.513,3.546,3.579,3.612,3.646,3.679,3.713,3.748,3.783,3.817,3.853,3.889,3.926,3.963,4.0,4.037,4.075,4.112,4.15,4.187,4.225,4.262,4.299,4.337,4.374,4.411,4.449,4.488,4.527,4.566,4.605,4.643,4.681,4.72,4.758,4.796,4.834,4.871,4.909,4.945,4.982,5.018,5.054,5.09,5.127,5.163,5.198,5.233,5.269,5.304,5.34,5.375,5.411,5.447,5.481,5.515,5.546,5.577,5.604,5.63,5.652,5.674,5.689,5.705,5.719,5.726,5.729,5.73,5.728,5.725,5.72,5.716,5.71,5.705,5.699,5.694,5.689,5.683,5.678,5.674,5.67,5.666,5.663,5.661,5.658,5.656,5.654,5.654,5.653,5.653,5.653,5.653,5.653,5.653,5.653,5.653,5.654,5.654,5.655,5.656,5.657,5.658,5.659,5.66,5.661,5.662,5.663,5.664,5.665,5.666,5.667,5.668,5.669,5.67,5.671,5.672,5.672,5.673,5.674,5.674,5.674,5.675,5.674,5.674,5.674,5.673,5.673,5.673,5.673,5.672,5.672,5.672,5.672,5.672,5.672,5.672,5.672,5.671,5.672,5.672,5.672,5.671,5.671,5.671,5.67,5.67,5.67,5.67,5.67,5.67,5.67,5.67,5.67,5.67,5.67,5.67,5.67,5.67,5.67,5.669,5.669,5.669,5.669,5.669,5.669,5.668,5.668,5.668,5.668,5.668,5.667,5.667,5.667,5.667,5.666,5.666,5.666,5.666,5.666,5.666,5.665,5.665,5.665,5.665,5.665,5.665,5.665,5.664,5.664,5.664,5.664,5.663,5.663,5.663,5.663,5.663,5.663,5.663,5.663,5.663,5.663,5.663,5.663,5.663,5.663,5.663,5.663,5.663,5.664,5.663,5.663,5.664,5.664,5.664,5.664,5.664,5.664,5.664,5.664,5.664,5.664,5.664,5.664,5.664,5.664,5.664,5.664,5.664,5.664,5.664,5.663,5.661,5.66,5.657,5.654,5.648,5.638,5.626,5.611,5.594,5.572,5.551,5.528,5.501,5.473,5.442,5.41,5.377,5.343,5.308,5.273,5.239,5.205,5.171,5.139,5.108,5.08,5.053,5.027,5.002,4.979,4.955,4.933,4.912,4.891,4.87,4.849,4.828,4.807,4.785,4.762,4.739,4.715,4.69,4.666,4.641,4.617,4.592,4.568,4.544,4.519,4.495,4.472,4.448,4.425,4.402,4.379,4.356,4.333,4.311,4.288,4.265,4.241,4.218,4.194,4.171,4.147,4.123,4.099,4.074,4.051,4.026,4.002,3.977,3.952,3.928,3.902,3.877,3.851,3.825,3.799,3.771,3.744,3.716,3.688,3.66,3.632,3.604,3.577,3.55,3.522,3.497,3.471,3.446,3.421,3.395,3.368,3.341,3.315,3.287,3.26,3.233,3.205,3.178,3.151,3.125,3.1,3.075,3.05,3.027,3.004,2.981,2.959,2.937,2.915,2.893,2.872,2.85,2.829,2.807,2.785,2.763,2.741,2.718,2.694,2.671,2.647,2.623,2.6,2.576,2.552,2.528,2.506,2.482,2.459,2.436,2.413,2.391,2.368,2.345,2.323,2.301,2.279,2.258,2.236,2.214,2.192,2.171,2.149,2.126,2.104,2.081,2.059,2.036,2.013,1.991,1.968,1.945,1.922,1.899,1.877,1.854,1.831,1.808,1.785,1.762,1.739,1.717,1.694,1.671,1.648,1.625,1.603,1.58,1.558,1.536,1.514,1.491,1.469,1.447,1.424,1.402,1.379,1.357,1.335,1.312,1.29,1.269,1.247,1.225,1.203,1.182,1.161,1.14,1.118,1.096,1.075,1.054,1.033,1.012,0.991,0.97,0.949,0.928,0.907,0.885,0.864,0.843,0.821,0.8,0.778,0.757,0.735,0.713,0.692,0.67,0.649,0.627,0.606,0.584,0.562,0.541,0.519,0.498,0.476,0.455,0.433,0.411,0.39,0.368,0.346,0.325,0.303,0.281,0.26,0.238,0.217,0.196,0.174,0.153,0.132,0.111,0.09,0.069,0.048,0.027,0.007,-0.014,-0.034,-0.052,-0.07,-0.083,-0.094,-0.105,-0.114,-0.12,-0.124,-0.126,-0.127,-0.126,-0.124,-0.122,-0.12,-0.117,-0.114,-0.112,-0.109,-0.107,-0.105,-0.103,-0.102,-0.1,-0.099,-0.098,-0.097,-0.097,-0.096,-0.096,-0.096,-0.095,-0.095,-0.095,-0.095,-0.095,-0.095,-0.095,-0.095,-0.095,-0.095,-0.095,-0.095,-0.095,-0.095,-0.095,-0.095
-0.084,-0.083,-0.081,-0.077,-0.071,-0.063,-0.052,-0.039,-0.021,0.0,0.024,0.05,0.079,0.11,0.142,0.175,0.21,0.246,0.284,0.323,0.364,0.405,0.446,0.488,0.529,0.57,0.61,0.649,0.688,0.726,0.763,0.798,0.834,0.869,0.903,0.936,0.97,1.003,1.036,1.069,1.102,1.135,1.168,1.201,1.235,1.268,1.301,1.335,1.369,1.403,1.436,1.471,1.505,1.54,1.575,1.61,1.646,1.682,1.718,1.754,1.791,1.829,1.867,1.904,1.943,1.98,2.019,2.056,2.094,2.132,2.171,2.211,2.25,2.288,2.327,2.365,2.404,2.442,2.481,2.52,2.56,2.6,2.64,2.681,2.723,2.765,2.808,2.85,2.892,2.936,2.978,3.022,3.064,3.105,3.144,3.183,3.221,3.257,3.292,3.327,3.361,3.394,3.427,3.462,3.494,3.527,3.56,3.593,3.626,3.659,3.693,3.726,3.76,3.795,3.83,3.866,3.901,3.938,3.975,4.012,4.05,4.087,4.124,4.161,4.199,4.235,4.272,4.309,4.347,4.385,4.423,4.461,4.499,4.538,4.576,4.614,4.652,4.691,4.729,4.767,4.804,4.842,4.879,4.916,4.954,4.99,5.026,5.061,5.097,5.132,5.167,5.202,5.237,5.273,5.308,5.344,5.379,5.415,5.45,5.484,5.517,5.548,5.577,5.604,5.628,5.65,5.668,5.682,5.693,5.7,5.705,5.706,5.705,5.702,5.697,5.692,5.686,5.68,5.674,5.668,5.662,5.656,5.651,5.647,5.642,5.639,5.635,5.633,5.631,5.629,5.628,5.627,5.627,5.626,5.626,5.626,5.626,5.626,5.627,5.627,5.628,5.628,5.629,5.63,5.63,5.631,5.632,5.633,5.634,5.635,5.636,5.637,5.639,5.64,5.641,5.642,5.643,5.645,5.646,5.647,5.648,5.649,5.649,5.65,5.65,5.651,5.651,5.651,5.652,5.652,5.652,5.652,5.652,5.652,5.652,5.652,5.652,5.653,5.653,5.652,5.655,5.654,5.654,5.654,5.655,5.655,5.655,5.655,5.655,5.655,5.656,5.656,5.656,5.656,5.656,5.657,5.657,5.657,5.657,5.657,5.657,5.657,5.657,5.657,5.657,5.656,5.656,5.656,5.656,5.655,5.655,5.655,5.655,5.655,5.655,5.654,5.654,5.653,5.653,5.653,5.653,5.653,5.652,5.652,5.651,5.651,5.651,5.651,5.651,5.651,5.651,5.65,5.65,5.651,5.651,5.651,5.651,5.651,5.65,5.65,5.651,5.651,5.65,5.65,5.65,5.65,5.649,5.649,5.649,5.649,5.649,5.649,5.649,5.649,5.648,5.649,5.649,5.649,5.649,5.649,5.649,5.649,5.649,5.649,5.648,5.649,5.649,5.649,5.649,5.649,5.649,5.649,5.649,5.649,5.649,5.648,5.646,5.643,5.639,5.634,5.626,5.615,5.602,5.587,5.568,5.545,5.52,5.493,5.464,5.433,5.401,5.368,5.334,5.299,5.265,5.231,5.197,5.164,5.132,5.102,5.073,5.045,5.019,4.994,4.969,4.946,4.924,4.902,4.881,4.861,4.84,4.819,4.797,4.775,4.752,4.728,4.704,4.68,4.655,4.631,4.607,4.582,4.558,4.534,4.511,4.487,4.463,4.44,4.417,4.394,4.371,4.349,4.326,4.304,4.281,4.258,4.235,4.211,4.188,4.164,4.14,4.116,4.092,4.068,4.043,4.019,3.995,3.97,3.945,3.92,3.896,3.87,3.845,3.819,3.792,3.765,3.739,3.711,3.683,3.655,3.627,3.598,3.57,3.543,3.517,3.492,3.468,3.443,3.418,3.392,3.366,3.339,3.312,3.285,3.257,3.23,3.203,3.176,3.149,3.123,3.097,3.072,3.048,3.024,3.0,2.977,2.955,2.933,2.911,2.889,2.867,2.845,2.824,2.802,2.78,2.757,2.735,2.712,2.689,2.666,2.642,2.619,2.595,2.571,2.547,2.523,2.499,2.476,2.453,2.43,2.407,2.384,2.362,2.339,2.317,2.295,2.273,2.251,2.229,2.207,2.183,2.161,2.139,2.117,2.095,2.073,2.051,2.028,2.006,1.983,1.961,1.938,1.915,1.891,1.869,1.846,1.823,1.801,1.778,1.755,1.732,1.709,1.687,1.664,1.642,1.619,1.597,1.574,1.553,1.531,1.509,1.487,1.464,1.441,1.419,1.397,1.375,1.353,1.331,1.309,1.287,1.265,1.244,1.223,1.202,1.18,1.159,1.138,1.116,1.095,1.074,1.053,1.032,1.011,0.99,0.969,0.949,0.928,0.907,0.886,0.865,0.843,0.821,0.8,0.779,0.757,0.736,0.714,0.693,0.671,0.65,0.63,0.608,0.587,0.565,0.544,0.522,0.501,0.479,0.458,0.435,0.414,0.392,0.371,0.349,0.327,0.306,0.285,0.263,0.242,0.221,0.2,0.179,0.158,0.136,0.117,0.096,0.075,0.054,0.033,0.011,-0.009,-0.028,-0.047,-0.064,-0.079,-0.092,-0.101,-0.109,-0.113,-0.116,-0.117,-0.117,-0.117,-0.115,-0.113,-0.111,-0.109,-0.107,-0.104,-0.102,-0.099,-0.097,-0.095,-0.094,-0.092,-0.091,-0.09,-0.089,-0.089,-0.088,-0.088,-0.088,-0.088,-0.088,-0.088,-0.088,-0.087,-0.087,-0.087,-0.087,-0.087,-0.087,-0.087,-0.087,-0.087,-0.087,-0.087,-0.087,-0.087,-0.087,-0.087
-0.1,-0.099,-0.097,-0.094,-0.09,-0.085,-0.078,-0.069,-0.054,-0.034,-0.014,0.008,0.034,0.06,0.091,0.124,0.157,0.194,0.23,0.27,0.309,0.35,0.391,0.432,0.473,0.514,0.591,0.631,0.671,0.71,0.748,0.786,0.822,0.858,0.894,0.928,0.963,0.996,1.03,1.064,1.097,1.131,1.164,1.198,1.232,1.265,1.299,1.333,1.367,1.401,1.435,1.469,1.47,1.505,1.54,1.575,1.611,1.647,1.683,1.719,1.756,1.793,1.83,1.868,1.906,1.944,1.982,2.02,2.058,2.096,2.135,2.173,2.211,2.25,2.289,2.328,2.367,2.405,2.444,2.493,2.532,2.572,2.612,2.653,2.694,2.736,2.779,2.821,2.864,2.907,2.95,2.993,3.036,3.077,3.118,3.157,3.196,3.235,3.271,3.307,3.321,3.355,3.389,3.422,3.455,3.489,3.522,3.555,3.589,3.622,3.656,3.69,3.725,3.759,3.794,3.83,3.866,3.902,3.939,3.976,4.013,4.051,4.088,4.125,4.163,4.2,4.238,4.275,4.36,4.398,4.435,4.473,4.512,4.55,4.589,4.628,4.666,4.705,4.743,4.781,4.819,4.857,4.894,4.932,4.969,5.005,5.041,5.077,5.113,5.149,5.185,5.22,5.255,5.269,5.305,5.34,5.376,5.411,5.446,5.481,5.514,5.546,5.577,5.604,5.63,5.652,5.673,5.688,5.704,5.718,5.725,5.728,5.729,5.727,5.724,5.72,5.715,5.71,5.704,5.699,5.693,5.688,5.682,5.677,5.673,5.669,5.666,5.663,5.66,5.657,5.655,5.654,5.653,5.652,5.652,5.652,5.652,5.652,5.652,5.652,5.653,5.653,5.654,5.654,5.655,5.656,5.657,5.658,5.659,5.66,5.661,5.662,5.663,5.664,5.665,5.666,5.668,5.669,5.67,5.671,5.672,5.672,5.673,5.674,5.674,5.675,5.675,5.675,5.675,5.675,5.675,5.675,5.675,5.674,5.674,5.674,5.674,5.673,5.673,5.673,5.673,5.673,5.672,5.672,5.672,5.672,5.672,5.672,5.672,5.672,5.672,5.672,5.672,5.672,5.672,5.672,5.672,5.672,5.672,5.672,5.672,5.672,5.672,5.672,5.671,5.671,5.671,5.671,5.671,5.671,5.671,5.671,5.671,5.67,5.67,5.67,5.67,5.67,5.669,5.669,5.669,5.669,5.668,5.668,5.668,5.668,5.668,5.668,5.667,5.667,5.667,5.667,5.667,5.667,5.667,5.667,5.666,5.666,5.666,5.666,5.666,5.666,5.666,5.666,5.666,5.666,5.666,5.666,5.666,5.666,5.666,5.666,5.666,5.666,5.667,5.667,5.667,5.667,5.668,5.668,5.668,5.668,5.667,5.667,5.667,5.668,5.668,5.668,5.668,5.668,5.668,5.668,5.668,5.668,5.667,5.666,5.665,5.664,5.661,5.658,5.651,5.641,5.63,5.614,5.598,5.576,5.554,5.531,5.504,5.476,5.445,5.413,5.379,5.345,5.31,5.275,5.241,5.206,5.173,5.14,5.11,5.081,5.054,5.028,4.924,4.9,4.877,4.855,4.834,4.813,4.792,4.771,4.75,4.728,4.706,4.683,4.66,4.636,4.612,4.587,4.562,4.537,4.513,4.489,4.464,4.44,4.416,4.392,4.369,4.346,4.323,4.3,4.277,4.254,4.231,4.208,4.185,4.162,4.138,4.114,4.091,4.077,4.053,4.029,4.004,3.98,3.955,3.93,3.906,3.881,3.856,3.83,3.805,3.779,3.753,3.726,3.699,3.671,3.644,3.616,3.588,3.56,3.532,3.505,3.477,3.45,3.425,3.399,3.374,3.348,3.322,3.295,3.269,3.242,3.215,3.188,3.16,3.093,3.065,3.038,3.013,2.987,2.962,2.938,2.914,2.891,2.868,2.846,2.824,2.802,2.781,2.759,2.737,2.715,2.693,2.671,2.649,2.627,2.604,2.581,2.557,2.534,2.51,2.486,2.462,2.439,2.415,2.392,2.368,2.345,2.322,2.299,2.276,2.254,2.231,2.209,2.187,2.176,2.154,2.132,2.11,2.088,2.066,2.044,2.022,2.0,1.978,1.955,1.933,1.91,1.887,1.865,1.842,1.819,1.796,1.773,1.75,1.728,1.705,1.682,1.659,1.636,1.613,1.591,1.568,1.545,1.522,1.5,1.477,1.455,1.433,1.41,1.388,1.366,1.343,1.321,1.299,1.277,1.254,1.203,1.181,1.159,1.137,1.115,1.094,1.072,1.051,1.029,1.008,0.987,0.966,0.944,0.923,0.902,0.881,0.86,0.839,0.817,0.796,0.775,0.754,0.732,0.711,0.689,0.668,0.647,0.625,0.603,0.581,0.56,0.538,0.517,0.495,0.474,0.452,0.43,0.409,0.387,0.366,0.344,0.323,0.311,0.29,0.268,0.247,0.225,0.204,0.182,0.161,0.139,0.118,0.096,0.075,0.054,0.032,0.011,-0.01,-0.031,-0.052,-0.073,-0.094,-0.114,-0.134,-0.154,-0.172,-0.19,-0.204,-0.214,-0.225,-0.234,-0.24,-0.245,-0.246,-0.247,-0.246,-0.244,-0.242,-0.24,-0.237,-0.235,-0.232,-0.23,-0.227,-0.226,-0.224,-0.222,-0.22,-0.219,-0.218,-0.218,-0.217,-0.216,-0.216,-0.216,-0.216,-0.216,-0.216,-0.216,-0.216,-0.216,-0.216,-0.216,-0.216,-0.216,-0.216,-0.216,-0.216,-0.216,-0.216,-0.216
-0.08,-0.079,-0.076,-0.072,-0.066,-0.058,-0.047,-0.034,-0.016,0.005,0.029,0.055,0.084,0.115,0.147,0.18,0.215,0.251,0.289,0.328,0.369,0.41,0.452,0.493,0.534,0.575,0.577,0.616,0.655,0.693,0.73,0.766,0.801,0.836,0.87,0.904,0.937,0.971,1.004,1.033,1.067,1.1,1.133,1.166,1.2,1.233,1.267,1.3,1.334,1.368,1.402,1.437,1.471,1.506,1.542,1.574,1.609,1.645,1.681,1.718,1.755,1.792,1.83,1.868,1.905,1.943,1.981,2.019,2.057,2.095,2.134,2.174,2.213,2.251,2.29,2.328,2.367,2.406,2.444,2.483,2.523,2.563,2.603,2.632,2.674,2.716,2.758,2.801,2.844,2.887,2.931,2.974,3.016,3.057,3.097,3.136,3.174,3.21,3.246,3.28,3.314,3.348,3.381,3.414,3.446,3.476,3.509,3.542,3.576,3.609,3.643,3.676,3.711,3.745,3.78,3.816,3.852,3.889,3.926,3.963,4.0,4.038,4.075,4.112,4.15,4.187,4.224,4.261,4.299,4.336,4.374,4.413,4.451,4.533,4.571,4.61,4.649,4.687,4.725,4.762,4.8,4.838,4.875,4.911,4.948,4.984,5.02,5.055,5.091,5.126,5.161,5.196,5.231,5.266,5.302,5.337,5.372,5.407,5.443,5.476,5.509,5.54,5.569,5.596,5.62,5.642,5.659,5.674,5.685,5.692,5.696,5.698,5.696,5.693,5.689,5.683,5.677,5.671,5.665,5.659,5.653,5.648,5.643,5.638,5.634,5.63,5.627,5.624,5.622,5.62,5.619,5.619,5.618,5.618,5.618,5.618,5.618,5.618,5.618,5.619,5.619,5.62,5.62,5.621,5.622,5.623,5.624,5.625,5.626,5.627,5.628,5.629,5.63,5.631,5.633,5.634,5.635,5.636,5.638,5.639,5.64,5.64,5.641,5.642,5.642,5.643,5.643,5.643,5.643,5.643,5.643,5.643,5.643,5.643,5.642,5.642,5.642,5.641,5.641,5.641,5.641,5.641,5.641,5.64,5.64,5.64,5.64,5.64,5.64,5.64,5.64,5.64,5.64,5.64,5.64,5.64,5.64,5.64,5.64,5.64,5.64,5.64,5.64,5.64,5.64,5.64,5.64,5.639,5.639,5.639,5.639,5.639,5.638,5.638,5.638,5.638,5.637,5.637,5.637,5.637,5.636,5.636,5.636,5.635,5.635,5.635,5.635,5.635,5.634,5.634,5.634,5.634,5.634,5.633,5.633,5.633,5.633,5.633,5.633,5.633,5.633,5.632,5.632,5.632,5.632,5.632,5.632,5.632,5.631,5.631,5.631,5.632,5.632,5.632,5.632,5.633,5.633,5.633,5.633,5.633,5.633,5.633,5.633,5.633,5.633,5.633,5.633,5.633,5.633,5.633,5.633,5.633,5.633,5.633,5.633,5.632,5.631,5.627,5.623,5.618,5.61,5.599,5.586,5.571,5.552,5.529,5.504,5.476,5.447,5.416,5.384,5.35,5.316,5.281,5.247,5.213,5.179,5.146,5.114,5.083,5.054,5.027,5.0,4.975,4.951,4.927,4.905,4.883,4.862,4.842,4.821,4.802,4.78,4.757,4.734,4.711,4.686,4.662,4.637,4.613,4.588,4.564,4.54,4.515,4.492,4.468,4.444,4.421,4.398,4.375,4.352,4.33,4.307,4.284,4.261,4.238,4.215,4.191,4.168,4.144,4.12,4.096,4.072,4.047,4.023,3.998,3.974,3.95,3.925,3.9,3.875,3.861,3.835,3.809,3.782,3.755,3.728,3.7,3.672,3.644,3.616,3.588,3.56,3.533,3.507,3.481,3.456,3.432,3.406,3.381,3.355,3.328,3.301,3.274,3.246,3.219,3.192,3.165,3.138,3.112,3.087,3.062,3.037,3.014,2.99,2.968,2.945,2.884,2.862,2.84,2.818,2.797,2.775,2.753,2.731,2.71,2.687,2.664,2.641,2.618,2.594,2.571,2.547,2.524,2.5,2.476,2.453,2.43,2.406,2.383,2.361,2.338,2.315,2.292,2.27,2.248,2.226,2.204,2.183,2.161,2.139,2.117,2.095,2.073,2.051,2.029,2.006,1.984,1.962,1.95,1.927,1.905,1.882,1.859,1.836,1.814,1.791,1.768,1.745,1.723,1.7,1.677,1.654,1.632,1.609,1.587,1.564,1.542,1.519,1.497,1.465,1.443,1.42,1.398,1.376,1.354,1.332,1.309,1.287,1.265,1.243,1.222,1.2,1.179,1.158,1.136,1.115,1.094,1.073,1.051,1.03,1.009,0.988,0.967,0.946,0.925,0.904,0.883,0.862,0.841,0.819,0.798,0.777,0.756,0.734,0.713,0.691,0.669,0.648,0.626,0.605,0.584,0.562,0.511,0.489,0.468,0.446,0.425,0.403,0.382,0.36,0.339,0.318,0.296,0.275,0.253,0.232,0.21,0.189,0.168,0.146,0.125,0.104,0.083,0.062,0.041,0.02,-0.001,-0.022,-0.043,-0.064,-0.084,-0.103,-0.122,-0.139,-0.154,-0.166,-0.176,-0.183,-0.188,-0.191,-0.192,-0.192,-0.191,-0.19,-0.188,-0.186,-0.183,-0.181,-0.179,-0.176,-0.174,-0.172,-0.17,-0.168,-0.167,-0.165,-0.164,-0.164,-0.163,-0.163,-0.162,-0.162,-0.162,-0.162,-0.162,-0.162,-0.162,-0.162,-0.162,-0.162,-0.162,-0.162,-0.162,-0.162,-0.162,-0.162,-0.162,-0.162,-0.162,-0.162,-0.162
