# Supplementary material for: Passive wheels – A new localization system for automated guided vehicles
Source: Heliyon. 2024 Jul 20;10(15):e34967. doi: 10.1016/j.heliyon.2024.e34967 (PMC11829107; doi:10.1016/j.heliyon.2024.e34967)
Supplement: Multimedia component 1 [file mmc1.zip › repository/datasets/scenario1/y.txt]

2.233,2.233,2.233,2.233,2.233,2.233,2.234,2.234,2.234,2.235,2.235,2.237,2.237,2.238,2.24,2.241,2.243,2.244,2.246,2.248,2.249,2.251,2.252,2.254,2.256,2.257,2.258,2.259,2.26,2.261,2.262,2.262,2.263,2.264,2.264,2.265,2.266,2.266,2.267,2.267,2.268,2.268,2.269,2.269,2.27,2.27,2.271,2.272,2.272,2.273,2.273,2.273,2.273,2.275,2.276,2.276,2.277,2.277,2.278,2.279,2.279,2.28,2.28,2.281,2.282,2.281,2.283,2.283,2.284,nan,2.285,nan,nan,nan,nan,nan,2.291,2.291,nan,nan,nan,nan,nan,2.296,2.297,nan,2.299,2.299,2.3,2.302,2.303,2.304,2.305,2.306,2.308,2.308,nan,2.309,nan,2.312,2.312,nan,2.315,2.314,2.316,2.317,2.318,2.32,2.32,2.321,2.322,2.323,2.324,2.325,2.326,2.327,nan,2.328,nan,2.33,2.331,nan,nan,nan,nan,nan,2.337,2.338,2.339,2.34,2.34,2.342,2.342,2.344,2.345,2.345,2.347,2.347,2.348,2.349,2.35,2.351,2.352,2.353,2.354,2.356,nan,2.358,2.358,2.36,2.362,2.361,2.362,nan,2.365,2.365,2.366,2.367,2.368,2.369,2.371,2.372,2.373,2.374,2.373,2.375,2.376,2.376,2.377,nan,nan,2.378,2.378,2.378,2.377,2.377,nan,nan,nan,nan,nan,nan,nan,nan,nan,nan,nan,nan,nan,nan,nan,2.375,2.375,2.375,2.375,nan,2.375,nan,2.375,nan,nan,nan,nan,nan,nan,2.377,nan,nan,nan,nan,nan,nan,nan,nan,nan,nan,nan,nan,nan,nan,nan,nan,nan,nan,nan,nan,nan,nan,nan,nan,nan,nan,nan,nan,nan,nan,nan,2.387,2.387,2.386,2.385,2.384,nan,2.383,2.382,2.382,2.381,2.381,2.38,2.38,2.379,2.379,2.378,2.378,nan,nan,2.378,nan,2.377,2.378,2.378,2.378,2.378,2.378,2.379,2.379,2.379,2.38,2.38,2.38,2.38,2.381,2.381,2.381,2.382,2.382,2.382,2.382,2.382,2.383,2.383,2.383,2.383,2.384,2.384,2.384,2.384,2.384,2.384,2.384,2.384,2.384,2.384,2.383,2.383,2.383,2.383,2.383,2.382,2.382,2.382,2.382,2.382,2.382,2.382,2.381,2.382,2.382,2.382,2.381,2.381,2.383,2.382,2.381,2.381,2.381,2.381,2.381,2.381,2.381,2.381,2.382,2.382,2.381,2.381,2.381,2.381,2.381,2.382,2.382,2.381,2.381,2.381,2.381,2.381,2.381,2.381,2.381,2.381,2.381,2.38,2.381,2.38,2.379,2.379,2.378,2.378,2.377,2.375,2.374,2.373,2.371,2.369,2.367,2.365,2.363,2.362,2.359,2.357,2.355,2.353,2.352,2.35,2.35,2.347,2.346,2.344,2.343,2.342,2.34,2.34,2.338,2.336,2.336,2.334,2.332,2.332,2.331,2.329,2.327,nan,2.326,2.324,2.323,2.322,2.32,2.32,2.318,2.317,2.317,2.314,2.315,2.313,2.313,2.312,2.311,2.309,2.308,2.307,2.306,2.305,2.304,2.303,nan,2.301,nan,nan,nan,2.297,2.297,2.296,2.295,2.295,2.293,2.292,2.292,2.293,2.293,2.29,2.29,2.289,2.29,2.29,2.29,2.291,2.29,2.291,2.292,2.292,2.293,2.294,2.293,2.296,2.295,2.296,2.296,2.299,2.299,2.3,nan,2.302,2.303,nan,nan,2.305,2.306,nan,2.308,nan,2.309,2.309,2.311,2.311,2.312,2.312,2.313,nan,nan,nan,2.317,nan,nan,2.319,2.319,2.32,2.321,2.322,2.322,2.323,nan,nan,2.325,2.325,2.326,2.327,2.327,2.327,2.328,2.329,2.329,2.329,2.33,2.329,2.329,2.33,2.329,2.329,2.329,2.33,2.329,2.329,2.329,2.328,2.327,2.327,nan,2.326,2.326,2.324,2.324,2.322,2.322,2.321,2.32,2.32,2.318,2.317,2.317,2.315,nan,2.312,2.313,2.31,2.309,2.309,2.308,2.306,nan,2.304,2.303,2.301,2.3,2.299,2.298,2.298,2.296,2.296,2.295,2.294,2.293,2.292,2.291,2.29,2.289,2.288,2.287,2.286,2.285,2.284,2.283,2.282,2.281,2.281,2.28,2.279,2.278,2.277,nan,2.276,2.275,2.274,2.273,2.272,2.271,2.271,2.27,2.269,2.268,2.267,2.267,2.266,2.265,2.264,2.263,2.262,2.262,2.261,2.26,2.26,2.259,2.258,2.257,2.257,2.256,nan,nan,nan,nan,nan,nan,nan,nan,nan,nan,nan,nan,nan,nan,nan,nan,nan,nan,nan,nan,nan,nan,nan,nan,nan,nan,nan,nan,nan,nan,nan,nan,nan,nan,nan,nan,nan,nan,nan,nan,nan,nan,nan,nan,nan,nan,nan,nan,nan,nan,nan,nan,nan,nan,nan,nan,nan,nan,nan,nan,nan,nan,nan,nan,nan,nan,nan,nan,nan,nan,nan,nan,nan,nan,nan,nan,nan,nan,nan,nan,nan,nan,nan,nan,nan,nan,nan,nan,nan,nan,nan,nan,nan,nan,nan,nan,nan,nan,nan,nan,nan,nan,nan,nan,nan,nan,nan,nan,nan,nan,nan,nan,nan,nan,nan,nan,nan,nan,nan,nan,nan,nan,nan,nan,nan,nan,nan,nan,nan,nan,nan,nan,nan,nan,nan,nan,nan,nan,nan,nan,nan,nan,nan,nan,nan
2.233,2.233,2.233,2.233,2.233,2.234,2.234,2.234,2.235,2.235,2.236,2.237,2.238,2.239,2.24,2.242,2.243,2.245,2.247,2.248,2.25,2.252,2.253,2.255,2.256,2.257,2.258,2.259,2.26,2.261,2.262,2.263,2.264,2.265,2.265,2.266,2.267,2.267,2.268,2.269,2.269,2.27,2.27,2.271,2.272,2.272,2.273,2.273,2.274,2.274,2.275,2.276,2.276,2.277,2.277,2.278,2.279,2.279,2.28,2.281,2.281,2.282,2.283,2.283,2.284,2.285,2.285,2.286,2.287,2.288,2.288,2.289,2.29,2.291,2.292,2.292,2.293,2.294,2.295,2.296,2.297,2.297,2.298,2.299,2.3,2.301,2.302,2.303,2.304,2.305,2.306,2.307,2.308,2.309,2.31,2.311,2.312,2.313,2.314,2.315,2.316,2.317,2.317,2.318,2.319,2.32,2.321,2.322,2.323,2.324,2.324,2.325,2.326,2.327,2.328,2.329,2.33,2.331,2.332,2.333,2.334,2.335,2.336,2.337,2.338,2.339,2.34,2.341,2.342,2.343,2.344,2.345,2.346,2.347,2.348,2.349,2.35,2.352,2.353,2.354,2.355,2.356,2.357,2.358,2.359,2.36,2.361,2.362,2.363,2.364,2.365,2.366,2.367,2.368,2.369,2.37,2.371,2.372,2.373,2.373,2.374,2.375,2.376,2.377,2.377,2.378,2.378,2.379,2.379,2.38,2.38,2.38,2.38,2.38,2.38,2.379,2.379,2.379,2.379,2.379,2.379,2.379,2.378,2.378,2.378,2.378,2.378,2.378,2.378,2.378,2.378,2.378,2.378,2.378,2.378,2.378,2.378,2.378,2.378,2.378,2.378,2.378,2.378,2.378,2.378,2.378,2.378,2.379,2.379,2.379,2.379,2.38,2.38,2.381,2.381,2.382,2.382,2.383,2.384,2.384,2.385,2.385,2.386,2.386,2.387,2.387,2.387,2.388,2.387,2.387,2.387,2.387,2.387,2.386,2.386,2.385,2.385,2.384,2.384,2.383,2.383,2.382,2.382,2.381,2.381,2.38,2.38,2.379,2.379,2.378,2.378,2.378,2.377,2.377,2.377,2.376,2.376,2.376,2.376,2.376,2.376,2.376,2.376,2.376,2.377,2.377,2.377,2.377,2.378,2.378,2.378,2.379,2.379,2.379,2.38,2.38,2.38,2.38,2.381,2.381,2.381,2.382,2.382,2.382,2.382,2.382,2.382,2.382,2.383,2.383,2.383,2.383,2.383,2.383,2.383,2.383,2.383,2.383,2.383,2.383,2.383,2.383,2.383,2.383,2.383,2.383,2.383,2.383,2.383,2.383,2.383,2.383,2.383,2.383,2.383,2.383,2.383,2.383,2.383,2.383,2.383,2.383,2.383,2.383,2.383,2.383,2.383,2.383,2.383,2.383,2.383,2.383,2.383,2.383,2.383,2.383,2.383,2.383,2.383,2.384,2.384,2.385,2.386,2.386,2.387,2.388,2.389,2.391,2.392,2.393,2.394,2.395,2.396,2.397,2.398,2.399,2.4,2.401,2.402,2.403,2.404,2.404,2.405,2.406,2.406,2.407,2.407,2.408,2.408,2.409,2.409,2.41,2.411,2.411,2.412,2.412,2.413,2.414,2.414,2.415,2.416,2.417,2.417,2.418,2.419,2.42,2.421,2.421,2.422,2.423,2.424,2.425,2.425,2.426,2.427,2.428,2.429,2.43,2.431,2.431,2.432,2.433,2.434,2.435,2.436,2.437,2.438,2.439,2.44,2.441,2.442,2.444,2.445,2.446,2.448,2.449,2.451,2.453,2.455,2.457,2.459,2.461,2.463,2.466,2.468,2.47,2.473,2.475,2.478,2.48,2.483,2.486,2.489,2.492,2.495,2.498,2.501,2.504,2.507,2.51,2.513,2.516,2.518,2.521,2.524,2.526,2.529,2.531,2.533,2.536,2.538,2.541,2.543,2.546,2.548,2.55,2.553,2.555,2.558,2.561,2.563,2.566,2.568,2.571,2.574,2.576,2.579,2.581,2.584,2.586,2.589,2.591,2.594,2.596,2.598,2.601,2.603,2.605,2.608,2.61,2.612,2.614,2.616,2.618,2.62,2.621,2.623,2.625,2.627,2.628,2.63,2.631,2.633,2.634,2.635,2.636,2.638,2.639,2.64,2.641,2.642,2.643,2.644,2.644,2.645,2.646,2.647,2.648,2.649,2.649,2.65,2.651,2.652,2.652,2.653,2.654,2.654,2.655,2.656,2.657,2.657,2.658,2.659,2.66,2.66,2.661,2.662,2.662,2.663,2.664,2.665,2.665,2.666,2.667,2.668,2.669,2.669,2.67,2.671,2.672,2.672,2.673,2.674,2.675,2.676,2.677,2.678,2.678,2.679,2.68,2.681,2.682,2.683,2.684,2.685,2.686,2.687,2.688,2.689,2.689,2.69,2.691,2.692,2.693,2.694,2.695,2.696,2.697,2.698,2.699,2.7,2.701,2.703,2.704,2.705,2.706,2.707,2.708,2.709,2.71,2.711,2.712,2.713,2.714,2.715,2.716,2.716,2.717,2.717,2.718,2.718,2.718,2.718,2.718,2.718,2.718,2.718,2.717,2.717,2.717,2.717,2.717,2.717,2.717,2.717,2.716,2.716,2.716,2.716,2.716,2.716,2.716,2.716,2.716,2.716,2.716,2.716,2.716,2.716,2.716,2.716,2.716,2.716,2.716,2.716,2.716,2.716,2.716,2.716,2.716,2.716
2.233,2.233,2.233,2.233,2.233,2.234,2.234,2.234,2.235,2.235,2.236,2.237,2.238,2.239,2.241,2.242,2.244,2.246,2.247,2.249,2.251,2.253,2.254,2.256,2.258,2.259,2.26,2.262,2.263,2.264,2.265,2.266,2.267,2.268,2.269,2.27,2.271,2.271,2.272,2.273,2.274,2.275,2.275,2.276,2.277,2.278,2.278,2.279,2.28,2.281,2.282,2.282,2.283,2.284,2.285,2.286,2.286,2.287,2.288,2.289,2.29,2.291,2.292,2.293,2.294,2.295,2.296,2.297,2.298,2.299,2.3,2.301,2.302,2.302,2.303,2.304,2.305,2.306,2.307,2.308,2.309,2.309,2.31,2.311,2.312,2.313,2.314,2.316,2.317,2.318,2.319,2.32,2.321,2.323,2.324,2.325,2.326,2.327,2.328,2.329,2.33,2.331,2.332,2.333,2.334,2.335,2.336,2.337,2.338,2.339,2.34,2.341,2.342,2.343,2.344,2.345,2.346,2.347,2.348,2.35,2.351,2.352,2.353,2.354,2.355,2.357,2.358,2.359,2.36,2.361,2.362,2.364,2.365,2.366,2.367,2.368,2.37,2.371,2.372,2.373,2.375,2.376,2.377,2.378,2.38,2.381,2.382,2.383,2.384,2.386,2.387,2.388,2.389,2.39,2.392,2.393,2.394,2.395,2.396,2.398,2.399,2.4,2.401,2.402,2.403,2.404,2.404,2.405,2.405,2.406,2.406,2.406,2.406,2.406,2.406,2.406,2.405,2.405,2.405,2.405,2.405,2.404,2.404,2.404,2.404,2.404,2.404,2.404,2.404,2.403,2.403,2.403,2.403,2.403,2.403,2.403,2.403,2.403,2.403,2.403,2.403,2.403,2.403,2.404,2.404,2.404,2.404,2.404,2.405,2.405,2.405,2.406,2.406,2.406,2.407,2.408,2.408,2.409,2.41,2.411,2.411,2.412,2.413,2.413,2.414,2.414,2.415,2.415,2.415,2.415,2.415,2.415,2.415,2.414,2.414,2.413,2.413,2.412,2.412,2.411,2.411,2.41,2.41,2.409,2.409,2.408,2.408,2.408,2.407,2.407,2.407,2.407,2.406,2.406,2.406,2.406,2.406,2.406,2.406,2.406,2.406,2.406,2.406,2.406,2.407,2.407,2.407,2.407,2.408,2.408,2.409,2.409,2.41,2.41,2.41,2.411,2.411,2.412,2.412,2.412,2.413,2.413,2.413,2.414,2.414,2.414,2.414,2.414,2.414,2.414,2.414,2.415,2.415,2.415,2.415,2.415,2.415,2.415,2.415,2.415,2.415,2.415,2.415,2.415,2.415,2.415,2.415,2.415,2.415,2.415,2.415,2.415,2.415,2.415,2.415,2.415,2.415,2.415,2.415,2.415,2.415,2.415,2.415,2.415,2.415,2.415,2.415,2.415,2.415,2.415,2.415,2.415,2.415,2.415,2.415,2.415,2.415,2.415,2.415,2.415,2.415,2.414,2.414,2.413,2.413,2.412,2.411,2.41,2.409,2.408,2.407,2.405,2.404,2.402,2.4,2.399,2.397,2.395,2.393,2.392,2.39,2.389,2.387,2.386,2.385,2.384,2.382,2.381,2.38,2.379,2.378,2.377,2.376,2.375,2.373,2.372,2.371,2.37,2.369,2.367,2.366,2.365,2.364,2.363,2.362,2.361,2.36,2.359,2.358,2.357,2.356,2.355,2.354,2.353,2.352,2.351,2.35,2.349,2.348,2.347,2.346,2.345,2.344,2.343,2.342,2.341,2.34,2.339,2.338,2.337,2.336,2.336,2.335,2.334,2.333,2.333,2.332,2.332,2.332,2.332,2.331,2.332,2.332,2.332,2.332,2.332,2.333,2.333,2.334,2.334,2.335,2.336,2.337,2.338,2.338,2.339,2.34,2.341,2.342,2.343,2.344,2.345,2.346,2.347,2.347,2.348,2.349,2.35,2.351,2.351,2.352,2.353,2.354,2.354,2.355,2.356,2.356,2.357,2.358,2.359,2.36,2.36,2.361,2.362,2.363,2.363,2.364,2.365,2.366,2.366,2.367,2.368,2.368,2.369,2.37,2.371,2.371,2.372,2.373,2.373,2.374,2.374,2.374,2.375,2.375,2.375,2.375,2.375,2.375,2.375,2.375,2.375,2.374,2.374,2.374,2.373,2.373,2.372,2.371,2.371,2.37,2.369,2.368,2.368,2.367,2.366,2.365,2.364,2.363,2.362,2.361,2.36,2.359,2.358,2.357,2.356,2.355,2.354,2.353,2.352,2.352,2.351,2.35,2.349,2.348,2.347,2.346,2.345,2.344,2.343,2.342,2.342,2.341,2.34,2.339,2.338,2.337,2.336,2.336,2.335,2.334,2.333,2.332,2.331,2.331,2.33,2.329,2.328,2.327,2.327,2.326,2.325,2.324,2.324,2.323,2.322,2.321,2.321,2.32,2.319,2.318,2.318,2.317,2.316,2.316,2.315,2.314,2.314,2.313,2.312,2.312,2.311,2.311,2.31,2.309,2.309,2.308,2.308,2.307,2.306,2.306,2.305,2.305,2.304,2.304,2.303,2.303,2.303,2.303,2.303,2.303,2.302,2.303,2.303,2.303,2.303,2.303,2.303,2.303,2.303,2.303,2.303,2.303,2.303,2.303,2.303,2.303,2.303,2.303,2.303,2.303,2.303,2.303,2.303,2.303,2.303,2.303,2.303,2.303,2.303,2.303,2.303,2.303,2.303,2.303,2.303,2.303,2.303,2.303,2.303,2.303,2.303
2.233,2.233,2.233,2.233,2.233,2.234,2.234,2.234,2.234,2.235,2.236,2.236,2.237,2.238,2.24,2.241,2.242,2.244,2.246,2.248,2.25,2.252,2.254,2.256,2.258,2.259,2.261,2.262,2.264,2.265,2.267,2.268,2.269,2.27,2.271,2.272,2.273,2.274,2.275,2.276,2.276,2.277,2.278,2.279,2.28,2.281,2.281,2.282,2.283,2.284,2.285,2.285,2.286,2.287,2.288,2.289,2.29,2.29,2.291,2.292,2.293,2.294,2.295,2.296,2.297,2.298,2.299,2.3,2.301,2.302,2.303,2.304,2.305,2.306,2.307,2.308,2.309,2.31,2.311,2.312,2.313,2.314,2.315,2.316,2.318,2.319,2.32,2.321,2.323,2.324,2.325,2.326,2.328,2.329,2.33,2.331,2.333,2.334,2.335,2.336,2.337,2.338,2.339,2.341,2.342,2.343,2.344,2.345,2.346,2.347,2.348,2.349,2.35,2.352,2.353,2.354,2.355,2.356,2.357,2.359,2.36,2.361,2.362,2.364,2.365,2.366,2.367,2.369,2.37,2.371,2.372,2.374,2.375,2.376,2.378,2.379,2.38,2.381,2.383,2.384,2.385,2.387,2.388,2.389,2.391,2.392,2.393,2.394,2.396,2.397,2.398,2.399,2.401,2.402,2.403,2.404,2.406,2.407,2.408,2.409,2.41,2.412,2.413,2.414,2.415,2.415,2.416,2.417,2.417,2.418,2.418,2.418,2.418,2.418,2.418,2.418,2.418,2.417,2.417,2.417,2.417,2.417,2.416,2.416,2.416,2.416,2.416,2.416,2.416,2.415,2.415,2.415,2.415,2.415,2.415,2.415,2.415,2.415,2.415,2.415,2.415,2.415,2.415,2.415,2.416,2.416,2.416,2.416,2.416,2.416,2.417,2.417,2.417,2.417,2.418,2.418,2.419,2.419,2.42,2.421,2.421,2.422,2.422,2.423,2.423,2.424,2.424,2.424,2.424,2.424,2.424,2.424,2.423,2.423,2.422,2.422,2.421,2.421,2.42,2.42,2.419,2.419,2.418,2.418,2.417,2.417,2.417,2.416,2.416,2.415,2.415,2.414,2.414,2.414,2.413,2.413,2.413,2.413,2.413,2.413,2.413,2.413,2.413,2.413,2.413,2.413,2.414,2.414,2.414,2.415,2.415,2.415,2.416,2.416,2.416,2.416,2.417,2.417,2.417,2.418,2.418,2.418,2.418,2.419,2.419,2.419,2.419,2.419,2.419,2.419,2.42,2.42,2.42,2.42,2.42,2.42,2.42,2.42,2.42,2.42,2.42,2.42,2.42,2.42,2.42,2.42,2.42,2.42,2.42,2.42,2.42,2.42,2.42,2.42,2.42,2.42,2.42,2.42,2.42,2.42,2.42,2.42,2.42,2.42,2.42,2.42,2.42,2.42,2.42,2.42,2.42,2.42,2.42,2.42,2.42,2.42,2.42,2.42,2.42,2.42,2.419,2.419,2.418,2.418,2.417,2.416,2.415,2.414,2.413,2.412,2.41,2.409,2.407,2.405,2.403,2.401,2.399,2.396,2.394,2.392,2.39,2.388,2.387,2.385,2.383,2.382,2.38,2.379,2.377,2.376,2.374,2.373,2.372,2.37,2.369,2.367,2.366,2.364,2.363,2.361,2.36,2.358,2.356,2.355,2.354,2.352,2.351,2.349,2.348,2.346,2.345,2.344,2.342,2.341,2.34,2.339,2.337,2.336,2.335,2.333,2.332,2.331,2.329,2.328,2.327,2.325,2.324,2.323,2.322,2.32,2.319,2.318,2.316,2.315,2.314,2.313,2.312,2.31,2.309,2.309,2.308,2.307,2.307,2.306,2.306,2.306,2.305,2.305,2.305,2.305,2.305,2.306,2.306,2.306,2.307,2.307,2.308,2.308,2.309,2.309,2.31,2.31,2.311,2.311,2.312,2.312,2.313,2.313,2.314,2.314,2.315,2.315,2.316,2.316,2.316,2.317,2.317,2.318,2.318,2.319,2.319,2.32,2.32,2.321,2.321,2.321,2.322,2.322,2.323,2.323,2.323,2.324,2.324,2.325,2.325,2.325,2.326,2.326,2.327,2.327,2.327,2.328,2.328,2.328,2.328,2.328,2.328,2.328,2.328,2.328,2.327,2.327,2.327,2.326,2.326,2.325,2.324,2.324,2.323,2.322,2.321,2.32,2.319,2.318,2.317,2.316,2.315,2.313,2.312,2.311,2.31,2.309,2.307,2.306,2.305,2.304,2.302,2.301,2.3,2.298,2.297,2.296,2.294,2.293,2.292,2.291,2.29,2.288,2.287,2.286,2.285,2.284,2.282,2.281,2.28,2.279,2.278,2.276,2.275,2.274,2.273,2.272,2.271,2.27,2.268,2.267,2.266,2.265,2.264,2.263,2.262,2.261,2.26,2.259,2.257,2.256,2.255,2.254,2.253,2.252,2.251,2.25,2.249,2.248,2.247,2.246,2.245,2.244,2.243,2.242,2.241,2.24,2.239,2.239,2.238,2.237,2.236,2.235,2.234,2.233,2.232,2.232,2.231,2.23,2.229,2.228,2.228,2.227,2.227,2.227,2.226,2.226,2.226,2.226,2.226,2.226,2.226,2.226,2.227,2.227,2.227,2.227,2.227,2.227,2.227,2.227,2.227,2.227,2.227,2.227,2.227,2.227,2.227,2.227,2.227,2.227,2.227,2.227,2.227,2.227,2.227,2.227,2.227,2.227,2.227,2.227,2.227,2.227,2.227,2.227
2.233,2.233,2.233,2.233,2.233,2.233,2.234,2.234,2.234,2.235,2.236,2.236,2.237,2.238,2.239,2.241,2.242,2.243,2.245,2.247,2.249,2.251,2.253,2.255,2.257,2.259,2.26,2.262,2.264,2.265,2.267,2.268,2.269,2.27,2.271,2.272,2.273,2.274,2.275,2.276,2.277,2.278,2.278,2.279,2.28,2.281,2.282,2.283,2.283,2.284,2.285,2.286,2.287,2.287,2.288,2.289,2.29,2.291,2.292,2.292,2.293,2.294,2.295,2.296,2.297,2.298,2.299,2.3,2.301,2.302,2.303,2.304,2.305,2.306,2.307,2.308,2.309,2.31,2.311,2.312,2.313,2.314,2.315,2.316,2.318,2.319,2.32,2.321,2.322,2.324,2.325,2.326,2.328,2.329,2.33,2.331,2.332,2.334,2.335,2.336,2.337,2.338,2.339,2.34,2.341,2.342,2.343,2.344,2.346,2.347,2.348,2.349,2.35,2.351,2.352,2.353,2.354,2.356,2.357,2.358,2.359,2.361,2.362,2.363,2.364,2.365,2.367,2.368,2.369,2.37,2.372,2.373,2.374,2.376,2.377,2.378,2.379,2.381,2.382,2.383,2.385,2.386,2.387,2.389,2.39,2.391,2.392,2.394,2.395,2.396,2.397,2.398,2.4,2.401,2.402,2.403,2.405,2.406,2.407,2.408,2.41,2.411,2.412,2.413,2.414,2.415,2.415,2.416,2.417,2.417,2.417,2.417,2.417,2.417,2.417,2.417,2.417,2.417,2.416,2.416,2.416,2.416,2.416,2.415,2.415,2.415,2.415,2.415,2.415,2.415,2.415,2.415,2.415,2.415,2.415,2.415,2.415,2.415,2.415,2.415,2.415,2.415,2.415,2.415,2.415,2.415,2.415,2.415,2.415,2.415,2.416,2.416,2.416,2.416,2.417,2.417,2.418,2.418,2.419,2.419,2.42,2.42,2.421,2.422,2.422,2.423,2.423,2.423,2.423,2.423,2.423,2.423,2.423,2.423,2.422,2.422,2.421,2.421,2.42,2.42,2.419,2.419,2.418,2.418,2.418,2.417,2.417,2.416,2.416,2.416,2.416,2.415,2.415,2.415,2.415,2.415,2.415,2.415,2.415,2.415,2.415,2.415,2.415,2.415,2.415,2.416,2.416,2.416,2.417,2.417,2.418,2.418,2.418,2.419,2.419,2.42,2.42,2.421,2.421,2.422,2.422,2.422,2.423,2.423,2.423,2.423,2.424,2.424,2.424,2.424,2.424,2.424,2.425,2.425,2.425,2.425,2.425,2.425,2.425,2.425,2.425,2.425,2.425,2.425,2.425,2.425,2.425,2.425,2.425,2.425,2.425,2.425,2.425,2.425,2.425,2.425,2.425,2.425,2.425,2.425,2.425,2.425,2.425,2.425,2.425,2.425,2.425,2.425,2.425,2.425,2.425,2.425,2.425,2.425,2.425,2.425,2.425,2.425,2.425,2.425,2.425,2.424,2.424,2.423,2.423,2.422,2.421,2.42,2.419,2.417,2.416,2.414,2.413,2.411,2.409,2.407,2.405,2.403,2.401,2.399,2.397,2.395,2.393,2.392,2.39,2.388,2.387,2.385,2.384,2.383,2.381,2.38,2.378,2.377,2.375,2.374,2.372,2.371,2.369,2.368,2.366,2.365,2.363,2.361,2.36,2.359,2.357,2.356,2.354,2.353,2.352,2.35,2.349,2.348,2.346,2.345,2.344,2.342,2.341,2.34,2.338,2.337,2.336,2.334,2.333,2.332,2.33,2.329,2.328,2.327,2.325,2.324,2.323,2.321,2.32,2.319,2.317,2.316,2.315,2.314,2.313,2.312,2.312,2.311,2.31,2.31,2.31,2.309,2.309,2.309,2.309,2.309,2.309,2.31,2.31,2.31,2.311,2.311,2.312,2.312,2.313,2.313,2.314,2.314,2.315,2.315,2.316,2.316,2.317,2.317,2.318,2.318,2.319,2.319,2.319,2.32,2.32,2.321,2.321,2.322,2.322,2.323,2.323,2.324,2.324,2.324,2.325,2.325,2.326,2.326,2.327,2.327,2.327,2.328,2.328,2.329,2.329,2.329,2.33,2.33,2.33,2.331,2.331,2.331,2.332,2.332,2.332,2.332,2.332,2.332,2.332,2.331,2.331,2.331,2.33,2.33,2.329,2.329,2.328,2.327,2.326,2.325,2.324,2.324,2.323,2.321,2.32,2.319,2.318,2.317,2.316,2.315,2.313,2.312,2.311,2.31,2.308,2.307,2.306,2.304,2.303,2.302,2.301,2.299,2.298,2.297,2.296,2.294,2.293,2.292,2.291,2.29,2.288,2.287,2.286,2.285,2.284,2.283,2.281,2.28,2.279,2.278,2.277,2.276,2.275,2.273,2.272,2.271,2.27,2.269,2.268,2.267,2.266,2.265,2.263,2.262,2.261,2.26,2.259,2.258,2.257,2.256,2.255,2.254,2.253,2.252,2.251,2.25,2.249,2.248,2.247,2.246,2.245,2.244,2.244,2.243,2.242,2.241,2.24,2.239,2.238,2.237,2.237,2.236,2.235,2.234,2.234,2.233,2.233,2.232,2.232,2.232,2.232,2.232,2.232,2.232,2.232,2.232,2.232,2.233,2.233,2.233,2.233,2.233,2.233,2.233,2.233,2.233,2.233,2.233,2.233,2.233,2.233,2.233,2.233,2.233,2.233,2.233,2.233,2.233,2.233,2.233,2.233,2.233,2.233,2.233,2.233,2.233,2.233,2.233,2.233,2.233,2.233
2.213,2.213,2.213,2.214,2.214,2.214,2.215,2.215,2.216,2.217,2.219,2.22,2.222,2.224,2.226,2.228,2.23,2.233,2.236,2.238,2.241,2.243,2.246,2.248,2.251,2.253,2.255,2.257,2.259,2.261,2.262,2.264,2.266,2.267,2.269,2.27,2.272,2.273,2.275,2.276,2.277,2.278,2.28,2.28,2.282,2.283,2.284,2.286,2.287,2.287,2.289,2.29,2.291,2.292,2.293,2.295,2.295,2.297,2.298,2.299,2.301,2.302,2.302,2.303,2.305,2.305,2.306,2.307,2.309,2.31,2.311,2.313,2.314,2.316,2.317,2.316,2.317,2.318,2.318,2.32,2.321,2.322,2.323,2.325,2.326,2.326,2.328,2.329,2.33,2.331,2.333,2.335,2.336,2.338,2.338,2.34,2.341,2.341,2.342,2.344,2.345,2.345,2.346,2.347,2.348,2.349,2.35,2.35,2.351,2.352,2.355,2.356,2.357,2.358,2.359,2.361,2.362,2.363,2.364,2.366,2.369,2.37,2.371,2.371,2.372,2.374,2.373,2.375,2.376,2.376,2.377,2.378,2.38,2.383,2.384,2.385,2.387,2.388,2.389,2.392,2.393,2.395,2.395,2.396,2.398,2.398,2.399,2.401,2.402,2.404,2.405,2.406,2.41,2.412,2.413,2.413,2.415,2.416,2.418,2.419,2.42,2.422,2.423,2.424,2.425,2.426,2.424,2.425,2.425,2.426,2.426,2.426,2.426,2.426,2.426,2.426,2.425,2.425,2.425,2.425,2.425,2.425,2.424,2.424,2.424,2.424,2.424,2.424,2.424,2.424,2.423,2.423,2.423,2.423,2.423,2.423,2.423,2.423,2.423,2.423,2.423,2.423,2.424,2.422,2.423,2.423,2.423,2.423,2.422,2.422,2.423,2.422,2.423,2.423,2.428,2.428,2.429,2.432,2.432,2.433,2.433,2.437,2.437,2.438,2.442,2.442,2.442,2.447,2.447,2.447,2.449,2.449,2.448,2.455,2.455,2.454,2.454,2.459,2.458,2.457,2.464,2.463,2.463,2.469,2.469,2.468,2.468,2.467,2.473,2.473,2.472,2.472,2.471,2.477,2.477,2.477,2.48,2.48,2.48,2.483,2.482,2.483,2.483,2.483,2.484,2.486,2.486,2.486,2.486,2.487,2.488,2.488,2.489,2.489,2.49,2.491,2.491,2.491,2.49,2.491,2.491,2.491,2.491,2.491,2.492,2.491,2.491,2.491,2.491,2.491,2.491,2.491,2.491,2.491,2.491,2.491,2.491,2.491,2.491,2.491,2.491,2.49,2.49,2.49,2.49,2.49,2.49,2.49,2.49,2.489,2.489,2.489,2.489,2.489,2.489,2.489,2.489,2.489,2.489,2.489,2.489,2.489,2.489,2.489,2.489,2.489,2.489,2.489,2.489,2.489,2.489,2.489,2.489,2.489,2.489,2.489,2.489,2.489,2.489,2.489,2.489,2.49,2.49,2.49,2.49,2.491,2.491,2.49,2.49,2.49,2.49,2.49,2.489,2.489,2.489,2.487,2.487,2.487,2.485,2.485,2.485,2.484,2.484,2.484,2.483,2.483,2.483,2.482,2.48,2.48,2.48,2.479,2.479,2.478,2.477,2.477,2.477,2.475,2.475,2.474,2.474,2.474,2.472,2.471,2.471,2.471,2.47,2.469,2.469,2.468,2.468,2.468,2.466,2.466,2.466,2.465,2.465,2.464,2.464,2.463,2.463,2.461,2.46,2.46,2.46,2.459,2.457,2.457,2.457,2.456,2.456,2.455,2.454,2.454,2.454,2.454,2.452,2.453,2.453,2.453,2.454,2.452,2.452,2.453,2.454,2.453,2.454,2.455,2.456,2.457,2.456,2.457,2.458,2.459,2.46,2.46,2.461,2.462,2.464,2.465,2.464,2.465,2.466,2.467,2.468,2.465,2.466,2.467,2.468,2.468,2.468,2.469,2.47,2.471,2.47,2.471,2.471,2.472,2.473,2.472,2.473,2.473,2.474,2.475,2.474,2.475,2.476,2.477,2.478,2.477,2.478,2.478,2.479,2.479,2.48,2.48,2.481,2.482,2.481,2.481,2.482,2.482,2.482,2.481,2.481,2.481,2.481,2.481,2.481,2.481,2.481,2.48,2.48,2.478,2.477,2.477,2.476,2.473,2.472,2.471,2.47,2.469,2.466,2.465,2.464,2.463,2.462,2.46,2.459,2.458,2.457,2.456,2.454,2.453,2.452,2.451,2.45,2.448,2.447,2.446,2.445,2.442,2.441,2.44,2.439,2.438,2.436,2.435,2.434,2.432,2.431,2.43,2.429,2.428,2.426,2.425,2.423,2.422,2.421,2.42,2.419,2.417,2.416,2.415,2.414,2.412,2.411,2.41,2.409,2.408,2.406,2.405,2.404,2.403,2.402,2.4,2.399,2.398,2.397,2.396,2.396,2.395,2.394,2.393,2.392,2.39,2.389,2.388,2.388,2.387,2.386,2.385,2.384,2.383,2.382,2.381,2.38,2.379,2.379,2.377,2.376,2.375,2.374,2.374,2.373,2.372,2.372,2.372,2.371,2.371,2.371,2.371,2.371,2.371,2.371,2.371,2.371,2.371,2.371,2.372,2.372,2.372,2.372,2.372,2.372,2.372,2.372,2.372,2.372,2.372,2.372,2.372,2.372,2.372,2.372,2.372,2.372,2.372,2.372,2.372,2.372,2.372,2.372,2.372,2.372,2.372,2.372,2.372,2.372,2.372,2.372,2.372,2.372,2.372,2.372,2.372,2.372,2.372,2.372,2.372,2.372,2.372,2.372,2.372
2.213,2.213,2.213,2.213,2.214,2.214,2.215,2.215,2.216,2.217,2.219,2.22,2.222,2.224,2.226,2.228,2.231,2.234,2.236,2.239,2.242,2.245,2.247,2.25,2.252,2.255,2.257,2.259,2.261,2.264,2.265,2.267,2.269,2.271,2.272,2.274,2.275,2.277,2.278,2.28,2.281,2.283,2.283,2.285,2.286,2.288,2.289,2.29,2.292,2.293,2.294,2.295,2.296,2.297,2.299,2.3,2.302,2.303,2.305,2.306,2.308,2.309,2.311,2.312,2.314,2.315,2.316,2.318,2.32,2.322,2.323,2.324,2.325,2.327,2.328,2.329,2.331,2.332,2.333,2.334,2.336,2.336,2.338,2.339,2.34,2.342,2.344,2.344,2.346,2.347,2.349,2.351,2.352,2.354,2.354,2.356,2.357,2.359,2.36,2.362,2.363,2.365,2.366,2.367,2.368,2.369,2.37,2.371,2.372,2.374,2.373,2.374,2.375,2.379,2.38,2.382,2.383,2.384,2.386,2.385,2.387,2.388,2.389,2.391,2.393,2.394,2.394,2.396,2.398,2.396,2.398,2.399,2.399,2.4,2.402,2.402,2.403,2.405,2.404,2.405,2.407,2.408,2.411,2.412,2.414,2.415,2.417,2.418,2.418,2.419,2.421,2.422,2.423,2.425,2.426,2.427,2.429,2.43,2.433,2.434,2.436,2.432,2.433,2.435,2.436,2.437,2.435,2.436,2.437,2.437,2.437,2.437,2.437,2.437,2.437,2.437,2.437,2.437,2.436,2.436,2.436,2.436,2.435,2.435,2.435,2.435,2.435,2.435,2.435,2.435,2.434,2.434,2.434,2.434,2.434,2.434,2.434,2.434,2.434,2.434,2.434,2.434,2.434,2.434,2.434,2.434,2.434,2.429,2.429,2.429,2.427,2.428,2.428,2.429,2.429,2.429,2.43,2.425,2.426,2.427,2.421,2.422,2.423,2.42,2.42,2.421,2.414,2.414,2.414,2.414,2.413,2.413,2.413,2.41,2.409,2.409,2.409,2.409,2.408,2.41,2.409,2.409,2.409,2.409,2.409,2.408,2.407,2.407,2.406,2.406,2.409,2.409,2.408,2.408,2.405,2.405,2.405,2.404,2.404,2.404,2.402,2.402,2.402,2.402,2.403,2.403,2.402,2.403,2.403,2.404,2.404,2.405,2.405,2.403,2.404,2.404,2.403,2.404,2.404,2.405,2.405,2.405,2.404,2.405,2.405,2.405,2.402,2.402,2.402,2.399,2.399,2.399,2.398,2.398,2.398,2.396,2.396,2.396,2.391,2.391,2.392,2.392,2.389,2.389,2.389,2.387,2.387,2.387,2.387,2.387,2.384,2.384,2.384,2.384,2.384,2.384,2.384,2.384,2.384,2.384,2.384,2.384,2.384,2.384,2.384,2.384,2.384,2.384,2.384,2.384,2.384,2.384,2.384,2.384,2.384,2.384,2.384,2.384,2.384,2.384,2.384,2.384,2.384,2.384,2.385,2.385,2.385,2.385,2.385,2.385,2.385,2.386,2.385,2.384,2.383,2.382,2.381,2.381,2.382,2.381,2.38,2.378,2.377,2.377,2.376,2.375,2.375,2.374,2.373,2.373,2.371,2.37,2.37,2.369,2.368,2.367,2.366,2.365,2.365,2.364,2.363,2.362,2.361,2.36,2.36,2.357,2.357,2.356,2.356,2.355,2.353,2.353,2.352,2.351,2.349,2.348,2.348,2.347,2.346,2.344,2.344,2.343,2.342,2.342,2.339,2.338,2.337,2.337,2.336,2.335,2.334,2.333,2.333,2.333,2.332,2.33,2.33,2.33,2.328,2.328,2.328,2.329,2.329,2.328,2.328,2.329,2.329,2.33,2.329,2.329,2.33,2.331,2.332,2.331,2.333,2.334,2.335,2.336,2.336,2.337,2.338,2.339,2.338,2.339,2.339,2.34,2.341,2.341,2.342,2.343,2.343,2.344,2.343,2.344,2.345,2.346,2.347,2.347,2.348,2.348,2.349,2.35,2.35,2.351,2.352,2.353,2.352,2.353,2.353,2.354,2.355,2.356,2.356,2.357,2.358,2.359,2.358,2.359,2.359,2.36,2.361,2.36,2.36,2.361,2.361,2.361,2.361,2.361,2.361,2.361,2.363,2.363,2.362,2.362,2.362,2.361,2.36,2.36,2.359,2.359,2.357,2.356,2.356,2.355,2.354,2.351,2.35,2.349,2.349,2.348,2.344,2.343,2.342,2.341,2.338,2.337,2.336,2.335,2.334,2.332,2.331,2.33,2.33,2.329,2.326,2.325,2.324,2.323,2.322,2.322,2.322,2.321,2.32,2.319,2.318,2.317,2.316,2.316,2.313,2.312,2.311,2.31,2.31,2.308,2.307,2.306,2.305,2.305,2.302,2.301,2.3,2.299,2.299,2.296,2.295,2.295,2.294,2.293,2.291,2.291,2.29,2.289,2.288,2.287,2.286,2.286,2.285,2.281,2.281,2.28,2.279,2.279,2.276,2.275,2.275,2.274,2.274,2.275,2.275,2.274,2.273,2.273,2.272,2.272,2.271,2.271,2.27,2.27,2.269,2.269,2.269,2.269,2.269,2.269,2.269,2.269,2.269,2.269,2.269,2.27,2.27,2.27,2.27,2.27,2.27,2.27,2.27,2.27,2.27,2.27,2.27,2.27,2.27,2.27,2.27,2.27,2.27,2.27,2.27,2.27,2.27,2.27,2.27,2.27,2.27,2.27,2.27,2.27,2.27,2.27,2.27,2.27,2.27,2.27,2.27,2.27,2.27,2.27,2.27,2.27,2.27,2.27,2.27,2.27
2.269,2.269,2.269,2.269,2.269,2.269,2.269,2.269,2.269,2.27,2.27,2.27,2.27,2.271,2.271,2.272,2.273,2.273,2.274,2.275,2.275,2.276,2.276,2.277,2.277,2.277,2.277,2.277,2.277,2.277,2.277,2.277,2.277,2.277,2.277,2.277,2.276,2.295,2.294,2.294,2.294,2.294,2.294,2.293,2.293,2.293,2.293,2.293,2.292,2.292,2.292,2.292,2.291,2.291,2.291,2.291,2.29,2.29,2.29,2.29,2.29,2.289,2.289,2.289,2.289,2.289,2.289,2.288,2.304,2.304,2.304,2.304,2.303,2.303,2.303,2.303,2.303,2.303,2.302,2.302,2.302,2.302,2.302,2.302,2.302,2.301,2.301,2.301,2.301,2.301,2.317,2.317,2.317,2.317,2.317,2.317,2.317,2.317,2.317,2.317,2.317,2.317,2.317,2.317,2.317,2.317,2.317,2.317,2.317,2.317,2.317,2.317,2.317,2.318,2.318,2.318,2.332,2.332,2.332,2.333,2.333,2.333,2.333,2.333,2.333,2.333,2.333,2.333,2.333,2.333,2.333,2.333,2.333,2.333,2.333,2.334,2.334,2.334,2.334,2.334,2.334,2.349,2.349,2.349,2.349,2.349,2.349,2.349,2.349,2.349,2.349,2.349,2.349,2.349,2.35,2.35,2.35,2.35,2.35,2.35,2.35,2.35,2.35,2.35,2.35,2.35,2.35,2.367,2.367,2.367,2.367,2.367,2.367,2.367,2.367,2.367,2.367,2.367,2.367,2.367,2.367,2.367,2.367,2.367,2.367,2.367,2.367,2.367,2.367,2.367,2.367,2.367,2.367,2.367,2.367,2.367,2.367,2.367,2.367,2.367,2.367,2.367,2.367,2.367,2.367,2.367,2.368,2.368,2.368,2.368,2.368,2.369,2.369,2.37,2.37,2.371,2.371,2.372,2.373,2.373,2.374,2.374,2.375,2.375,2.376,2.376,2.376,2.376,2.376,2.376,2.376,2.376,2.375,2.375,2.375,2.374,2.374,2.373,2.372,2.372,2.371,2.371,2.37,2.37,2.37,2.369,2.369,2.368,2.368,2.367,2.367,2.366,2.366,2.366,2.365,2.365,2.365,2.365,2.365,2.365,2.365,2.365,2.365,2.365,2.365,2.366,2.366,2.366,2.367,2.367,2.367,2.368,2.368,2.368,2.369,2.369,2.369,2.369,2.37,2.37,2.37,2.37,2.371,2.371,2.371,2.371,2.371,2.371,2.371,2.372,2.372,2.372,2.372,2.372,2.372,2.372,2.372,2.372,2.372,2.372,2.372,2.372,2.372,2.372,2.372,2.372,2.372,2.372,2.372,2.372,2.372,2.372,2.372,2.372,2.372,2.372,2.372,2.372,2.372,2.372,2.372,2.372,2.372,2.372,2.372,2.372,2.372,2.372,2.372,2.372,2.372,2.372,2.372,2.372,2.372,2.372,2.372,2.372,2.373,2.373,2.374,2.374,2.376,2.377,2.378,2.38,2.381,2.383,2.385,2.387,2.388,2.39,2.392,2.394,2.396,2.398,2.399,2.401,2.403,2.404,2.405,2.317,2.316,2.315,2.315,2.314,2.313,2.313,2.312,2.312,2.311,2.31,2.31,2.309,2.308,2.308,2.307,2.307,2.306,2.305,2.305,2.304,2.304,2.303,2.302,2.302,2.301,2.301,2.3,2.3,2.299,2.299,2.299,2.298,2.298,2.297,2.297,2.296,2.296,2.296,2.295,2.275,2.275,2.274,2.274,2.274,2.273,2.273,2.273,2.272,2.272,2.272,2.272,2.272,2.272,2.272,2.272,2.272,2.273,2.273,2.274,2.274,2.275,2.276,2.277,2.278,2.279,2.28,2.281,2.282,2.284,2.285,2.286,2.288,2.289,2.266,2.268,2.269,2.271,2.273,2.274,2.276,2.277,2.279,2.28,2.281,2.283,2.284,2.285,2.287,2.288,2.289,2.291,2.292,2.293,2.295,2.296,2.297,2.299,2.3,2.301,2.303,2.304,2.306,2.307,2.308,2.31,2.311,2.312,2.314,2.315,2.316,2.317,2.319,2.32,2.322,2.323,2.324,2.325,2.326,2.327,2.328,2.329,2.329,2.33,2.331,2.332,2.332,2.333,2.333,2.333,2.334,2.334,2.334,2.334,2.334,2.334,2.334,2.334,2.334,2.334,2.333,2.333,2.333,2.333,2.332,2.332,2.332,2.331,2.331,2.33,2.33,2.33,2.329,2.329,2.328,2.328,2.316,2.316,2.315,2.315,2.314,2.314,2.314,2.313,2.313,2.313,2.312,2.312,2.312,2.311,2.311,2.311,2.31,2.31,2.31,2.309,2.309,2.309,2.308,2.308,2.308,2.308,2.307,2.307,2.307,2.307,2.306,2.306,2.306,2.306,2.305,2.305,2.305,2.305,2.305,2.305,2.304,2.304,2.285,2.285,2.284,2.284,2.284,2.284,2.284,2.284,2.284,2.284,2.284,2.284,2.284,2.284,2.283,2.283,2.283,2.283,2.283,2.283,2.283,2.283,2.283,2.283,2.283,2.283,2.283,2.283,2.283,2.283,2.283,2.283,2.283,2.283,2.283,2.283,2.283,2.283,2.283,2.283,2.283,2.283,2.283,2.283,2.283,2.283,2.283,2.283,2.283,2.283,2.283,2.283,2.283,2.283,2.283,2.283,2.283,2.283,2.283,2.283,2.283,2.283,2.283,2.283,2.283,2.283,2.283,2.283,2.283,2.283,2.283,2.283,2.283,2.283,2.283,2.283,2.283,2.283,2.283,2.283,2.283,2.283,2.283,2.283,2.283,2.283,2.283,2.283,2.283,2.283,2.283,2.283,2.283,2.283,2.283,2.283,2.283,2.283,2.283,2.283,2.283,2.283,2.283,2.283,2.283,2.283,2.283,2.283,2.283,2.283,2.283,2.283,2.283,2.283
2.269,2.269,2.269,2.269,2.269,2.269,2.27,2.27,2.27,2.27,2.27,2.27,2.271,2.271,2.272,2.272,2.273,2.274,2.275,2.276,2.277,2.277,2.278,2.278,2.279,2.279,2.28,2.28,2.28,2.28,2.28,2.281,2.281,2.281,2.281,2.281,2.281,2.281,2.302,2.302,2.301,2.301,2.301,2.301,2.3,2.3,2.3,2.3,2.299,2.299,2.299,2.299,2.298,2.298,2.298,2.298,2.297,2.297,2.297,2.297,2.296,2.296,2.296,2.296,2.296,2.295,2.302,2.302,2.301,2.301,2.301,2.301,2.3,2.3,2.3,2.299,2.299,2.298,2.298,2.298,2.297,2.297,2.297,2.296,2.296,2.296,2.295,2.295,2.295,2.295,2.294,2.294,2.316,2.316,2.316,2.316,2.316,2.316,2.316,2.316,2.316,2.316,2.316,2.316,2.316,2.316,2.316,2.316,2.316,2.316,2.316,2.316,2.316,2.316,2.316,2.317,2.34,2.34,2.34,2.34,2.341,2.341,2.341,2.341,2.341,2.341,2.341,2.341,2.341,2.341,2.341,2.341,2.341,2.341,2.341,2.341,2.341,2.341,2.341,2.341,2.342,2.342,2.349,2.349,2.349,2.349,2.349,2.349,2.349,2.35,2.35,2.35,2.35,2.35,2.35,2.35,2.35,2.351,2.351,2.351,2.351,2.351,2.351,2.351,2.352,2.352,2.352,2.352,2.352,2.363,2.363,2.363,2.363,2.363,2.363,2.363,2.363,2.363,2.363,2.363,2.363,2.363,2.363,2.363,2.363,2.363,2.363,2.363,2.363,2.363,2.363,2.363,2.363,2.363,2.363,2.363,2.363,2.363,2.363,2.363,2.363,2.363,2.363,2.363,2.363,2.363,2.363,2.363,2.364,2.364,2.364,2.365,2.365,2.366,2.366,2.367,2.367,2.368,2.369,2.37,2.37,2.371,2.371,2.372,2.373,2.373,2.373,2.374,2.374,2.374,2.374,2.374,2.373,2.373,2.372,2.372,2.371,2.371,2.37,2.37,2.369,2.369,2.368,2.368,2.368,2.367,2.367,2.366,2.366,2.366,2.366,2.365,2.365,2.365,2.365,2.365,2.365,2.365,2.365,2.365,2.365,2.365,2.365,2.365,2.365,2.366,2.366,2.366,2.367,2.367,2.368,2.368,2.368,2.369,2.369,2.37,2.37,2.37,2.371,2.371,2.372,2.372,2.372,2.372,2.373,2.373,2.373,2.373,2.373,2.373,2.373,2.374,2.374,2.374,2.374,2.374,2.374,2.374,2.374,2.374,2.374,2.374,2.374,2.374,2.374,2.374,2.374,2.374,2.374,2.374,2.374,2.374,2.374,2.374,2.374,2.374,2.374,2.374,2.374,2.374,2.374,2.374,2.374,2.374,2.374,2.374,2.374,2.374,2.374,2.374,2.374,2.374,2.374,2.374,2.374,2.374,2.374,2.374,2.374,2.374,2.374,2.374,2.374,2.374,2.374,2.374,2.374,2.374,2.374,2.374,2.373,2.373,2.372,2.372,2.371,2.371,2.37,2.369,2.368,2.368,2.367,2.312,2.311,2.311,2.31,2.309,2.309,2.308,2.307,2.307,2.306,2.306,2.305,2.304,2.304,2.303,2.302,2.302,2.301,2.301,2.3,2.299,2.299,2.298,2.298,2.297,2.297,2.296,2.296,2.295,2.295,2.294,2.294,2.294,2.293,2.293,2.292,2.292,2.291,2.291,2.271,2.27,2.27,2.269,2.269,2.269,2.268,2.268,2.268,2.267,2.267,2.267,2.267,2.266,2.266,2.267,2.267,2.267,2.267,2.268,2.268,2.269,2.27,2.271,2.272,2.273,2.274,2.275,2.276,2.277,2.278,2.28,2.281,2.283,2.284,2.264,2.266,2.267,2.269,2.271,2.272,2.274,2.275,2.276,2.278,2.279,2.28,2.282,2.283,2.284,2.285,2.287,2.288,2.289,2.29,2.292,2.293,2.294,2.296,2.297,2.298,2.3,2.301,2.302,2.304,2.305,2.306,2.307,2.309,2.31,2.311,2.312,2.314,2.315,2.316,2.317,2.318,2.319,2.321,2.322,2.323,2.323,2.324,2.325,2.326,2.327,2.327,2.328,2.328,2.329,2.329,2.329,2.33,2.33,2.33,2.33,2.33,2.33,2.33,2.33,2.33,2.329,2.329,2.329,2.328,2.328,2.328,2.327,2.327,2.327,2.326,2.326,2.325,2.325,2.301,2.301,2.3,2.3,2.3,2.299,2.299,2.299,2.298,2.298,2.297,2.297,2.297,2.297,2.296,2.296,2.296,2.295,2.295,2.295,2.294,2.294,2.294,2.293,2.293,2.293,2.293,2.292,2.292,2.292,2.292,2.291,2.291,2.291,2.291,2.291,2.29,2.29,2.29,2.29,2.29,2.29,2.289,2.289,2.289,2.289,2.268,2.268,2.268,2.267,2.267,2.267,2.267,2.267,2.267,2.267,2.267,2.267,2.267,2.267,2.267,2.267,2.267,2.267,2.267,2.267,2.267,2.267,2.267,2.267,2.267,2.267,2.267,2.267,2.267,2.267,2.267,2.267,2.267,2.267,2.267,2.267,2.267,2.267,2.267,2.267,2.267,2.267,2.267,2.267,2.267,2.267,2.267,2.267,2.267,2.267,2.267,2.267,2.267,2.267,2.267,2.267,2.267,2.267,2.267,2.267,2.267,2.267,2.267,2.267,2.267,2.267,2.267,2.267,2.267,2.267,2.267,2.267,2.267,2.267,2.267,2.267,2.267,2.267,2.267,2.267,2.267,2.267,2.267,2.267,2.267,2.267,2.267,2.267
2.213,2.213,2.213,2.213,2.214,2.214,2.214,2.215,2.216,2.217,2.218,2.219,2.221,2.222,2.224,2.227,2.229,2.231,2.234,2.237,2.24,2.243,2.246,2.249,2.252,2.255,2.257,2.26,2.262,2.265,2.267,2.269,2.271,2.273,2.274,2.276,2.278,2.28,2.281,2.283,2.285,2.286,2.288,2.289,2.291,2.292,2.294,2.295,2.297,2.298,2.299,2.301,2.303,2.303,2.305,2.306,2.307,2.308,2.31,2.311,2.312,2.314,2.314,2.316,2.317,2.318,2.319,2.321,2.323,2.324,2.326,2.327,2.328,2.329,2.331,2.333,2.334,2.336,2.335,2.337,2.338,2.339,2.341,2.343,2.344,2.346,2.348,2.349,2.35,2.352,2.354,2.353,2.354,2.356,2.356,2.358,2.359,2.359,2.36,2.362,2.363,2.364,2.365,2.366,2.368,2.37,2.371,2.371,2.373,2.374,2.375,2.376,2.378,2.379,2.38,2.382,2.383,2.382,2.383,2.385,2.382,2.383,2.385,2.385,2.387,2.388,2.389,2.39,2.391,2.393,2.395,2.396,2.397,2.397,2.398,2.4,2.398,2.4,2.401,2.403,2.404,2.406,2.405,2.407,2.408,2.408,2.409,2.411,2.412,2.411,2.412,2.413,2.413,2.414,2.416,2.416,2.417,2.418,2.416,2.417,2.418,2.418,2.419,2.42,2.42,2.421,2.42,2.421,2.421,2.421,2.422,2.422,2.422,2.422,2.422,2.421,2.421,2.421,2.421,2.421,2.421,2.421,2.42,2.42,2.42,2.42,2.42,2.42,2.42,2.42,2.42,2.42,2.419,2.419,2.419,2.419,2.419,2.419,2.419,2.419,2.419,2.42,2.42,2.42,2.42,2.42,2.422,2.422,2.423,2.423,2.423,2.427,2.427,2.427,2.432,2.432,2.432,2.437,2.438,2.438,2.439,2.444,2.444,2.445,2.448,2.448,2.448,2.451,2.451,2.451,2.456,2.456,2.455,2.46,2.459,2.459,2.458,2.458,2.463,2.463,2.469,2.469,2.468,2.474,2.474,2.473,2.477,2.476,2.476,2.48,2.479,2.479,2.479,2.478,2.484,2.483,2.483,2.485,2.485,2.485,2.485,2.486,2.486,2.486,2.486,2.486,2.486,2.487,2.487,2.487,2.487,2.488,2.488,2.489,2.489,2.489,2.49,2.49,2.49,2.49,2.492,2.492,2.492,2.493,2.494,2.494,2.494,2.494,2.494,2.494,2.494,2.494,2.494,2.493,2.493,2.493,2.493,2.493,2.494,2.491,2.491,2.491,2.491,2.491,2.491,2.492,2.492,2.492,2.492,2.492,2.492,2.492,2.492,2.492,2.491,2.491,2.491,2.491,2.491,2.491,2.491,2.491,2.491,2.491,2.491,2.491,2.491,2.491,2.491,2.491,2.491,2.491,2.491,2.491,2.491,2.491,2.491,2.491,2.491,2.49,2.49,2.489,2.488,2.487,2.486,2.484,2.482,2.48,2.478,2.475,2.473,2.47,2.466,2.463,2.459,2.456,2.453,2.45,2.445,2.441,2.438,2.436,2.433,2.43,2.428,2.425,2.423,2.421,2.418,2.416,2.414,2.411,2.409,2.407,2.405,2.403,2.4,2.397,2.395,2.393,2.39,2.388,2.386,2.384,2.382,2.38,2.378,2.376,2.374,2.371,2.37,2.368,2.366,2.364,2.362,2.359,2.357,2.355,2.353,2.351,2.348,2.346,2.344,2.342,2.34,2.339,2.337,2.335,2.333,2.331,2.329,2.327,2.325,2.323,2.321,2.32,2.318,2.316,2.314,2.314,2.312,2.311,2.309,2.308,2.308,2.307,2.307,2.306,2.305,2.306,2.305,2.305,2.305,2.306,2.306,2.306,2.306,2.306,2.309,2.309,2.309,2.309,2.309,2.313,2.313,2.313,2.313,2.314,2.317,2.317,2.318,2.318,2.318,2.322,2.322,2.323,2.323,2.33,2.33,2.33,2.331,2.331,2.336,2.336,2.336,2.337,2.337,2.342,2.342,2.343,2.343,2.344,2.35,2.351,2.351,2.352,2.352,2.353,2.358,2.359,2.359,2.36,2.364,2.364,2.364,2.365,2.364,2.365,2.365,2.365,2.365,2.367,2.367,2.367,2.367,2.366,2.367,2.366,2.366,2.365,2.365,2.365,2.365,2.364,2.363,2.364,2.363,2.362,2.361,2.36,2.359,2.359,2.358,2.357,2.356,2.355,2.354,2.353,2.352,2.352,2.35,2.349,2.348,2.347,2.346,2.348,2.347,2.347,2.346,2.344,2.343,2.343,2.342,2.341,2.343,2.342,2.341,2.341,2.34,2.34,2.339,2.338,2.338,2.337,2.337,2.337,2.336,2.335,2.335,2.336,2.336,2.335,2.334,2.333,2.332,2.332,2.331,2.33,2.331,2.33,2.329,2.329,2.328,2.327,2.327,2.326,2.325,2.325,2.324,2.324,2.323,2.323,2.322,2.322,2.321,2.321,2.321,2.322,2.322,2.322,2.321,2.321,2.321,2.321,2.32,2.32,2.32,2.319,2.319,2.319,2.319,2.319,2.319,2.319,2.319,2.319,2.319,2.319,2.319,2.319,2.319,2.319,2.319,2.319,2.319,2.319,2.319,2.319,2.319,2.319,2.319,2.319,2.319,2.319,2.319,2.319,2.319,2.319,2.319,2.319,2.319,2.319,2.319,2.319,2.319,2.319,2.319,2.319,2.319,2.319
2.213,2.213,2.213,2.214,2.214,2.214,2.215,2.216,2.217,2.218,2.219,2.221,2.222,2.224,2.226,2.228,2.231,2.233,2.236,2.239,2.242,2.245,2.248,2.251,2.254,2.257,2.259,2.262,2.264,2.266,2.268,2.27,2.272,2.274,2.276,2.278,2.279,2.281,2.282,2.284,2.285,2.287,2.288,2.289,2.291,2.292,2.294,2.295,2.296,2.298,2.299,2.301,2.302,2.303,2.305,2.306,2.308,2.309,2.31,2.312,2.313,2.315,2.316,2.318,2.319,2.321,2.322,2.324,2.325,2.326,2.328,2.329,2.331,2.333,2.334,2.336,2.338,2.34,2.341,2.343,2.344,2.346,2.348,2.35,2.35,2.352,2.354,2.356,2.358,2.36,2.359,2.361,2.363,2.363,2.365,2.366,2.367,2.368,2.37,2.371,2.373,2.375,2.376,2.377,2.378,2.38,2.381,2.383,2.384,2.386,2.387,2.388,2.389,2.391,2.392,2.394,2.394,2.395,2.397,2.395,2.397,2.398,2.398,2.399,2.401,2.401,2.402,2.404,2.405,2.406,2.408,2.409,2.41,2.411,2.413,2.416,2.418,2.419,2.422,2.424,2.425,2.427,2.428,2.43,2.432,2.434,2.435,2.437,2.438,2.44,2.441,2.444,2.445,2.447,2.449,2.451,2.452,2.455,2.457,2.459,2.459,2.461,2.462,2.463,2.464,2.462,2.463,2.463,2.464,2.464,2.464,2.464,2.464,2.464,2.464,2.464,2.463,2.463,2.463,2.463,2.462,2.462,2.462,2.462,2.462,2.461,2.461,2.461,2.461,2.461,2.461,2.461,2.461,2.461,2.461,2.461,2.461,2.461,2.461,2.461,2.461,2.461,2.461,2.461,2.461,2.461,2.461,2.46,2.46,2.46,2.46,2.46,2.462,2.463,2.463,2.462,2.462,2.463,2.463,2.464,2.464,2.467,2.468,2.468,2.472,2.472,2.473,2.473,2.475,2.475,2.475,2.477,2.476,2.476,2.481,2.48,2.48,2.484,2.483,2.483,2.487,2.487,2.486,2.486,2.489,2.489,2.489,2.491,2.491,2.491,2.493,2.493,2.493,2.492,2.492,2.496,2.496,2.496,2.497,2.497,2.497,2.501,2.501,2.501,2.503,2.504,2.504,2.504,2.506,2.506,2.507,2.507,2.507,2.508,2.51,2.51,2.511,2.513,2.513,2.513,2.513,2.514,2.514,2.514,2.515,2.515,2.515,2.516,2.516,2.516,2.516,2.516,2.516,2.516,2.516,2.516,2.516,2.516,2.516,2.516,2.516,2.516,2.516,2.516,2.516,2.516,2.516,2.516,2.516,2.516,2.516,2.516,2.516,2.516,2.516,2.516,2.516,2.516,2.516,2.516,2.516,2.516,2.516,2.516,2.516,2.516,2.516,2.516,2.516,2.516,2.516,2.516,2.516,2.516,2.516,2.516,2.516,2.516,2.515,2.515,2.514,2.513,2.512,2.511,2.509,2.507,2.505,2.503,2.501,2.498,2.495,2.492,2.489,2.485,2.482,2.479,2.475,2.472,2.469,2.466,2.462,2.46,2.457,2.454,2.451,2.449,2.446,2.444,2.442,2.44,2.437,2.435,2.433,2.431,2.428,2.426,2.423,2.421,2.419,2.416,2.414,2.411,2.409,2.407,2.405,2.402,2.4,2.398,2.396,2.393,2.391,2.389,2.388,2.386,2.383,2.381,2.379,2.378,2.376,2.374,2.372,2.369,2.37,2.368,2.366,2.364,2.362,2.361,2.359,2.357,2.355,2.353,2.352,2.35,2.348,2.346,2.348,2.346,2.344,2.343,2.341,2.341,2.34,2.339,2.338,2.337,2.338,2.337,2.337,2.336,2.336,2.338,2.338,2.337,2.337,2.337,2.337,2.337,2.337,2.337,2.339,2.339,2.339,2.339,2.339,2.342,2.343,2.343,2.343,2.343,2.346,2.346,2.346,2.346,2.346,2.349,2.349,2.35,2.35,2.35,2.35,2.352,2.352,2.353,2.353,2.353,2.354,2.354,2.354,2.357,2.357,2.358,2.358,2.358,2.361,2.361,2.362,2.362,2.362,2.362,2.365,2.365,2.365,2.365,2.367,2.367,2.367,2.367,2.37,2.37,2.369,2.369,2.369,2.369,2.369,2.368,2.367,2.367,2.368,2.367,2.366,2.365,2.364,2.364,2.363,2.362,2.361,2.36,2.357,2.356,2.355,2.354,2.354,2.352,2.351,2.35,2.348,2.349,2.348,2.346,2.345,2.344,2.342,2.341,2.34,2.339,2.338,2.337,2.336,2.335,2.334,2.333,2.334,2.333,2.331,2.33,2.329,2.328,2.326,2.325,2.324,2.324,2.323,2.322,2.321,2.32,2.319,2.317,2.316,2.315,2.314,2.315,2.314,2.313,2.312,2.311,2.311,2.31,2.309,2.308,2.308,2.307,2.306,2.305,2.304,2.304,2.303,2.303,2.302,2.301,2.302,2.301,2.3,2.299,2.298,2.298,2.297,2.296,2.295,2.295,2.294,2.293,2.293,2.292,2.291,2.291,2.289,2.289,2.289,2.288,2.288,2.288,2.288,2.288,2.288,2.288,2.288,2.289,2.289,2.289,2.289,2.289,2.289,2.289,2.289,2.289,2.289,2.289,2.289,2.289,2.289,2.289,2.289,2.289,2.289,2.289,2.289,2.289,2.289,2.289,2.289,2.289,2.289,2.289,2.289,2.289,2.289,2.289,2.289,2.289,2.289,2.289
2.263,2.263,2.263,2.263,2.263,2.263,2.263,2.263,2.263,2.263,2.263,2.263,2.263,2.263,2.263,2.264,2.264,2.265,2.266,2.267,2.267,2.268,2.269,2.27,2.27,2.271,2.286,2.286,2.286,2.286,2.286,2.285,2.285,2.285,2.285,2.284,2.284,2.284,2.283,2.283,2.282,2.282,2.282,2.281,2.281,2.28,2.28,2.279,2.279,2.278,2.278,2.277,2.301,2.3,2.3,2.3,2.299,2.299,2.299,2.299,2.298,2.298,2.298,2.297,2.297,2.297,2.297,2.296,2.296,2.296,2.296,2.295,2.295,2.295,2.295,2.294,2.294,2.294,2.294,2.312,2.311,2.311,2.311,2.311,2.311,2.311,2.311,2.31,2.31,2.31,2.31,2.31,2.31,2.31,2.31,2.31,2.31,2.31,2.31,2.31,2.319,2.319,2.319,2.319,2.319,2.319,2.319,2.319,2.319,2.319,2.319,2.319,2.319,2.319,2.319,2.319,2.319,2.319,2.319,2.319,2.319,2.319,2.319,2.319,2.319,2.319,2.319,2.319,2.334,2.334,2.334,2.334,2.335,2.335,2.335,2.335,2.335,2.335,2.335,2.335,2.336,2.336,2.336,2.336,2.336,2.336,2.337,2.337,2.337,2.337,2.337,2.337,2.337,2.36,2.36,2.36,2.36,2.36,2.36,2.361,2.361,2.361,2.361,2.361,2.361,2.361,2.361,2.361,2.361,2.361,2.361,2.361,2.361,2.361,2.361,2.361,2.361,2.361,2.361,2.361,2.361,2.361,2.361,2.361,2.361,2.361,2.361,2.361,2.361,2.361,2.361,2.361,2.361,2.361,2.361,2.361,2.361,2.361,2.361,2.361,2.361,2.361,2.361,2.361,2.361,2.361,2.361,2.361,2.361,2.361,2.362,2.362,2.362,2.362,2.363,2.363,2.364,2.364,2.365,2.365,2.366,2.366,2.367,2.367,2.368,2.368,2.368,2.369,2.369,2.368,2.368,2.368,2.368,2.368,2.367,2.367,2.366,2.366,2.365,2.365,2.364,2.364,2.363,2.363,2.362,2.362,2.361,2.361,2.36,2.36,2.36,2.359,2.359,2.358,2.358,2.358,2.358,2.358,2.358,2.358,2.358,2.358,2.358,2.358,2.358,2.358,2.358,2.359,2.359,2.359,2.36,2.36,2.36,2.361,2.361,2.361,2.362,2.362,2.362,2.363,2.363,2.363,2.363,2.363,2.364,2.364,2.364,2.364,2.364,2.364,2.364,2.365,2.365,2.365,2.365,2.365,2.365,2.365,2.365,2.365,2.365,2.365,2.365,2.365,2.365,2.365,2.365,2.365,2.365,2.365,2.365,2.365,2.365,2.365,2.365,2.365,2.365,2.365,2.365,2.365,2.365,2.365,2.365,2.365,2.365,2.365,2.365,2.365,2.365,2.365,2.365,2.365,2.365,2.365,2.365,2.365,2.365,2.365,2.365,2.365,2.365,2.365,2.365,2.364,2.364,2.364,2.364,2.364,2.363,2.363,2.363,2.362,2.361,2.361,2.36,2.359,2.358,2.357,2.356,2.355,2.354,2.353,2.352,2.352,2.321,2.32,2.319,2.319,2.318,2.317,2.316,2.316,2.315,2.314,2.313,2.312,2.312,2.311,2.31,2.309,2.308,2.308,2.307,2.306,2.305,2.305,2.304,2.303,2.303,2.302,2.301,2.301,2.3,2.299,2.299,2.298,2.298,2.297,2.296,2.296,2.295,2.272,2.271,2.271,2.27,2.27,2.269,2.269,2.268,2.268,2.268,2.267,2.267,2.266,2.266,2.266,2.265,2.265,2.265,2.265,2.266,2.266,2.266,2.267,2.267,2.268,2.269,2.269,2.27,2.271,2.272,2.273,2.274,2.276,2.277,2.278,2.28,2.276,2.278,2.28,2.281,2.283,2.284,2.286,2.287,2.288,2.29,2.291,2.292,2.293,2.295,2.296,2.297,2.299,2.3,2.301,2.302,2.304,2.305,2.306,2.308,2.309,2.31,2.312,2.313,2.314,2.316,2.317,2.318,2.32,2.321,2.322,2.323,2.325,2.326,2.327,2.328,2.313,2.314,2.316,2.317,2.318,2.319,2.32,2.32,2.321,2.322,2.323,2.323,2.324,2.324,2.325,2.325,2.325,2.326,2.326,2.326,2.326,2.326,2.326,2.326,2.326,2.325,2.325,2.325,2.324,2.324,2.324,2.323,2.323,2.322,2.322,2.321,2.321,2.32,2.32,2.319,2.319,2.318,2.297,2.296,2.295,2.295,2.294,2.294,2.293,2.293,2.292,2.292,2.291,2.291,2.291,2.29,2.29,2.289,2.289,2.288,2.288,2.287,2.287,2.287,2.286,2.286,2.285,2.285,2.284,2.284,2.284,2.283,2.283,2.283,2.282,2.282,2.282,2.281,2.281,2.281,2.28,2.28,2.28,2.279,2.269,2.269,2.269,2.269,2.268,2.268,2.268,2.268,2.267,2.267,2.267,2.267,2.267,2.266,2.266,2.266,2.266,2.266,2.266,2.265,2.265,2.265,2.265,2.265,2.265,2.265,2.265,2.265,2.265,2.265,2.264,2.264,2.264,2.264,2.264,2.265,2.265,2.265,2.265,2.265,2.265,2.265,2.265,2.265,2.265,2.265,2.265,2.265,2.265,2.265,2.265,2.265,2.265,2.265,2.265,2.265,2.265,2.265,2.265,2.265,2.265,2.265,2.265,2.265,2.265,2.265,2.265,2.265,2.265
2.27,2.27,2.27,2.27,2.27,2.27,2.27,2.27,2.27,2.27,2.27,2.27,2.271,2.271,2.271,2.272,2.272,2.273,2.274,2.275,2.276,2.277,2.278,2.279,2.28,2.28,2.289,2.289,2.289,2.289,2.289,2.289,2.289,2.289,2.289,2.288,2.288,2.288,2.287,2.304,2.303,2.303,2.303,2.303,2.302,2.302,2.302,2.302,2.301,2.301,2.301,2.3,2.3,2.3,2.299,2.306,2.306,2.306,2.305,2.305,2.305,2.305,2.304,2.304,2.304,2.304,2.304,2.303,2.303,2.303,2.303,2.303,2.302,2.302,2.302,2.302,2.302,2.302,2.302,2.301,2.301,2.301,2.301,2.315,2.315,2.315,2.315,2.315,2.315,2.315,2.315,2.315,2.315,2.315,2.315,2.315,2.315,2.315,2.315,2.315,2.315,2.315,2.315,2.315,2.315,2.325,2.325,2.325,2.325,2.325,2.325,2.325,2.325,2.325,2.325,2.325,2.326,2.326,2.326,2.326,2.326,2.326,2.326,2.326,2.326,2.326,2.327,2.327,2.327,2.327,2.327,2.327,2.327,2.346,2.346,2.346,2.346,2.346,2.346,2.346,2.347,2.347,2.347,2.347,2.347,2.347,2.347,2.348,2.348,2.348,2.348,2.348,2.348,2.349,2.349,2.349,2.349,2.349,2.349,2.373,2.373,2.373,2.373,2.373,2.373,2.373,2.373,2.373,2.373,2.373,2.373,2.373,2.373,2.373,2.373,2.373,2.373,2.373,2.373,2.373,2.373,2.373,2.373,2.373,2.373,2.373,2.373,2.373,2.373,2.373,2.373,2.373,2.373,2.373,2.373,2.373,2.373,2.373,2.373,2.373,2.373,2.373,2.373,2.373,2.373,2.373,2.373,2.373,2.374,2.374,2.374,2.374,2.374,2.375,2.375,2.375,2.376,2.377,2.377,2.378,2.378,2.379,2.379,2.38,2.38,2.38,2.381,2.381,2.381,2.381,2.381,2.381,2.38,2.38,2.379,2.379,2.378,2.378,2.377,2.377,2.376,2.376,2.376,2.375,2.375,2.374,2.374,2.374,2.373,2.373,2.373,2.373,2.373,2.372,2.372,2.372,2.372,2.372,2.372,2.372,2.372,2.372,2.373,2.373,2.373,2.374,2.374,2.374,2.375,2.375,2.376,2.376,2.377,2.377,2.378,2.378,2.378,2.379,2.379,2.38,2.38,2.38,2.381,2.381,2.381,2.382,2.382,2.382,2.382,2.382,2.382,2.382,2.382,2.383,2.383,2.383,2.383,2.383,2.383,2.383,2.383,2.383,2.383,2.383,2.383,2.383,2.383,2.383,2.383,2.383,2.383,2.383,2.383,2.383,2.383,2.383,2.383,2.383,2.383,2.383,2.383,2.383,2.383,2.383,2.383,2.383,2.383,2.383,2.383,2.383,2.383,2.383,2.383,2.383,2.383,2.383,2.383,2.383,2.383,2.383,2.383,2.383,2.383,2.383,2.382,2.382,2.382,2.382,2.382,2.381,2.381,2.38,2.38,2.379,2.378,2.377,2.376,2.376,2.375,2.374,2.373,2.372,2.371,2.37,2.37,2.369,2.368,2.367,2.367,2.366,2.365,2.315,2.314,2.313,2.313,2.312,2.311,2.31,2.31,2.309,2.308,2.307,2.307,2.306,2.305,2.305,2.304,2.304,2.303,2.302,2.302,2.301,2.301,2.3,2.3,2.299,2.299,2.298,2.298,2.297,2.297,2.296,2.296,2.295,2.295,2.294,2.294,2.293,2.293,2.292,2.292,2.268,2.268,2.268,2.267,2.267,2.267,2.267,2.267,2.267,2.267,2.268,2.268,2.268,2.269,2.27,2.27,2.271,2.272,2.273,2.274,2.275,2.276,2.278,2.279,2.281,2.282,2.284,2.285,2.287,2.288,2.29,2.291,2.292,2.294,2.295,2.296,2.3,2.301,2.302,2.303,2.304,2.306,2.307,2.308,2.309,2.31,2.312,2.313,2.314,2.315,2.317,2.318,2.319,2.321,2.322,2.323,2.324,2.325,2.327,2.328,2.329,2.33,2.331,2.332,2.334,2.335,2.336,2.337,2.338,2.339,2.34,2.341,2.342,2.343,2.344,2.345,2.345,2.346,2.331,2.331,2.331,2.332,2.332,2.332,2.332,2.332,2.332,2.332,2.332,2.332,2.332,2.332,2.331,2.331,2.331,2.33,2.33,2.329,2.329,2.324,2.324,2.323,2.323,2.322,2.322,2.321,2.321,2.32,2.32,2.319,2.319,2.318,2.318,2.317,2.317,2.316,2.316,2.315,2.315,2.314,2.314,2.313,2.313,2.312,2.312,2.311,2.311,2.31,2.31,2.31,2.309,2.309,2.308,2.308,2.308,2.307,2.307,2.306,2.306,2.306,2.305,2.305,2.3,2.3,2.299,2.299,2.299,2.299,2.298,2.298,2.298,2.298,2.298,2.297,2.297,2.297,2.297,2.297,2.297,2.296,2.296,2.296,2.296,2.296,2.296,2.296,2.296,2.296,2.295,2.295,2.295,2.295,2.295,2.295,2.295,2.295,2.295,2.295,2.295,2.295,2.295,2.295,2.295,2.295,2.295,2.295,2.295,2.295,2.295,2.295,2.295,2.295,2.295,2.295,2.295,2.295,2.295,2.295,2.295,2.295,2.295,2.295,2.295,2.295,2.295,2.295,2.295,2.295,2.295,2.295,2.295,2.295,2.295,2.295,2.295,2.295,2.295,2.295,2.295,2.295,2.295
