# Supplementary material for: Passive wheels – A new localization system for automated guided vehicles
Source: Heliyon. 2024 Jul 20;10(15):e34967. doi: 10.1016/j.heliyon.2024.e34967 (PMC11829107; doi:10.1016/j.heliyon.2024.e34967)
Supplement: Multimedia component 1 [file mmc1.zip › repository/datasets/scenario2/th.txt]

4.526,4.526,4.469,4.469,4.469,4.469,4.412,4.354,4.297,4.297,4.183,4.125,4.011,3.896,3.782,3.724,3.667,3.724,3.782,3.896,3.953,4.068,4.183,4.24,4.354,4.469,4.584,4.756,4.87,4.985,5.042,5.214,5.214,5.329,5.443,5.5,5.558,5.615,5.558,5.73,5.73,nan,nan,5.901,5.959,5.959,6.016,nan,nan,6.016,nan,6.303,6.188,nan,6.016,6.073,nan,nan,nan,6.016,6.016,5.959,nan,5.959,6.016,nan,nan,6.073,5.959,5.901,5.959,5.959,5.959,5.901,5.901,5.901,5.844,6.073,6.016,5.959,5.844,6.016,6.073,5.959,5.901,5.901,6.016,5.844,5.901,5.901,nan,6.073,nan,5.959,5.959,nan,nan,6.016,6.073,nan,6.131,6.131,6.131,6.188,6.073,6.073,5.959,5.959,nan,nan,6.131,nan,6.073,nan,6.016,5.959,5.901,5.844,5.672,5.214,5.157,5.042,5.099,4.985,5.157,4.927,5.099,5.099,5.157,5.386,5.443,5.558,5.787,5.901,6.131,6.245,6.417,6.704,6.933,7.105,7.277,7.448,nan,nan,nan,8.193,8.251,8.48,nan,8.652,nan,nan,nan,nan,8.422,nan,8.136,nan,nan,7.792,nan,nan,7.334,7.219,nan,6.875,6.704,6.646,6.532,6.417,6.303,6.131,5.959,5.844,5.73,5.615,5.443,5.329,5.214,5.099,5.042,4.985,4.927,4.87,4.87,4.813,4.813,4.756,4.756,4.698,4.756,4.756,4.756,4.756,4.813,4.87,4.927,4.985,5.042,5.042,5.157,5.214,5.214,5.271,5.271,5.214,5.214,5.157,5.099,5.099,5.042,5.042,4.985,4.87,4.756,4.641,4.526,4.412,4.297,4.297,4.354,4.412,4.526,4.584,nan,nan,nan,5.099,5.157,5.329,5.443,5.558,5.672,5.787,5.844,5.959,6.073,6.131,6.188,6.245,6.36,6.589,6.474,6.532,6.532,6.646,nan,nan,nan,nan,nan,6.933,6.818,6.818,6.875,6.99,6.761,6.761,6.818,6.761,nan,6.761,6.761,6.646,nan,6.646,nan,nan,nan,6.704,6.589,6.761,6.646,nan,nan,nan,nan,nan,6.646,6.818,6.532,6.589,6.532,6.589,6.589,6.474,6.646,6.532,6.761,6.646,6.704,6.646,6.646,6.761,6.646,6.761,6.646,6.761,6.646,6.589,6.646,6.761,6.646,6.646,6.646,6.646,6.646,6.646,6.589,6.704,6.589,6.589,6.589,6.646,6.704,6.532,6.474,6.417,6.417,6.417,6.36,6.188,5.901,5.787,5.787,5.672,5.672,nan,5.672,5.672,5.73,5.901,6.016,6.073,6.188,nan,nan,6.704,6.761,6.99,7.047,7.334,nan,7.506,7.506,nan,7.792,7.735,nan,nan,nan,nan,8.079,8.079,8.193,8.251,8.021,8.251,8.251,8.422,8.308,8.308,8.308,8.251,8.136,8.079,7.907,7.85,7.735,7.62,7.448,7.334,7.219,7.105,7.047,6.99,6.875,6.818,6.704,6.704,6.646,6.589,6.532,6.532,6.474,6.474,6.474,6.417,6.417,6.417,6.417,6.474,6.474,6.474,6.474,6.532,6.532,6.532,6.589,6.646,6.704,6.761,6.818,6.933,7.105,7.334,7.448,7.563,7.62,7.62,7.62,7.563,7.506,7.391,7.334,7.277,7.277,7.162,7.105,7.047,6.933,6.875,6.875,6.761,6.704,nan,nan,6.474,6.704,6.532,6.532,6.761,6.474,6.532,nan,nan,6.245,6.245,6.245,6.245,6.36,nan,nan,nan,nan,nan,nan,nan,nan,nan,nan,nan,6.188,6.245,6.245,6.245,6.131,6.245,6.131,6.303,6.188,6.303,6.188,6.303,6.245,6.303,6.36,6.36,6.36,6.474,6.474,6.36,6.36,6.532,6.245,6.532,6.474,6.474,nan,6.474,6.474,6.589,6.589,6.474,6.532,6.589,6.532,6.532,6.474,6.36,6.474,6.532,6.532,6.36,6.417,6.36,6.245,6.016,5.844,5.73,5.5,5.443,5.386,5.615,5.615,5.787,5.901,6.131,6.36,6.417,6.704,nan,nan,7.334,7.62,nan,nan,8.308,8.594,nan,9.053,nan,9.511,nan,nan,nan,nan,nan,nan,nan,nan,nan,nan,nan,nan,nan,nan,nan,nan,nan,nan,nan,8.308,8.021,7.792,7.563,7.334,7.162,6.933,6.704,6.532,6.303,6.073,5.844,5.672,5.5,5.329,5.214,5.042,4.985,4.985,4.927,4.927,4.927,4.985,5.042,5.157,5.214,5.271,5.386,5.5,5.558,5.672,5.844,5.901,6.016,6.073,6.188,6.245,6.303,6.36,6.417,6.417,6.36,6.36,6.303,6.303,6.245,6.188,6.073,6.016,5.901,5.787,5.672,5.558,5.386,5.214,5.042,4.927,4.87,4.813,4.813,4.87,4.927,4.985,5.042,5.099,5.157,5.214,5.271,5.386,5.443,5.558,5.615,5.73,5.787,5.844,5.901,6.016,6.073,6.131,6.245,6.303,6.36,6.36,6.532,6.532,nan,nan,nan,6.818,6.761,6.875,7.105,7.162,6.933,7.219,nan,6.99,7.047,7.047,6.99,7.047,7.047,7.105,7.105,7.105,7.105,7.105,7.105,7.105,7.162,7.105,7.105,7.219,7.047,7.219,7.162,7.334,7.219,7.047,7.047,7.105,7.219,7.277,7.219,7.277,7.334,7.277,7.277,7.391,7.277,7.219,7.334,7.448,7.334,7.334,7.334,7.334,7.219,7.334,7.334,7.334,7.334,7.277,7.334,7.334,7.334,7.334,7.219,7.391,7.277,7.334,7.219,7.162,7.219,7.105,7.047,7.047,6.933,6.875,6.875,6.704,6.589,6.303,6.073,5.901,5.672,5.73,5.73,5.615,nan,5.73,5.844,5.787,5.901,6.016,5.901,6.131,6.303,nan,6.589,6.761,6.875,7.105,7.277,nan,nan,7.678,nan,8.193,8.136,nan,nan,8.594,8.537,8.422,8.652,8.709,nan,8.537,8.652,8.594,8.594,8.594,8.537,8.537,8.48,8.48,8.422,8.365,8.251,8.136,8.021,7.907,7.735,7.62,7.506,7.391,7.277,7.105,7.047,6.933,6.818,6.761,6.646,6.589,6.532,6.474,6.417,6.36,6.303,6.303,6.245,6.245,6.245,6.245,6.245,6.245,6.245,6.245,6.245,6.303,6.303,6.36,6.417,6.417,6.474,6.532,6.589,6.646,6.704,6.761,6.875,6.99,7.105,7.277,7.448,7.563,7.563,7.62,7.62,7.563,7.563,7.563,7.563,7.506,7.448,7.506,7.448,7.391,7.391,7.334,7.334,7.334,7.391,nan,nan,7.334,nan,7.277,7.105,7.277,7.506,7.162,7.219,nan,7.162,7.219,7.162,7.277,7.162,nan,nan,7.162,7.105,7.162,7.162,7.047,7.219,7.219,7.105,7.219,7.162,7.277,7.162,7.334,7.219,7.047,7.219,7.219,7.105,7.162,7.391,7.219,7.219,7.277,7.391,7.277,7.334,7.334,7.391,7.277,7.277,7.391,7.391,7.277,7.277,7.391,7.277,7.277,7.391,7.277,7.277,7.391,7.277,7.277,7.277,7.277,7.391,7.277,7.391,7.334,7.277,7.047,7.162,7.277,7.162,7.162,7.047,6.99,7.047,6.99,6.99,6.818,6.818,6.646,6.761,6.704,6.474,6.417,nan,6.073,5.901,5.558,5.386,5.329,5.157,5.099,4.985,4.985,4.927,4.927,4.87,4.927,nan,5.042,5.099,5.099,5.329,5.386,5.787,5.672,5.844,nan,nan,nan,6.36,6.417,6.474,6.818,nan,nan,nan,nan,7.334,7.506,7.62,7.735,7.792,7.907,7.964,8.079,8.136,8.136,8.193,8.193,8.193,8.251,8.193,8.193,8.136,8.079,8.021,7.964,7.85,7.792,7.678,7.62,7.448,7.391,7.277,7.162,7.105,6.99,6.933,6.875,6.818,6.761,6.704,6.646,6.646,6.646,6.646,6.646,6.646,6.646,6.646,6.646,6.646,6.646,6.646,6.646,6.704,6.704,6.704,6.704,6.761,6.761,6.761,6.761,6.761,6.761,6.761,6.761,6.761,6.761,6.761,6.761,6.761,6.761,6.761,6.761,6.761,6.761,6.761,6.761,6.761,6.761,6.761,6.761,6.761,6.761,6.761,6.761,6.761,6.761,6.761,6.761,6.761,6.761,6.761,6.761,6.761,6.761,6.761,6.761,6.761,6.761,6.761,6.761,6.761,6.761,6.761,6.761,6.761,6.761,6.761,6.761,6.761,6.761,6.761,6.761,6.761,6.761,6.761,6.761,6.761,6.761,6.761,6.761,6.761,6.761,6.761,6.761,6.761,6.761,6.761,6.761,6.761,6.761,6.761,6.761,6.761
4.517,4.513,4.509,4.521,4.533,4.519,4.505,4.491,4.472,4.458,4.444,4.384,4.323,4.216,4.109,4.039,3.971,4.022,4.072,4.169,4.267,4.382,4.497,4.596,4.696,4.809,4.922,5.053,5.185,5.308,5.432,5.521,5.61,5.674,5.739,5.806,5.873,5.911,5.95,5.978,6.006,6.033,6.059,6.115,6.172,6.2,6.229,6.247,6.265,6.285,6.306,6.312,6.318,6.298,6.277,6.257,6.237,6.241,6.245,6.241,6.237,6.223,6.209,6.201,6.192,6.192,6.192,6.194,6.196,6.178,6.16,6.146,6.132,6.12,6.107,6.103,6.099,6.063,6.027,5.986,5.946,5.919,5.893,5.885,5.877,5.859,5.84,5.816,5.792,5.762,5.731,5.711,5.691,5.671,5.65,5.632,5.614,5.596,5.578,5.559,5.541,5.539,5.537,5.527,5.517,5.503,5.488,5.474,5.46,5.444,5.428,5.408,5.387,5.355,5.323,5.268,5.213,5.106,4.999,4.799,4.599,4.473,4.348,4.316,4.283,4.311,4.34,4.368,4.435,4.53,4.625,4.732,4.839,4.979,5.119,5.284,5.45,5.634,5.819,5.974,6.13,6.296,6.462,6.609,6.757,6.89,7.024,7.118,7.21,7.269,7.328,7.32,7.311,7.243,7.174,7.059,6.944,6.812,6.68,6.525,6.369,6.191,6.013,5.857,5.701,5.576,5.451,5.335,5.22,5.089,4.957,4.828,4.698,4.579,4.46,4.354,4.249,4.13,4.01,3.929,3.848,3.806,3.763,3.749,3.735,3.715,3.695,3.689,3.683,3.678,3.674,3.703,3.731,3.776,3.82,3.873,3.925,3.99,4.055,4.123,4.192,4.269,4.346,4.38,4.415,4.397,4.378,4.362,4.346,4.332,4.318,4.285,4.253,4.192,4.132,4.022,3.913,3.818,3.723,3.723,3.723,3.794,3.865,3.98,4.095,4.202,4.31,4.437,4.564,4.689,4.815,4.953,5.09,5.199,5.309,5.382,5.455,5.531,5.608,5.685,5.762,5.804,5.847,5.869,5.891,5.938,5.984,6.017,6.049,6.061,6.073,6.09,6.106,6.124,6.142,6.126,6.11,6.069,6.029,6.017,6.005,5.999,5.992,5.98,5.968,5.946,5.924,5.912,5.899,5.908,5.916,5.885,5.855,5.839,5.823,5.806,5.784,5.772,5.76,5.736,5.711,5.673,5.634,5.612,5.59,5.562,5.533,5.511,5.489,5.481,5.473,5.459,5.444,5.43,5.416,5.4,5.384,5.365,5.347,5.339,5.331,5.319,5.307,5.289,5.27,5.25,5.23,5.21,5.189,5.163,5.137,5.105,5.072,5.05,5.028,5.015,5.003,4.979,4.955,4.902,4.85,4.684,4.518,4.33,4.142,4.053,3.964,3.972,3.98,4.018,4.057,4.103,4.15,4.232,4.315,4.431,4.546,4.675,4.805,4.932,5.06,5.197,5.335,5.434,5.533,5.62,5.707,5.763,5.82,5.883,5.946,5.978,6.01,6.014,6.018,6.02,6.022,6.045,6.067,6.075,6.083,6.083,6.083,6.053,6.022,5.94,5.856,5.754,5.65,5.533,5.415,5.304,5.193,5.102,5.011,4.95,4.89,4.837,4.785,4.748,4.712,4.687,4.663,4.651,4.639,4.637,4.635,4.651,4.667,4.645,4.623,4.655,4.687,4.714,4.74,4.772,4.805,4.843,4.882,4.93,4.979,5.055,5.132,5.246,5.359,5.537,5.715,5.844,5.974,5.994,6.014,5.982,5.95,5.879,5.808,5.747,5.687,5.626,5.565,5.517,5.468,5.412,5.355,5.29,5.226,5.203,5.181,5.159,5.133,5.096,5.06,5.028,4.995,4.963,4.93,4.89,4.849,4.803,4.756,4.736,4.716,4.708,4.7,4.678,4.655,4.637,4.619,4.623,4.627,4.639,4.651,4.639,4.627,4.609,4.591,4.603,4.615,4.617,4.619,4.601,4.583,4.576,4.57,4.544,4.518,4.526,4.534,4.534,4.534,4.526,4.518,4.514,4.51,4.498,4.486,4.469,4.453,4.437,4.421,4.403,4.384,4.38,4.376,4.37,4.364,4.358,4.346,4.338,4.33,4.322,4.307,4.277,4.247,4.194,4.142,4.045,3.948,3.772,3.595,3.428,3.263,3.237,3.211,3.271,3.332,3.441,3.551,3.676,3.801,3.951,4.101,4.289,4.477,4.689,4.902,5.112,5.323,5.537,5.751,5.968,6.184,6.388,6.593,6.769,6.945,7.071,7.196,7.266,7.337,7.345,7.353,7.267,7.18,7.058,6.937,6.751,6.565,6.371,6.176,5.942,5.707,5.495,5.282,5.076,4.87,4.666,4.461,4.255,4.048,3.844,3.64,3.442,3.243,3.068,2.891,2.734,2.576,2.444,2.313,2.246,2.179,2.171,2.163,2.214,2.264,2.339,2.414,2.527,2.641,2.758,2.875,2.996,3.118,3.253,3.389,3.502,3.616,3.706,3.798,3.868,3.939,3.99,4.04,4.026,4.012,4.014,4.016,3.98,3.943,3.891,3.838,3.763,3.688,3.589,3.49,3.389,3.288,3.142,2.996,2.924,2.851,2.887,2.924,2.99,3.057,3.13,3.203,3.257,3.312,3.387,3.462,3.563,3.664,3.761,3.858,3.929,4.0,4.06,4.121,4.194,4.267,4.33,4.392,4.439,4.485,4.536,4.586,4.643,4.7,4.748,4.797,4.841,4.886,4.912,4.938,4.967,4.995,5.003,5.011,5.013,5.015,5.031,5.048,5.048,5.048,5.044,5.04,5.036,5.031,5.05,5.068,5.08,5.092,5.076,5.06,5.036,5.011,5.023,5.036,5.025,5.015,4.985,4.955,4.934,4.914,4.882,4.849,4.847,4.845,4.831,4.817,4.801,4.785,4.768,4.752,4.732,4.712,4.692,4.671,4.651,4.631,4.609,4.586,4.586,4.586,4.582,4.578,4.56,4.542,4.524,4.505,4.477,4.449,4.414,4.38,4.325,4.271,4.21,4.149,4.083,4.016,3.923,3.83,3.664,3.498,3.272,3.045,2.922,2.798,2.75,2.701,2.685,2.669,2.681,2.693,2.746,2.798,2.891,2.984,3.097,3.211,3.352,3.494,3.645,3.797,3.955,4.113,4.242,4.372,4.499,4.627,4.748,4.865,4.934,5.003,5.051,5.1,5.124,5.148,5.154,5.161,5.128,5.096,5.078,5.059,5.037,5.015,4.974,4.934,4.875,4.817,4.77,4.724,4.623,4.521,4.4,4.279,4.16,4.04,3.919,3.797,3.719,3.639,3.565,3.49,3.445,3.401,3.362,3.324,3.29,3.255,3.239,3.223,3.217,3.211,3.217,3.223,3.227,3.231,3.264,3.296,3.31,3.324,3.362,3.401,3.447,3.494,3.558,3.623,3.688,3.753,3.826,3.898,4.001,4.105,4.248,4.392,4.542,4.691,4.764,4.837,4.837,4.837,4.829,4.821,4.797,4.772,4.758,4.744,4.74,4.736,4.714,4.691,4.669,4.647,4.643,4.639,4.633,4.627,4.606,4.586,4.56,4.534,4.517,4.501,4.479,4.457,4.432,4.408,4.402,4.396,4.382,4.368,4.36,4.352,4.341,4.331,4.339,4.347,4.364,4.38,4.37,4.36,4.356,4.351,4.345,4.339,4.349,4.36,4.339,4.319,4.305,4.291,4.269,4.246,4.248,4.25,4.232,4.214,4.202,4.19,4.163,4.137,4.117,4.097,4.078,4.06,4.046,4.032,4.02,4.008,3.994,3.979,3.979,3.979,3.959,3.939,3.931,3.923,3.902,3.882,3.852,3.822,3.787,3.753,3.724,3.696,3.656,3.615,3.555,3.494,3.439,3.385,3.318,3.251,3.201,3.15,3.104,3.057,2.99,2.923,2.717,2.511,2.248,1.985,1.825,1.665,1.542,1.418,1.339,1.261,1.22,1.18,1.188,1.196,1.247,1.297,1.372,1.447,1.538,1.629,1.738,1.847,1.967,2.082,2.183,2.284,2.406,2.527,2.636,2.745,2.873,3.0,3.095,3.19,3.314,3.437,3.556,3.676,3.767,3.858,3.929,4.0,4.056,4.113,4.127,4.141,4.137,4.133,4.119,4.105,4.087,4.068,4.016,3.963,3.888,3.814,3.745,3.676,3.585,3.494,3.431,3.368,3.302,3.235,3.178,3.122,3.087,3.053,3.031,3.008,2.996,2.984,2.982,2.98,2.992,3.004,3.01,3.017,3.037,3.057,3.061,3.065,3.071,3.077,3.081,3.085,3.073,3.061,3.063,3.065,3.093,3.122,3.112,3.101,3.101,3.101,3.099,3.097,3.097,3.097,3.095,3.093,3.091,3.089,3.089,3.089,3.091,3.093,3.093,3.093,3.093,3.093,3.093,3.093,3.093,3.093,3.093,3.093,3.093,3.093,3.093,3.093,3.093,3.093,3.093,3.093,3.093,3.093,3.093,3.093,3.093
4.526,4.55,4.563,4.539,4.526,4.501,4.464,4.439,4.401,4.363,4.298,4.237,4.133,4.024,3.88,3.758,3.719,3.742,3.805,3.868,3.957,4.057,4.162,4.259,4.365,4.436,4.58,4.702,4.815,4.916,5.047,5.132,5.224,5.272,5.417,5.489,5.555,5.615,5.695,5.743,5.782,5.854,5.972,6.008,6.084,6.122,6.148,6.244,6.401,6.449,6.515,6.551,6.539,6.526,6.5,6.5,6.5,6.525,6.475,6.487,6.474,6.462,6.449,6.449,6.462,6.474,6.5,6.512,6.526,6.658,6.632,6.644,6.67,6.73,6.755,6.793,6.793,6.768,6.717,6.704,6.691,6.691,6.704,6.717,6.717,6.717,6.704,6.679,6.666,6.679,6.705,6.693,6.693,6.693,6.693,6.705,6.705,6.729,6.742,6.754,6.741,6.754,6.754,6.766,6.753,6.753,6.74,6.74,6.727,6.74,6.726,6.738,6.725,6.568,6.517,6.492,6.44,6.367,6.234,6.055,5.856,5.714,5.635,5.623,5.61,5.598,5.65,5.746,5.825,5.886,6.018,6.114,6.22,6.351,6.469,6.638,6.815,7.079,7.29,7.47,7.634,7.81,7.995,8.15,8.29,8.478,8.583,8.631,8.711,8.782,8.822,8.834,8.821,8.736,8.63,8.523,8.405,8.236,8.144,7.997,7.866,7.675,7.49,7.322,7.17,6.994,6.875,6.732,6.612,6.47,6.337,6.23,6.055,5.938,5.766,5.658,5.513,5.393,5.248,5.152,4.993,4.886,4.86,4.823,4.784,4.748,4.735,4.71,4.723,4.723,4.709,4.733,4.747,4.771,4.808,4.859,4.911,4.972,5.038,5.109,5.175,5.223,5.277,5.312,5.325,5.3,5.273,5.249,5.223,5.199,5.173,5.137,5.084,5.012,4.92,4.811,4.697,4.572,4.507,4.482,4.482,4.53,4.609,4.681,4.774,4.893,5.012,5.108,5.209,5.359,5.541,5.639,5.744,5.852,5.979,6.054,6.094,6.202,6.303,6.353,6.391,6.441,6.517,6.555,6.661,6.78,6.818,6.893,6.956,6.969,6.982,7.006,7.084,7.072,7.099,7.123,7.083,7.035,6.982,6.994,7.02,6.996,6.996,6.972,6.958,6.922,6.935,6.948,6.987,6.987,7.0,7.024,7.01,6.987,7.026,7.038,7.118,7.142,7.154,7.142,7.142,7.106,7.092,7.092,7.08,7.067,7.08,7.08,7.08,7.092,7.092,7.105,7.105,7.093,7.079,7.079,7.079,7.079,7.092,7.104,7.078,7.078,7.078,7.078,7.078,7.078,7.078,7.091,7.091,7.078,7.065,7.053,7.028,7.015,7.002,7.002,7.014,7.027,7.014,7.014,6.962,6.853,6.63,6.449,6.323,6.197,6.066,6.066,6.066,6.09,6.157,6.205,6.309,6.37,6.448,6.533,6.679,6.75,6.928,7.028,7.2,7.32,7.465,7.585,7.711,7.774,7.813,7.862,7.928,8.0,8.039,8.099,8.112,8.137,8.11,8.134,8.109,8.097,8.149,8.161,8.174,8.162,8.136,8.112,8.035,7.948,7.87,7.748,7.604,7.519,7.389,7.279,7.162,7.041,6.949,6.852,6.746,6.686,6.607,6.547,6.494,6.458,6.419,6.395,6.382,6.357,6.331,6.319,6.306,6.294,6.267,6.267,6.281,6.304,6.317,6.342,6.367,6.405,6.443,6.48,6.52,6.568,6.644,6.732,6.89,7.07,7.281,7.425,7.545,7.557,7.543,7.531,7.493,7.456,7.393,7.317,7.278,7.23,7.165,7.104,7.078,7.005,6.929,6.841,6.854,6.879,6.841,6.879,6.828,6.765,6.74,6.715,6.728,6.69,6.756,6.695,6.642,6.594,6.556,6.556,6.544,6.581,6.581,6.556,6.57,6.581,6.595,6.63,6.617,6.63,6.643,6.643,6.682,6.706,6.744,6.757,6.797,6.821,6.821,6.808,6.808,6.808,6.821,6.833,6.846,6.858,6.885,6.909,6.896,6.896,6.883,6.895,6.895,6.895,6.921,6.933,6.946,6.958,6.971,6.971,6.985,6.997,6.997,6.997,6.997,6.985,6.972,6.972,6.972,6.96,6.96,6.948,6.935,6.911,6.884,6.813,6.695,6.539,6.34,6.161,6.041,5.981,6.008,6.079,6.193,6.293,6.407,6.557,6.734,6.898,7.071,7.238,7.464,7.703,7.969,8.171,8.393,8.587,8.815,9.04,9.24,9.43,9.733,9.902,10.078,10.242,10.322,10.417,10.494,10.531,10.531,10.456,10.338,10.217,10.032,9.876,9.732,9.575,9.392,9.161,8.896,8.669,8.404,8.189,7.966,7.749,7.486,7.269,7.042,6.817,6.593,6.376,6.179,5.962,5.738,5.534,5.363,5.206,5.075,4.978,4.874,4.85,4.836,4.86,4.911,4.974,5.026,5.086,5.152,5.248,5.336,5.437,5.556,5.663,5.782,5.867,5.946,6.018,6.094,6.144,6.21,6.246,6.233,6.208,6.195,6.159,6.133,6.085,6.045,5.997,5.932,5.847,5.742,5.621,5.494,5.344,5.185,5.018,4.86,4.776,4.763,4.775,4.788,4.824,4.863,4.924,5.004,5.039,5.145,5.254,5.333,5.452,5.518,5.566,5.67,5.743,5.807,5.82,5.908,5.996,6.076,6.147,6.21,6.273,6.352,6.448,6.555,6.65,6.755,6.827,6.881,6.952,6.952,7.012,7.05,7.075,7.139,7.152,7.152,7.176,7.214,7.227,7.24,7.24,7.253,7.241,7.281,7.293,7.293,7.293,7.319,7.355,7.38,7.393,7.379,7.403,7.43,7.465,7.517,7.53,7.53,7.481,7.521,7.557,7.544,7.544,7.569,7.594,7.62,7.645,7.645,7.645,7.645,7.645,7.645,7.633,7.62,7.62,7.62,7.62,7.62,7.632,7.632,7.644,7.671,7.695,7.708,7.696,7.696,7.683,7.67,7.658,7.645,7.645,7.619,7.595,7.544,7.494,7.441,7.393,7.367,7.343,7.277,7.157,6.933,6.716,6.504,6.349,6.229,6.182,6.116,6.104,6.117,6.104,6.117,6.18,6.256,6.343,6.45,6.533,6.652,6.796,6.914,7.035,7.204,7.375,7.494,7.625,7.756,7.889,8.035,8.202,8.282,8.306,8.372,8.408,8.395,8.395,8.357,8.382,8.395,8.371,8.318,8.318,8.292,8.268,8.241,8.229,8.176,8.153,8.086,8.003,7.914,7.827,7.681,7.561,7.377,7.281,7.149,7.028,6.909,6.79,6.673,6.587,6.499,6.436,6.373,6.323,6.244,6.196,6.143,6.107,6.067,6.043,6.017,6.005,6.005,6.017,6.017,6.004,6.031,6.031,6.044,6.068,6.094,6.118,6.158,6.194,6.259,6.308,6.374,6.434,6.497,6.572,6.673,6.786,6.97,7.151,7.265,7.353,7.353,7.377,7.402,7.377,7.352,7.289,7.289,7.301,7.288,7.24,7.24,7.191,7.178,7.19,7.177,7.2,7.2,7.224,7.198,7.174,7.401,7.439,7.452,7.44,7.465,7.44,7.387,7.424,7.437,7.449,7.436,7.449,7.449,7.449,7.41,7.41,7.397,7.397,7.45,7.486,7.499,7.511,7.537,7.561,7.601,7.625,7.691,7.715,7.715,7.691,7.757,7.781,7.756,7.769,7.782,7.794,7.807,7.795,7.795,7.783,7.758,7.745,7.745,7.758,7.744,7.744,7.744,7.744,7.731,7.731,7.731,7.744,7.744,7.732,7.719,7.719,7.719,7.719,7.706,7.706,7.706,7.706,7.693,7.681,7.655,7.631,7.618,7.58,7.554,7.518,7.439,7.427,7.401,7.364,7.3,7.225,7.186,7.15,7.123,7.039,6.973,6.817,6.554,6.289,6.023,5.821,5.662,5.53,5.397,5.302,5.197,5.137,5.019,4.994,4.944,4.969,5.022,5.058,5.124,5.124,5.204,5.311,5.444,5.611,5.717,5.789,5.88,5.977,6.082,6.215,6.32,6.465,6.556,6.641,6.733,6.817,6.971,7.095,7.226,7.323,7.411,7.499,7.578,7.626,7.689,7.727,7.753,7.753,7.727,7.703,7.69,7.628,7.628,7.567,7.504,7.441,7.362,7.29,7.212,7.09,6.985,6.865,6.746,6.662,6.574,6.486,6.42,6.372,6.319,6.271,6.231,6.195,6.17,6.17,6.157,6.157,6.157,6.157,6.17,6.182,6.207,6.22,6.233,6.257,6.282,6.295,6.308,6.32,6.332,6.345,6.358,6.382,6.395,6.395,6.395,6.395,6.383,6.383,6.383,6.383,6.383,6.383,6.383,6.383,6.383,6.383,6.383,6.383,6.383,6.383,6.383,6.383,6.369,6.369,6.369,6.369,6.369,6.369,6.369,6.369,6.369,6.369,6.369,6.369,6.369,6.369,6.369,6.369,6.369,6.369,6.369,6.369,6.369
4.44,4.449,4.439,4.426,4.404,4.377,4.343,4.308,4.263,4.216,4.154,4.07,3.959,3.826,3.692,3.603,3.586,3.622,3.678,3.731,3.849,3.939,4.043,4.144,4.243,4.348,4.465,4.591,4.714,4.827,4.928,5.015,5.118,5.175,5.238,5.309,5.359,5.415,5.468,5.511,5.545,5.606,5.676,5.731,5.772,5.796,5.831,5.873,5.911,5.941,5.953,5.977,5.959,5.948,5.926,5.9,5.908,5.923,5.904,5.898,5.885,5.871,5.856,5.854,5.856,5.854,5.842,5.846,5.849,5.833,5.812,5.801,5.819,5.829,5.827,5.823,5.808,5.783,5.769,5.751,5.74,5.748,5.74,5.744,5.741,5.739,5.729,5.723,5.723,5.727,5.724,5.717,5.717,5.718,5.721,5.719,5.721,5.721,5.723,5.726,5.724,5.721,5.724,5.732,5.728,5.732,5.74,5.745,5.737,5.732,5.728,5.721,5.708,5.691,5.666,5.631,5.568,5.474,5.323,5.125,4.947,4.828,4.775,4.77,4.802,4.847,4.911,4.998,5.102,5.223,5.35,5.49,5.649,5.82,5.992,6.175,6.371,6.581,6.78,6.969,7.159,7.347,7.518,7.698,7.868,8.019,8.145,8.265,8.348,8.407,8.447,8.442,8.418,8.357,8.245,8.149,8.027,7.881,7.723,7.569,7.406,7.23,7.072,6.916,6.767,6.628,6.507,6.374,6.249,6.121,5.991,5.908,5.732,5.597,5.467,5.335,5.138,5.013,4.905,4.814,4.728,4.657,4.609,4.563,4.528,4.498,4.475,4.458,4.443,4.428,4.432,4.448,4.471,4.496,4.526,4.567,4.604,4.651,4.712,4.768,4.821,4.871,4.918,4.947,4.946,4.909,4.878,4.847,4.818,4.788,4.753,4.708,4.647,4.564,4.459,4.342,4.201,4.065,3.974,3.95,3.986,4.059,4.142,4.241,4.344,4.454,4.57,4.688,4.808,4.935,5.062,5.175,5.291,5.4,5.497,5.577,5.661,5.737,5.815,5.878,5.941,6.002,6.058,6.09,6.152,6.227,6.266,6.319,6.331,6.355,6.394,6.43,6.469,6.48,6.484,6.473,6.434,6.403,6.373,6.376,6.39,6.373,6.362,6.344,6.328,6.311,6.303,6.3,6.294,6.286,6.289,6.289,6.265,6.246,6.24,6.26,6.278,6.269,6.269,6.262,6.246,6.24,6.238,6.229,6.224,6.221,6.226,6.226,6.222,6.223,6.219,6.223,6.218,6.22,6.22,6.212,6.214,6.212,6.212,6.208,6.198,6.205,6.205,6.196,6.198,6.19,6.183,6.265,6.259,6.248,6.239,6.232,6.217,6.209,6.194,6.188,6.183,6.174,6.165,6.13,6.055,5.911,5.685,5.501,5.392,5.322,5.304,5.321,5.352,5.419,5.487,5.564,5.661,5.756,5.871,5.983,6.118,6.266,6.417,6.561,6.717,6.856,6.998,7.125,7.228,7.33,7.403,7.467,7.551,7.614,7.658,7.702,7.739,7.756,7.763,7.791,7.802,7.823,7.854,7.868,7.879,7.871,7.852,7.803,7.727,7.638,7.529,7.41,7.296,7.173,7.042,6.93,6.82,6.716,6.62,6.533,6.46,6.388,6.324,6.265,6.215,6.168,6.131,6.092,6.059,6.04,6.021,6.009,6.007,5.995,5.979,5.99,6.003,6.015,6.031,6.054,6.079,6.136,6.171,6.207,6.26,6.319,6.394,6.498,6.646,6.835,7.015,7.124,7.161,7.158,7.125,7.095,7.021,6.978,6.875,6.811,6.746,6.68,6.609,6.569,6.467,6.398,6.347,6.274,6.242,6.231,6.195,6.177,6.133,6.104,6.095,6.084,5.947,5.913,5.883,5.827,5.764,5.72,5.699,5.703,5.686,5.665,5.64,5.625,5.608,5.599,5.598,5.59,5.587,5.597,5.601,5.586,5.577,5.581,5.612,5.644,5.646,5.65,5.654,5.649,5.655,5.655,5.654,5.662,5.673,5.681,5.689,5.704,5.708,5.716,5.719,5.726,5.732,5.737,5.736,5.744,5.743,5.744,5.745,5.744,5.745,5.742,5.755,5.761,5.758,5.756,5.759,5.758,5.761,5.782,5.778,5.764,5.734,5.7,5.651,5.578,5.461,5.287,5.086,4.918,4.843,4.833,4.87,4.954,5.062,5.19,5.327,5.484,5.642,5.818,6.012,6.23,6.456,6.698,6.944,7.181,7.422,7.676,7.925,8.153,8.39,8.624,8.848,9.062,9.241,9.383,9.488,9.576,9.634,9.66,9.624,9.55,9.451,9.322,9.161,8.973,8.776,8.574,8.357,8.11,7.888,7.666,7.436,7.222,7.003,6.787,6.571,6.36,6.154,5.944,5.726,5.514,5.306,5.096,4.917,4.734,4.58,4.448,4.341,4.258,4.205,4.182,4.188,4.216,4.267,4.325,4.395,4.476,4.56,4.654,4.743,4.842,4.954,5.069,5.172,5.261,5.342,5.413,5.477,5.535,5.584,5.602,5.632,5.608,5.58,5.544,5.503,5.452,5.398,5.331,5.248,5.155,5.04,4.917,4.786,4.642,4.484,4.365,4.14,4.053,4.021,4.025,4.056,4.102,4.163,4.215,4.265,4.322,4.382,4.45,4.524,4.627,4.719,4.807,4.895,4.96,5.026,5.092,5.158,5.228,5.302,5.374,5.443,5.515,5.578,5.643,5.713,5.779,5.849,5.902,5.972,6.04,6.089,6.119,6.15,6.182,6.207,6.22,6.247,6.254,6.272,6.293,6.294,6.288,6.285,6.277,6.286,6.273,6.289,6.297,6.323,6.34,6.344,6.329,6.318,6.324,6.327,6.341,6.349,6.349,6.355,6.351,6.368,6.364,6.354,6.354,6.369,6.366,6.375,6.381,6.381,6.38,6.369,6.366,6.363,6.357,6.35,6.348,6.344,6.346,6.338,6.339,6.335,6.334,6.354,6.359,6.356,6.345,6.342,6.333,6.32,6.418,6.728,6.708,6.675,6.637,6.598,6.556,6.514,6.467,6.408,6.347,6.252,6.096,5.867,5.616,5.432,5.318,5.256,5.244,5.227,5.235,5.249,5.278,5.32,5.391,5.473,5.587,5.712,5.844,5.994,6.153,6.295,6.46,6.63,6.803,6.962,7.114,7.247,7.391,7.532,7.668,7.764,7.835,7.895,7.957,7.996,8.018,8.04,8.051,8.045,8.02,7.995,7.98,7.963,7.938,7.913,7.881,7.844,7.78,7.721,7.645,7.552,7.433,7.307,7.174,7.045,6.911,6.779,6.65,6.53,6.419,6.316,6.221,6.139,6.068,5.993,5.927,5.86,5.81,5.767,5.732,5.698,5.674,5.655,5.638,5.633,5.632,5.62,5.638,5.641,5.651,5.671,5.696,5.719,5.75,5.789,5.831,5.878,5.932,5.992,6.053,6.122,6.174,6.308,6.445,6.621,6.784,6.887,6.928,6.938,6.927,6.906,6.88,6.862,6.818,6.798,6.773,6.749,6.73,6.718,6.684,6.661,6.639,6.638,6.635,6.632,6.636,6.618,6.627,6.623,6.601,6.582,6.571,6.559,6.535,6.52,6.51,6.503,6.513,6.499,6.465,6.459,6.447,6.455,6.426,6.439,6.438,6.455,6.466,6.465,6.443,6.435,6.464,6.444,6.379,6.393,6.394,6.395,6.387,6.397,6.388,6.378,6.389,6.394,6.399,6.404,6.401,6.394,6.383,6.371,6.367,6.372,6.367,6.365,6.367,6.366,6.361,6.361,6.363,6.364,6.364,6.365,6.364,6.359,6.37,6.37,6.366,6.354,6.348,6.339,6.374,6.456,6.44,6.43,6.403,6.381,6.352,6.323,6.28,6.241,6.206,6.162,6.123,6.083,6.042,5.993,5.961,5.927,5.871,5.791,5.631,5.322,5.055,4.849,4.691,4.565,4.449,4.351,4.279,4.22,4.181,4.169,4.159,4.179,4.223,4.289,4.37,4.454,4.542,4.644,4.766,4.902,5.034,5.138,5.253,5.378,5.502,5.632,5.746,5.873,6.015,6.128,6.24,6.364,6.485,6.615,6.743,6.855,6.958,7.053,7.145,7.222,7.279,7.326,7.355,7.377,7.387,7.388,7.38,7.354,7.312,7.269,7.218,7.149,7.079,7.0,6.915,6.815,6.705,6.598,6.492,6.389,6.298,6.214,6.142,6.075,6.012,5.962,5.915,5.881,5.849,5.831,5.815,5.806,5.8,5.797,5.799,5.805,5.814,5.822,5.835,5.849,5.859,5.867,5.877,5.886,5.896,5.903,5.907,5.913,5.92,5.924,5.923,5.921,5.924,5.92,5.921,5.922,5.921,5.917,5.914,5.915,5.912,5.909,5.91,5.904,5.902,5.901,5.901,5.894,5.895,5.892,5.892,5.891,5.894,5.892,5.889,5.888,5.886,5.883,5.883,5.879,5.883,5.881,5.879,5.88,5.877
4.442,4.447,4.441,4.43,4.411,4.387,4.355,4.321,4.279,4.233,4.176,4.1,3.998,3.873,3.741,3.64,3.6,3.615,3.66,3.731,3.816,3.905,4.005,4.106,4.206,4.309,4.422,4.545,4.668,4.783,4.888,4.98,5.08,5.15,5.214,5.283,5.338,5.394,5.447,5.493,5.531,5.584,5.651,5.708,5.754,5.784,5.818,5.858,5.896,5.929,5.946,5.968,5.962,5.951,5.933,5.909,5.908,5.918,5.908,5.901,5.889,5.876,5.861,5.856,5.856,5.855,5.845,5.846,5.848,5.837,5.818,5.805,5.814,5.825,5.827,5.824,5.812,5.79,5.775,5.757,5.744,5.747,5.742,5.744,5.742,5.74,5.732,5.725,5.723,5.726,5.724,5.719,5.717,5.718,5.72,5.719,5.72,5.721,5.722,5.725,5.724,5.722,5.723,5.729,5.729,5.732,5.742,5.746,5.739,5.734,5.73,5.723,5.712,5.697,5.675,5.644,5.59,5.507,5.375,5.195,5.016,4.88,4.804,4.78,4.796,4.834,4.891,4.97,5.067,5.181,5.305,5.441,5.593,5.759,5.929,6.109,6.3,6.504,6.705,6.897,7.086,7.275,7.45,7.627,7.801,7.958,8.094,8.217,8.312,8.381,8.428,8.438,8.424,8.375,8.281,8.184,8.071,7.933,7.781,7.628,7.467,7.294,7.133,6.976,6.825,6.682,6.555,6.424,6.297,6.169,6.04,5.908,5.781,5.647,5.517,5.385,5.187,5.06,4.947,4.85,4.762,4.685,4.629,4.581,4.542,4.51,4.485,4.465,4.448,4.433,4.432,4.443,4.463,4.486,4.515,4.553,4.59,4.634,4.69,4.746,4.8,4.851,4.899,4.934,4.943,4.919,4.889,4.859,4.83,4.8,4.767,4.724,4.669,4.593,4.496,4.385,4.252,4.116,4.013,3.967,3.98,4.037,4.113,4.206,4.307,4.415,4.528,4.645,4.764,4.889,5.015,5.132,5.248,5.36,5.461,5.546,5.63,5.709,5.787,5.854,5.917,5.979,6.036,6.075,6.13,6.2,6.247,6.298,6.322,6.345,6.38,6.416,6.455,6.473,6.481,6.475,6.445,6.415,6.384,6.378,6.387,6.377,6.366,6.35,6.334,6.317,6.307,6.302,6.296,6.288,6.289,6.289,6.271,6.252,6.243,6.255,6.271,6.27,6.269,6.264,6.251,6.242,6.239,6.232,6.226,6.222,6.225,6.226,6.223,6.223,6.22,6.222,6.219,6.22,6.22,6.214,6.214,6.212,6.212,6.209,6.201,6.203,6.205,6.199,6.198,6.192,6.185,6.267,6.261,6.251,6.242,6.235,6.222,6.212,6.199,6.191,6.185,6.177,6.169,6.142,6.08,5.959,5.763,5.573,5.442,5.355,5.319,5.321,5.344,5.399,5.465,5.537,5.628,5.721,5.831,5.941,6.07,6.212,6.36,6.505,6.659,6.802,6.944,7.075,7.185,7.29,7.371,7.441,7.52,7.588,7.638,7.684,7.724,7.747,7.758,7.782,7.796,7.815,7.843,7.861,7.875,7.872,7.857,7.818,7.752,7.67,7.568,7.454,7.34,7.219,7.091,6.974,6.862,6.756,6.657,6.567,6.489,6.415,6.349,6.288,6.234,6.186,6.146,6.106,6.072,6.049,6.028,6.014,6.009,5.998,5.984,5.988,5.998,6.011,6.025,6.046,6.071,6.124,6.158,6.194,6.241,6.298,6.367,6.462,6.595,6.768,6.947,7.076,7.138,7.154,7.134,7.095,7.042,6.978,6.904,6.837,6.772,6.706,6.636,6.569,6.496,6.426,6.369,6.301,6.258,6.238,6.207,6.185,6.148,6.116,6.1,6.088,5.95,5.923,5.894,5.845,5.786,5.737,5.709,5.704,5.691,5.672,5.649,5.631,5.614,5.603,5.599,5.593,5.588,5.595,5.599,5.59,5.58,5.58,5.603,5.633,5.642,5.648,5.652,5.65,5.653,5.655,5.654,5.66,5.67,5.678,5.686,5.699,5.706,5.713,5.718,5.724,5.73,5.735,5.736,5.742,5.743,5.743,5.744,5.744,5.745,5.743,5.752,5.759,5.758,5.757,5.758,5.758,5.761,5.781,5.78,5.768,5.744,5.712,5.668,5.604,5.501,5.347,5.158,4.984,4.881,4.846,4.863,4.929,5.026,5.145,5.278,5.428,5.584,5.755,5.942,6.151,6.373,6.608,6.853,7.091,7.33,7.581,7.83,8.064,8.3,8.534,8.761,8.979,9.168,9.324,9.442,9.539,9.608,9.646,9.63,9.572,9.485,9.367,9.218,9.04,8.849,8.65,8.438,8.2,7.973,7.751,7.523,7.305,7.086,6.87,6.654,6.442,6.235,6.024,5.808,5.595,5.385,5.176,4.988,4.804,4.642,4.501,4.384,4.292,4.229,4.194,4.189,4.208,4.25,4.304,4.37,4.446,4.528,4.619,4.709,4.805,4.912,5.025,5.132,5.226,5.31,5.384,5.452,5.512,5.564,5.602,5.624,5.612,5.589,5.556,5.518,5.47,5.417,5.355,5.278,5.189,5.081,4.963,4.835,4.695,4.543,4.365,4.202,4.093,4.04,4.029,4.048,4.088,4.143,4.196,4.246,4.302,4.361,4.427,4.498,4.592,4.685,4.774,4.863,4.934,5.001,5.068,5.133,5.203,5.275,5.347,5.417,5.488,5.553,5.615,5.682,5.752,5.822,5.88,5.946,6.014,6.068,6.105,6.138,6.169,6.197,6.213,6.237,6.249,6.265,6.285,6.292,6.289,6.286,6.279,6.284,6.276,6.284,6.297,6.316,6.333,6.341,6.332,6.321,6.323,6.325,6.337,6.346,6.348,6.353,6.352,6.363,6.364,6.356,6.355,6.365,6.366,6.373,6.379,6.38,6.38,6.372,6.368,6.364,6.357,6.352,6.349,6.345,6.346,6.34,6.339,6.336,6.334,6.348,6.356,6.356,6.348,6.344,6.336,6.324,6.422,6.735,6.715,6.686,6.651,6.612,6.571,6.53,6.484,6.429,6.37,6.285,6.15,5.946,5.707,5.507,5.37,5.287,5.256,5.236,5.236,5.246,5.27,5.307,5.368,5.444,5.547,5.667,5.795,5.939,6.094,6.239,6.399,6.565,6.737,6.9,7.053,7.194,7.336,7.478,7.615,7.723,7.804,7.87,7.933,7.978,8.007,8.031,8.045,8.045,8.027,8.004,7.987,7.969,7.946,7.922,7.893,7.857,7.802,7.743,7.672,7.586,7.475,7.354,7.223,7.094,6.961,6.829,6.699,6.577,6.462,6.356,6.258,6.172,6.096,6.021,5.953,5.885,5.831,5.784,5.746,5.711,5.684,5.662,5.645,5.636,5.633,5.623,5.633,5.639,5.648,5.664,5.687,5.71,5.739,5.776,5.816,5.86,5.912,5.97,6.03,6.097,6.174,6.271,6.397,6.559,6.722,6.842,6.905,6.929,6.928,6.912,6.889,6.869,6.832,6.808,6.783,6.759,6.739,6.724,6.695,6.671,6.648,6.64,6.636,6.633,6.635,6.622,6.625,6.621,6.606,6.588,6.575,6.566,6.542,6.525,6.514,6.506,6.511,6.502,6.475,6.463,6.451,6.454,6.434,6.437,6.438,6.451,6.461,6.464,6.449,6.438,6.464,6.443,6.374,6.387,6.393,6.394,6.389,6.395,6.39,6.381,6.387,6.392,6.397,6.402,6.401,6.396,6.386,6.375,6.369,6.371,6.368,6.366,6.367,6.366,6.362,6.361,6.362,6.364,6.364,6.364,6.364,6.36,6.368,6.369,6.367,6.357,6.351,6.342,6.379,6.46,6.445,6.434,6.412,6.39,6.363,6.334,6.295,6.256,6.22,6.178,6.138,6.098,6.058,6.011,5.975,5.94,5.891,5.819,5.684,5.424,5.156,4.934,4.758,4.618,4.496,4.391,4.31,4.245,4.199,4.177,4.164,4.174,4.209,4.266,4.341,4.423,4.507,4.606,4.721,4.851,4.983,5.095,5.209,5.331,5.455,5.582,5.701,5.825,5.962,6.082,6.196,6.318,6.439,6.566,6.695,6.811,6.918,7.016,7.109,7.19,7.255,7.306,7.342,7.367,7.381,7.386,7.382,7.361,7.326,7.284,7.236,7.173,7.105,7.029,6.946,6.851,6.745,6.638,6.532,6.428,6.333,6.246,6.17,6.101,6.036,5.982,5.933,5.895,5.861,5.839,5.821,5.81,5.802,5.798,5.799,5.803,5.811,5.819,5.83,5.843,5.855,5.864,5.874,5.883,5.893,5.9,5.905,5.911,5.918,5.922,5.923,5.921,5.923,5.921,5.921,5.922,5.921,5.918,5.915,5.915,5.913,5.91,5.91,5.905,5.903,5.902,5.901,5.896,5.895,5.893,5.892,5.891,5.893,5.892,5.89,5.889,5.887,5.884,5.883,5.88,5.882,5.881,5.88,5.88,5.877,5.877,5.876,5.875,5.875,5.875,5.877,5.876,5.875
0.004,0.0,-0.004,0.008,0.02,0.006,-0.008,-0.022,-0.04,-0.055,-0.069,-0.129,-0.19,-0.297,-0.405,-0.474,-0.542,-0.483,-0.432,-0.335,-0.204,-0.089,0.027,0.126,0.224,0.346,0.46,0.636,0.797,0.921,1.057,1.146,1.257,1.267,1.332,1.447,1.547,1.585,1.619,1.648,1.693,1.732,1.758,1.931,2.12,2.148,2.2,2.218,2.255,2.336,2.356,2.422,2.566,2.546,2.631,2.611,2.759,2.847,2.851,2.903,2.974,2.96,3.033,3.025,3.062,3.137,3.137,3.203,3.205,3.223,3.374,3.36,3.451,3.536,3.524,3.575,3.571,3.607,3.643,3.602,3.616,3.752,3.725,3.778,3.77,3.752,3.889,3.865,3.84,3.918,3.888,3.867,3.962,3.942,3.922,3.903,3.885,4.087,4.068,4.05,4.032,4.03,4.028,4.018,4.008,3.994,3.979,3.965,3.951,3.935,3.919,3.899,3.878,3.846,3.814,3.763,3.708,3.601,3.842,3.642,3.441,3.404,3.278,3.246,3.209,3.237,3.266,3.294,3.448,3.599,3.695,3.902,4.01,4.316,4.404,4.57,4.996,5.256,5.441,5.465,5.609,5.775,5.879,6.026,6.453,6.667,6.801,6.91,7.236,7.295,7.063,7.055,7.125,6.982,6.914,7.231,7.082,6.95,6.815,6.66,6.649,6.433,6.255,5.738,6.28,6.155,5.582,5.466,5.688,5.743,5.612,5.71,5.537,5.418,5.518,5.413,5.176,5.008,4.888,4.767,4.808,4.766,4.73,4.715,4.688,4.681,4.661,4.655,4.453,4.449,4.445,4.473,4.613,4.657,4.702,4.702,4.754,4.818,4.883,4.952,5.021,4.998,5.075,5.109,5.144,5.126,5.107,5.091,5.075,5.061,5.047,5.014,4.982,4.921,4.86,4.751,4.598,4.503,4.408,4.408,4.376,4.447,4.518,4.633,4.748,5.214,5.322,4.962,5.09,5.215,5.873,6.01,6.14,5.615,5.724,5.767,5.833,5.91,6.04,6.116,6.112,6.403,6.445,6.518,6.358,6.404,6.895,6.927,6.962,6.955,6.967,6.991,7.051,7.069,7.069,7.053,7.086,7.075,7.035,7.071,7.037,7.031,6.63,6.618,6.488,6.316,6.293,6.186,6.706,6.714,6.697,6.667,7.261,7.263,7.246,7.216,7.134,7.122,7.158,7.134,7.149,7.117,7.079,7.056,7.034,7.056,7.027,7.005,7.047,7.039,7.031,6.212,6.197,6.183,6.169,6.153,6.137,6.125,6.107,6.099,6.091,6.078,6.066,6.048,6.03,6.01,5.989,5.969,5.949,5.923,5.896,5.864,5.949,5.927,5.904,5.892,5.886,5.861,5.837,5.785,5.628,5.462,5.296,5.389,5.201,5.112,5.181,5.189,4.994,5.22,5.258,5.383,5.404,5.486,5.411,5.527,5.795,5.797,5.926,6.015,6.48,6.617,6.91,7.009,6.95,7.153,7.24,7.26,7.22,7.283,7.362,7.394,7.516,7.431,7.435,7.841,7.695,7.717,7.754,7.762,7.785,7.665,7.665,7.81,7.551,7.468,7.694,7.591,7.247,7.158,7.04,6.93,6.829,6.738,6.647,6.586,6.72,6.667,6.615,6.209,6.173,6.148,6.124,6.112,6.325,6.323,6.321,6.337,6.354,6.331,6.309,6.341,6.374,6.4,6.426,6.459,6.491,6.53,6.568,6.617,6.665,6.742,6.819,7.017,7.131,7.308,7.482,7.611,7.741,7.761,7.782,7.749,7.749,7.678,7.608,7.547,7.548,7.514,7.454,6.946,6.996,6.939,6.843,6.778,7.075,7.051,7.029,6.663,6.637,6.614,6.883,6.85,6.534,6.565,6.533,6.411,6.41,6.363,6.392,6.372,6.384,6.355,6.347,6.251,6.166,6.148,6.077,6.081,6.095,6.162,6.174,6.057,6.037,6.019,5.997,6.009,6.049,6.139,6.141,6.219,6.302,6.296,6.326,6.299,6.273,6.29,6.298,6.298,6.267,6.258,6.25,6.246,6.198,6.186,6.173,6.157,6.114,6.098,6.082,6.063,6.045,6.041,6.037,6.031,6.025,6.019,6.007,5.999,5.991,5.982,5.968,5.938,5.908,5.855,5.802,5.706,5.525,5.349,5.173,5.326,5.162,5.135,5.068,5.128,5.189,5.234,5.343,5.469,5.534,5.684,5.888,6.076,6.071,6.453,6.665,6.929,7.108,7.322,7.585,7.801,7.994,8.037,8.242,8.57,8.746,8.951,9.17,9.24,9.284,9.717,9.725,9.017,9.107,8.986,9.075,8.89,8.557,8.35,8.155,8.485,8.25,7.425,7.522,7.316,7.53,6.955,6.75,6.793,6.162,5.958,5.748,5.55,5.38,5.275,5.099,4.979,4.787,4.655,4.443,4.376,4.412,4.412,4.404,4.466,4.516,4.537,4.612,4.725,4.808,4.925,5.042,5.168,5.29,5.425,5.667,5.78,5.893,5.984,6.075,6.146,6.355,6.406,6.456,6.442,6.428,6.43,6.432,6.396,6.359,6.307,6.254,6.179,6.105,6.005,5.906,5.359,5.258,5.112,4.966,4.894,4.773,4.809,4.846,4.738,4.805,4.878,4.954,5.009,5.063,5.111,5.186,5.326,5.475,5.572,5.719,5.79,5.767,5.863,5.924,5.953,6.128,6.19,6.249,6.295,6.318,6.311,6.362,6.277,6.334,6.425,6.404,6.449,6.354,6.37,6.397,6.381,6.441,6.449,6.396,6.398,6.421,6.393,6.409,6.405,6.372,6.368,6.377,6.373,6.351,6.374,6.392,6.421,6.451,6.435,6.401,6.376,6.351,6.338,6.351,6.3,6.366,6.336,6.305,6.285,6.299,6.231,6.199,6.197,6.242,6.228,6.214,6.198,6.208,6.192,6.176,6.193,6.173,6.153,6.133,6.112,6.139,6.117,6.095,6.095,6.095,6.091,6.087,6.069,6.05,6.032,6.014,5.986,5.957,5.923,5.889,5.834,5.779,5.688,5.627,5.56,5.563,5.47,5.377,5.211,5.131,4.905,4.678,4.602,4.478,4.43,4.513,4.497,4.506,4.622,4.634,4.581,4.757,4.85,4.99,5.103,5.083,5.316,5.458,5.808,5.798,5.955,5.996,6.125,6.29,6.441,6.568,6.845,7.096,7.165,7.048,7.097,7.128,7.631,7.655,7.342,7.415,7.382,7.388,7.37,7.545,7.518,7.496,7.343,7.526,7.468,7.402,7.355,7.195,7.332,7.231,7.035,7.125,7.005,6.818,6.697,6.575,6.588,6.509,6.435,6.19,6.146,6.101,6.063,6.084,6.05,6.015,5.999,5.983,5.932,5.926,5.932,5.938,5.942,5.946,5.979,6.011,6.025,6.039,6.078,6.116,6.163,6.209,6.274,6.339,6.403,6.468,6.541,6.534,6.637,6.74,6.967,7.111,7.261,7.464,7.537,7.61,7.454,7.454,7.446,6.959,6.935,6.81,6.796,7.182,7.492,7.488,7.458,7.464,7.442,7.355,7.351,7.371,7.328,7.322,7.358,6.882,6.856,6.779,6.763,7.162,7.182,7.16,7.229,7.205,7.085,7.054,7.04,7.063,6.943,6.935,6.958,6.887,6.895,6.861,6.877,6.878,6.804,6.794,6.553,6.727,6.721,6.741,6.751,6.738,6.482,6.462,6.463,6.433,6.41,6.72,6.722,6.724,6.115,6.097,6.085,6.052,6.026,6.0,5.979,5.985,5.967,5.949,5.935,6.379,6.367,6.355,6.341,6.327,6.327,6.327,6.307,6.286,6.278,6.27,6.25,6.23,6.199,6.169,6.135,6.1,6.072,6.044,6.003,5.92,5.859,5.799,5.927,5.872,5.805,5.489,5.438,5.387,5.282,5.235,5.169,5.224,5.018,5.295,5.033,4.424,4.557,4.397,4.249,4.271,4.192,4.182,4.141,3.982,4.106,4.114,4.109,4.072,4.147,4.477,4.568,4.539,4.521,4.63,4.81,4.916,5.017,5.187,5.308,5.427,5.566,5.675,5.796,5.999,6.094,6.041,6.165,6.2,6.644,6.763,6.708,6.786,6.857,6.774,6.83,7.25,6.942,6.956,7.286,7.338,7.324,7.278,7.26,7.078,7.249,7.197,6.951,6.834,6.766,6.849,6.759,6.667,6.383,6.32,6.253,6.379,6.323,6.266,6.232,6.091,6.069,6.047,6.034,6.022,6.02,5.918,5.93,5.943,5.949,5.955,5.975,5.995,5.999,6.003,6.009,6.015,6.019,6.024,6.011,5.999,6.001,6.003,6.032,6.06,6.05,6.04,6.04,6.04,6.038,6.036,6.036,6.036,6.034,6.032,6.03,6.028,6.028,6.028,6.03,6.032,6.032,6.032,6.032,6.032,6.032,6.032,6.032,6.032,6.032,6.032,6.032,6.032,6.032,6.032,6.032,6.032,6.032,6.032,6.032,6.032,6.032,6.032,6.032,6.032,6.032,6.032,6.032,6.032,6.032,6.032,6.032,6.032,6.032,6.032,6.032,6.032,6.032,6.032,6.032
0.013,0.037,0.05,0.026,0.013,-0.011,-0.049,-0.074,-0.112,-0.15,-0.215,-0.276,-0.38,-0.487,-0.631,-0.752,-0.792,-0.756,-0.693,-0.63,-0.531,-0.431,-0.327,-0.185,-0.079,0.01,0.16,0.282,0.407,0.532,0.664,0.765,0.857,0.923,1.059,1.131,1.263,1.33,1.409,1.511,1.551,1.593,1.77,1.807,1.973,2.102,2.129,2.261,2.418,2.481,2.592,2.628,2.67,2.763,2.736,2.785,2.785,2.896,2.918,2.93,2.998,3.048,3.035,3.137,3.15,3.233,3.297,3.308,3.422,3.67,3.643,3.895,3.922,4.158,4.34,4.378,4.552,4.527,4.691,4.844,4.831,5.002,5.152,5.164,5.317,5.317,5.304,5.443,5.43,5.443,5.564,5.552,5.552,5.633,5.633,5.645,5.645,5.669,5.682,5.694,5.786,5.798,5.798,5.811,5.798,5.798,5.785,5.785,5.772,5.784,5.771,5.783,5.77,5.612,5.566,5.541,5.489,5.416,5.283,5.319,5.12,4.977,4.923,4.911,4.898,4.777,4.83,4.926,5.004,5.191,5.244,5.34,5.561,5.693,6.011,6.068,6.245,6.535,6.62,6.799,7.036,7.043,7.228,7.734,7.873,7.99,7.681,7.729,8.009,8.305,8.344,8.377,8.364,8.217,7.952,7.845,7.964,7.877,7.786,7.574,7.442,7.061,7.131,6.963,6.674,6.563,6.443,6.426,6.306,6.127,5.703,5.596,5.545,5.433,5.261,5.196,5.051,4.89,4.71,4.613,4.375,4.453,4.427,4.505,4.466,4.174,4.162,4.136,4.167,4.167,4.153,4.136,4.149,4.173,4.277,4.328,4.38,4.441,4.507,4.577,4.643,4.691,4.744,4.78,4.792,4.767,4.741,4.717,4.691,4.666,4.64,4.604,4.551,4.479,4.387,4.278,4.164,4.032,3.966,3.942,4.006,4.053,4.133,4.22,4.313,4.432,4.541,4.637,4.739,5.185,5.367,5.076,5.181,5.287,5.447,5.522,5.51,6.321,6.422,6.484,6.522,6.589,6.675,6.713,6.854,7.077,7.115,7.212,7.275,7.286,7.15,7.174,7.274,7.326,7.353,7.33,7.29,7.217,7.135,7.147,7.399,7.346,7.346,7.357,7.343,7.292,7.359,7.372,7.489,7.514,7.527,7.58,7.566,7.604,7.646,7.658,7.733,7.721,7.734,7.634,7.634,7.651,7.638,7.638,7.659,7.646,7.659,7.705,7.705,7.716,7.689,7.701,7.701,7.689,7.676,7.635,7.635,7.635,7.648,7.66,7.634,7.634,7.634,7.634,7.634,7.634,7.634,7.647,7.647,7.634,7.621,7.609,7.584,7.518,7.505,7.505,7.503,7.516,7.503,7.404,7.352,7.243,6.963,6.782,6.656,6.488,6.357,6.223,6.223,6.158,6.416,6.464,6.5,6.462,6.541,6.839,6.985,6.88,7.115,7.215,7.353,7.494,7.64,7.729,7.855,7.755,7.679,7.727,7.799,7.906,7.946,7.779,7.792,7.972,7.842,7.866,7.686,7.651,7.703,7.835,7.848,7.801,7.852,7.828,7.468,7.497,7.42,7.108,6.963,6.911,6.979,6.87,6.752,6.543,6.451,6.354,6.248,6.161,6.082,6.022,6.194,6.158,6.118,6.094,6.082,6.021,5.995,5.983,5.97,5.958,5.931,5.931,5.945,5.968,5.981,6.006,6.032,6.069,6.107,6.145,6.184,6.232,6.413,6.501,6.659,6.878,7.089,7.233,7.353,7.358,7.345,7.333,7.369,7.331,7.268,7.18,7.14,7.163,7.174,7.113,7.16,7.042,6.966,6.902,6.915,6.66,6.91,6.948,6.876,6.813,6.584,6.648,6.661,6.518,6.622,6.561,6.476,6.461,6.423,6.461,6.448,6.499,6.474,6.449,6.521,6.498,6.511,6.619,6.606,6.606,6.561,6.561,6.58,6.732,6.77,6.688,6.728,6.649,6.691,6.679,6.606,6.617,6.63,6.642,6.655,6.679,6.705,6.729,6.73,6.73,6.717,6.726,6.726,6.726,6.753,6.765,6.725,6.737,6.75,6.75,6.763,6.775,6.775,6.775,6.775,6.763,6.751,6.751,6.751,6.739,6.739,6.727,6.713,6.69,6.663,6.592,6.473,6.217,6.019,5.839,5.917,5.858,5.885,5.899,6.013,6.113,6.155,6.305,6.333,6.494,6.668,6.927,7.154,7.289,7.604,7.806,7.99,8.063,8.29,8.505,8.705,8.84,9.102,9.271,9.399,9.562,9.782,9.88,9.957,9.855,9.897,9.822,9.73,9.701,9.516,9.306,9.161,9.031,8.757,8.526,8.161,7.935,7.629,7.508,7.285,7.096,6.86,6.643,6.46,6.275,6.051,5.886,5.689,5.506,5.203,4.999,4.839,4.547,4.416,4.333,4.228,4.315,4.372,4.395,4.51,4.573,4.625,4.531,4.597,4.693,4.833,4.933,5.052,5.05,5.169,5.253,5.332,5.404,5.5,5.55,5.616,5.652,5.639,5.614,5.601,5.565,5.539,5.491,5.451,5.403,5.338,5.253,5.148,5.027,4.9,4.75,4.637,4.47,4.311,4.417,4.404,4.416,4.331,4.367,4.406,4.408,4.488,4.523,4.628,4.809,5.0,5.119,5.223,5.124,5.228,5.301,5.365,5.382,5.643,5.731,5.644,5.72,5.783,5.856,5.935,5.966,6.132,6.227,6.398,6.471,6.587,6.663,6.663,6.792,6.802,6.827,6.925,6.933,6.933,7.05,7.088,7.417,7.536,7.536,7.489,7.463,7.503,6.902,6.902,7.552,7.52,7.556,7.534,7.531,7.518,7.537,7.563,7.656,7.332,7.344,7.745,7.73,7.77,7.339,7.327,7.316,7.341,7.366,7.45,7.475,7.475,7.484,7.484,7.484,7.422,7.41,7.398,7.398,7.398,7.41,7.41,7.422,7.422,7.434,7.46,7.484,7.497,7.485,7.485,7.473,7.459,7.447,7.435,7.435,7.408,7.384,7.334,7.318,7.265,7.217,7.191,7.353,7.287,7.167,6.943,6.669,6.457,6.301,6.092,6.045,5.979,5.957,5.97,5.881,5.756,5.819,5.913,6.117,6.223,6.24,6.359,6.417,6.431,6.552,6.703,6.877,6.997,6.911,7.042,7.23,7.269,7.437,7.705,7.757,7.823,7.764,7.751,7.944,7.882,7.907,7.963,7.861,7.809,7.73,7.704,7.764,7.884,7.872,7.884,7.643,7.576,7.652,7.563,7.542,7.159,7.04,6.783,6.836,6.705,6.584,6.464,6.247,6.129,6.044,6.066,6.003,5.94,5.699,5.619,5.571,5.519,5.482,5.743,5.719,5.692,5.68,5.68,5.692,5.692,5.68,5.706,5.706,5.719,5.743,5.769,5.794,5.834,5.869,5.935,5.983,6.05,6.154,6.218,6.293,6.36,6.473,6.657,6.828,6.941,7.029,7.029,7.04,7.065,7.04,7.167,7.074,7.074,6.991,6.978,6.967,6.973,6.924,7.051,7.107,7.094,7.145,7.145,7.22,7.231,7.207,7.404,7.511,7.524,7.517,7.542,7.587,7.495,7.531,7.586,7.598,7.581,7.626,7.626,7.608,7.569,7.569,7.543,7.555,7.608,7.659,7.672,7.76,7.754,7.778,7.858,7.831,7.897,7.925,7.925,7.237,7.368,7.392,7.335,7.375,7.388,7.378,7.391,7.379,7.382,7.37,7.345,7.905,7.905,7.917,7.904,7.303,7.303,7.303,7.29,7.22,7.22,7.233,7.233,7.221,7.208,7.208,7.208,7.208,7.195,7.195,7.195,7.195,7.182,7.17,7.144,7.12,7.107,7.325,7.299,7.263,7.141,7.129,7.104,7.164,7.101,7.026,6.986,6.666,6.639,6.555,6.651,6.59,6.327,5.845,5.579,5.65,5.224,5.092,5.146,4.469,4.364,4.534,4.416,4.654,4.531,4.556,4.603,4.72,4.787,4.716,4.795,4.817,4.868,5.035,5.084,5.229,5.321,5.479,5.584,5.739,5.848,5.993,6.067,6.095,6.187,6.322,6.476,6.678,6.695,6.791,7.067,7.178,7.257,7.226,7.29,7.38,7.093,7.093,7.337,7.231,7.218,7.284,7.284,7.3,7.246,7.183,7.103,6.985,6.906,6.785,6.68,6.503,6.385,6.3,6.142,6.054,5.989,6.261,6.209,6.16,6.12,6.085,5.87,5.87,5.857,5.857,5.857,5.857,5.87,5.882,5.908,5.92,5.933,5.957,5.983,5.995,6.008,6.02,6.033,6.046,6.059,6.083,6.096,6.096,6.096,6.096,6.083,6.083,6.083,6.083,6.083,6.083,6.083,6.083,6.083,6.083,6.083,6.083,6.083,6.083,6.083,6.083,6.07,6.07,6.07,6.07,6.07,6.07,6.07,6.07,6.07,6.07,6.07,6.07,6.07,6.07,6.07,6.07,6.07,6.07,6.07,6.07,6.07,6.07,6.07,6.07,6.07,6.07,6.07,6.07,6.07,6.07,6.07,6.07,6.07,6.07,6.07,6.07
3.803,3.799,3.795,3.807,3.82,3.805,3.791,3.777,3.759,3.745,3.731,3.67,3.609,3.502,3.395,3.326,3.258,3.308,3.359,3.456,3.553,3.668,3.783,3.483,3.582,3.695,3.809,3.94,4.071,4.195,4.318,4.407,4.496,4.561,4.626,4.592,4.659,4.698,4.736,4.765,4.793,4.819,4.845,4.902,4.959,4.987,5.015,5.033,5.152,5.172,5.192,5.198,5.204,5.184,5.164,5.144,5.123,5.127,5.331,5.327,5.323,5.309,5.295,5.287,5.279,5.279,5.279,5.281,5.283,5.365,5.346,5.332,5.318,5.306,5.294,5.29,5.286,5.249,5.213,5.173,5.132,5.006,4.979,4.971,4.963,4.945,4.927,4.903,4.878,4.848,4.818,4.997,4.977,4.957,4.937,4.919,4.9,4.882,4.864,4.846,4.828,4.825,4.823,4.813,4.803,4.789,4.775,4.761,4.747,4.73,4.714,4.694,4.674,4.641,4.609,4.555,4.5,4.393,4.285,4.086,3.885,3.76,3.634,3.602,3.57,3.598,3.626,3.654,3.721,3.816,3.912,4.018,4.126,4.265,4.405,4.571,4.737,4.92,5.106,5.261,5.417,5.582,6.881,7.029,7.177,7.31,7.444,7.538,7.63,7.688,7.747,7.739,8.031,7.962,7.893,7.778,7.663,7.531,7.4,7.244,7.088,6.911,6.732,6.577,6.421,6.296,6.17,6.055,5.939,5.808,5.676,5.547,5.418,5.298,5.179,5.074,4.968,4.849,4.73,4.649,4.568,4.525,4.483,4.469,4.455,4.434,4.214,4.208,4.202,4.198,4.194,4.222,4.251,4.295,4.34,4.393,4.445,4.309,4.374,4.443,4.512,4.589,4.666,4.7,4.734,4.716,4.698,4.682,4.666,4.651,4.637,4.605,4.573,4.512,4.451,4.342,4.233,4.138,4.042,4.042,4.042,4.113,4.184,4.299,4.414,4.522,4.629,4.756,4.884,5.009,5.135,5.272,5.41,5.519,5.628,5.701,5.774,5.851,5.928,6.005,6.082,5.391,5.433,5.455,5.478,5.524,5.571,5.603,5.635,5.648,5.66,5.876,5.892,5.91,5.929,5.912,5.896,5.856,5.815,5.803,5.791,5.785,5.879,5.867,5.855,5.832,5.81,5.798,5.786,5.794,5.802,5.772,5.741,5.725,5.809,5.793,5.77,5.758,5.746,5.722,5.698,5.659,5.621,5.599,5.576,5.548,5.72,5.697,5.675,5.667,5.659,5.645,5.631,5.616,5.602,5.586,5.57,5.552,5.533,5.525,5.517,5.505,5.493,5.475,5.457,5.436,5.416,5.396,5.376,5.349,5.323,5.291,5.258,5.236,5.214,5.202,5.19,5.165,5.141,5.089,5.036,4.87,4.704,4.516,4.328,4.239,4.15,4.158,4.166,4.204,4.243,4.289,4.336,4.418,4.502,5.483,5.599,5.728,5.858,5.985,6.113,6.25,6.388,6.486,6.586,6.673,6.76,6.816,7.206,7.269,7.332,7.364,7.396,7.4,7.404,7.406,7.408,7.431,7.453,7.461,7.469,7.469,7.469,7.439,7.408,7.326,7.243,7.14,7.036,6.919,6.801,6.69,6.579,6.488,6.397,6.336,6.276,6.223,6.171,5.934,5.898,5.873,5.849,5.837,5.825,5.823,5.821,5.837,5.853,5.831,5.809,5.841,5.873,5.9,5.926,5.958,5.991,6.029,6.068,6.116,6.165,6.242,6.318,6.432,6.545,6.723,6.901,7.03,7.16,7.18,7.2,7.168,7.136,7.065,6.994,6.933,6.873,6.812,6.751,6.303,6.254,6.198,6.141,6.077,6.012,5.99,5.967,5.945,5.919,5.882,5.579,5.547,5.515,5.482,5.45,5.409,5.369,5.323,5.276,5.256,5.335,5.327,5.319,5.297,5.275,5.257,5.238,5.242,5.247,5.259,5.371,5.359,5.346,5.328,5.31,5.322,5.334,5.336,5.338,5.32,5.302,5.296,5.49,5.464,5.437,5.445,5.454,5.454,5.454,5.445,5.437,5.433,5.429,5.417,5.705,5.689,5.672,5.656,5.64,5.622,5.604,5.6,5.596,5.59,5.583,5.577,5.565,5.557,5.549,5.541,5.527,5.497,5.466,5.414,5.361,5.264,5.167,4.991,4.815,4.647,4.483,4.457,4.43,4.491,4.552,4.661,4.77,4.895,5.021,5.17,5.72,5.908,6.096,6.309,6.521,6.731,6.942,7.156,7.37,7.587,7.804,8.141,8.346,8.521,8.697,8.823,8.948,9.019,9.09,9.098,9.106,9.019,9.665,9.544,9.423,9.237,9.05,8.857,8.662,8.428,8.193,7.981,7.768,7.562,7.356,7.151,6.947,6.741,6.534,6.33,6.126,5.928,5.729,5.553,5.177,5.02,4.862,4.73,4.599,4.532,4.465,4.457,4.449,4.5,4.55,4.425,4.5,4.613,4.727,4.844,4.961,5.082,5.204,5.339,5.475,5.588,5.502,5.592,5.684,5.754,5.825,5.876,5.926,5.912,5.898,5.9,5.902,5.866,5.829,5.777,5.724,5.649,5.574,5.475,5.376,5.275,5.174,5.028,4.882,4.81,4.737,4.773,4.809,4.876,4.943,5.016,5.089,5.143,5.198,5.273,5.348,5.449,5.55,5.647,5.744,5.815,5.886,5.946,6.007,6.08,5.153,5.216,5.278,5.325,5.371,5.422,5.473,5.529,5.586,5.634,5.683,5.927,5.972,5.998,6.025,6.053,6.081,6.089,6.097,6.099,6.101,6.118,6.234,6.234,6.234,6.23,6.226,6.222,6.218,6.236,6.254,6.266,6.278,6.362,6.346,6.322,6.297,6.309,6.322,6.311,6.301,6.271,6.241,6.22,6.4,6.368,6.335,6.333,6.331,6.317,6.303,6.287,6.271,6.254,6.238,6.418,6.398,6.378,6.357,6.337,6.317,6.295,6.272,6.272,6.272,6.268,6.264,6.246,6.228,6.21,6.191,6.163,6.135,6.1,6.066,6.011,5.957,5.896,5.835,5.769,5.702,5.609,5.516,5.35,5.184,4.958,4.731,4.608,4.484,4.436,4.387,4.371,4.355,4.367,4.379,4.432,4.484,4.577,4.67,4.783,4.897,5.038,5.18,6.064,6.217,6.374,6.532,6.661,6.791,6.918,7.046,7.167,7.284,7.353,7.822,7.87,7.919,7.943,7.967,7.974,7.98,7.947,7.915,7.897,7.879,7.956,7.934,7.893,7.853,7.795,7.736,7.689,7.643,7.542,7.44,7.219,7.098,6.979,6.859,6.738,6.616,6.538,6.459,6.384,6.309,6.264,5.92,5.882,5.843,5.809,5.774,5.758,5.742,5.736,5.73,5.736,5.742,5.746,5.75,5.783,5.815,5.829,5.843,5.881,5.92,5.966,6.013,6.078,6.142,6.207,6.272,6.345,6.418,6.521,6.624,6.767,6.911,7.061,7.21,7.283,7.356,7.356,7.356,7.348,7.34,7.316,6.691,6.677,6.663,6.659,6.655,6.633,6.611,6.588,6.566,6.562,6.558,6.552,6.546,6.392,6.372,6.346,6.32,6.303,6.287,6.265,6.243,6.218,6.194,6.488,6.482,6.468,6.454,6.445,6.437,6.427,6.417,6.425,6.433,6.449,6.366,6.356,6.345,6.341,6.337,6.331,6.325,6.335,6.345,6.325,6.305,6.291,6.277,6.255,6.232,6.234,6.236,6.218,6.2,6.188,6.175,6.149,6.423,6.403,6.382,6.364,6.346,6.332,6.318,6.306,6.294,6.279,6.265,6.265,6.265,6.245,6.225,6.217,6.209,6.188,6.168,6.138,6.107,6.073,6.039,6.01,5.982,5.942,5.901,5.841,5.78,5.725,5.67,5.604,5.537,5.487,5.436,5.389,5.343,5.276,5.209,5.003,4.796,5.201,4.937,4.778,4.617,4.494,4.371,4.292,4.213,4.173,4.132,4.14,4.148,4.266,4.316,4.391,4.466,4.557,4.648,4.757,4.866,4.986,5.101,5.202,5.303,5.425,5.546,5.655,5.764,5.892,6.019,6.114,6.209,6.333,6.456,6.575,6.695,6.786,6.877,6.948,7.019,7.075,7.132,7.146,7.16,7.156,7.452,7.438,7.424,7.406,7.387,7.335,7.282,7.207,7.133,7.064,6.995,6.904,6.813,6.75,6.687,6.621,6.554,6.497,6.441,6.406,6.372,6.35,6.127,6.115,6.103,6.101,6.099,6.111,6.123,6.129,6.136,6.156,6.176,6.18,6.184,6.19,6.196,6.2,6.204,6.192,6.18,6.182,6.184,6.212,6.241,6.231,6.221,6.221,6.221,6.218,6.216,6.216,6.216,6.214,6.212,6.21,6.208,6.208,6.208,6.21,6.212,6.212,6.212,6.212,6.212,6.212,6.212,6.212,6.212,6.212,6.212,6.212,6.212,6.212,6.212,6.212,6.212,6.212,6.212,6.212,6.212,6.212,6.212,6.212,6.212,6.212,6.212,6.212,6.212,6.212,6.212,6.212,6.212,6.212,6.212,6.212,6.212
3.134,3.134,3.134,3.028,3.134,3.205,3.349,3.471,3.584,3.685,3.817,3.901,3.993,3.841,3.987,4.059,4.124,4.184,4.264,4.312,4.351,4.423,4.541,4.578,4.953,4.991,5.017,5.113,5.27,5.318,5.384,5.42,5.408,5.395,5.369,5.369,5.169,5.194,5.144,5.156,5.143,5.131,5.118,5.118,5.131,5.143,5.17,5.182,5.395,5.527,5.501,5.513,5.539,5.599,5.624,5.662,5.662,5.637,5.186,5.174,5.161,5.161,5.174,5.186,5.186,5.186,5.173,5.148,5.135,5.148,5.174,5.162,5.162,5.162,5.162,5.174,5.174,5.198,5.211,5.223,5.211,5.223,5.223,5.235,5.223,5.223,5.209,5.209,5.197,5.209,5.196,5.207,5.194,5.037,4.987,4.961,4.909,4.836,4.703,4.525,4.326,4.183,4.104,4.092,4.079,4.067,4.12,4.216,4.294,4.355,4.487,4.583,4.689,5.087,5.205,5.374,5.551,5.815,6.026,6.206,6.37,6.546,6.73,6.886,7.092,7.28,7.385,7.434,7.513,7.585,7.624,7.636,7.623,7.539,7.433,7.725,7.607,7.438,7.347,7.2,7.068,6.877,6.692,6.525,6.373,6.197,6.077,6.235,6.115,5.972,5.84,5.732,5.558,5.44,5.269,5.16,5.015,4.895,4.751,4.654,4.496,4.388,4.362,4.326,4.287,4.25,4.238,4.212,4.125,4.125,4.112,4.136,4.149,4.173,4.211,4.261,4.313,4.374,4.441,4.512,4.578,4.626,4.679,4.715,4.727,4.702,4.676,4.652,4.626,4.602,4.575,4.539,4.486,4.414,4.322,4.214,4.099,3.975,3.909,3.885,3.885,3.932,4.011,4.083,4.176,4.295,4.414,4.51,4.611,4.762,4.943,5.041,5.147,5.255,5.381,5.457,5.496,5.604,5.705,5.756,5.394,5.444,5.52,5.557,5.664,5.782,5.82,5.896,5.959,5.971,5.985,6.009,5.887,5.875,5.901,5.925,5.886,5.837,5.785,5.797,5.822,5.798,5.898,5.874,5.861,5.825,5.838,5.85,5.889,5.889,5.902,5.926,5.913,5.889,5.829,5.841,5.92,5.944,5.957,5.944,5.944,5.908,5.895,5.895,5.782,5.77,5.783,5.783,5.783,5.795,5.795,5.807,5.807,5.795,5.782,5.782,5.782,5.782,5.795,5.807,5.781,5.781,5.781,5.781,5.781,5.781,5.781,5.793,5.793,5.781,5.767,5.755,5.73,5.718,5.704,5.704,5.717,5.73,5.717,5.717,5.664,5.556,5.332,5.152,5.026,4.9,4.769,4.769,4.769,4.793,4.859,4.907,5.011,5.072,5.15,5.235,5.648,5.719,5.897,5.997,6.169,6.289,6.434,6.554,6.68,6.743,6.782,6.831,7.097,7.169,7.209,7.268,7.281,7.306,7.279,7.303,7.278,7.266,7.518,7.53,7.543,7.531,7.505,7.481,7.404,7.317,7.239,7.117,6.973,7.088,6.958,6.848,6.731,6.61,6.518,6.421,6.315,6.255,6.176,6.116,6.063,5.927,5.888,5.864,5.851,5.826,5.8,5.788,5.775,5.763,5.736,5.736,5.75,5.773,5.786,5.811,5.836,5.874,5.912,5.95,5.989,6.037,6.113,6.201,6.359,6.539,6.75,6.894,7.014,7.026,7.012,7.0,6.963,6.925,6.862,6.786,6.747,6.499,6.434,6.373,6.347,6.274,6.198,6.11,6.123,6.148,6.11,6.148,6.097,5.701,5.676,5.651,5.663,5.626,5.691,5.631,5.578,5.53,5.492,5.492,5.48,5.517,5.517,5.492,5.505,5.517,5.531,5.566,5.553,5.566,5.579,5.379,5.418,5.442,5.48,5.493,5.533,5.556,5.556,5.544,5.544,5.544,5.457,5.469,5.482,5.494,5.521,5.545,5.531,5.531,5.518,5.531,5.531,5.631,5.657,5.669,5.682,5.694,5.707,5.707,5.72,5.732,5.732,5.732,5.732,5.72,5.708,5.708,5.708,5.696,5.696,5.684,5.671,5.647,5.62,5.549,5.43,5.275,5.076,4.896,4.777,4.717,4.744,4.815,4.929,5.029,5.143,5.293,5.47,5.634,5.807,5.974,6.2,6.439,6.705,6.907,7.129,7.323,7.55,7.776,7.576,7.766,8.069,8.238,8.414,8.578,8.658,8.753,8.83,8.867,8.867,8.791,9.473,9.352,9.168,9.012,8.868,8.711,8.528,8.297,8.032,7.805,7.74,7.525,7.302,7.085,6.822,6.604,6.378,6.153,5.928,5.712,5.515,5.298,5.274,5.069,4.898,4.742,4.61,4.514,4.41,4.385,4.372,4.396,4.446,4.409,4.462,4.522,4.588,4.683,4.772,4.873,4.991,5.099,5.218,5.103,5.182,5.253,5.329,5.38,5.446,5.482,5.469,5.444,5.431,5.395,5.369,5.321,5.281,5.233,5.167,5.083,4.977,4.857,4.73,4.58,4.421,4.254,4.095,4.012,3.998,4.011,4.024,4.06,4.098,4.16,4.24,4.275,4.38,4.489,4.569,4.688,4.754,4.802,4.906,4.979,5.043,5.055,5.144,5.232,5.312,5.183,5.246,5.309,5.387,5.484,5.59,5.686,5.79,5.863,5.916,5.988,5.988,5.948,5.986,6.011,6.075,6.087,6.087,6.112,6.15,6.162,6.175,6.175,6.288,6.276,6.317,6.328,6.328,6.328,6.355,6.391,6.416,6.428,6.415,6.439,6.465,6.501,6.553,6.565,6.565,6.517,6.557,6.593,6.58,6.48,6.505,6.53,6.555,6.581,6.581,6.581,6.581,6.581,6.581,6.569,6.556,6.556,6.556,6.556,6.556,6.568,6.568,6.58,6.606,6.63,6.643,6.631,6.631,6.619,6.606,6.594,6.581,6.581,6.555,6.531,6.48,6.43,6.376,6.329,6.303,6.279,6.213,6.092,5.869,5.652,5.44,5.284,5.165,5.118,5.052,5.04,5.052,5.04,5.053,5.115,5.192,5.279,5.386,5.469,5.588,5.732,5.85,5.97,6.14,6.31,6.43,6.561,6.692,6.825,6.97,7.138,7.218,7.308,7.374,7.41,7.397,7.397,7.359,7.384,7.397,7.373,7.321,7.92,7.895,7.87,7.844,7.832,7.779,7.755,7.688,7.605,7.517,7.429,7.283,7.164,6.979,6.883,6.751,6.631,6.511,6.392,6.275,6.19,6.101,6.039,5.975,5.925,5.846,5.798,5.745,5.709,5.67,5.646,5.619,5.607,5.607,5.619,5.619,5.607,5.633,5.633,5.646,5.67,5.696,5.721,5.76,5.796,5.862,5.91,5.976,6.036,6.099,6.175,6.275,6.389,6.573,6.754,6.867,6.955,6.955,6.979,7.004,6.979,6.954,6.891,6.891,6.903,6.69,6.642,6.642,6.593,6.58,6.592,6.579,6.603,6.603,6.627,6.6,6.576,6.67,6.708,6.721,6.709,6.734,6.709,6.656,6.693,6.706,6.718,6.605,6.618,6.618,6.618,6.579,6.579,6.566,6.566,6.619,6.655,6.668,6.68,6.406,6.43,6.47,6.494,6.56,6.584,6.584,6.561,6.627,6.651,6.625,6.438,6.451,6.463,6.476,6.464,6.464,6.452,6.427,6.415,6.415,6.427,6.414,6.414,6.414,6.414,6.4,6.4,6.4,6.413,6.413,6.401,6.388,6.388,6.388,6.388,6.375,6.375,6.375,6.375,6.362,6.35,6.324,6.3,6.287,6.249,6.223,6.187,6.108,6.096,6.07,6.033,5.97,5.894,5.855,5.819,5.793,5.708,5.642,5.486,5.49,5.225,4.959,4.757,4.598,4.466,4.333,4.238,4.132,4.072,3.954,3.93,4.146,4.171,4.225,4.26,4.327,4.327,4.406,4.514,4.646,4.813,5.02,5.091,5.182,5.279,5.384,5.517,5.622,5.767,5.858,5.943,6.036,6.22,6.374,6.497,6.629,6.725,6.814,6.902,6.98,7.029,7.092,7.13,7.156,7.156,7.43,7.405,7.393,7.33,7.33,7.269,7.206,7.144,7.064,6.992,7.014,6.893,6.788,6.667,6.549,6.464,6.376,6.288,6.222,6.174,6.122,6.073,6.034,5.998,5.972,5.972,5.959,5.959,5.959,5.959,5.972,5.984,6.009,6.022,6.035,6.059,6.084,6.097,6.11,6.122,6.135,6.147,6.16,6.185,6.198,6.198,6.198,6.198,6.185,6.185,6.185,6.185,6.185,6.185,6.185,6.185,6.185,6.185,6.185,6.185,6.185,6.185,6.185,6.185,6.172,6.172,6.172,6.172,6.172,6.172,6.172,6.172,6.172,6.172,6.172,6.172,6.172,6.172,6.172,6.172,6.172,6.172,6.172,6.172,6.172,6.172,6.172,6.172,6.172,6.172,6.172,6.172,6.172,6.172,6.172,6.172,6.172,6.172,6.172,6.172,6.172,6.172,6.172,6.172,6.172,6.172,6.172,6.172,6.172,6.172,6.172,6.172,6.172,6.172,6.172,6.172
-0.024,-0.047,-0.073,-0.107,-0.142,-0.187,-0.234,-0.284,-0.368,-0.479,-0.614,-0.748,-0.836,-0.835,-0.8,-0.744,-0.69,-0.546,-0.415,-0.311,-0.167,-0.029,0.076,0.144,0.27,0.388,0.534,0.635,0.79,0.917,0.974,1.134,1.205,1.33,1.538,1.592,1.793,1.998,2.059,2.319,2.374,2.548,2.696,2.731,2.864,3.097,3.127,3.23,3.255,3.371,3.449,3.427,3.489,3.552,3.567,3.548,3.615,3.675,3.686,3.671,3.759,3.761,3.782,3.829,3.833,3.932,4.007,3.986,4.047,4.065,4.193,4.227,4.222,4.268,4.348,4.334,4.323,4.296,4.304,4.296,4.3,4.341,4.339,4.329,4.379,4.379,4.383,4.425,4.418,4.418,4.419,4.422,4.42,4.543,4.543,4.545,4.548,4.546,4.543,4.546,4.554,4.55,4.554,4.562,4.567,4.559,4.554,4.55,4.582,4.568,4.551,4.527,4.492,4.57,4.476,4.325,4.142,3.964,3.844,4.026,4.022,4.053,4.191,4.255,4.28,4.384,4.699,4.6,4.74,5.28,5.308,5.48,5.432,5.806,6.016,6.313,6.501,6.8,7.094,7.265,7.464,7.585,7.736,7.928,8.048,8.287,8.25,8.289,8.244,8.476,8.415,8.556,8.46,8.275,8.026,7.869,7.679,7.431,7.256,7.451,7.294,7.128,6.301,6.181,6.186,6.003,5.875,6.068,5.985,5.492,5.394,5.264,5.101,4.806,4.681,4.435,4.344,4.084,4.186,4.137,4.091,4.056,3.841,3.818,3.8,3.786,3.831,3.835,3.525,3.548,3.573,3.604,3.645,3.682,3.933,3.995,4.051,4.104,4.153,4.2,4.23,4.229,4.192,4.161,4.13,4.101,4.071,4.036,3.99,3.93,3.79,3.685,3.568,3.373,3.237,3.146,3.122,3.158,3.029,3.112,3.38,3.483,3.594,3.709,3.679,3.812,4.201,4.328,4.756,4.745,4.854,5.103,5.182,5.266,5.183,5.261,5.292,5.322,5.383,5.481,5.514,6.206,6.283,6.321,6.333,6.367,6.391,6.49,6.526,6.564,6.588,6.592,6.592,6.62,6.589,6.518,6.521,6.674,6.569,6.558,6.584,6.606,6.589,6.568,6.565,6.609,6.612,6.615,6.615,6.57,6.551,6.568,6.587,6.65,6.656,6.656,6.649,6.633,7.503,7.501,7.492,7.399,7.396,7.402,7.464,7.46,7.461,7.457,7.461,7.447,7.45,7.45,7.441,7.444,7.441,7.442,7.437,7.427,7.435,7.435,7.425,7.428,7.419,7.412,7.494,7.488,7.429,7.42,7.413,7.428,7.421,7.405,7.4,7.415,7.406,7.397,7.245,7.17,7.026,6.885,6.7,6.537,6.636,6.618,6.709,6.67,6.737,6.71,6.787,7.01,7.094,7.21,7.411,7.409,7.557,7.607,7.75,7.949,7.971,8.113,8.278,8.428,8.531,8.512,8.576,8.617,8.708,8.752,8.816,8.941,8.957,8.964,8.34,8.286,8.707,8.738,8.507,8.506,8.498,8.424,8.375,8.232,8.488,8.379,8.236,8.122,7.999,7.663,7.551,7.441,7.319,7.224,7.137,6.924,6.852,6.789,6.73,6.679,6.789,6.752,6.713,6.68,6.661,6.642,6.63,6.628,6.616,6.6,6.611,6.624,6.637,6.652,6.675,6.7,6.757,6.792,6.795,6.848,6.907,6.778,6.882,7.03,7.202,7.382,7.491,7.744,7.741,7.708,7.678,7.608,7.549,7.446,7.282,7.241,7.175,7.102,7.061,6.941,6.222,6.172,6.025,5.993,6.094,6.123,6.105,6.104,6.823,6.813,5.948,5.81,5.777,5.839,5.782,5.732,6.216,6.196,5.646,5.655,5.634,5.694,5.679,5.71,5.786,5.786,6.287,5.804,5.815,6.289,6.273,6.263,6.07,6.1,6.379,6.361,6.365,6.344,6.339,6.351,6.351,6.35,6.291,6.302,6.31,6.213,6.228,6.232,6.277,6.279,6.287,6.293,6.298,6.502,6.511,6.509,6.51,6.511,6.51,6.511,6.508,6.522,6.528,6.524,6.522,6.525,6.524,6.527,6.548,6.544,6.53,6.5,6.466,6.416,6.188,6.071,5.897,5.699,5.531,5.456,5.343,5.38,5.464,5.89,6.017,6.077,6.234,6.495,6.613,6.807,7.088,7.441,7.683,7.929,8.143,8.357,8.629,8.878,9.155,9.392,9.648,9.897,10.111,10.275,10.421,10.527,10.528,10.481,10.507,10.471,10.467,10.519,10.158,9.998,9.766,9.569,9.367,9.061,8.813,8.494,8.044,7.814,7.794,7.173,6.957,6.628,6.417,6.066,5.743,5.525,5.564,5.21,5.0,4.821,4.514,4.34,4.035,3.928,4.129,4.076,3.671,3.677,3.705,3.814,3.872,3.942,4.092,4.176,4.27,4.438,4.537,4.648,4.763,4.867,4.982,5.063,5.134,5.199,5.256,5.305,5.323,5.353,5.329,5.302,5.266,5.224,5.173,5.119,5.053,4.969,4.876,4.732,4.609,4.478,4.334,4.176,4.114,3.889,3.784,3.752,3.756,3.787,3.711,3.772,3.816,3.866,4.184,4.204,4.272,4.347,4.448,4.587,4.718,4.806,4.826,4.829,4.895,4.979,5.049,5.129,5.333,5.402,5.415,5.477,5.511,5.542,5.609,5.729,5.898,5.969,6.162,6.282,6.312,6.087,6.119,6.358,6.433,6.46,6.44,6.476,6.497,6.507,6.501,6.359,6.408,6.417,6.306,6.394,6.402,6.385,6.402,6.416,6.7,6.689,6.687,6.747,6.761,6.769,6.763,6.769,6.558,6.574,6.571,6.561,6.645,6.66,6.657,6.688,6.694,6.694,6.63,6.619,6.616,6.613,6.607,6.612,6.61,6.606,6.608,6.6,6.601,6.597,6.596,6.615,6.621,6.618,6.607,6.604,6.595,6.582,6.68,6.99,7.205,7.173,7.135,7.043,7.001,6.959,6.912,6.788,6.727,6.632,6.507,6.278,6.027,5.607,5.493,5.629,5.58,5.563,5.655,5.547,5.576,5.745,5.816,5.712,6.152,6.277,6.298,6.572,6.731,6.872,7.215,7.403,6.944,7.103,7.383,7.612,7.755,7.897,8.304,7.997,8.256,8.316,8.21,8.198,8.22,8.279,8.29,8.372,8.111,8.087,8.21,8.101,8.076,8.089,8.057,8.02,7.918,7.858,7.648,7.612,7.493,7.267,7.134,6.907,6.773,6.641,6.628,6.508,6.396,6.287,6.192,6.11,6.033,5.958,5.893,5.826,5.776,5.506,5.471,5.437,5.414,5.394,5.378,5.372,5.371,5.359,5.377,5.381,5.391,5.41,5.435,5.458,5.489,5.528,5.571,5.622,5.676,5.737,5.782,5.851,5.903,6.029,6.166,6.342,6.472,6.574,6.616,6.625,6.536,6.514,6.478,6.535,6.47,6.45,6.636,6.634,6.615,6.585,6.552,6.52,6.339,6.338,6.458,6.279,6.283,6.62,6.63,6.622,6.656,6.637,6.637,6.625,6.605,6.537,6.527,6.571,6.563,6.548,6.576,6.549,6.537,6.553,6.523,6.525,6.577,6.594,6.631,6.61,6.588,6.66,6.689,6.652,6.679,6.693,6.704,6.742,6.734,6.873,6.864,6.636,6.648,6.653,6.627,6.632,6.629,6.557,6.546,6.534,6.521,6.526,6.521,6.519,6.521,6.52,6.515,6.581,6.583,6.584,6.584,6.585,6.584,6.579,6.591,6.59,6.586,6.574,6.568,6.559,6.594,6.631,6.615,6.605,6.579,6.557,6.614,6.585,6.542,6.421,6.386,6.342,6.377,6.337,6.296,6.246,6.162,6.227,6.171,6.09,5.889,5.58,5.335,5.089,4.931,4.75,4.634,4.479,4.484,4.425,4.333,4.393,4.384,4.522,4.567,4.532,4.553,4.637,4.857,4.875,4.997,5.223,5.356,5.515,5.622,5.747,5.835,5.999,6.113,6.305,6.447,6.577,6.725,6.849,6.858,7.076,7.204,7.315,7.477,7.407,7.607,7.683,7.645,7.792,7.822,7.843,7.739,7.731,7.744,7.717,7.622,7.48,7.428,7.318,7.247,7.168,7.18,7.081,6.971,6.816,6.71,6.607,6.516,6.255,6.183,6.116,6.054,6.0,5.953,5.92,5.888,5.869,5.854,5.845,5.839,5.836,5.838,5.844,5.853,5.861,5.873,5.887,5.898,5.906,5.916,5.925,5.935,5.942,5.946,5.952,5.959,5.963,5.962,5.96,5.963,5.959,5.96,5.961,5.96,5.956,5.953,5.954,5.951,5.948,5.949,5.943,5.941,5.94,5.94,5.933,5.934,5.931,5.931,5.93,5.933,5.931,5.928,5.927,5.925,5.922,5.922,5.918,5.922,5.92
-0.058,-0.053,-0.059,-0.07,-0.089,-0.113,-0.145,-0.179,-0.221,-0.26,-0.317,-0.393,-0.504,-0.629,-0.761,-0.832,-0.872,-0.857,-0.796,-0.725,-0.61,-0.521,-0.374,-0.255,-0.155,0.004,0.106,0.229,0.313,0.428,0.563,0.664,0.764,0.789,0.875,0.944,0.989,1.045,1.085,1.179,1.217,1.301,1.383,1.44,1.467,1.497,1.583,1.63,1.668,1.744,1.813,1.835,1.942,1.931,1.972,2.057,2.056,2.141,2.181,2.174,2.185,2.172,2.183,2.275,2.275,2.242,2.255,2.256,2.237,2.226,2.261,2.255,2.264,2.274,2.269,2.266,2.196,2.174,2.319,2.436,2.423,2.426,2.381,2.383,2.381,2.379,2.354,2.347,2.345,2.428,2.426,2.421,2.419,2.42,2.422,2.595,2.596,2.597,2.598,2.601,2.6,2.598,2.599,2.605,2.605,2.608,2.618,2.622,2.615,2.61,2.744,2.737,2.726,2.711,3.016,2.985,2.931,2.848,2.524,2.344,2.165,2.538,2.462,2.438,2.535,2.573,2.796,2.787,2.884,3.251,3.33,3.466,3.402,3.568,4.118,4.355,4.546,5.06,5.372,5.564,5.868,6.057,6.212,6.581,6.755,7.111,7.081,7.204,7.237,7.306,7.543,7.636,7.622,7.761,7.161,7.064,7.236,7.098,6.834,6.831,6.67,6.679,6.841,6.684,6.424,6.281,6.04,6.075,5.948,5.755,5.643,5.511,5.384,5.128,4.998,5.094,4.896,4.694,4.733,4.636,4.414,4.337,4.281,4.233,4.361,4.329,4.103,4.083,4.066,4.051,4.05,4.136,4.156,4.179,4.387,4.425,4.462,4.506,4.562,4.618,4.672,4.723,4.771,4.806,4.815,4.791,4.761,4.731,4.702,4.672,4.639,4.596,4.611,4.535,4.438,4.345,4.212,4.076,3.973,4.023,4.036,4.093,4.261,4.354,4.455,4.602,4.729,4.846,4.965,5.096,5.426,5.572,5.688,5.813,5.965,6.05,6.186,6.265,6.422,6.577,6.64,6.741,6.95,6.989,7.129,7.199,7.369,7.458,7.482,7.532,7.623,7.659,7.738,7.756,7.77,7.839,7.809,7.74,7.814,7.808,7.748,7.738,7.786,7.861,7.845,7.861,7.867,7.862,7.993,7.985,8.01,8.035,8.017,7.986,7.959,7.971,8.013,8.012,8.011,8.026,8.013,8.004,7.985,7.978,7.972,7.968,8.047,8.048,8.045,8.045,8.007,8.009,8.006,8.007,8.007,8.001,8.001,7.999,7.999,7.996,7.988,7.99,7.992,7.986,7.985,7.979,7.972,8.054,8.015,8.005,7.996,7.766,7.753,7.743,7.73,7.576,7.57,7.562,7.747,7.72,7.658,7.357,7.116,6.926,6.724,6.637,6.989,7.052,7.075,6.728,6.928,7.0,6.98,7.073,7.243,7.321,7.45,7.597,7.613,7.758,7.967,8.11,8.076,8.252,8.362,8.449,8.462,8.532,8.611,8.683,8.71,8.686,8.726,8.664,8.636,8.66,8.565,8.584,8.89,8.723,8.737,8.734,8.555,8.516,8.412,8.33,8.134,8.02,7.906,7.728,7.6,7.483,7.269,7.163,7.064,6.937,6.859,6.785,6.719,6.658,6.557,6.509,6.469,6.429,6.395,6.372,6.351,6.337,6.332,6.321,6.307,6.311,6.321,6.334,6.348,6.369,6.394,6.447,6.421,6.457,6.504,6.622,6.691,6.786,6.919,7.19,7.369,7.578,7.64,7.656,7.551,7.512,7.576,7.512,7.453,7.399,7.334,7.371,7.301,7.272,7.15,7.08,7.084,7.037,6.994,6.996,6.965,7.004,6.428,6.396,6.946,6.429,6.291,6.335,6.377,6.328,6.254,6.205,6.113,6.652,6.639,6.619,6.601,6.583,6.625,6.614,6.604,6.586,6.581,6.603,6.548,6.539,6.527,6.527,6.634,6.729,6.738,6.728,6.772,6.77,6.773,6.775,6.721,6.727,6.737,6.818,6.826,6.839,7.011,7.018,7.023,7.029,7.035,7.051,7.052,7.058,7.059,7.059,7.06,7.06,7.061,7.059,7.068,7.075,7.074,7.073,7.074,7.074,7.077,7.097,7.349,7.337,7.313,7.281,7.026,6.962,6.859,6.705,6.445,6.271,6.168,5.954,5.971,6.037,6.229,6.347,6.435,6.585,6.722,6.893,7.249,7.227,7.449,7.795,7.912,8.15,8.27,8.521,8.821,9.028,9.264,9.498,9.822,10.04,10.271,10.427,10.545,10.419,10.606,10.765,10.719,10.661,10.574,10.298,10.057,9.786,9.595,9.266,9.068,8.83,8.603,8.478,8.25,7.875,7.656,7.471,6.953,6.741,6.669,6.458,5.895,5.682,5.6,5.224,5.078,4.894,4.684,4.543,4.426,4.318,4.255,4.22,4.349,4.368,4.41,4.464,4.53,4.804,4.886,4.977,4.851,4.947,5.054,5.167,5.274,5.365,5.449,5.523,5.591,5.651,5.703,5.741,5.763,5.751,5.728,5.695,5.657,5.609,5.556,5.494,5.417,5.328,5.227,5.109,5.018,4.878,4.726,4.548,4.347,4.238,4.185,4.4,4.419,4.459,4.214,4.267,4.358,4.327,4.386,4.59,4.762,4.856,5.513,5.602,5.858,5.947,6.014,6.074,6.056,6.126,6.199,6.271,6.398,6.42,6.485,6.89,6.76,6.83,7.133,7.191,7.027,7.534,7.588,7.184,7.553,7.584,7.177,7.193,7.146,7.224,7.24,7.177,7.196,7.193,7.173,7.166,7.092,6.915,6.923,6.869,6.99,7.007,6.972,6.963,6.863,6.945,6.947,7.036,6.941,6.943,6.986,6.985,6.996,7.005,6.997,6.996,7.063,7.064,7.071,7.077,7.078,7.979,7.971,7.967,7.945,7.938,7.933,7.93,7.926,7.927,7.921,7.92,7.917,7.915,7.929,7.937,7.937,7.929,7.925,7.917,7.905,8.003,8.426,8.406,8.377,8.342,8.303,8.202,8.161,8.115,8.094,8.035,7.95,6.995,6.791,6.552,6.409,6.272,6.028,5.997,5.943,6.16,6.17,6.258,6.325,6.386,6.198,6.301,6.313,6.478,6.622,6.938,7.023,7.183,7.36,7.532,7.879,8.051,8.192,8.035,8.237,8.374,8.523,8.604,8.655,8.741,8.786,8.627,8.767,8.781,8.678,8.66,8.637,8.23,8.212,8.369,8.059,8.03,8.153,8.098,7.95,7.911,7.825,7.576,7.406,7.275,7.146,7.013,6.874,6.744,6.622,6.368,6.262,6.164,6.076,6.0,5.925,5.857,5.789,5.637,5.59,5.552,5.517,5.49,5.468,5.451,5.442,5.439,5.429,5.439,5.445,5.454,5.47,5.493,5.516,5.545,5.801,5.841,5.885,5.937,5.985,6.045,6.112,6.166,6.263,6.389,6.59,6.753,6.873,6.956,6.98,7.071,7.13,7.107,7.014,6.977,6.985,6.926,6.902,6.945,6.94,6.911,6.953,6.93,6.953,6.819,6.816,6.904,6.893,6.896,6.933,6.918,6.991,6.87,6.861,6.932,6.934,6.923,7.487,7.492,6.899,6.97,6.958,7.268,7.299,7.279,7.28,7.281,7.323,7.325,7.328,7.356,7.322,7.348,7.346,7.277,7.306,7.286,7.287,7.297,7.341,7.336,7.327,7.333,7.386,7.391,7.396,7.391,7.386,7.376,7.361,7.355,7.357,7.354,7.352,7.394,7.393,7.389,7.388,7.389,7.391,7.391,7.391,7.391,7.387,7.395,7.396,7.394,7.384,7.378,7.369,7.406,7.46,7.445,7.434,7.412,7.316,7.289,7.26,7.073,7.034,6.998,7.162,7.122,7.082,6.873,6.826,6.721,6.762,6.713,6.783,6.648,6.04,5.637,5.415,5.095,4.814,4.692,5.095,5.014,4.723,4.58,4.558,4.445,4.502,4.537,4.841,4.916,4.902,5.095,5.194,5.159,5.185,5.317,5.641,5.755,5.826,5.965,6.092,6.077,6.201,6.338,6.397,6.511,6.809,6.797,6.924,7.215,7.049,7.156,7.522,7.615,7.576,7.76,7.811,7.745,7.715,7.729,7.712,7.708,7.684,7.594,7.552,7.538,7.475,7.407,7.224,7.141,7.046,6.939,6.832,6.726,6.548,6.453,6.366,6.29,6.221,6.22,6.166,6.117,6.079,6.045,6.023,6.005,5.994,5.986,5.982,5.983,5.987,5.995,6.003,6.014,6.027,6.039,6.048,6.058,6.067,6.077,6.084,6.089,6.095,6.102,6.106,6.107,6.105,6.107,6.105,6.105,6.106,6.105,6.102,6.099,6.099,6.097,6.094,6.094,6.089,6.087,6.086,6.085,6.08,6.079,6.077,6.076,6.075,6.077,6.076,6.074,6.073,6.071,6.068,6.067,6.064,6.066,6.065,6.064
3.735,3.745,3.734,3.721,3.699,3.673,3.639,3.603,3.558,3.511,3.45,3.365,3.254,3.121,2.987,2.899,2.881,2.917,2.973,3.026,3.144,3.234,3.339,3.44,3.539,3.644,3.76,3.886,4.009,4.122,4.223,4.31,4.714,4.771,4.834,4.905,4.954,5.01,5.063,5.106,5.141,5.201,5.171,5.226,5.267,5.292,5.327,5.369,5.407,5.437,5.448,5.472,5.454,5.443,5.321,5.296,5.304,5.318,5.299,5.293,5.28,5.266,5.251,5.249,5.252,5.349,5.337,5.342,5.345,5.328,5.307,5.296,5.314,5.325,5.322,5.318,5.303,5.178,5.164,5.146,5.135,5.144,5.135,5.14,5.136,5.134,5.124,5.118,5.119,5.123,5.12,5.112,5.113,5.114,5.117,5.115,5.117,5.117,5.119,5.122,5.12,5.116,5.12,5.128,5.123,5.128,5.135,5.14,5.132,5.127,5.123,5.116,5.103,5.086,5.062,5.026,4.964,4.87,4.718,4.521,4.343,4.223,4.17,4.166,4.197,4.243,4.306,4.394,4.964,5.085,5.212,5.352,5.511,5.682,5.854,6.037,6.233,6.443,6.642,7.231,7.421,7.609,7.78,7.96,8.13,8.281,8.407,8.527,8.61,8.669,8.309,8.304,8.28,8.219,8.107,8.01,7.889,7.743,7.585,7.431,6.468,6.292,6.135,5.978,5.829,5.69,5.569,5.436,5.311,5.183,5.053,4.97,4.894,4.759,4.629,4.497,4.3,4.175,4.067,3.976,3.89,3.819,3.771,4.025,3.99,3.96,3.937,3.92,3.905,3.89,3.894,3.91,3.933,3.958,3.988,4.029,4.066,4.113,4.174,4.23,4.283,4.333,4.38,4.409,4.408,4.371,4.34,4.309,4.28,4.25,4.215,4.17,4.109,4.026,3.921,3.804,3.663,3.527,3.436,3.412,3.448,3.521,3.604,3.703,3.806,3.916,4.032,4.15,4.27,4.397,4.524,4.637,4.753,4.862,4.959,5.039,5.123,5.599,5.677,5.74,5.803,5.864,5.92,5.952,6.014,6.089,6.028,6.081,6.093,6.117,6.156,6.192,6.231,6.242,6.246,6.235,6.196,6.165,6.135,6.138,5.852,5.835,5.824,5.806,5.79,5.773,5.765,5.762,5.756,5.748,5.851,5.851,5.827,5.808,5.802,5.822,5.84,5.831,5.831,5.824,5.808,5.802,5.9,5.891,5.886,5.883,5.888,5.888,5.884,5.885,5.881,5.885,5.88,5.882,5.882,5.874,5.876,5.874,5.874,5.87,5.86,5.867,5.867,5.858,5.86,5.852,5.845,5.927,5.921,5.91,5.901,5.894,5.879,5.871,5.856,5.85,5.845,5.836,5.827,5.792,5.717,5.573,5.347,5.163,5.054,4.984,4.966,4.983,5.014,5.081,5.149,5.226,5.323,5.818,5.933,6.045,6.18,6.328,6.479,6.623,6.779,6.918,7.06,7.187,7.49,7.592,7.664,7.729,7.812,7.876,7.92,7.963,8.001,8.018,7.625,7.653,7.664,7.685,7.716,7.73,7.741,7.733,7.714,7.665,7.589,7.5,7.091,6.972,6.858,6.735,6.604,6.492,6.382,6.278,6.182,6.095,6.022,5.95,5.686,5.627,5.577,5.53,5.493,5.454,5.421,5.402,5.383,5.371,5.369,5.357,5.341,5.352,5.365,5.378,5.393,5.416,5.441,5.498,5.533,5.569,5.622,5.681,5.756,5.86,6.009,6.197,6.377,6.486,6.523,6.52,6.487,6.457,6.383,6.34,6.237,6.306,6.241,6.176,6.104,6.064,5.962,5.893,5.843,5.769,5.737,5.726,5.557,5.54,5.495,5.466,5.457,5.446,5.309,5.275,5.245,5.189,5.326,5.282,5.261,5.265,5.248,5.227,5.203,5.187,5.17,5.161,5.16,5.352,5.349,5.359,5.363,5.348,5.339,5.343,5.374,5.406,5.408,5.412,5.416,5.411,5.517,5.517,5.516,5.524,5.535,5.543,5.551,5.565,5.57,5.578,5.681,5.688,5.694,5.699,5.698,5.706,5.705,5.706,5.707,5.706,5.707,5.704,5.717,5.723,5.72,5.718,5.721,5.72,5.723,5.744,5.74,5.726,5.696,5.662,5.612,5.54,5.423,5.249,5.048,4.88,4.805,4.795,4.832,4.916,5.024,5.152,5.289,5.446,5.604,5.78,5.974,6.192,6.418,6.66,6.906,7.143,7.384,8.238,8.487,8.715,8.952,9.186,9.41,9.624,9.803,9.944,10.05,10.138,10.129,10.155,10.119,10.045,9.946,9.817,9.657,9.469,9.271,9.069,8.852,8.605,7.183,6.961,6.731,6.518,6.298,6.082,5.867,5.656,5.45,5.239,5.122,4.91,4.701,4.492,4.313,4.13,3.975,3.843,3.736,3.654,4.0,3.978,3.983,4.011,4.062,4.12,4.19,4.271,4.355,4.449,4.538,4.638,5.349,5.464,5.568,5.656,5.737,5.808,5.872,5.93,5.979,5.997,6.027,6.003,5.976,5.939,5.898,5.847,5.793,5.727,5.643,5.55,5.435,5.313,5.181,5.037,4.879,4.76,4.536,4.448,4.416,4.42,4.451,4.498,4.558,4.61,4.46,4.517,4.577,4.645,4.72,4.822,4.914,5.002,5.09,5.156,5.222,5.287,5.353,5.424,5.498,5.569,5.638,5.711,5.774,5.839,5.908,5.975,6.145,6.197,6.268,6.335,6.384,6.414,6.445,6.477,6.502,6.515,6.542,6.349,6.367,6.388,6.39,6.383,6.38,6.372,6.382,6.368,6.384,6.392,6.318,6.335,6.34,6.324,6.313,6.32,6.323,6.337,6.345,6.345,6.351,6.346,6.463,6.459,6.449,6.449,6.465,6.461,6.471,6.477,6.476,6.475,6.464,6.461,6.525,6.519,6.512,6.51,6.506,6.508,6.5,6.501,6.497,6.496,6.515,6.521,6.518,6.507,6.504,6.495,6.482,6.58,6.89,6.869,6.837,6.799,6.76,6.718,6.676,6.629,6.57,6.509,6.414,6.258,6.029,5.778,5.594,4.547,4.484,4.473,4.456,4.464,4.478,4.507,4.549,4.62,4.701,4.815,5.741,5.873,6.022,6.182,6.323,6.489,6.658,6.831,6.991,7.143,7.276,7.419,7.961,8.096,8.192,8.263,8.324,8.386,8.424,8.447,8.468,8.479,8.074,8.048,8.024,8.009,7.991,7.966,7.942,7.91,7.873,7.809,7.75,7.673,7.281,7.161,7.036,6.903,6.774,6.64,6.507,6.379,6.259,6.147,5.744,5.65,5.568,5.496,5.421,5.356,5.289,5.239,5.195,5.161,5.127,5.103,5.083,5.067,5.062,5.061,5.049,5.066,5.07,5.08,5.099,5.125,5.148,5.179,5.218,5.26,5.306,5.361,5.421,5.482,5.551,5.603,5.737,5.874,6.05,6.213,6.316,6.357,6.367,6.356,6.334,6.309,6.29,6.246,6.227,6.202,6.178,6.159,6.146,6.113,6.09,6.068,6.067,6.464,6.461,6.465,6.446,6.456,6.452,6.429,6.41,6.399,6.387,6.363,6.448,6.438,6.431,6.442,6.428,6.393,6.387,6.375,6.384,6.354,6.368,6.367,6.384,6.394,6.394,6.371,6.364,6.393,6.373,6.307,6.321,6.323,6.324,6.316,6.326,6.317,6.306,6.318,6.323,6.328,6.333,6.33,6.323,6.311,6.499,6.496,6.501,6.496,6.494,6.496,6.495,6.49,6.49,6.492,6.493,6.493,6.494,6.493,6.488,6.499,6.499,6.495,6.482,6.476,6.467,6.502,6.584,6.568,6.558,6.532,6.51,6.481,6.452,6.409,6.37,6.335,6.29,6.251,6.211,6.17,6.121,6.089,6.055,6.0,5.919,5.759,5.45,5.184,4.977,4.819,4.693,4.578,4.479,4.407,4.149,4.11,4.097,4.087,4.107,4.152,4.218,4.298,4.382,4.47,4.573,4.694,5.43,5.563,5.666,5.781,5.906,6.03,6.16,6.274,6.402,6.544,6.657,6.768,6.892,7.014,7.144,7.272,7.383,7.487,7.582,7.674,7.75,7.708,7.754,7.784,7.805,7.815,7.817,7.808,7.782,7.74,7.697,7.646,7.178,7.108,7.028,6.943,6.844,6.733,6.627,6.521,6.417,6.327,6.242,6.17,5.904,5.841,5.79,5.743,5.71,5.678,5.659,5.643,5.634,5.629,5.626,5.628,5.634,5.643,5.651,5.663,5.677,5.688,5.696,5.706,5.715,5.725,5.732,5.736,5.742,5.749,5.753,5.752,5.75,5.753,5.749,5.75,5.751,5.75,5.746,5.743,5.744,5.741,5.738,5.739,5.733,5.731,5.73,5.73,5.723,5.724,5.721,5.721,5.72,5.723,5.721,5.718,5.717,5.715,5.712,5.712,5.708,5.712,5.71,5.708,5.709,5.706
3.741,3.746,3.74,3.729,3.71,3.686,3.654,3.62,3.578,3.532,3.475,3.399,3.297,3.172,3.04,2.939,2.899,2.914,2.959,3.03,3.115,3.204,3.304,3.405,3.505,3.608,3.721,3.844,3.967,4.082,4.587,4.679,4.779,4.849,4.913,4.982,5.037,5.093,5.146,5.192,5.23,5.283,5.15,5.207,5.253,5.283,5.317,5.357,5.395,5.428,5.445,5.467,5.461,5.35,5.332,5.308,5.307,5.317,5.307,5.3,5.288,5.275,5.26,5.255,5.255,5.254,5.244,5.245,5.247,5.236,5.217,5.204,5.213,5.224,5.226,5.223,5.211,5.189,5.174,5.156,5.143,5.146,5.141,5.143,5.141,5.139,5.131,5.124,5.122,5.125,5.123,5.118,5.116,5.117,5.119,5.118,5.119,5.12,5.121,5.124,5.123,5.121,5.122,5.128,5.128,5.131,5.141,5.145,5.138,5.133,5.129,5.122,5.111,5.096,5.074,5.043,4.989,4.906,4.774,4.594,4.415,4.279,4.203,4.179,4.195,4.233,4.29,4.369,4.666,4.78,4.904,5.04,5.192,5.358,5.528,5.708,5.899,6.103,6.304,6.496,7.285,7.474,7.649,7.826,8.0,8.157,8.293,8.416,8.311,8.38,8.427,8.437,8.423,8.374,8.28,8.183,8.07,7.932,7.78,7.627,6.666,6.493,6.332,6.175,6.024,5.881,5.754,5.623,5.496,5.368,5.339,5.207,5.08,4.946,4.816,4.684,4.486,4.359,4.246,4.149,4.061,3.984,4.128,4.08,4.041,4.009,3.984,3.964,3.947,3.932,3.931,3.942,3.962,3.985,4.014,4.052,4.089,4.133,4.189,4.245,4.299,4.35,4.398,4.433,4.442,4.418,4.388,4.358,4.329,4.299,4.266,4.223,4.168,4.092,3.995,3.884,3.751,3.615,3.512,3.466,3.479,3.536,3.612,3.705,3.806,3.914,4.027,4.144,4.263,4.388,4.514,4.631,4.747,4.859,4.96,5.045,5.662,5.741,5.819,5.886,5.949,6.011,6.068,6.107,6.162,6.232,5.979,6.03,6.054,6.077,6.112,6.148,6.187,6.205,6.213,6.207,6.177,6.147,5.916,5.91,5.919,5.909,5.898,5.882,5.866,5.849,5.839,5.834,5.928,5.92,5.921,5.921,5.903,5.884,5.875,5.887,5.903,5.902,5.901,5.896,5.883,5.874,5.871,5.864,5.858,5.854,5.857,5.858,5.855,5.855,5.852,5.854,5.851,5.852,5.852,5.846,5.846,5.844,5.844,5.841,5.833,5.835,5.837,5.831,5.83,5.824,5.817,5.899,5.893,5.883,5.874,5.867,5.854,5.844,5.831,5.823,5.817,5.809,5.801,5.774,5.712,5.591,5.395,5.205,5.074,4.987,4.951,4.953,4.976,5.031,5.097,5.169,5.66,5.753,5.863,5.973,6.102,6.244,6.392,6.537,6.691,6.834,7.309,7.44,7.55,7.655,7.736,7.806,7.885,7.953,8.003,8.049,7.689,7.712,7.723,7.747,7.761,7.78,7.808,7.826,7.84,7.837,7.822,7.783,7.417,7.335,7.233,7.119,7.005,6.884,6.756,6.639,6.527,6.421,6.322,6.232,5.855,5.781,5.715,5.654,5.6,5.552,5.512,5.472,5.438,5.415,5.394,5.38,5.375,5.364,5.35,5.354,5.364,5.377,5.391,5.412,5.437,5.49,5.524,5.56,5.607,5.664,5.733,5.828,5.961,6.134,6.313,6.442,6.504,6.52,6.5,6.461,6.607,6.543,6.469,6.402,6.337,6.271,6.201,6.134,6.061,5.991,5.934,5.866,5.823,5.604,5.573,5.551,5.514,5.482,5.466,5.454,5.316,5.289,5.26,5.41,5.351,5.302,5.274,5.269,5.256,5.237,5.214,5.196,5.179,5.168,5.364,5.358,5.353,5.36,5.364,5.355,5.345,5.345,5.368,5.398,5.407,5.413,5.517,5.515,5.518,5.52,5.519,5.525,5.535,5.543,5.551,5.564,5.671,5.678,5.683,5.689,5.695,5.7,5.701,5.707,5.708,5.708,5.709,5.709,5.71,5.708,5.717,5.724,5.723,5.722,5.723,5.723,5.726,5.746,5.745,5.733,5.709,5.677,5.633,5.569,5.466,5.312,5.123,4.949,4.846,4.811,4.828,4.894,4.991,5.11,5.243,5.393,5.549,5.72,5.907,6.116,6.338,6.573,6.818,7.056,7.295,8.146,8.395,8.629,8.865,9.099,9.326,9.544,9.733,9.889,10.107,10.204,10.273,10.311,10.295,10.237,10.15,10.032,9.883,9.705,9.514,9.315,7.904,7.666,7.439,7.217,6.989,6.771,6.552,6.336,6.12,5.908,5.601,5.39,5.174,4.961,4.751,4.542,4.354,4.17,4.008,3.867,3.75,3.658,3.894,3.859,3.854,3.873,3.915,3.969,4.035,4.111,4.193,4.284,4.374,5.07,5.177,5.29,5.397,5.491,5.575,5.649,5.717,5.777,5.829,5.867,5.889,5.877,5.854,5.821,5.783,5.735,5.682,5.62,5.543,5.454,5.346,5.228,5.1,4.96,4.808,4.63,4.467,4.358,4.305,4.294,4.313,4.353,4.408,4.261,4.311,4.367,4.426,4.492,4.563,4.657,4.75,4.839,4.928,4.999,5.066,5.133,5.198,5.268,5.34,5.412,5.482,5.553,5.618,5.68,5.747,5.817,5.987,6.045,6.111,6.179,6.233,6.27,6.303,6.334,6.362,6.378,6.302,6.314,6.33,6.35,6.357,6.354,6.351,6.344,6.349,6.341,6.349,6.362,6.381,6.398,6.406,6.397,6.386,6.388,6.39,6.402,6.411,6.413,6.418,6.417,6.428,6.429,6.421,6.42,6.43,6.431,6.438,6.444,6.445,6.445,6.537,6.533,6.529,6.522,6.517,6.514,6.51,6.511,6.505,6.504,6.501,6.499,6.513,6.521,6.521,6.513,6.509,6.501,6.489,6.587,6.9,6.88,6.851,6.816,6.777,6.736,6.695,6.649,6.594,6.535,6.45,6.315,6.111,5.872,5.672,5.535,5.452,5.421,5.401,5.401,5.411,5.435,5.472,5.533,5.609,5.579,5.699,5.827,5.971,6.126,6.271,6.431,6.597,6.769,6.932,7.085,7.226,7.635,7.777,7.914,8.022,8.103,8.169,8.232,8.277,8.306,8.33,8.144,8.144,8.126,8.103,8.086,8.068,8.045,8.021,7.992,7.956,7.901,7.542,7.471,7.385,7.274,7.153,7.022,6.893,6.76,6.628,6.498,6.376,6.261,5.855,5.757,5.671,5.595,5.52,5.452,5.384,5.33,5.283,5.245,5.21,5.183,5.161,5.144,5.135,5.132,5.122,5.132,5.138,5.147,5.163,5.186,5.209,5.238,5.275,5.315,5.359,5.411,5.469,5.529,5.596,5.673,5.77,5.896,6.058,6.221,6.341,6.404,6.428,6.427,6.411,6.388,6.368,6.331,6.707,6.682,6.658,6.638,6.623,6.594,6.57,6.547,6.539,6.535,6.532,6.534,6.521,6.524,6.52,6.505,6.487,6.474,6.465,6.441,6.424,6.413,6.405,6.41,6.401,6.374,6.362,6.35,6.353,6.333,6.336,6.337,6.35,6.36,6.363,6.348,6.337,6.363,6.342,6.273,6.286,6.292,6.393,6.388,6.394,6.389,6.38,6.386,6.391,6.396,6.401,6.4,6.395,6.485,6.474,6.468,6.47,6.467,6.465,6.466,6.465,6.461,6.46,6.461,6.463,6.463,6.463,6.463,6.459,6.467,6.468,6.466,6.456,6.45,6.441,6.478,6.559,6.544,6.533,6.511,6.489,6.462,6.433,6.394,6.355,6.319,6.277,6.237,6.197,6.157,6.11,6.074,5.905,5.856,5.784,5.649,5.389,5.121,4.899,4.723,4.583,4.461,4.356,4.142,4.077,4.031,4.009,3.996,4.006,4.041,4.098,4.173,4.255,4.339,5.038,5.153,5.283,5.415,5.527,5.641,5.763,5.887,6.014,6.133,6.257,6.394,6.614,6.728,6.85,6.971,7.098,7.227,7.343,7.45,7.548,7.641,7.822,7.887,7.938,7.974,7.999,8.013,8.018,8.014,7.993,7.958,7.916,7.168,7.105,7.037,6.961,6.878,6.783,6.677,6.57,6.464,6.36,6.265,6.178,6.102,6.033,5.968,5.914,5.865,5.827,5.793,5.771,5.753,5.742,5.734,5.73,5.731,5.735,5.743,5.751,5.762,5.775,5.787,5.796,5.806,5.815,5.825,5.832,5.837,5.843,5.85,5.854,5.855,5.853,5.855,5.853,5.853,5.854,5.853,5.85,5.847,5.847,5.845,5.842,5.842,5.837,5.835,5.834,5.833,5.828,5.827,5.825,5.824,5.823,5.825,5.824,5.822,5.821,5.819,5.816,5.815,5.812,5.814,5.813,5.812,5.812,5.809,5.809,5.808,5.807,5.807,5.807,5.809,5.808,5.807
