# Supplementary material for: Passive wheels – A new localization system for automated guided vehicles
Source: Heliyon. 2024 Jul 20;10(15):e34967. doi: 10.1016/j.heliyon.2024.e34967 (PMC11829107; doi:10.1016/j.heliyon.2024.e34967)
Supplement: Multimedia component 1 [file mmc1.zip › repository/datasets/scenario2/x.txt]

-0.459,-0.459,-0.457,-0.454,-0.449,-0.442,-0.432,-0.419,-0.404,-0.385,-0.363,-0.337,-0.308,-0.276,-0.24,-0.202,-0.159,-0.113,-0.064,-0.011,0.045,0.104,0.167,0.232,0.301,0.372,0.446,0.523,0.602,0.683,0.767,0.852,0.939,1.026,1.114,1.203,1.292,1.381,1.47,1.558,1.646,nan,nan,1.907,1.991,2.077,2.158,nan,nan,2.403,nan,2.562,2.643,nan,2.799,2.878,nan,nan,nan,3.186,3.263,3.34,nan,3.495,3.572,nan,nan,3.806,3.883,3.961,4.04,4.118,4.197,4.276,4.354,4.431,4.506,4.58,4.651,4.721,4.787,4.85,4.91,4.968,5.021,5.071,5.118,5.161,5.201,5.238,nan,5.3,nan,5.35,5.37,nan,nan,5.412,5.421,nan,5.43,5.43,5.429,5.425,5.42,5.413,5.404,5.392,nan,nan,5.345,nan,5.301,nan,5.245,5.214,5.179,5.143,5.103,5.061,5.016,4.969,4.918,4.865,4.809,4.75,4.688,4.623,4.555,4.485,4.412,4.337,4.258,4.178,4.095,4.011,3.925,3.839,3.752,3.663,3.575,3.487,nan,nan,nan,3.139,3.054,2.97,nan,2.803,nan,nan,nan,nan,2.399,nan,2.243,nan,nan,2.01,nan,nan,1.777,1.699,nan,1.544,1.467,1.389,1.311,1.234,1.156,1.078,1.0,0.921,0.842,0.764,0.686,0.609,0.534,0.46,0.389,0.32,0.255,0.192,0.133,0.077,0.024,-0.025,-0.07,-0.112,-0.15,-0.185,-0.217,-0.245,-0.27,-0.292,-0.31,-0.326,-0.339,-0.349,-0.357,-0.362,-0.364,-0.364,-0.361,-0.357,-0.351,-0.344,-0.334,-0.322,-0.307,-0.291,-0.271,-0.249,-0.224,-0.197,-0.167,-0.134,-0.099,-0.061,-0.02,0.024,0.071,0.121,nan,nan,nan,0.35,0.414,0.481,0.551,0.623,0.698,0.775,0.855,0.936,1.019,1.104,1.19,1.277,1.364,1.452,1.541,1.629,1.716,1.804,nan,nan,nan,nan,nan,2.316,2.399,2.481,2.562,2.64,2.721,2.801,2.88,2.958,nan,3.113,3.19,3.267,nan,3.42,nan,nan,nan,3.729,3.807,3.885,3.96,nan,nan,nan,nan,nan,4.386,4.449,4.508,4.565,4.617,4.666,4.712,4.755,4.793,4.829,4.86,4.889,4.914,4.937,4.956,4.972,4.986,4.997,5.005,5.01,5.013,5.013,5.012,5.008,5.003,4.996,4.987,4.976,4.962,4.946,4.927,4.905,4.881,4.854,4.824,4.792,4.756,4.718,4.677,4.634,4.587,4.537,4.485,4.431,4.374,4.315,4.252,4.187,4.119,nan,3.975,3.899,3.821,3.741,3.658,3.574,3.489,nan,nan,3.228,3.141,3.053,2.966,2.877,nan,2.704,2.618,nan,2.45,2.365,nan,nan,nan,nan,1.96,1.881,1.802,1.724,1.647,1.569,1.491,1.414,1.337,1.261,1.186,1.112,1.04,0.969,0.901,0.835,0.771,0.711,0.653,0.599,0.548,0.5,0.455,0.414,0.376,0.342,0.311,0.283,0.259,0.238,0.219,0.204,0.192,0.182,0.175,0.171,0.17,0.171,0.173,0.178,0.184,0.192,0.202,0.215,0.23,0.247,0.267,0.289,0.315,0.343,0.373,0.407,0.443,0.482,0.523,0.567,0.614,0.664,0.717,0.773,0.831,0.892,0.956,1.022,1.091,1.163,1.238,1.315,1.394,1.476,1.56,1.645,1.731,nan,nan,1.996,2.084,2.173,2.261,2.348,2.436,2.523,nan,nan,2.779,2.862,2.944,3.026,3.107,nan,nan,nan,nan,nan,nan,nan,nan,nan,nan,nan,4.04,4.116,4.192,4.267,4.341,4.413,4.483,4.55,4.615,4.676,4.736,4.791,4.843,4.892,4.938,4.98,5.019,5.054,5.087,5.117,5.143,5.166,5.186,5.203,5.217,5.228,nan,5.243,5.246,5.246,5.245,5.242,5.236,5.229,5.22,5.209,5.196,5.179,5.161,5.139,5.115,5.089,5.059,5.027,4.992,4.955,4.915,4.872,4.826,4.778,4.726,4.671,4.613,4.553,4.489,4.423,4.354,4.283,4.209,nan,nan,3.972,3.89,nan,nan,3.633,3.546,nan,3.371,nan,3.197,nan,nan,nan,nan,nan,nan,nan,nan,nan,nan,nan,nan,nan,nan,nan,nan,nan,nan,nan,1.587,1.51,1.433,1.356,1.278,1.201,1.123,1.046,0.968,0.89,0.811,0.733,0.654,0.576,0.499,0.423,0.349,0.278,0.209,0.143,0.08,0.02,-0.036,-0.09,-0.139,-0.185,-0.228,-0.267,-0.303,-0.335,-0.364,-0.39,-0.412,-0.432,-0.448,-0.461,-0.472,-0.479,-0.484,-0.487,-0.487,-0.485,-0.481,-0.475,-0.468,-0.458,-0.447,-0.433,-0.416,-0.398,-0.376,-0.352,-0.325,-0.296,-0.264,-0.229,-0.192,-0.151,-0.108,-0.062,-0.013,0.039,0.094,0.152,0.212,0.276,0.342,0.411,0.482,0.556,0.633,0.712,0.793,0.876,0.961,1.046,1.133,1.22,1.308,1.397,1.485,1.573,1.661,1.749,1.838,nan,nan,nan,2.176,2.257,2.339,2.42,2.501,2.581,2.658,nan,2.817,2.894,2.972,3.048,3.126,3.203,3.28,3.357,3.434,3.511,3.588,3.666,3.744,3.821,3.899,3.977,4.055,4.133,4.211,4.286,4.361,4.434,4.504,4.572,4.638,4.7,4.759,4.816,4.868,4.917,4.962,5.004,5.043,5.078,5.111,5.139,5.165,5.188,5.208,5.224,5.238,5.25,5.258,5.263,5.266,5.266,5.264,5.261,5.255,5.248,5.239,5.228,5.214,5.198,5.179,5.158,5.134,5.107,5.078,5.046,5.011,4.973,4.932,4.888,4.842,4.792,4.741,4.686,4.628,4.568,4.506,4.44,4.372,nan,4.227,4.151,4.072,3.992,3.909,3.825,3.739,3.652,nan,3.477,3.391,3.302,3.214,3.127,nan,nan,2.868,nan,2.699,2.618,nan,nan,2.373,2.294,2.214,2.134,2.058,nan,1.902,1.824,1.746,1.67,1.592,1.515,1.438,1.361,1.285,1.209,1.133,1.058,0.985,0.913,0.843,0.775,0.71,0.647,0.588,0.531,0.478,0.428,0.381,0.338,0.299,0.263,0.23,0.201,0.175,0.152,0.133,0.116,0.102,0.091,0.083,0.077,0.074,0.074,0.075,0.079,0.084,0.091,0.1,0.112,0.125,0.142,0.16,0.181,0.205,0.232,0.262,0.294,0.329,0.366,0.407,0.45,0.496,0.545,0.596,0.65,0.706,0.766,0.828,0.893,0.96,1.03,1.103,1.179,1.256,1.336,1.419,1.503,1.588,1.675,1.763,1.851,nan,nan,2.116,nan,2.289,2.377,2.464,2.548,2.635,2.717,nan,2.882,2.963,3.043,3.123,3.201,nan,nan,3.435,3.513,3.59,3.667,3.744,3.821,3.898,3.974,4.051,4.128,4.205,4.282,4.359,4.433,4.507,4.579,4.649,4.716,4.781,4.841,4.9,4.955,5.006,5.055,5.1,5.142,5.181,5.216,5.248,5.276,5.302,5.325,5.343,5.36,5.373,5.384,5.392,5.397,5.399,5.399,5.397,5.393,5.386,5.379,5.369,5.357,5.342,5.326,5.307,5.285,5.26,5.233,5.204,5.171,5.136,5.098,5.057,5.013,4.967,4.918,4.865,4.811,4.753,4.692,4.629,4.563,4.495,nan,4.351,4.276,4.197,4.117,4.034,3.95,3.865,3.778,3.691,3.603,3.514,3.427,3.338,nan,3.163,3.076,2.989,2.904,2.82,2.735,2.654,2.572,nan,nan,nan,2.25,2.172,2.093,2.015,nan,nan,nan,nan,1.627,1.55,1.472,1.395,1.318,1.241,1.164,1.087,1.009,0.932,0.854,0.775,0.697,0.62,0.542,0.466,0.392,0.319,0.249,0.182,0.118,0.057,-0.001,-0.056,-0.107,-0.155,-0.2,-0.241,-0.279,-0.313,-0.344,-0.372,-0.396,-0.417,-0.435,-0.45,-0.462,-0.471,-0.478,-0.482,-0.483,-0.482,-0.479,-0.475,-0.471,-0.466,-0.46,-0.454,-0.448,-0.442,-0.436,-0.431,-0.426,-0.422,-0.418,-0.415,-0.413,-0.41,-0.409,-0.408,-0.407,-0.407,-0.407,-0.408,-0.408,-0.408,-0.408,-0.408,-0.408,-0.408,-0.408,-0.408,-0.408,-0.408,-0.408,-0.408,-0.408,-0.408,-0.408,-0.408,-0.408,-0.408,-0.408,-0.408,-0.408,-0.408,-0.408,-0.408,-0.408,-0.408,-0.408,-0.408,-0.408,-0.408,-0.408,-0.408,-0.408,-0.408,-0.408,-0.408,-0.408,-0.408,-0.408,-0.408,-0.408,-0.408,-0.408,-0.408,-0.408,-0.408,-0.408,-0.408,-0.408,-0.408,-0.408,-0.408,-0.408,-0.408,-0.408,-0.408,-0.408,-0.408,-0.408,-0.408,-0.408,-0.408,-0.408,-0.408,-0.408
-0.459,-0.458,-0.457,-0.454,-0.45,-0.443,-0.436,-0.429,-0.417,-0.398,-0.379,-0.354,-0.328,-0.296,-0.264,-0.225,-0.186,-0.14,-0.094,-0.041,0.012,0.071,0.131,0.196,0.262,0.333,0.404,0.48,0.557,0.638,0.72,0.805,0.89,0.977,1.065,1.153,1.242,1.331,1.42,1.508,1.596,1.683,1.771,1.856,1.941,2.025,2.108,2.19,2.272,2.352,2.433,2.512,2.592,2.67,2.749,2.826,2.904,2.981,3.059,3.136,3.214,3.291,3.368,3.446,3.523,3.601,3.678,3.756,3.834,3.912,3.99,4.068,4.146,4.224,4.302,4.378,4.454,4.528,4.601,4.67,4.739,4.802,4.866,4.923,4.98,5.03,5.08,5.123,5.167,5.203,5.24,5.269,5.299,5.323,5.346,5.363,5.38,5.392,5.403,5.409,5.415,5.416,5.417,5.414,5.41,5.403,5.396,5.385,5.374,5.358,5.343,5.322,5.301,5.275,5.249,5.217,5.186,5.149,5.111,5.069,5.027,4.979,4.931,4.878,4.824,4.765,4.705,4.645,4.58,4.509,4.438,4.363,4.287,4.207,4.126,4.042,3.957,3.871,3.784,3.697,3.609,3.52,3.432,3.344,3.256,3.17,3.083,2.998,2.914,2.831,2.748,2.667,2.585,2.505,2.425,2.346,2.268,2.19,2.112,2.035,1.957,1.88,1.802,1.725,1.647,1.569,1.491,1.413,1.335,1.257,1.179,1.101,1.022,0.943,0.865,0.786,0.708,0.632,0.555,0.482,0.409,0.341,0.272,0.21,0.147,0.092,0.036,-0.013,-0.062,-0.104,-0.146,-0.181,-0.216,-0.244,-0.273,-0.295,-0.317,-0.333,-0.349,-0.359,-0.37,-0.375,-0.38,-0.38,-0.38,-0.376,-0.372,-0.365,-0.357,-0.345,-0.333,-0.316,-0.3,-0.278,-0.256,-0.228,-0.201,-0.168,-0.135,-0.097,-0.059,-0.015,0.03,0.08,0.13,0.186,0.242,0.304,0.365,0.432,0.499,0.571,0.644,0.721,0.798,0.88,0.962,1.047,1.132,1.219,1.306,1.394,1.482,1.57,1.658,1.745,1.833,1.919,2.005,2.09,2.175,2.258,2.34,2.422,2.503,2.583,2.664,2.743,2.822,2.9,2.979,3.056,3.134,3.211,3.289,3.366,3.444,3.521,3.598,3.676,3.753,3.83,3.907,3.982,4.057,4.132,4.204,4.272,4.34,4.402,4.464,4.52,4.576,4.625,4.675,4.717,4.76,4.796,4.831,4.86,4.889,4.912,4.935,4.951,4.968,4.979,4.99,4.996,5.001,5.002,5.003,5.0,4.996,4.989,4.982,4.971,4.96,4.943,4.927,4.905,4.884,4.857,4.83,4.797,4.764,4.725,4.687,4.643,4.599,4.549,4.499,4.444,4.39,4.33,4.27,4.205,4.139,4.069,3.998,3.922,3.845,3.765,3.684,3.6,3.515,3.428,3.341,3.253,3.165,3.077,2.989,2.901,2.814,2.727,2.64,2.555,2.47,2.387,2.303,2.222,2.14,2.06,1.979,1.9,1.82,1.742,1.663,1.585,1.507,1.43,1.352,1.276,1.2,1.125,1.051,0.981,0.91,0.844,0.778,0.717,0.656,0.602,0.548,0.5,0.452,0.411,0.37,0.335,0.301,0.273,0.245,0.224,0.202,0.186,0.171,0.161,0.151,0.147,0.143,0.143,0.143,0.148,0.152,0.16,0.168,0.181,0.193,0.211,0.228,0.25,0.273,0.301,0.329,0.363,0.396,0.435,0.474,0.518,0.562,0.612,0.662,0.718,0.774,0.836,0.897,0.964,1.031,1.103,1.176,1.253,1.331,1.413,1.495,1.581,1.666,1.753,1.841,1.928,2.017,2.105,2.193,2.281,2.368,2.455,2.541,2.627,2.712,2.796,2.879,2.961,3.043,3.123,3.204,3.283,3.362,3.441,3.519,3.597,3.674,3.751,3.829,3.906,3.983,4.059,4.135,4.21,4.284,4.356,4.428,4.495,4.563,4.625,4.687,4.743,4.798,4.848,4.897,4.939,4.982,5.018,5.054,5.083,5.113,5.136,5.16,5.177,5.194,5.206,5.218,5.224,5.23,5.231,5.232,5.228,5.225,5.222,5.215,5.204,5.192,5.181,5.165,5.143,5.122,5.095,5.069,5.036,5.004,4.966,4.928,4.884,4.842,4.793,4.743,4.688,4.632,4.571,4.51,4.444,4.377,4.305,4.233,4.156,4.079,3.998,3.916,3.832,3.747,3.66,3.573,3.485,3.397,3.309,3.221,3.134,3.047,2.961,2.875,2.791,2.707,2.624,2.541,2.46,2.379,2.3,2.22,2.141,2.062,1.984,1.906,1.829,1.75,1.673,1.595,1.517,1.439,1.361,1.283,1.205,1.127,1.049,0.97,0.892,0.813,0.734,0.655,0.577,0.5,0.424,0.348,0.277,0.205,0.139,0.073,0.013,-0.047,-0.1,-0.153,-0.2,-0.246,-0.285,-0.325,-0.357,-0.39,-0.415,-0.441,-0.461,-0.48,-0.494,-0.508,-0.516,-0.524,-0.526,-0.529,-0.527,-0.525,-0.52,-0.514,-0.505,-0.495,-0.481,-0.467,-0.449,-0.43,-0.406,-0.381,-0.352,-0.322,-0.288,-0.253,-0.212,-0.172,-0.126,-0.079,-0.027,0.026,0.084,0.142,0.206,0.27,0.34,0.409,0.483,0.557,0.637,0.716,0.8,0.883,0.969,1.055,1.143,1.231,1.32,1.408,1.496,1.585,1.672,1.759,1.845,1.931,2.016,2.1,2.183,2.265,2.346,2.428,2.507,2.587,2.666,2.746,2.824,2.902,2.98,3.058,3.135,3.213,3.29,3.368,3.446,3.524,3.601,3.679,3.757,3.835,3.913,3.991,4.069,4.147,4.222,4.299,4.372,4.444,4.513,4.581,4.644,4.706,4.763,4.819,4.869,4.917,4.96,5.002,5.038,5.074,5.103,5.132,5.155,5.178,5.195,5.212,5.223,5.235,5.24,5.246,5.247,5.248,5.244,5.24,5.233,5.226,5.215,5.203,5.187,5.171,5.15,5.128,5.101,5.075,5.042,5.01,4.972,4.933,4.889,4.845,4.795,4.744,4.689,4.634,4.574,4.513,4.447,4.38,4.309,4.237,4.161,4.084,4.002,3.921,3.837,3.752,3.665,3.578,3.49,3.402,3.313,3.224,3.137,3.049,2.962,2.876,2.79,2.705,2.62,2.538,2.456,2.374,2.294,2.213,2.134,2.055,1.977,1.898,1.82,1.742,1.664,1.586,1.509,1.431,1.353,1.276,1.199,1.123,1.047,0.972,0.9,0.827,0.759,0.691,0.629,0.566,0.509,0.452,0.403,0.352,0.309,0.266,0.23,0.194,0.164,0.135,0.112,0.088,0.071,0.054,0.043,0.032,0.026,0.02,0.019,0.018,0.022,0.025,0.032,0.039,0.051,0.062,0.078,0.094,0.116,0.137,0.164,0.191,0.223,0.256,0.294,0.332,0.375,0.419,0.468,0.516,0.571,0.625,0.685,0.745,0.811,0.876,0.947,1.018,1.094,1.17,1.252,1.332,1.417,1.501,1.588,1.675,1.763,1.851,1.94,2.029,2.117,2.204,2.291,2.378,2.464,2.549,2.633,2.717,2.799,2.882,2.963,3.044,3.123,3.203,3.281,3.36,3.44,3.517,3.594,3.672,3.749,3.826,3.904,3.981,4.058,4.136,4.212,4.289,4.364,4.439,4.512,4.584,4.651,4.719,4.78,4.842,4.898,4.953,5.002,5.051,5.094,5.136,5.171,5.206,5.235,5.264,5.287,5.309,5.326,5.342,5.353,5.364,5.369,5.374,5.375,5.375,5.371,5.367,5.359,5.352,5.34,5.328,5.311,5.294,5.272,5.25,5.223,5.196,5.163,5.13,5.092,5.053,5.009,4.965,4.915,4.865,4.809,4.753,4.692,4.631,4.564,4.497,4.426,4.354,4.278,4.202,4.121,4.04,3.955,3.871,3.784,3.697,3.608,3.52,3.431,3.342,3.252,3.165,3.078,2.991,2.905,2.819,2.735,2.651,2.566,2.485,2.405,2.323,2.243,2.164,2.085,2.007,1.929,1.85,1.772,1.694,1.616,1.538,1.46,1.382,1.304,1.226,1.148,1.07,0.992,0.913,0.835,0.756,0.678,0.599,0.522,0.445,0.37,0.295,0.225,0.155,0.09,0.025,-0.034,-0.092,-0.144,-0.196,-0.24,-0.285,-0.323,-0.361,-0.392,-0.424,-0.448,-0.473,-0.491,-0.509,-0.522,-0.534,-0.541,-0.548,-0.549,-0.551,-0.549,-0.546,-0.542,-0.537,-0.531,-0.526,-0.52,-0.514,-0.509,-0.503,-0.498,-0.494,-0.49,-0.486,-0.484,-0.481,-0.48,-0.478,-0.477,-0.477,-0.477,-0.477,-0.477,-0.477,-0.477,-0.477,-0.477,-0.477,-0.477,-0.477,-0.477,-0.477,-0.477,-0.477,-0.477,-0.477,-0.477,-0.477,-0.477,-0.477,-0.477,-0.477,-0.477,-0.477,-0.477,-0.477,-0.477,-0.477,-0.477,-0.477,-0.477,-0.477,-0.477,-0.477,-0.477
-0.46,-0.459,-0.458,-0.455,-0.45,-0.444,-0.436,-0.426,-0.412,-0.394,-0.373,-0.349,-0.32,-0.291,-0.255,-0.22,-0.177,-0.136,-0.087,-0.036,0.018,0.074,0.137,0.199,0.269,0.335,0.41,0.481,0.559,0.638,0.724,0.804,0.893,0.976,1.068,1.152,1.244,1.329,1.422,1.506,1.598,1.681,1.772,1.854,1.939,2.023,2.11,2.188,2.273,2.35,2.433,2.509,2.589,2.666,2.747,2.821,2.898,2.975,3.052,3.129,3.21,3.283,3.363,3.437,3.518,3.591,3.672,3.745,3.826,3.901,3.983,4.057,4.139,4.212,4.29,4.367,4.443,4.518,4.592,4.662,4.733,4.794,4.86,4.915,4.971,5.022,5.069,5.113,5.155,5.193,5.228,5.257,5.286,5.309,5.332,5.35,5.366,5.377,5.388,5.394,5.398,5.399,5.399,5.396,5.392,5.386,5.378,5.369,5.356,5.342,5.324,5.307,5.284,5.261,5.234,5.204,5.171,5.137,5.096,5.057,5.012,4.969,4.919,4.869,4.812,4.757,4.694,4.633,4.566,4.501,4.425,4.354,4.274,4.2,4.116,4.038,3.954,3.869,3.779,3.696,3.609,3.522,3.43,3.347,3.26,3.174,3.085,3.004,2.917,2.839,2.753,2.676,2.592,2.517,2.434,2.359,2.279,2.205,2.126,2.052,1.971,1.899,1.818,1.745,1.668,1.591,1.51,1.437,1.356,1.283,1.201,1.128,1.045,0.972,0.89,0.815,0.734,0.661,0.582,0.512,0.437,0.371,0.302,0.242,0.179,0.123,0.069,0.018,-0.029,-0.073,-0.115,-0.151,-0.186,-0.213,-0.24,-0.263,-0.284,-0.3,-0.315,-0.325,-0.333,-0.34,-0.344,-0.344,-0.343,-0.34,-0.335,-0.329,-0.319,-0.309,-0.295,-0.28,-0.261,-0.242,-0.217,-0.192,-0.163,-0.132,-0.096,-0.06,-0.018,0.022,0.07,0.115,0.168,0.22,0.279,0.336,0.398,0.464,0.533,0.602,0.678,0.75,0.827,0.906,0.992,1.072,1.158,1.244,1.332,1.419,1.507,1.594,1.687,1.769,1.856,1.943,2.028,2.112,2.2,2.279,2.364,2.443,2.528,2.604,2.687,2.763,2.846,2.919,2.999,3.074,3.154,3.228,3.309,3.382,3.458,3.535,3.614,3.688,3.769,3.842,3.923,3.994,4.072,4.142,4.217,4.281,4.347,4.41,4.475,4.529,4.586,4.633,4.681,4.724,4.765,4.8,4.835,4.864,4.893,4.915,4.935,4.952,4.967,4.978,4.987,4.993,4.997,4.998,4.997,4.995,4.99,4.984,4.975,4.965,4.953,4.937,4.92,4.899,4.878,4.853,4.824,4.792,4.755,4.719,4.68,4.639,4.593,4.547,4.494,4.443,4.385,4.33,4.269,4.205,4.137,4.072,3.996,3.926,3.846,3.771,3.687,3.607,3.52,3.437,3.346,3.264,3.177,3.09,2.999,2.916,2.825,2.744,2.658,2.574,2.487,2.408,2.322,2.246,2.161,2.086,2.007,1.929,1.847,1.773,1.695,1.618,1.538,1.464,1.384,1.312,1.232,1.161,1.087,1.017,0.947,0.882,0.815,0.754,0.694,0.639,0.585,0.537,0.489,0.448,0.407,0.372,0.338,0.311,0.283,0.262,0.242,0.226,0.213,0.202,0.194,0.188,0.185,0.185,0.187,0.191,0.196,0.203,0.213,0.224,0.239,0.254,0.273,0.293,0.318,0.343,0.373,0.404,0.44,0.475,0.518,0.557,0.603,0.65,0.705,0.756,0.813,0.873,0.935,1.0,1.072,1.138,1.214,1.288,1.369,1.446,1.528,1.611,1.698,1.783,1.871,1.958,2.046,2.134,2.222,2.309,2.395,2.482,2.571,2.653,2.741,2.82,2.903,2.984,3.065,3.145,3.225,3.304,3.386,3.459,3.541,3.614,3.692,3.767,3.846,3.92,3.999,4.071,4.147,4.222,4.299,4.368,4.439,4.507,4.577,4.637,4.701,4.756,4.812,4.861,4.91,4.951,4.994,5.029,5.063,5.093,5.122,5.146,5.168,5.185,5.201,5.213,5.224,5.23,5.235,5.237,5.237,5.234,5.231,5.225,5.218,5.208,5.197,5.183,5.166,5.147,5.123,5.1,5.07,5.041,5.005,4.97,4.93,4.89,4.845,4.801,4.746,4.696,4.639,4.58,4.518,4.455,4.388,4.319,4.243,4.172,4.095,4.016,3.931,3.852,3.766,3.684,3.598,3.512,3.42,3.338,3.248,3.166,3.081,2.996,2.907,2.829,2.744,2.664,2.583,2.504,2.422,2.346,2.265,2.191,2.111,2.038,1.958,1.884,1.804,1.731,1.65,1.578,1.498,1.425,1.345,1.271,1.19,1.117,1.036,0.962,0.882,0.807,0.726,0.652,0.571,0.498,0.421,0.352,0.28,0.214,0.146,0.089,0.03,-0.025,-0.079,-0.123,-0.17,-0.208,-0.244,-0.277,-0.309,-0.335,-0.36,-0.379,-0.398,-0.411,-0.424,-0.434,-0.442,-0.446,-0.446,-0.445,-0.442,-0.437,-0.43,-0.422,-0.411,-0.398,-0.383,-0.365,-0.344,-0.322,-0.297,-0.269,-0.237,-0.205,-0.166,-0.129,-0.086,-0.045,0.005,0.052,0.107,0.162,0.225,0.284,0.351,0.414,0.489,0.557,0.637,0.711,0.795,0.874,0.958,1.042,1.129,1.215,1.308,1.391,1.479,1.567,1.657,1.741,1.832,1.913,2.002,2.083,2.171,2.248,2.333,2.411,2.491,2.57,2.65,2.728,2.808,2.884,2.961,3.037,3.117,3.191,3.271,3.345,3.427,3.498,3.579,3.652,3.733,3.806,3.883,3.96,4.042,4.115,4.196,4.268,4.346,4.417,4.492,4.558,4.627,4.687,4.748,4.804,4.859,4.909,4.958,5.002,5.043,5.079,5.113,5.142,5.171,5.195,5.215,5.232,5.248,5.26,5.27,5.276,5.28,5.281,5.28,5.277,5.272,5.267,5.258,5.25,5.237,5.224,5.207,5.187,5.163,5.139,5.112,5.084,5.049,5.016,4.975,4.936,4.889,4.844,4.79,4.739,4.681,4.625,4.561,4.5,4.432,4.366,4.294,4.221,4.144,4.066,3.985,3.902,3.814,3.733,3.643,3.56,3.469,3.385,3.295,3.211,3.12,3.039,2.95,2.87,2.781,2.703,2.617,2.541,2.456,2.38,2.297,2.223,2.146,2.069,1.989,1.915,1.835,1.761,1.683,1.608,1.528,1.455,1.375,1.303,1.223,1.152,1.078,1.006,0.932,0.867,0.799,0.739,0.675,0.62,0.564,0.516,0.466,0.423,0.382,0.345,0.311,0.281,0.252,0.229,0.207,0.19,0.175,0.163,0.153,0.147,0.142,0.141,0.142,0.144,0.149,0.154,0.163,0.172,0.185,0.2,0.218,0.237,0.26,0.284,0.313,0.342,0.375,0.412,0.451,0.492,0.539,0.583,0.634,0.685,0.743,0.799,0.859,0.922,0.988,1.056,1.131,1.202,1.281,1.356,1.44,1.52,1.608,1.69,1.781,1.863,1.955,2.038,2.131,2.213,2.302,2.388,2.478,2.558,2.643,2.726,2.813,2.89,2.975,3.052,3.131,3.21,3.292,3.367,3.447,3.521,3.6,3.675,3.755,3.827,3.907,3.98,4.058,4.132,4.213,4.285,4.365,4.436,4.515,4.583,4.657,4.722,4.788,4.851,4.914,4.967,5.023,5.071,5.121,5.161,5.201,5.239,5.273,5.302,5.331,5.353,5.373,5.391,5.408,5.419,5.427,5.433,5.437,5.437,5.436,5.434,5.429,5.422,5.412,5.402,5.389,5.374,5.354,5.335,5.31,5.288,5.259,5.228,5.195,5.16,5.12,5.079,5.034,4.986,4.936,4.882,4.824,4.767,4.703,4.641,4.572,4.506,4.432,4.361,4.281,4.207,4.122,4.045,3.956,3.876,3.786,3.704,3.613,3.528,3.44,3.352,3.26,3.178,3.088,3.007,2.918,2.839,2.752,2.675,2.589,2.513,2.431,2.354,2.273,2.199,2.118,2.045,1.965,1.891,1.81,1.737,1.659,1.583,1.503,1.43,1.353,1.276,1.196,1.122,1.045,0.968,0.887,0.813,0.733,0.658,0.582,0.508,0.432,0.364,0.295,0.23,0.164,0.108,0.05,-0.001,-0.054,-0.098,-0.142,-0.179,-0.214,-0.247,-0.278,-0.302,-0.326,-0.345,-0.362,-0.375,-0.386,-0.393,-0.399,-0.4,-0.401,-0.399,-0.395,-0.391,-0.386,-0.381,-0.375,-0.369,-0.363,-0.357,-0.352,-0.347,-0.343,-0.339,-0.335,-0.332,-0.33,-0.328,-0.327,-0.326,-0.326,-0.326,-0.326,-0.327,-0.327,-0.327,-0.327,-0.327,-0.327,-0.327,-0.327,-0.327,-0.327,-0.327,-0.327,-0.327,-0.327,-0.327,-0.327,-0.327,-0.327,-0.327,-0.327,-0.327,-0.327,-0.327,-0.327,-0.327,-0.327,-0.327,-0.327,-0.327,-0.327,-0.327,-0.327,-0.327,-0.327
-0.459,-0.458,-0.456,-0.453,-0.449,-0.441,-0.434,-0.426,-0.411,-0.392,-0.37,-0.344,-0.316,-0.283,-0.248,-0.209,-0.168,-0.121,-0.072,-0.018,0.037,0.097,0.135,0.226,0.294,0.366,0.439,0.517,0.595,0.678,0.761,0.847,0.933,1.022,1.11,1.199,1.288,1.378,1.467,1.556,1.644,1.731,1.818,1.904,1.989,2.072,2.155,2.237,2.318,2.398,2.478,2.558,2.637,2.716,2.794,2.872,2.949,3.027,3.104,3.182,3.259,3.337,3.414,3.492,3.569,3.647,3.725,3.802,3.88,3.959,4.036,4.115,4.193,4.271,4.349,4.425,4.501,4.575,4.647,4.716,4.783,4.846,4.907,4.963,5.018,5.068,5.115,5.158,5.199,5.235,5.269,5.298,5.325,5.347,5.368,5.385,5.4,5.411,5.42,5.425,5.429,5.429,5.428,5.425,5.42,5.412,5.404,5.392,5.379,5.363,5.346,5.324,5.302,5.275,5.247,5.215,5.181,5.143,5.104,5.061,5.017,4.968,4.919,4.865,4.809,4.749,4.689,4.627,4.559,4.488,4.415,4.339,4.261,4.18,4.098,4.013,3.927,3.84,3.753,3.665,3.576,3.488,3.4,3.311,3.224,3.138,3.051,2.967,2.883,2.8,2.718,2.637,2.556,2.477,2.398,2.319,2.241,2.164,2.087,2.009,1.933,1.855,1.778,1.701,1.624,1.546,1.468,1.391,1.313,1.235,1.157,1.079,1.0,0.922,0.874,0.765,0.688,0.611,0.536,0.463,0.391,0.323,0.257,0.195,0.135,0.08,0.026,-0.022,-0.068,-0.109,-0.149,-0.183,-0.215,-0.243,-0.269,-0.29,-0.31,-0.325,-0.339,-0.349,-0.357,-0.361,-0.365,-0.364,-0.362,-0.358,-0.353,-0.344,-0.335,-0.323,-0.309,-0.292,-0.274,-0.251,-0.227,-0.199,-0.17,-0.137,-0.102,-0.063,-0.023,0.022,0.068,0.119,0.172,0.229,0.287,0.349,0.412,0.48,0.549,0.622,0.696,0.775,0.854,0.936,1.019,1.105,1.191,1.279,1.367,1.455,1.544,1.632,1.72,1.808,1.895,1.981,2.066,2.151,2.236,2.318,2.4,2.481,2.562,2.643,2.722,2.801,2.88,2.959,3.036,3.114,3.191,3.269,3.346,3.423,3.5,3.578,3.655,3.732,3.809,3.886,3.962,4.038,4.112,4.187,4.258,4.325,4.391,4.453,4.513,4.568,4.622,4.671,4.718,4.759,4.799,4.834,4.867,4.895,4.922,4.943,4.964,4.98,4.994,5.004,5.013,5.018,5.022,5.022,5.022,5.017,5.013,5.005,4.996,4.985,4.971,4.955,4.937,4.915,4.891,4.863,4.834,4.801,4.765,4.727,4.686,4.642,4.596,4.545,4.494,4.438,4.382,4.322,4.26,4.194,4.127,4.056,3.983,3.907,3.829,3.747,3.666,3.581,3.495,3.408,3.321,3.232,3.144,3.056,2.968,2.88,2.793,2.706,2.621,2.536,2.451,2.368,2.286,2.204,2.124,2.043,1.964,1.885,1.807,1.728,1.65,1.572,1.495,1.418,1.341,1.265,1.19,1.116,1.043,0.973,0.904,0.839,0.774,0.714,0.656,0.603,0.551,0.504,0.459,0.419,0.38,0.347,0.315,0.288,0.262,0.242,0.223,0.208,0.195,0.186,0.178,0.174,0.172,0.173,0.175,0.18,0.186,0.194,0.204,0.217,0.231,0.249,0.268,0.291,0.315,0.343,0.373,0.408,0.443,0.482,0.523,0.568,0.614,0.665,0.717,0.773,0.831,0.893,0.931,1.024,1.065,1.165,1.239,1.318,1.397,1.479,1.53,1.648,1.734,1.823,1.91,1.998,2.086,2.175,2.263,2.35,2.437,2.523,2.609,2.695,2.779,2.862,2.945,3.026,3.108,3.188,3.267,3.346,3.425,3.503,3.581,3.658,3.735,3.812,3.889,3.966,4.043,4.119,4.195,4.269,4.343,4.415,4.485,4.552,4.618,4.679,4.739,4.794,4.847,4.896,4.942,4.984,5.024,5.059,5.093,5.121,5.149,5.171,5.192,5.209,5.224,5.235,5.244,5.249,5.253,5.254,5.253,5.249,5.245,5.24,5.232,5.22,5.208,5.195,5.177,5.156,5.132,5.105,5.076,5.043,5.009,4.971,4.93,4.887,4.842,4.792,4.741,4.685,4.628,4.566,4.503,4.436,4.367,4.295,4.221,4.144,4.065,3.983,3.9,3.815,3.73,3.643,3.555,3.467,3.379,3.291,3.203,3.117,3.03,2.945,2.86,2.776,2.693,2.61,2.529,2.449,2.369,2.29,2.211,2.133,2.056,1.978,1.901,1.824,1.747,1.669,1.592,1.515,1.438,1.36,1.283,1.205,1.128,1.05,0.972,0.893,0.815,0.737,0.658,0.581,0.504,0.429,0.355,0.284,0.214,0.148,0.084,0.025,-0.033,-0.085,-0.136,-0.181,-0.225,-0.263,-0.3,-0.331,-0.361,-0.386,-0.41,-0.429,-0.446,-0.459,-0.47,-0.477,-0.483,-0.485,-0.486,-0.484,-0.482,-0.474,-0.467,-0.457,-0.446,-0.432,-0.417,-0.397,-0.377,-0.352,-0.326,-0.296,-0.265,-0.229,-0.193,-0.152,-0.127,-0.063,-0.014,0.039,0.093,0.152,0.213,0.277,0.343,0.413,0.484,0.559,0.635,0.715,0.796,0.88,0.964,1.051,1.138,1.226,1.314,1.403,1.492,1.58,1.668,1.755,1.842,1.928,2.013,2.098,2.181,2.264,2.345,2.426,2.506,2.586,2.665,2.744,2.823,2.901,2.978,3.056,3.133,3.21,3.288,3.365,3.443,3.52,3.598,3.675,3.753,3.831,3.878,3.986,4.064,4.142,4.219,4.295,4.37,4.442,4.514,4.582,4.648,4.71,4.77,4.826,4.859,4.927,4.974,5.015,5.055,5.09,5.123,5.151,5.178,5.2,5.221,5.237,5.247,5.262,5.271,5.277,5.28,5.28,5.279,5.275,5.27,5.262,5.253,5.241,5.228,5.212,5.194,5.172,5.149,5.122,5.093,5.06,5.026,4.987,4.947,4.902,4.856,4.805,4.753,4.698,4.641,4.58,4.518,4.451,4.384,4.312,4.239,4.162,4.082,4.002,3.919,3.834,3.749,3.662,3.575,3.486,3.398,3.309,3.221,3.133,3.046,2.96,2.874,2.79,2.704,2.623,2.54,2.458,2.378,2.298,2.219,2.14,2.062,1.984,1.907,1.829,1.752,1.675,1.598,1.52,1.442,1.367,1.29,1.214,1.138,1.063,0.99,0.918,0.847,0.78,0.714,0.652,0.592,0.536,0.482,0.433,0.386,0.344,0.303,0.268,0.235,0.206,0.179,0.157,0.136,0.12,0.105,0.095,0.086,0.081,0.077,0.076,0.077,0.081,0.086,0.093,0.102,0.114,0.127,0.143,0.161,0.183,0.206,0.233,0.262,0.295,0.329,0.368,0.408,0.452,0.479,0.547,0.597,0.652,0.708,0.768,0.83,0.896,0.963,1.034,1.106,1.183,1.261,1.342,1.424,1.509,1.594,1.681,1.768,1.856,1.945,2.033,2.121,2.209,2.296,2.382,2.468,2.554,2.638,2.722,2.805,2.886,2.968,3.048,3.128,3.207,3.285,3.364,3.443,3.52,3.597,3.674,3.751,3.828,3.905,3.982,4.058,4.135,4.212,4.289,4.365,4.44,4.513,4.585,4.656,4.723,4.788,4.849,4.908,4.963,5.016,5.064,5.11,5.151,5.191,5.225,5.258,5.286,5.312,5.334,5.354,5.37,5.384,5.394,5.403,5.407,5.41,5.41,5.408,5.404,5.398,5.39,5.381,5.368,5.355,5.338,5.319,5.297,5.273,5.245,5.216,5.183,5.148,5.109,5.069,5.025,4.979,4.928,4.876,4.82,4.763,4.701,4.638,4.571,4.503,4.431,4.358,4.282,4.204,4.123,4.041,3.957,3.871,3.784,3.697,3.609,3.52,3.431,3.342,3.255,3.167,3.08,2.993,2.908,2.823,2.739,2.654,2.574,2.492,2.411,2.331,2.252,2.173,2.095,2.017,1.939,1.862,1.784,1.706,1.629,1.551,1.474,1.396,1.319,1.241,1.164,1.086,1.008,0.93,0.852,0.774,0.696,0.618,0.541,0.465,0.391,0.319,0.249,0.181,0.117,0.054,-0.003,-0.059,-0.109,-0.158,-0.202,-0.244,-0.281,-0.316,-0.346,-0.375,-0.398,-0.421,-0.438,-0.454,-0.465,-0.476,-0.482,-0.487,-0.487,-0.487,-0.484,-0.481,-0.476,-0.471,-0.465,-0.459,-0.453,-0.447,-0.441,-0.436,-0.431,-0.427,-0.423,-0.42,-0.418,-0.416,-0.414,-0.413,-0.412,-0.412,-0.412,-0.413,-0.413,-0.413,-0.413,-0.413,-0.413,-0.413,-0.413,-0.413,-0.413,-0.413,-0.413,-0.413,-0.413,-0.413,-0.413,-0.413,-0.413,-0.413,-0.413,-0.413,-0.413,-0.413,-0.414,-0.414,-0.414,-0.414,-0.414,-0.414,-0.414,-0.414,-0.414,-0.414
-0.46,-0.459,-0.457,-0.454,-0.45,-0.443,-0.434,-0.422,-0.407,-0.388,-0.366,-0.34,-0.31,-0.278,-0.242,-0.203,-0.161,-0.115,-0.065,-0.011,0.044,0.103,0.166,0.232,0.3,0.372,0.446,0.522,0.601,0.682,0.766,0.851,0.938,1.026,1.115,1.204,1.294,1.383,1.473,1.561,1.649,1.737,1.824,1.909,1.994,2.078,2.161,2.242,2.324,2.404,2.484,2.562,2.641,2.719,2.796,2.874,2.951,3.028,3.105,3.182,3.259,3.336,3.413,3.49,3.567,3.644,3.722,3.799,3.877,3.956,4.034,4.112,4.19,4.268,4.346,4.423,4.499,4.574,4.647,4.717,4.784,4.848,4.91,4.966,5.02,5.069,5.115,5.157,5.197,5.233,5.265,5.293,5.319,5.342,5.362,5.379,5.392,5.403,5.411,5.415,5.418,5.418,5.416,5.411,5.406,5.399,5.389,5.378,5.365,5.349,5.331,5.311,5.288,5.262,5.234,5.203,5.168,5.132,5.092,5.049,5.004,4.957,4.907,4.854,4.798,4.738,4.676,4.611,4.544,4.474,4.4,4.324,4.246,4.166,4.084,4.0,3.914,3.828,3.74,3.653,3.564,3.476,3.387,3.299,3.212,3.125,3.04,2.955,2.872,2.79,2.708,2.627,2.547,2.468,2.389,2.312,2.234,2.158,2.082,2.005,1.929,1.852,1.775,1.698,1.622,1.544,1.468,1.391,1.314,1.236,1.159,1.081,1.003,0.925,0.847,0.769,0.691,0.615,0.539,0.466,0.395,0.326,0.261,0.199,0.14,0.083,0.031,-0.018,-0.064,-0.106,-0.144,-0.179,-0.211,-0.238,-0.263,-0.284,-0.302,-0.317,-0.329,-0.339,-0.345,-0.35,-0.352,-0.351,-0.348,-0.344,-0.338,-0.33,-0.319,-0.308,-0.293,-0.276,-0.257,-0.236,-0.211,-0.183,-0.153,-0.12,-0.084,-0.045,-0.004,0.04,0.087,0.137,0.189,0.245,0.304,0.365,0.429,0.496,0.566,0.638,0.713,0.79,0.868,0.95,1.034,1.12,1.207,1.294,1.383,1.471,1.559,1.648,1.736,1.823,1.911,1.997,2.083,2.167,2.251,2.333,2.415,2.497,2.578,2.658,2.737,2.816,2.894,2.972,3.049,3.126,3.203,3.28,3.357,3.434,3.511,3.588,3.665,3.741,3.818,3.895,3.972,4.047,4.122,4.194,4.265,4.333,4.398,4.46,4.521,4.577,4.629,4.678,4.724,4.765,4.803,4.837,4.869,4.898,4.923,4.945,4.962,4.978,4.99,5.0,5.008,5.012,5.014,5.013,5.011,5.007,5.002,4.994,4.984,4.972,4.958,4.942,4.923,4.901,4.879,4.851,4.82,4.787,4.75,4.711,4.67,4.626,4.58,4.531,4.479,4.423,4.367,4.307,4.244,4.179,4.112,4.042,3.968,3.893,3.815,3.734,3.651,3.567,3.481,3.394,3.306,3.218,3.13,3.042,2.954,2.867,2.78,2.694,2.608,2.524,2.44,2.357,2.276,2.195,2.115,2.036,1.957,1.879,1.801,1.723,1.645,1.568,1.491,1.415,1.338,1.262,1.186,1.112,1.039,0.969,0.901,0.835,0.771,0.709,0.652,0.597,0.546,0.498,0.454,0.413,0.375,0.34,0.31,0.283,0.259,0.239,0.221,0.206,0.195,0.186,0.179,0.175,0.174,0.176,0.179,0.184,0.191,0.199,0.21,0.223,0.238,0.255,0.275,0.297,0.322,0.349,0.381,0.414,0.45,0.488,0.53,0.573,0.619,0.67,0.724,0.78,0.838,0.9,0.964,1.031,1.1,1.172,1.248,1.326,1.406,1.487,1.57,1.655,1.742,1.829,1.918,2.007,2.095,2.184,2.272,2.359,2.446,2.532,2.618,2.703,2.787,2.87,2.953,3.034,3.115,3.194,3.273,3.352,3.43,3.508,3.585,3.662,3.738,3.815,3.891,3.968,4.044,4.12,4.196,4.27,4.344,4.417,4.487,4.555,4.621,4.684,4.744,4.8,4.853,4.901,4.947,4.989,5.028,5.063,5.094,5.123,5.15,5.173,5.192,5.208,5.222,5.232,5.241,5.246,5.249,5.25,5.248,5.244,5.239,5.232,5.223,5.212,5.2,5.184,5.167,5.145,5.121,5.095,5.065,5.033,4.996,4.958,4.918,4.875,4.83,4.782,4.729,4.673,4.615,4.554,4.49,4.425,4.356,4.284,4.21,4.134,4.054,3.973,3.89,3.806,3.72,3.633,3.546,3.458,3.37,3.282,3.194,3.108,3.022,2.937,2.852,2.768,2.685,2.603,2.523,2.443,2.364,2.285,2.207,2.13,2.054,1.977,1.901,1.824,1.748,1.671,1.595,1.518,1.441,1.365,1.288,1.211,1.134,1.057,0.98,0.902,0.824,0.746,0.668,0.591,0.514,0.438,0.364,0.292,0.223,0.156,0.093,0.033,-0.024,-0.078,-0.127,-0.172,-0.215,-0.253,-0.288,-0.319,-0.348,-0.373,-0.395,-0.414,-0.43,-0.442,-0.453,-0.461,-0.467,-0.47,-0.468,-0.466,-0.461,-0.455,-0.447,-0.437,-0.426,-0.411,-0.395,-0.376,-0.355,-0.33,-0.303,-0.274,-0.242,-0.207,-0.169,-0.128,-0.086,-0.04,0.009,0.06,0.115,0.174,0.235,0.299,0.365,0.433,0.505,0.58,0.657,0.737,0.819,0.903,0.988,1.074,1.162,1.25,1.339,1.428,1.517,1.605,1.692,1.78,1.867,1.952,2.038,2.123,2.206,2.288,2.37,2.45,2.53,2.609,2.688,2.767,2.845,2.922,3.0,3.076,3.153,3.23,3.307,3.384,3.461,3.538,3.615,3.692,3.769,3.847,3.924,4.002,4.079,4.157,4.234,4.31,4.386,4.459,4.531,4.599,4.664,4.726,4.786,4.841,4.894,4.943,4.99,5.032,5.071,5.105,5.137,5.165,5.191,5.214,5.232,5.248,5.261,5.271,5.279,5.284,5.286,5.286,5.283,5.279,5.273,5.265,5.256,5.246,5.233,5.217,5.199,5.177,5.153,5.127,5.098,5.068,5.033,4.996,4.955,4.913,4.866,4.817,4.764,4.709,4.651,4.591,4.528,4.463,4.395,4.325,4.252,4.176,4.098,4.018,3.935,3.851,3.765,3.678,3.591,3.503,3.414,3.326,3.238,3.15,3.063,2.977,2.892,2.807,2.723,2.64,2.559,2.478,2.397,2.318,2.239,2.161,2.084,2.007,1.93,1.853,1.776,1.7,1.623,1.547,1.47,1.393,1.317,1.24,1.165,1.09,1.017,0.945,0.874,0.807,0.742,0.68,0.62,0.565,0.512,0.463,0.417,0.374,0.335,0.3,0.267,0.239,0.213,0.192,0.172,0.157,0.144,0.133,0.125,0.12,0.117,0.117,0.119,0.123,0.129,0.136,0.145,0.156,0.17,0.187,0.205,0.227,0.25,0.276,0.306,0.337,0.373,0.411,0.451,0.494,0.541,0.589,0.641,0.694,0.752,0.812,0.874,0.938,1.006,1.076,1.149,1.225,1.303,1.383,1.465,1.55,1.635,1.722,1.809,1.897,1.986,2.075,2.163,2.251,2.339,2.425,2.511,2.596,2.68,2.764,2.846,2.927,2.999,3.088,3.168,3.247,3.325,3.402,3.48,3.557,3.634,3.71,3.787,3.863,3.94,4.016,4.092,4.169,4.245,4.322,4.398,4.473,4.548,4.621,4.691,4.758,4.823,4.886,4.944,4.999,5.051,5.1,5.146,5.187,5.225,5.261,5.293,5.321,5.347,5.368,5.386,5.403,5.417,5.426,5.433,5.437,5.439,5.438,5.435,5.431,5.425,5.416,5.406,5.394,5.38,5.363,5.343,5.321,5.296,5.27,5.241,5.208,5.174,5.136,5.096,5.051,5.005,4.955,4.902,4.847,4.789,4.728,4.664,4.598,4.53,4.459,4.386,4.311,4.233,4.153,4.071,3.988,3.903,3.816,3.73,3.642,3.554,3.465,3.376,3.288,3.2,3.113,3.027,2.942,2.858,2.774,2.691,2.61,2.529,2.449,2.369,2.29,2.212,2.135,2.057,1.98,1.903,1.826,1.749,1.672,1.595,1.518,1.441,1.364,1.286,1.209,1.132,1.055,0.977,0.9,0.822,0.744,0.666,0.589,0.513,0.439,0.366,0.295,0.228,0.164,0.102,0.044,-0.011,-0.062,-0.111,-0.155,-0.196,-0.232,-0.266,-0.297,-0.324,-0.348,-0.369,-0.387,-0.402,-0.413,-0.422,-0.427,-0.431,-0.432,-0.43,-0.427,-0.423,-0.417,-0.411,-0.405,-0.398,-0.392,-0.386,-0.38,-0.374,-0.369,-0.365,-0.361,-0.358,-0.356,-0.354,-0.352,-0.351,-0.351,-0.351,-0.351,-0.352,-0.352,-0.353,-0.353,-0.353,-0.353,-0.353,-0.353,-0.353,-0.353,-0.354,-0.354,-0.354,-0.354,-0.354,-0.354,-0.354,-0.354,-0.354,-0.354,-0.354,-0.354,-0.354,-0.354,-0.354,-0.354,-0.354,-0.354,-0.354,-0.354,-0.354,-0.354,-0.354,-0.355,-0.355,-0.355,-0.355,-0.355,-0.355,-0.355,-0.355,-0.355
-0.459,-0.458,-0.457,-0.454,-0.45,-0.443,-0.436,-0.429,-0.417,-0.398,-0.379,-0.353,-0.327,-0.295,-0.262,-0.223,-0.184,-0.137,-0.091,-0.038,0.016,0.076,0.136,0.202,0.268,0.339,0.411,0.488,0.565,0.647,0.729,0.814,0.9,0.988,1.077,1.166,1.255,1.344,1.434,1.523,1.612,1.7,1.788,1.874,1.96,2.044,2.129,2.211,2.293,2.374,2.455,2.535,2.615,2.694,2.773,2.851,2.929,3.006,3.084,3.161,3.239,3.317,3.395,3.473,3.55,3.628,3.706,3.784,3.862,3.941,4.018,4.097,4.175,4.252,4.331,4.407,4.484,4.558,4.632,4.701,4.769,4.832,4.896,4.952,5.009,5.06,5.109,5.153,5.196,5.233,5.269,5.299,5.329,5.352,5.376,5.393,5.41,5.421,5.433,5.439,5.445,5.445,5.446,5.443,5.44,5.433,5.426,5.414,5.403,5.388,5.372,5.351,5.33,5.304,5.278,5.244,5.213,5.175,5.138,5.095,5.053,5.005,4.957,4.904,4.85,4.79,4.731,4.671,4.604,4.533,4.462,4.386,4.31,4.231,4.15,4.066,3.981,3.895,3.808,3.72,3.632,3.544,3.455,3.367,3.279,3.194,3.107,3.022,2.942,2.859,2.77,2.688,2.606,2.527,2.447,2.372,2.292,2.214,2.135,2.058,1.981,1.905,1.827,1.747,1.674,1.597,1.514,1.436,1.362,1.285,1.207,1.132,1.05,0.971,0.894,0.816,0.738,0.661,0.584,0.511,0.44,0.372,0.304,0.242,0.18,0.124,0.068,0.019,-0.034,-0.076,-0.118,-0.153,-0.186,-0.215,-0.243,-0.27,-0.292,-0.307,-0.323,-0.334,-0.344,-0.347,-0.352,-0.352,-0.352,-0.348,-0.344,-0.337,-0.329,-0.317,-0.305,-0.288,-0.272,-0.25,-0.228,-0.2,-0.172,-0.139,-0.107,-0.069,-0.032,0.012,0.056,0.106,0.157,0.217,0.273,0.329,0.391,0.457,0.529,0.601,0.672,0.743,0.82,0.903,0.982,1.067,1.152,1.239,1.328,1.411,1.499,1.586,1.679,1.766,1.849,1.935,2.022,2.106,2.191,2.273,2.353,2.435,2.514,2.594,2.675,2.754,2.833,2.912,2.988,3.065,3.141,3.218,3.295,3.365,3.442,3.52,3.608,3.685,3.763,3.84,3.917,3.993,4.068,4.142,4.214,4.281,4.348,4.41,4.473,4.528,4.584,4.634,4.683,4.724,4.767,4.802,4.837,4.866,4.895,4.9,4.922,4.939,4.956,4.967,4.978,4.984,4.989,4.99,4.991,4.988,4.984,4.977,4.97,4.959,4.948,4.931,4.915,4.893,4.872,4.845,4.814,4.781,4.748,4.709,4.674,4.63,4.586,4.536,4.484,4.429,4.375,4.322,4.263,4.198,4.129,4.059,3.988,3.915,3.839,3.758,3.673,3.59,3.51,3.423,3.333,3.244,3.156,3.071,2.985,2.898,2.811,2.725,2.639,2.555,2.47,2.385,2.302,2.221,2.139,2.059,1.982,1.903,1.824,1.746,1.665,1.587,1.511,1.434,1.358,1.277,1.201,1.127,1.05,0.979,0.916,0.85,0.781,0.72,0.66,0.606,0.551,0.503,0.456,0.415,0.374,0.34,0.306,0.277,0.249,0.228,0.206,0.191,0.175,0.165,0.156,0.151,0.147,0.147,0.148,0.152,0.156,0.164,0.172,0.185,0.197,0.215,0.232,0.254,0.277,0.305,0.332,0.367,0.4,0.439,0.477,0.521,0.565,0.615,0.665,0.721,0.775,0.836,0.897,0.964,1.03,1.1,1.172,1.247,1.324,1.406,1.488,1.572,1.659,1.746,1.833,1.931,2.019,2.106,2.179,2.266,2.368,2.454,2.539,2.626,2.711,2.794,2.878,2.959,3.04,3.119,3.199,3.278,3.356,3.434,3.512,3.589,3.666,3.729,3.805,3.883,3.96,4.036,4.113,4.187,4.259,4.329,4.401,4.466,4.531,4.593,4.653,4.709,4.764,4.814,4.863,4.905,4.948,4.983,5.019,5.048,5.078,5.102,5.125,5.143,5.161,5.172,5.184,5.19,5.195,5.196,5.197,5.194,5.191,5.188,5.181,5.17,5.158,5.147,5.131,5.11,5.088,5.062,5.035,5.003,4.968,4.93,4.892,4.846,4.803,4.754,4.706,4.651,4.595,4.533,4.472,4.406,4.341,4.27,4.199,4.122,4.05,3.961,3.88,3.797,3.712,3.626,3.539,3.451,3.362,3.276,3.189,3.104,3.017,2.933,2.847,2.763,2.679,2.601,2.519,2.431,2.352,2.273,2.205,2.127,2.027,1.955,1.878,1.816,1.739,1.631,1.552,1.475,1.433,1.327,1.25,1.187,1.091,1.013,0.938,0.86,0.778,0.7,0.621,0.55,0.465,0.39,0.315,0.244,0.175,0.109,0.043,-0.017,-0.076,-0.122,-0.175,-0.221,-0.271,-0.31,-0.349,-0.381,-0.413,-0.439,-0.467,-0.487,-0.506,-0.519,-0.533,-0.541,-0.545,-0.547,-0.55,-0.548,-0.546,-0.541,-0.535,-0.526,-0.516,-0.503,-0.489,-0.47,-0.451,-0.427,-0.403,-0.383,-0.353,-0.319,-0.284,-0.244,-0.203,-0.157,-0.111,-0.061,-0.009,0.049,0.101,0.165,0.228,0.298,0.367,0.439,0.513,0.591,0.671,0.754,0.835,0.921,1.007,1.094,1.178,1.266,1.356,1.443,1.526,1.611,1.699,1.787,1.872,1.955,2.036,2.118,2.201,2.282,2.363,2.444,2.522,2.6,2.678,2.755,2.834,2.913,2.99,3.067,3.141,3.218,3.295,3.373,3.45,3.527,3.605,3.683,3.759,3.837,3.913,3.99,4.068,4.143,4.219,4.291,4.363,4.431,4.5,4.562,4.625,4.681,4.737,4.787,4.835,4.877,4.919,4.955,4.99,5.019,5.049,5.071,5.094,5.111,5.128,5.139,5.149,5.155,5.161,5.162,5.162,5.159,5.155,5.148,5.141,5.129,5.118,5.102,5.086,5.065,5.043,5.017,4.99,4.958,4.926,4.887,4.85,4.806,4.762,4.712,4.663,4.609,4.554,4.494,4.433,4.368,4.302,4.231,4.159,4.081,4.005,3.926,3.847,3.762,3.675,3.589,3.504,3.414,3.326,3.242,3.15,3.062,2.974,2.889,2.801,2.72,2.636,2.559,2.479,2.398,2.303,2.223,2.143,2.075,1.996,1.903,1.822,1.745,1.67,1.593,1.511,1.451,1.374,1.295,1.221,1.145,1.065,0.991,0.919,0.845,0.773,0.706,0.636,0.574,0.513,0.457,0.401,0.354,0.305,0.262,0.217,0.181,0.145,0.115,0.083,0.06,0.037,0.02,0.003,-0.01,-0.021,-0.027,-0.033,-0.034,-0.035,-0.031,-0.028,-0.021,-0.014,-0.003,0.009,0.025,0.041,0.062,0.083,0.11,0.137,0.169,0.206,0.244,0.282,0.305,0.348,0.397,0.467,0.521,0.575,0.619,0.679,0.744,0.827,0.897,0.963,1.039,1.099,1.184,1.264,1.349,1.432,1.518,1.605,1.693,1.778,1.862,1.95,2.037,2.132,2.218,2.305,2.39,2.457,2.539,2.623,2.712,2.794,2.874,2.954,3.033,3.111,3.189,3.268,3.351,3.426,3.503,3.562,3.638,3.716,3.792,3.868,3.951,4.022,4.098,4.175,4.25,4.325,4.402,4.474,4.542,4.609,4.67,4.726,4.781,4.836,4.901,4.95,4.992,5.034,5.069,5.104,5.133,5.163,5.185,5.208,5.224,5.222,5.233,5.244,5.249,5.254,5.254,5.254,5.251,5.247,5.239,5.231,5.219,5.207,5.191,5.174,5.152,5.131,5.103,5.076,5.044,5.012,4.974,4.936,4.898,4.854,4.804,4.763,4.708,4.652,4.585,4.524,4.458,4.398,4.327,4.264,4.189,4.107,4.019,3.938,3.854,3.774,3.688,3.602,3.514,3.421,3.336,3.247,3.161,3.07,2.983,2.898,2.813,2.726,2.641,2.557,2.476,2.395,2.314,2.233,2.154,2.08,2.009,1.931,1.846,1.769,1.692,1.615,1.537,1.462,1.384,1.307,1.226,1.152,1.075,0.993,0.916,0.838,0.761,0.683,0.603,0.527,0.45,0.37,0.296,0.224,0.145,0.076,0.024,-0.044,-0.102,-0.162,-0.213,-0.264,-0.31,-0.355,-0.392,-0.443,-0.474,-0.505,-0.529,-0.555,-0.573,-0.591,-0.603,-0.616,-0.622,-0.613,-0.615,-0.616,-0.614,-0.612,-0.607,-0.603,-0.597,-0.591,-0.586,-0.58,-0.574,-0.569,-0.564,-0.559,-0.556,-0.552,-0.55,-0.547,-0.545,-0.544,-0.543,-0.542,-0.542,-0.543,-0.543,-0.543,-0.543,-0.543,-0.543,-0.543,-0.543,-0.543,-0.543,-0.543,-0.543,-0.543,-0.543,-0.543,-0.543,-0.543,-0.543,-0.543,-0.543,-0.543,-0.543,-0.543,-0.543,-0.543,-0.543,-0.543,-0.543,-0.543,-0.543,-0.543,-0.543,-0.543,-0.543,-0.543,-0.543,-0.543,-0.543,-0.543,-0.543,-0.543,-0.543,-0.543,-0.543,-0.543,-0.543,-0.543,-0.543,-0.543,-0.543
-0.46,-0.459,-0.458,-0.455,-0.45,-0.444,-0.436,-0.426,-0.411,-0.394,-0.372,-0.349,-0.319,-0.29,-0.253,-0.218,-0.175,-0.134,-0.084,-0.032,0.021,0.078,0.142,0.204,0.274,0.341,0.416,0.488,0.565,0.645,0.732,0.812,0.902,0.985,1.079,1.163,1.256,1.342,1.436,1.52,1.613,1.698,1.787,1.871,1.956,2.041,2.129,2.207,2.293,2.371,2.455,2.532,2.613,2.689,2.771,2.845,2.923,3.0,3.078,3.155,3.236,3.308,3.39,3.462,3.544,3.615,3.697,3.771,3.851,3.925,4.008,4.079,4.162,4.234,4.311,4.388,4.463,4.537,4.608,4.678,4.749,4.808,4.872,4.927,4.982,5.033,5.08,5.122,5.164,5.202,5.235,5.264,5.294,5.316,5.339,5.357,5.374,5.385,5.396,5.402,5.405,5.406,5.406,5.403,5.399,5.393,5.385,5.376,5.363,5.349,5.331,5.313,5.291,5.267,5.241,5.211,5.177,5.144,5.103,5.062,5.017,4.974,4.924,4.874,4.817,4.762,4.698,4.637,4.57,4.504,4.428,4.357,4.276,4.201,4.119,4.041,3.957,3.872,3.783,3.701,3.612,3.523,3.431,3.347,3.259,3.175,3.084,3.003,2.917,2.837,2.752,2.676,2.592,2.517,2.433,2.358,2.277,2.202,2.123,2.051,1.97,1.895,1.815,1.742,1.665,1.589,1.508,1.437,1.356,1.282,1.197,1.123,1.04,0.966,0.885,0.811,0.73,0.657,0.576,0.506,0.429,0.366,0.297,0.236,0.173,0.114,0.06,0.009,-0.039,-0.083,-0.125,-0.163,-0.198,-0.226,-0.251,-0.273,-0.294,-0.31,-0.326,-0.338,-0.346,-0.352,-0.356,-0.357,-0.355,-0.352,-0.347,-0.341,-0.331,-0.321,-0.308,-0.292,-0.274,-0.254,-0.23,-0.205,-0.176,-0.145,-0.108,-0.072,-0.032,0.009,0.056,0.101,0.154,0.206,0.265,0.322,0.384,0.451,0.521,0.587,0.664,0.733,0.812,0.892,0.977,1.066,1.152,1.238,1.326,1.412,1.501,1.588,1.682,1.764,1.851,1.936,2.022,2.105,2.184,2.262,2.345,2.422,2.508,2.583,2.666,2.742,2.825,2.898,2.976,3.051,3.131,3.202,3.283,3.355,3.431,3.508,3.587,3.659,3.74,3.812,3.893,3.961,4.037,4.107,4.181,4.247,4.313,4.375,4.439,4.494,4.55,4.598,4.644,4.686,4.727,4.759,4.794,4.823,4.851,4.873,4.894,4.91,4.925,4.935,4.944,4.951,4.954,4.955,4.954,4.952,4.947,4.941,4.933,4.923,4.91,4.895,4.877,4.857,4.835,4.81,4.781,4.758,4.721,4.686,4.644,4.603,4.558,4.516,4.464,4.412,4.356,4.3,4.239,4.176,4.108,4.04,3.964,3.897,3.816,3.74,3.657,3.576,3.489,3.406,3.315,3.234,3.145,3.058,2.97,2.888,2.797,2.715,2.629,2.548,2.456,2.377,2.293,2.215,2.131,2.05,1.971,1.892,1.81,1.736,1.659,1.585,1.504,1.432,1.353,1.272,1.196,1.125,1.046,0.98,0.909,0.842,0.775,0.72,0.656,0.601,0.547,0.499,0.451,0.41,0.369,0.334,0.3,0.273,0.246,0.225,0.205,0.189,0.175,0.166,0.157,0.152,0.149,0.149,0.151,0.154,0.16,0.167,0.176,0.188,0.203,0.218,0.236,0.257,0.282,0.306,0.334,0.366,0.402,0.436,0.479,0.519,0.565,0.611,0.666,0.718,0.775,0.835,0.897,0.958,1.03,1.093,1.17,1.245,1.327,1.403,1.485,1.566,1.652,1.729,1.823,1.911,1.999,2.087,2.164,2.252,2.338,2.424,2.515,2.596,2.685,2.761,2.844,2.925,3.006,3.087,3.167,3.246,3.329,3.401,3.483,3.555,3.634,3.709,3.787,3.86,3.94,4.007,4.083,4.157,4.234,4.303,4.375,4.443,4.512,4.571,4.635,4.69,4.746,4.796,4.845,4.886,4.929,4.965,4.998,5.028,5.057,5.081,5.103,5.12,5.136,5.147,5.159,5.165,5.17,5.172,5.172,5.169,5.166,5.16,5.153,5.143,5.132,5.118,5.101,5.082,5.058,5.035,5.005,4.976,4.94,4.901,4.861,4.821,4.785,4.741,4.686,4.635,4.578,4.519,4.455,4.392,4.322,4.254,4.177,4.111,4.034,3.952,3.867,3.788,3.702,3.616,3.53,3.445,3.353,3.271,3.182,3.099,3.013,2.929,2.84,2.762,2.678,2.596,2.513,2.434,2.351,2.278,2.197,2.123,2.044,1.967,1.888,1.813,1.731,1.658,1.576,1.502,1.422,1.349,1.269,1.196,1.114,1.042,0.961,0.886,0.805,0.73,0.651,0.577,0.497,0.424,0.346,0.277,0.205,0.134,0.072,0.015,-0.043,-0.099,-0.152,-0.195,-0.242,-0.28,-0.315,-0.348,-0.38,-0.408,-0.433,-0.452,-0.471,-0.484,-0.496,-0.506,-0.514,-0.518,-0.518,-0.517,-0.514,-0.509,-0.502,-0.494,-0.483,-0.47,-0.455,-0.437,-0.416,-0.394,-0.369,-0.341,-0.311,-0.279,-0.24,-0.201,-0.158,-0.116,-0.069,-0.022,0.033,0.087,0.149,0.208,0.276,0.338,0.413,0.482,0.561,0.625,0.709,0.787,0.872,0.954,1.056,1.143,1.225,1.307,1.395,1.483,1.574,1.658,1.748,1.83,1.919,2.0,2.087,2.165,2.25,2.326,2.404,2.483,2.563,2.64,2.72,2.797,2.875,2.966,3.047,3.121,3.202,3.277,3.359,3.41,3.491,3.58,3.662,3.735,3.813,3.887,3.969,4.041,4.123,4.195,4.254,4.326,4.416,4.482,4.551,4.593,4.654,4.711,4.765,4.815,4.864,4.909,4.949,4.986,5.02,5.05,5.078,5.102,5.122,5.14,5.156,5.166,5.176,5.182,5.186,5.187,5.186,5.183,5.178,5.172,5.164,5.155,5.143,5.13,5.113,5.093,5.069,5.045,5.017,4.99,4.954,4.922,4.88,4.845,4.798,4.753,4.699,4.645,4.587,4.531,4.467,4.406,4.338,4.27,4.198,4.128,4.05,3.972,3.891,3.813,3.724,3.643,3.552,3.471,3.375,3.291,3.204,3.119,3.027,2.947,2.858,2.781,2.689,2.61,2.523,2.446,2.361,2.287,2.204,2.128,2.049,1.972,1.892,1.817,1.737,1.663,1.585,1.51,1.427,1.354,1.279,1.201,1.121,1.052,0.978,0.91,0.828,0.763,0.693,0.634,0.57,0.515,0.459,0.416,0.366,0.322,0.282,0.245,0.211,0.178,0.149,0.126,0.104,0.087,0.074,0.062,0.052,0.046,0.041,0.04,0.04,0.043,0.048,0.053,0.061,0.071,0.084,0.099,0.117,0.136,0.159,0.183,0.212,0.242,0.276,0.312,0.352,0.393,0.44,0.485,0.535,0.587,0.645,0.701,0.762,0.824,0.89,0.958,1.033,1.089,1.169,1.244,1.327,1.407,1.493,1.574,1.664,1.745,1.837,1.921,2.013,2.096,2.186,2.272,2.362,2.443,2.527,2.609,2.695,2.772,2.857,2.934,3.015,3.093,3.175,3.25,3.33,3.404,3.484,3.558,3.638,3.71,3.79,3.86,3.939,4.013,4.093,4.166,4.246,4.317,4.396,4.454,4.528,4.592,4.658,4.722,4.785,4.838,4.895,4.943,4.993,5.033,5.074,5.103,5.138,5.166,5.195,5.226,5.245,5.263,5.28,5.292,5.3,5.306,5.31,5.31,5.309,5.307,5.302,5.295,5.285,5.275,5.262,5.247,5.227,5.208,5.183,5.16,5.132,5.097,5.063,5.029,4.988,4.947,4.902,4.857,4.807,4.753,4.695,4.635,4.571,4.509,4.442,4.375,4.301,4.232,4.152,4.076,3.991,3.913,3.824,3.743,3.653,3.568,3.477,3.409,3.32,3.233,3.133,3.057,2.966,2.889,2.8,2.721,2.636,2.558,2.468,2.394,2.311,2.234,2.153,2.068,2.003,1.929,1.85,1.772,1.692,1.618,1.54,1.466,1.386,1.313,1.233,1.157,1.076,1.006,0.929,0.848,0.763,0.689,0.612,0.535,0.459,0.385,0.309,0.241,0.173,0.108,0.044,-0.012,-0.071,-0.121,-0.174,-0.218,-0.263,-0.3,-0.335,-0.369,-0.399,-0.423,-0.447,-0.466,-0.484,-0.496,-0.508,-0.516,-0.521,-0.523,-0.523,-0.521,-0.518,-0.514,-0.509,-0.503,-0.497,-0.492,-0.486,-0.48,-0.475,-0.47,-0.465,-0.461,-0.458,-0.455,-0.453,-0.451,-0.45,-0.449,-0.449,-0.449,-0.449,-0.449,-0.449,-0.449,-0.449,-0.449,-0.449,-0.45,-0.45,-0.45,-0.45,-0.45,-0.45,-0.45,-0.45,-0.45,-0.45,-0.45,-0.45,-0.45,-0.45,-0.45,-0.45,-0.45,-0.45,-0.45,-0.45,-0.45,-0.45,-0.45,-0.45,-0.45,-0.45,-0.45,-0.45,-0.45,-0.45,-0.45,-0.45,-0.45,-0.45,-0.45,-0.45,-0.45,-0.45,-0.45,-0.45,-0.45,-0.45,-0.45
-0.481,-0.479,-0.476,-0.473,-0.466,-0.459,-0.452,-0.439,-0.42,-0.401,-0.376,-0.35,-0.318,-0.286,-0.246,-0.208,-0.162,-0.115,-0.062,-0.009,0.05,0.11,0.175,0.241,0.312,0.384,0.461,0.537,0.619,0.701,0.787,0.872,0.96,1.048,1.126,1.215,1.305,1.394,1.483,1.571,1.659,1.747,1.832,1.918,2.002,2.086,2.168,2.24,2.321,2.401,2.481,2.561,2.64,2.719,2.797,2.875,2.953,3.031,3.108,3.186,3.264,3.342,3.419,3.497,3.575,3.653,3.731,3.809,3.879,3.958,4.036,4.115,4.193,4.271,4.348,4.425,4.498,4.572,4.642,4.711,4.77,4.834,4.891,4.948,4.998,5.049,5.092,5.136,5.173,5.209,5.259,5.289,5.312,5.336,5.353,5.37,5.382,5.394,5.4,5.405,5.406,5.407,5.404,5.401,5.394,5.387,5.375,5.364,5.348,5.333,5.312,5.291,5.265,5.239,5.207,5.175,5.138,5.1,5.058,5.015,4.968,4.92,4.866,4.812,4.753,4.693,4.633,4.568,4.496,4.425,4.35,4.273,4.193,4.112,4.027,3.942,3.856,3.768,3.681,3.592,3.504,3.473,3.385,3.297,3.21,3.124,3.038,2.954,2.871,2.788,2.706,2.636,2.556,2.476,2.397,2.319,2.241,2.163,2.086,2.008,1.931,1.853,1.775,1.71,1.632,1.555,1.476,1.398,1.32,1.242,1.164,1.085,1.006,0.928,0.849,0.771,0.695,0.618,0.545,0.472,0.403,0.335,0.272,0.21,0.154,0.098,0.049,0.0,-0.042,-0.084,-0.119,-0.154,-0.182,-0.211,-0.233,-0.255,-0.3,-0.316,-0.327,-0.337,-0.342,-0.347,-0.347,-0.347,-0.344,-0.34,-0.332,-0.324,-0.313,-0.301,-0.284,-0.267,-0.245,-0.223,-0.196,-0.168,-0.136,-0.103,-0.065,-0.026,0.018,0.063,0.113,0.163,0.219,0.276,0.337,0.399,0.465,0.533,0.605,0.677,0.755,0.832,0.914,0.996,1.081,1.166,1.253,1.341,1.381,1.469,1.557,1.646,1.733,1.821,1.907,1.994,2.079,2.164,2.247,2.33,2.411,2.493,2.574,2.654,2.734,2.813,2.892,2.971,3.048,3.12,3.197,3.275,3.353,3.431,3.508,3.585,3.663,3.741,3.817,3.895,3.97,4.035,4.11,4.183,4.25,4.318,4.38,4.443,4.499,4.555,4.605,4.655,4.697,4.743,4.778,4.814,4.843,4.872,4.895,4.918,4.934,4.951,4.962,4.973,4.979,4.985,4.985,4.986,4.983,4.979,4.972,4.965,4.954,4.943,4.926,4.91,4.888,4.867,4.84,4.812,4.78,4.747,4.707,4.669,4.625,4.581,4.531,4.481,4.427,4.372,4.312,4.252,4.187,4.121,4.05,3.979,3.903,3.827,3.746,3.665,3.581,3.496,3.444,3.357,3.269,3.181,3.093,3.004,2.917,2.829,2.743,2.656,2.571,2.486,2.403,2.339,2.258,2.176,2.096,2.016,1.937,1.857,1.779,1.7,1.622,1.551,1.474,1.397,1.32,1.244,1.17,1.096,1.025,0.955,0.889,0.823,0.762,0.702,0.648,0.593,0.545,0.498,0.457,0.415,0.381,0.347,0.306,0.278,0.257,0.235,0.22,0.204,0.194,0.184,0.18,0.176,0.176,0.176,0.181,0.185,0.193,0.201,0.214,0.226,0.244,0.261,0.283,0.306,0.334,0.362,0.396,0.429,0.468,0.507,0.551,0.595,0.645,0.695,0.751,0.807,0.868,0.93,0.997,1.063,1.136,1.208,1.195,1.273,1.355,1.437,1.523,1.608,1.695,1.783,1.87,1.959,2.047,2.231,2.318,2.406,2.493,2.579,2.664,2.75,2.833,2.917,2.999,3.075,3.156,3.236,3.315,3.395,3.473,3.552,3.629,3.707,3.784,3.85,3.927,4.005,4.081,4.157,4.232,4.306,4.378,4.45,4.517,4.585,4.647,4.699,4.755,4.81,4.86,4.909,4.951,4.994,5.03,5.066,5.095,5.125,5.148,5.188,5.206,5.223,5.234,5.246,5.252,5.258,5.259,5.26,5.257,5.253,5.25,5.243,5.232,5.221,5.209,5.193,5.172,5.151,5.124,5.097,5.065,5.032,4.995,4.957,4.913,4.87,4.821,4.772,4.717,4.661,4.6,4.539,4.472,4.406,4.334,4.328,4.251,4.174,4.093,4.012,3.927,3.843,3.756,3.669,3.582,3.494,3.446,3.358,3.271,3.184,3.098,3.013,2.929,2.845,2.763,2.68,2.599,2.404,2.325,2.245,2.167,2.089,2.011,1.933,1.856,1.778,1.701,1.623,1.564,1.487,1.409,1.331,1.254,1.176,1.098,1.02,0.941,0.863,0.784,0.716,0.638,0.561,0.485,0.41,0.339,0.267,0.201,0.135,0.075,0.015,-0.041,-0.094,-0.14,-0.186,-0.225,-0.265,-0.297,-0.33,-0.355,-0.381,-0.401,-0.44,-0.453,-0.467,-0.475,-0.483,-0.485,-0.488,-0.486,-0.485,-0.479,-0.473,-0.464,-0.454,-0.441,-0.427,-0.408,-0.389,-0.365,-0.341,-0.311,-0.282,-0.247,-0.212,-0.172,-0.132,-0.086,-0.039,0.013,0.065,0.124,0.182,0.246,0.31,0.379,0.448,0.522,0.596,0.675,0.755,0.838,0.921,1.007,1.093,1.18,1.163,1.251,1.34,1.428,1.516,1.603,1.691,1.777,1.863,1.947,2.032,2.227,2.31,2.391,2.472,2.551,2.631,2.71,2.79,2.868,2.946,3.024,3.106,3.183,3.261,3.338,3.416,3.494,3.572,3.649,3.727,3.805,3.883,3.947,4.025,4.103,4.18,4.256,4.332,4.406,4.478,4.546,4.614,4.677,4.73,4.786,4.842,4.892,4.94,4.983,5.025,5.061,5.096,5.125,5.155,5.191,5.214,5.231,5.248,5.259,5.27,5.276,5.282,5.282,5.283,5.279,5.276,5.269,5.261,5.25,5.239,5.223,5.206,5.185,5.164,5.137,5.11,5.078,5.046,5.008,4.969,4.925,4.881,4.831,4.781,4.726,4.671,4.61,4.549,4.484,4.417,4.346,4.275,4.198,4.122,4.039,3.959,3.875,3.79,3.703,3.616,3.528,3.44,3.467,3.378,3.291,3.203,3.117,3.031,2.946,2.861,2.776,2.695,2.613,2.412,2.333,2.252,2.174,2.095,2.017,1.939,1.861,1.784,1.706,1.629,1.568,1.491,1.413,1.337,1.261,1.184,1.109,1.034,0.963,0.89,0.827,0.759,0.697,0.634,0.578,0.521,0.472,0.422,0.379,0.336,0.3,0.257,0.228,0.199,0.176,0.152,0.136,0.119,0.107,0.096,0.09,0.084,0.084,0.083,0.086,0.089,0.096,0.103,0.115,0.126,0.142,0.158,0.18,0.201,0.228,0.254,0.287,0.319,0.357,0.395,0.438,0.482,0.53,0.579,0.633,0.687,0.747,0.807,0.872,0.937,1.007,1.009,1.085,1.161,1.242,1.323,1.407,1.491,1.578,1.665,1.752,1.841,1.929,2.017,2.076,2.164,2.25,2.337,2.422,2.508,2.591,2.675,2.757,2.84,2.925,3.006,3.085,3.164,3.243,3.321,3.401,3.477,3.554,3.632,3.709,3.892,3.97,4.046,4.123,4.201,4.277,4.354,4.429,4.504,4.576,4.639,4.706,4.773,4.835,4.897,4.952,5.007,5.056,5.105,5.147,5.189,5.224,5.256,5.285,5.314,5.337,5.359,5.376,5.392,5.403,5.413,5.419,5.424,5.424,5.424,5.421,5.417,5.409,5.401,5.389,5.377,5.361,5.344,5.322,5.3,5.273,5.246,5.213,5.18,5.142,5.104,5.06,5.016,4.966,4.916,4.86,4.805,4.744,4.682,4.616,4.549,4.478,4.406,4.378,4.302,4.222,4.141,4.057,3.972,3.886,3.799,3.711,3.623,3.534,3.446,3.387,3.3,3.213,3.126,3.04,2.955,2.871,2.787,2.703,2.623,2.549,2.469,2.389,2.31,2.231,2.153,2.075,1.997,1.92,1.842,1.764,1.687,1.61,1.532,1.455,1.377,1.299,1.222,1.144,1.066,0.988,0.909,0.831,0.639,0.562,0.486,0.412,0.337,0.268,0.198,0.133,0.069,0.01,-0.048,-0.099,-0.151,-0.195,-0.24,-0.277,-0.315,-0.346,-0.377,-0.402,-0.426,-0.444,-0.462,-0.475,-0.487,-0.494,-0.501,-0.502,-0.504,-0.502,-0.499,-0.495,-0.49,-0.485,-0.479,-0.473,-0.467,-0.462,-0.456,-0.452,-0.447,-0.443,-0.44,-0.437,-0.435,-0.433,-0.431,-0.431,-0.43,-0.43,-0.43,-0.43,-0.43,-0.43,-0.43,-0.43,-0.43,-0.43,-0.43,-0.43,-0.43,-0.43,-0.43,-0.43,-0.43,-0.43,-0.43,-0.43,-0.43,-0.43,-0.43,-0.43,-0.43,-0.43,-0.43,-0.43,-0.43,-0.43,-0.43,-0.43,-0.43,-0.43,-0.43,-0.43,-0.43,-0.43,-0.43,-0.43,-0.43,-0.43,-0.43,-0.43,-0.43,-0.43,-0.43,-0.43,-0.43
0.072,0.072,0.072,0.002,0.072,0.138,0.213,0.285,0.363,0.443,0.529,0.609,0.699,0.762,0.854,0.939,1.031,1.117,1.21,1.295,1.387,1.471,1.562,1.645,1.749,1.833,1.921,1.999,2.085,2.162,2.246,2.323,2.403,2.48,2.562,2.636,2.742,2.819,2.896,2.973,3.055,3.128,3.209,3.283,3.365,3.438,3.52,3.594,3.678,3.754,3.836,3.91,3.993,4.067,4.145,4.222,4.299,4.374,4.46,4.531,4.601,4.664,4.73,4.785,4.841,4.892,4.94,4.984,5.026,5.109,5.143,5.172,5.202,5.225,5.248,5.266,5.282,5.294,5.304,5.31,5.315,5.316,5.315,5.313,5.308,5.303,5.294,5.285,5.272,5.259,5.241,5.223,5.2,5.176,5.149,5.12,5.086,5.052,5.011,4.972,4.926,4.883,4.832,4.783,4.725,4.67,4.606,4.545,4.477,4.412,4.336,4.265,4.185,4.274,4.19,4.111,4.027,3.942,3.851,3.768,3.68,3.592,3.5,3.416,3.357,3.27,3.181,3.099,3.011,2.933,2.847,2.769,2.685,2.609,2.525,2.467,2.386,2.312,2.232,2.158,2.077,2.004,1.922,1.849,1.772,1.694,1.613,1.547,1.466,1.393,1.31,1.237,1.153,1.08,0.998,0.923,0.842,0.768,0.689,0.618,0.543,0.476,0.408,0.347,0.284,0.228,0.174,0.123,0.047,0.003,-0.039,-0.075,-0.11,-0.138,-0.164,-0.187,-0.208,-0.224,-0.239,-0.25,-0.258,-0.264,-0.268,-0.268,-0.267,-0.264,-0.259,-0.253,-0.243,-0.233,-0.219,-0.204,-0.185,-0.166,-0.142,-0.116,-0.087,-0.056,-0.02,0.016,0.058,0.099,0.147,0.192,0.245,0.297,0.357,0.413,0.476,0.542,0.611,0.68,0.757,0.829,0.906,0.986,1.072,1.153,1.239,1.325,1.205,1.293,1.381,1.469,1.562,1.645,1.732,1.819,1.905,1.99,2.078,2.157,2.232,2.311,2.397,2.473,2.557,2.633,2.716,2.791,2.871,2.946,3.034,3.108,3.189,3.262,3.339,3.417,3.496,3.57,3.652,3.725,3.807,3.878,3.956,4.026,4.101,4.166,4.233,4.296,4.361,4.415,4.473,4.52,4.599,4.641,4.683,4.718,4.754,4.783,4.811,4.834,4.854,4.871,4.886,4.897,4.906,4.913,4.916,4.917,4.916,4.914,4.909,4.903,4.895,4.884,4.872,4.856,4.839,4.818,4.796,4.771,4.742,4.71,4.673,4.637,4.597,4.556,4.51,4.463,4.41,4.359,4.301,4.245,4.184,4.12,4.051,3.986,3.909,3.839,3.759,3.683,3.599,3.518,3.431,3.348,3.447,3.364,3.276,3.189,3.097,3.014,2.923,2.841,2.755,2.67,2.583,2.503,2.427,2.35,2.265,2.189,2.11,2.031,1.949,1.874,1.796,1.718,1.629,1.554,1.474,1.401,1.322,1.25,1.176,1.105,1.035,0.97,0.902,0.836,0.775,0.72,0.665,0.618,0.57,0.528,0.487,0.452,0.418,0.391,0.363,0.292,0.271,0.256,0.242,0.232,0.223,0.217,0.215,0.215,0.216,0.22,0.226,0.233,0.242,0.254,0.268,0.284,0.302,0.323,0.348,0.372,0.403,0.434,0.471,0.506,0.548,0.588,0.635,0.681,0.736,0.788,0.845,0.905,0.968,1.033,1.105,0.987,1.064,1.138,1.219,1.297,1.379,1.463,1.549,1.635,1.723,1.811,1.9,2.055,2.143,2.231,2.318,2.404,2.494,2.576,2.665,2.745,2.828,2.909,2.986,3.066,3.146,3.226,3.309,3.382,3.464,3.537,3.616,3.692,3.771,3.846,3.925,3.999,4.075,4.15,4.228,4.297,4.369,4.437,4.507,4.567,4.631,4.687,4.743,4.792,4.842,4.883,4.926,4.961,4.995,5.026,5.055,5.119,5.141,5.158,5.174,5.186,5.197,5.204,5.208,5.211,5.21,5.208,5.204,5.198,5.192,5.181,5.17,5.156,5.139,5.12,5.096,5.073,5.043,5.013,4.977,4.942,4.901,4.861,4.816,4.772,4.717,4.667,4.609,4.55,4.488,4.424,4.357,4.287,4.21,4.14,4.062,3.982,3.896,3.818,3.73,3.648,3.561,3.475,3.615,3.532,3.441,3.358,3.272,3.187,3.097,3.018,2.933,2.852,2.77,2.69,2.477,2.401,2.319,2.245,2.164,2.09,2.011,1.936,1.855,1.782,1.705,1.632,1.552,1.479,1.399,1.324,1.242,1.17,1.089,1.014,0.933,0.858,0.778,0.703,0.623,0.55,0.472,0.403,0.33,0.264,0.196,0.139,0.08,0.015,-0.038,-0.083,-0.13,-0.168,-0.204,-0.238,-0.27,-0.295,-0.321,-0.38,-0.398,-0.412,-0.425,-0.434,-0.442,-0.447,-0.447,-0.445,-0.442,-0.438,-0.431,-0.422,-0.411,-0.399,-0.383,-0.366,-0.345,-0.322,-0.297,-0.269,-0.237,-0.205,-0.166,-0.129,-0.086,-0.044,0.006,0.054,0.108,0.164,0.227,0.286,0.353,0.247,0.321,0.39,0.47,0.545,0.629,0.708,0.793,0.877,0.964,1.051,1.144,1.157,1.246,1.334,1.425,1.509,1.6,1.682,1.771,1.852,1.941,2.019,2.104,2.305,2.386,2.465,2.546,2.624,2.705,2.78,2.858,2.935,3.015,3.09,3.184,3.258,3.34,3.412,3.494,3.567,3.649,3.722,3.8,3.877,3.959,4.018,4.1,4.172,4.25,4.322,4.397,4.463,4.533,4.593,4.654,4.714,4.769,4.82,4.869,4.913,4.954,4.991,5.024,5.054,5.083,5.107,5.127,5.191,5.207,5.219,5.229,5.235,5.239,5.24,5.239,5.236,5.231,5.225,5.217,5.208,5.196,5.183,5.165,5.145,5.122,5.097,5.07,5.042,5.006,4.974,4.932,4.893,4.846,4.8,4.746,4.695,4.636,4.58,4.516,4.455,4.386,4.32,4.248,4.174,4.097,4.018,3.937,3.854,3.765,3.684,3.593,3.51,3.637,3.553,3.463,3.378,3.286,3.205,3.116,3.035,2.946,2.867,2.781,2.704,2.619,2.543,2.46,2.385,2.308,2.23,2.149,2.075,1.994,1.787,1.708,1.633,1.553,1.48,1.399,1.327,1.246,1.175,1.101,1.028,0.954,0.889,0.814,0.753,0.69,0.635,0.578,0.53,0.48,0.436,0.395,0.358,0.324,0.25,0.221,0.198,0.176,0.159,0.144,0.132,0.122,0.115,0.111,0.11,0.11,0.113,0.117,0.123,0.131,0.141,0.154,0.168,0.187,0.206,0.229,0.253,0.282,0.311,0.345,0.382,0.421,0.462,0.509,0.554,0.604,0.656,0.714,0.77,0.831,0.893,0.959,1.028,1.103,1.174,1.076,1.152,1.236,1.316,1.404,1.487,1.577,1.66,1.753,1.836,1.929,2.012,2.059,2.145,2.236,2.317,2.402,2.486,2.572,2.651,2.736,2.813,2.912,2.991,3.074,3.149,3.229,3.304,3.383,3.458,3.539,3.612,3.692,3.765,3.962,4.036,4.117,4.19,4.27,4.342,4.421,4.49,4.564,4.629,4.696,4.76,4.823,4.877,4.933,4.982,5.032,5.072,5.113,5.15,5.185,5.241,5.27,5.293,5.312,5.331,5.347,5.358,5.367,5.372,5.376,5.377,5.376,5.373,5.368,5.362,5.352,5.342,5.329,5.313,5.293,5.274,5.249,5.226,5.198,5.167,5.133,5.098,5.057,5.016,4.971,4.923,4.872,4.818,4.76,4.702,4.638,4.575,4.506,4.44,4.51,4.439,4.358,4.284,4.198,4.121,4.031,3.951,3.861,3.778,3.687,3.602,3.564,3.477,3.384,3.302,3.211,3.131,3.041,2.962,2.874,2.796,2.712,2.636,2.553,2.476,2.395,2.32,2.239,2.165,2.085,2.011,1.93,1.847,1.769,1.693,1.613,1.539,1.462,1.385,1.304,1.23,1.152,1.075,0.994,0.919,0.711,0.636,0.56,0.485,0.409,0.34,0.271,0.206,0.14,0.084,0.025,-0.025,-0.079,-0.122,-0.167,-0.204,-0.239,-0.272,-0.303,-0.327,-0.351,-0.41,-0.427,-0.44,-0.451,-0.458,-0.463,-0.465,-0.465,-0.464,-0.46,-0.456,-0.451,-0.446,-0.439,-0.434,-0.428,-0.422,-0.417,-0.412,-0.407,-0.403,-0.4,-0.397,-0.395,-0.393,-0.392,-0.391,-0.39,-0.39,-0.391,-0.391,-0.391,-0.391,-0.391,-0.391,-0.391,-0.392,-0.392,-0.392,-0.392,-0.392,-0.392,-0.392,-0.391,-0.391,-0.391,-0.391,-0.391,-0.391,-0.391,-0.391,-0.391,-0.391,-0.391,-0.391,-0.391,-0.391,-0.391,-0.391,-0.391,-0.391,-0.391,-0.391,-0.391,-0.391,-0.391,-0.391,-0.391,-0.391,-0.391,-0.391,-0.391,-0.391,-0.391,-0.391,-0.391,-0.391,-0.391,-0.391,-0.391,-0.391,-0.391,-0.391,-0.391,-0.391,-0.391,-0.391,-0.391,-0.391,-0.391,-0.391,-0.391,-0.391,-0.391,-0.391,-0.391,-0.391
-0.435,-0.426,-0.412,-0.392,-0.371,-0.344,-0.316,-0.283,-0.248,-0.208,-0.166,-0.119,-0.07,-0.015,0.04,0.101,0.138,0.231,0.299,0.372,0.446,0.523,0.602,0.685,0.769,0.856,0.943,1.032,1.12,1.21,1.3,1.39,1.48,1.569,1.658,1.746,1.834,1.92,2.005,2.089,2.173,2.255,2.337,2.418,2.498,2.579,2.658,2.737,2.816,2.895,2.973,3.051,3.129,3.207,3.285,3.363,3.44,3.518,3.597,3.675,3.753,3.831,3.91,3.988,4.066,4.145,4.223,4.301,4.379,4.456,4.531,4.604,4.677,4.745,4.813,4.876,4.937,4.993,5.048,5.097,5.145,5.188,5.229,5.265,5.297,5.327,5.354,5.377,5.398,5.414,5.429,5.44,5.45,5.454,5.458,5.458,5.457,5.453,5.448,5.441,5.432,5.42,5.408,5.391,5.374,5.353,5.33,5.303,5.273,5.241,5.207,5.169,5.13,5.088,5.044,4.995,4.946,4.891,4.836,4.774,4.713,4.651,4.586,4.514,4.44,4.363,4.284,4.206,4.124,4.037,3.956,3.868,3.779,3.694,3.606,3.519,3.431,3.341,3.253,3.167,3.078,2.997,2.913,2.829,2.746,2.664,2.58,2.501,2.422,2.346,2.268,2.194,2.117,2.04,1.96,1.883,1.803,1.727,1.649,1.574,1.496,1.421,1.339,1.261,1.183,1.104,1.025,0.949,0.901,0.791,0.713,0.637,0.565,0.494,0.422,0.352,0.286,0.221,0.163,0.107,0.054,0.006,-0.04,-0.081,-0.121,-0.155,-0.191,-0.218,-0.247,-0.268,-0.288,-0.303,-0.317,-0.327,-0.337,-0.341,-0.344,-0.344,-0.342,-0.338,-0.332,-0.324,-0.315,-0.303,-0.289,-0.272,-0.253,-0.231,-0.207,-0.179,-0.149,-0.116,-0.081,-0.043,-0.002,0.043,0.089,0.14,0.196,0.253,0.303,0.365,0.429,0.497,0.573,0.646,0.712,0.79,0.883,0.961,1.044,1.132,1.218,1.306,1.39,1.478,1.567,1.659,1.747,1.837,1.924,2.006,2.091,2.176,2.26,2.341,2.424,2.505,2.585,2.665,2.746,2.825,2.904,2.982,3.059,3.136,3.213,3.292,3.37,3.448,3.524,3.6,3.677,3.755,3.831,3.908,3.985,4.06,4.135,4.209,4.28,4.346,4.412,4.473,4.534,4.589,4.643,4.692,4.726,4.768,4.808,4.841,4.874,4.902,4.929,4.95,4.971,4.986,5.001,5.011,5.02,5.025,5.029,5.029,5.029,5.024,5.019,5.012,5.003,4.992,4.979,4.962,4.944,4.922,4.898,4.871,4.84,4.807,4.772,4.734,4.694,4.649,4.603,4.557,4.506,4.45,4.395,4.335,4.274,4.208,4.141,4.069,3.999,3.922,3.845,3.759,3.678,3.597,3.512,3.42,3.334,3.246,3.155,3.064,2.977,2.888,2.801,2.715,2.632,2.548,2.462,2.379,2.297,2.218,2.137,2.059,1.982,1.904,1.821,1.74,1.662,1.585,1.525,1.445,1.359,1.284,1.218,1.144,1.072,1.001,0.933,0.872,0.805,0.746,0.687,0.634,0.582,0.535,0.49,0.449,0.41,0.376,0.344,0.319,0.294,0.273,0.254,0.24,0.227,0.218,0.21,0.206,0.204,0.205,0.207,0.212,0.218,0.226,0.236,0.249,0.263,0.281,0.3,0.323,0.347,0.375,0.402,0.436,0.472,0.517,0.558,0.602,0.648,0.698,0.75,0.798,0.855,0.917,0.955,1.047,1.089,1.189,1.273,1.35,1.429,1.509,1.56,1.68,1.774,1.862,1.949,2.037,2.127,2.217,2.305,2.394,2.471,2.557,2.644,2.728,2.812,2.895,2.978,3.059,3.141,3.221,3.311,3.392,3.47,3.545,3.623,3.699,3.777,3.854,3.915,4.008,4.084,4.145,4.221,4.296,4.384,4.456,4.512,4.578,4.644,4.705,4.764,4.819,4.872,4.921,4.968,5.01,5.05,5.084,5.118,5.146,5.174,5.197,5.218,5.234,5.249,5.275,5.285,5.29,5.294,5.294,5.293,5.289,5.286,5.281,5.272,5.261,5.249,5.236,5.218,5.196,5.173,5.146,5.117,5.081,5.047,5.008,4.967,4.924,4.879,4.832,4.78,4.725,4.665,4.603,4.54,4.476,4.408,4.336,4.263,4.185,4.11,4.029,3.946,3.862,3.777,3.69,3.602,3.514,3.425,3.337,3.248,3.162,3.074,2.99,2.905,2.821,2.741,2.659,2.575,2.495,2.416,2.337,2.258,2.179,2.1,2.023,1.947,1.87,1.793,1.716,1.639,1.562,1.481,1.404,1.329,1.249,1.171,1.093,1.015,0.936,0.856,0.777,0.7,0.622,0.545,0.469,0.393,0.322,0.252,0.186,0.121,0.062,0.008,-0.044,-0.095,-0.141,-0.185,-0.223,-0.26,-0.292,-0.322,-0.347,-0.37,-0.389,-0.406,-0.419,-0.431,-0.438,-0.444,-0.446,-0.447,-0.445,-0.443,-0.435,-0.428,-0.418,-0.407,-0.393,-0.377,-0.358,-0.337,-0.313,-0.287,-0.257,-0.226,-0.191,-0.154,-0.113,-0.083,-0.019,0.027,0.08,0.135,0.194,0.251,0.315,0.38,0.45,0.531,0.596,0.672,0.752,0.833,0.914,0.999,1.086,1.17,1.258,1.346,1.434,1.523,1.61,1.698,1.786,1.873,1.959,2.045,2.123,2.207,2.289,2.368,2.449,2.539,2.619,2.699,2.794,2.872,2.949,3.023,3.101,3.178,3.254,3.331,3.408,3.485,3.568,3.645,3.723,3.8,3.878,3.926,4.034,4.112,4.188,4.262,4.338,4.414,4.486,4.557,4.625,4.691,4.753,4.795,4.85,4.884,4.952,5.02,5.061,5.101,5.136,5.169,5.197,5.204,5.226,5.247,5.263,5.273,5.289,5.298,5.303,5.307,5.307,5.306,5.301,5.296,5.288,5.28,5.268,5.255,5.238,5.22,5.199,5.175,5.148,5.147,5.114,5.08,5.034,4.994,4.949,4.903,4.854,4.803,4.747,4.689,4.628,4.566,4.498,4.43,4.363,4.29,4.213,4.133,4.049,3.967,3.886,3.801,3.712,3.616,3.528,3.44,3.352,3.264,3.176,3.089,3.005,2.924,2.839,2.753,2.672,2.589,2.508,2.43,2.345,2.267,2.189,2.11,2.031,1.954,1.878,1.801,1.717,1.647,1.569,1.49,1.414,1.338,1.26,1.184,1.11,1.032,0.96,0.892,0.823,0.758,0.687,0.626,0.569,0.515,0.466,0.431,0.389,0.349,0.314,0.281,0.252,0.225,0.203,0.182,0.166,0.151,0.135,0.126,0.121,0.117,0.117,0.118,0.121,0.126,0.134,0.143,0.154,0.167,0.184,0.202,0.224,0.247,0.274,0.303,0.335,0.369,0.408,0.448,0.492,0.519,0.587,0.638,0.693,0.749,0.81,0.872,0.938,1.012,1.084,1.153,1.233,1.305,1.386,1.455,1.539,1.624,1.712,1.799,1.887,2.003,2.091,2.153,2.266,2.353,2.413,2.499,2.584,2.669,2.752,2.834,2.916,2.997,3.078,3.158,3.237,3.317,3.395,3.477,3.554,3.631,3.707,3.784,3.861,3.939,4.015,4.091,4.169,4.246,4.322,4.398,4.474,4.547,4.619,4.69,4.757,4.822,4.883,4.942,5.004,5.057,5.105,5.151,5.192,5.231,5.267,5.299,5.327,5.354,5.376,5.396,5.412,5.426,5.436,5.444,5.45,5.453,5.453,5.451,5.447,5.441,5.433,5.424,5.411,5.398,5.381,5.362,5.34,5.316,5.294,5.265,5.231,5.197,5.158,5.123,5.078,5.032,4.974,4.923,4.866,4.813,4.751,4.688,4.621,4.551,4.478,4.406,4.329,4.253,4.172,4.09,4.006,3.92,3.833,3.745,3.654,3.564,3.475,3.387,3.305,3.217,3.13,3.043,2.957,2.87,2.786,2.706,2.623,2.542,2.457,2.377,2.304,2.224,2.146,2.068,1.992,1.915,1.841,1.764,1.685,1.606,1.529,1.45,1.375,1.297,1.22,1.148,1.066,0.989,0.911,0.829,0.754,0.677,0.6,0.524,0.452,0.382,0.313,0.237,0.18,0.118,0.064,0.009,-0.042,-0.096,-0.14,-0.182,-0.211,-0.246,-0.277,-0.305,-0.344,-0.367,-0.384,-0.4,-0.412,-0.422,-0.428,-0.433,-0.434,-0.434,-0.431,-0.427,-0.422,-0.417,-0.411,-0.405,-0.399,-0.393,-0.388,-0.383,-0.378,-0.374,-0.37,-0.367,-0.364,-0.362,-0.361,-0.359,-0.359,-0.359,-0.359,-0.359,-0.359,-0.359,-0.359,-0.359,-0.359,-0.359,-0.359,-0.359,-0.36,-0.36,-0.36,-0.36,-0.36,-0.36,-0.36,-0.36,-0.36,-0.36,-0.36,-0.36,-0.36,-0.36,-0.36,-0.36,-0.36,-0.36
-0.46,-0.459,-0.457,-0.454,-0.449,-0.443,-0.434,-0.422,-0.407,-0.388,-0.365,-0.339,-0.309,-0.277,-0.24,-0.202,-0.159,-0.113,-0.061,-0.008,0.048,0.108,0.171,0.237,0.306,0.378,0.453,0.529,0.609,0.69,0.775,0.861,0.948,1.037,1.126,1.216,1.306,1.396,1.486,1.576,1.665,1.753,1.84,1.927,2.013,2.097,2.18,2.262,2.343,2.424,2.505,2.584,2.663,2.741,2.819,2.897,2.974,3.052,3.131,3.208,3.286,3.363,3.441,3.518,3.597,3.675,3.753,3.83,3.909,3.987,4.066,4.145,4.223,4.302,4.38,4.457,4.534,4.609,4.682,4.753,4.82,4.884,4.946,5.003,5.057,5.107,5.152,5.195,5.235,5.272,5.303,5.332,5.358,5.381,5.401,5.418,5.432,5.442,5.45,5.456,5.459,5.459,5.456,5.452,5.447,5.439,5.43,5.419,5.405,5.39,5.372,5.351,5.328,5.302,5.274,5.243,5.209,5.172,5.134,5.091,5.046,4.999,4.947,4.893,4.837,4.779,4.717,4.651,4.585,4.515,4.442,4.365,4.287,4.205,4.126,4.042,3.957,3.87,3.779,3.694,3.606,3.518,3.43,3.341,3.254,3.167,3.081,2.997,2.912,2.832,2.748,2.667,2.584,2.505,2.429,2.352,2.274,2.197,2.123,2.046,1.968,1.892,1.815,1.74,1.664,1.584,1.509,1.432,1.352,1.274,1.197,1.119,1.04,0.962,0.885,0.807,0.729,0.652,0.576,0.502,0.431,0.362,0.298,0.236,0.176,0.12,0.067,0.018,-0.029,-0.071,-0.109,-0.144,-0.175,-0.203,-0.227,-0.25,-0.268,-0.283,-0.296,-0.305,-0.311,-0.316,-0.318,-0.317,-0.314,-0.31,-0.304,-0.296,-0.286,-0.274,-0.26,-0.243,-0.223,-0.202,-0.177,-0.149,-0.121,-0.088,-0.052,-0.013,0.028,0.072,0.119,0.171,0.223,0.279,0.339,0.4,0.464,0.531,0.6,0.672,0.747,0.824,0.902,0.983,1.067,1.153,1.239,1.326,1.415,1.503,1.591,1.68,1.768,1.856,1.941,2.027,2.111,2.195,2.272,2.353,2.435,2.516,2.596,2.676,2.753,2.831,2.909,2.985,3.062,3.14,3.215,3.292,3.367,3.443,3.52,3.596,3.672,3.749,3.827,3.904,3.976,4.051,4.126,4.198,4.268,4.335,4.401,4.463,4.524,4.579,4.632,4.68,4.725,4.766,4.803,4.838,4.87,4.898,4.924,4.945,4.963,4.978,4.99,5.0,5.007,5.012,5.013,5.013,5.011,5.007,5.001,4.993,4.984,4.972,4.958,4.942,4.923,4.901,4.879,4.851,4.823,4.79,4.753,4.714,4.673,4.63,4.584,4.535,4.483,4.428,4.372,4.313,4.25,4.184,4.116,4.046,3.974,3.899,3.821,3.743,3.66,3.574,3.485,3.399,3.313,3.225,3.138,3.051,2.963,2.875,2.786,2.7,2.615,2.531,2.448,2.367,2.286,2.203,2.124,2.045,1.967,1.888,1.811,1.734,1.656,1.577,1.498,1.422,1.345,1.269,1.199,1.12,1.048,0.978,0.907,0.841,0.78,0.719,0.658,0.603,0.552,0.503,0.459,0.418,0.378,0.343,0.313,0.287,0.263,0.242,0.224,0.21,0.196,0.187,0.181,0.176,0.175,0.177,0.18,0.185,0.192,0.201,0.211,0.224,0.24,0.256,0.276,0.298,0.323,0.35,0.38,0.413,0.449,0.489,0.531,0.574,0.62,0.671,0.725,0.779,0.838,0.9,0.972,1.039,1.101,1.173,1.249,1.325,1.404,1.477,1.56,1.645,1.729,1.816,1.906,1.992,2.08,2.17,2.258,2.345,2.437,2.523,2.603,2.691,2.775,2.856,2.934,3.015,3.094,3.174,3.251,3.332,3.409,3.487,3.562,3.639,3.716,3.793,3.868,3.945,4.021,4.097,4.171,4.246,4.318,4.39,4.461,4.527,4.593,4.654,4.714,4.77,4.822,4.871,4.915,4.957,4.996,5.03,5.061,5.09,5.117,5.14,5.158,5.174,5.188,5.199,5.208,5.213,5.216,5.216,5.214,5.211,5.206,5.198,5.19,5.179,5.167,5.151,5.134,5.112,5.088,5.062,5.034,5.001,4.965,4.927,4.89,4.847,4.803,4.754,4.702,4.647,4.588,4.527,4.464,4.399,4.331,4.258,4.184,4.108,4.026,3.944,3.866,3.779,3.694,3.607,3.521,3.433,3.345,3.257,3.169,3.085,3.0,2.915,2.829,2.746,2.667,2.585,2.505,2.42,2.34,2.261,2.185,2.109,2.032,1.959,1.881,1.804,1.728,1.653,1.578,1.502,1.425,1.347,1.271,1.193,1.116,1.038,0.961,0.884,0.806,0.728,0.643,0.566,0.496,0.415,0.343,0.271,0.2,0.133,0.07,0.012,-0.045,-0.099,-0.148,-0.193,-0.236,-0.274,-0.309,-0.343,-0.372,-0.397,-0.418,-0.437,-0.453,-0.465,-0.477,-0.49,-0.496,-0.498,-0.497,-0.494,-0.49,-0.484,-0.476,-0.466,-0.454,-0.44,-0.424,-0.405,-0.383,-0.359,-0.332,-0.302,-0.27,-0.235,-0.198,-0.157,-0.115,-0.069,-0.016,0.035,0.09,0.148,0.209,0.273,0.334,0.401,0.478,0.551,0.629,0.71,0.795,0.879,0.954,1.04,1.13,1.216,1.305,1.393,1.477,1.564,1.652,1.739,1.821,1.907,1.992,2.085,2.155,2.237,2.332,2.412,2.482,2.567,2.646,2.717,2.796,2.873,2.951,3.027,3.106,3.182,3.26,3.336,3.414,3.49,3.567,3.643,3.719,3.797,3.874,3.951,4.03,4.107,4.182,4.258,4.332,4.402,4.474,4.544,4.607,4.669,4.727,4.782,4.835,4.883,4.93,4.973,5.008,5.043,5.075,5.103,5.128,5.149,5.168,5.184,5.198,5.208,5.216,5.22,5.223,5.222,5.219,5.215,5.209,5.202,5.192,5.182,5.169,5.154,5.135,5.114,5.09,5.063,5.038,5.008,4.974,4.937,4.896,4.853,4.807,4.758,4.704,4.649,4.592,4.525,4.462,4.397,4.331,4.261,4.191,4.115,4.038,3.956,3.874,3.791,3.703,3.617,3.528,3.44,3.353,3.267,3.179,3.092,3.009,2.924,2.838,2.754,2.67,2.589,2.508,2.415,2.331,2.252,2.174,2.097,2.022,1.947,1.87,1.786,1.716,1.639,1.56,1.484,1.408,1.321,1.244,1.169,1.09,1.016,0.941,0.869,0.801,0.729,0.665,0.6,0.542,0.486,0.434,0.385,0.345,0.302,0.263,0.219,0.187,0.159,0.139,0.117,0.098,0.082,0.069,0.056,0.048,0.043,0.041,0.041,0.043,0.047,0.052,0.06,0.069,0.08,0.094,0.11,0.129,0.15,0.174,0.2,0.237,0.269,0.304,0.342,0.383,0.426,0.472,0.519,0.571,0.625,0.683,0.743,0.805,0.866,0.934,1.006,1.08,1.155,1.232,1.312,1.395,1.477,1.563,1.629,1.714,1.802,1.894,1.982,2.07,2.155,2.242,2.328,2.412,2.497,2.582,2.665,2.748,2.83,2.902,2.991,3.07,3.149,3.213,3.29,3.38,3.456,3.533,3.589,3.665,3.742,3.816,3.892,3.967,4.042,4.118,4.194,4.269,4.344,4.417,4.489,4.558,4.624,4.689,4.749,4.807,4.861,4.913,4.962,5.006,5.047,5.085,5.121,5.152,5.18,5.206,5.227,5.245,5.262,5.276,5.285,5.291,5.296,5.298,5.297,5.294,5.29,5.284,5.275,5.265,5.253,5.239,5.222,5.202,5.181,5.156,5.13,5.102,5.069,5.035,4.998,4.955,4.911,4.865,4.84,4.788,4.732,4.653,4.592,4.529,4.485,4.418,4.344,4.273,4.198,4.115,4.036,3.962,3.877,3.792,3.703,3.618,3.53,3.441,3.352,3.26,3.175,3.087,2.996,2.908,2.823,2.74,2.657,2.573,2.493,2.412,2.338,2.262,2.183,2.102,2.025,1.945,1.868,1.791,1.714,1.636,1.559,1.489,1.412,1.333,1.259,1.181,1.104,1.028,0.951,0.877,0.8,0.72,0.64,0.562,0.487,0.412,0.337,0.263,0.193,0.122,0.058,-0.004,-0.062,-0.117,-0.168,-0.218,-0.262,-0.303,-0.338,-0.371,-0.402,-0.431,-0.454,-0.476,-0.494,-0.508,-0.518,-0.527,-0.532,-0.536,-0.536,-0.535,-0.532,-0.527,-0.522,-0.516,-0.509,-0.503,-0.497,-0.491,-0.485,-0.479,-0.474,-0.47,-0.466,-0.463,-0.461,-0.459,-0.457,-0.456,-0.456,-0.456,-0.456,-0.457,-0.457,-0.458,-0.458,-0.458,-0.458,-0.458,-0.458,-0.458,-0.458,-0.458,-0.459,-0.459,-0.459,-0.459,-0.459,-0.459,-0.459,-0.459,-0.459,-0.459,-0.459,-0.459,-0.459,-0.459,-0.459,-0.459,-0.459,-0.459,-0.459,-0.459,-0.459
-0.482,-0.48,-0.479,-0.475,-0.471,-0.464,-0.457,-0.448,-0.433,-0.414,-0.393,-0.366,-0.338,-0.305,-0.27,-0.231,-0.189,-0.142,-0.093,-0.039,0.016,0.077,0.114,0.206,0.274,0.346,0.42,0.497,0.576,0.659,0.742,0.829,0.915,1.004,1.092,1.214,1.303,1.393,1.483,1.571,1.66,1.748,1.835,1.921,2.006,2.069,2.152,2.235,2.316,2.397,2.477,2.557,2.636,2.715,2.794,2.872,2.95,3.03,3.108,3.185,3.263,3.341,3.418,3.497,3.574,3.652,3.73,3.808,3.88,3.958,4.036,4.115,4.193,4.272,4.35,4.427,4.502,4.576,4.649,4.718,4.771,4.835,4.896,4.952,5.007,5.057,5.105,5.148,5.189,5.225,5.268,5.297,5.325,5.347,5.369,5.385,5.4,5.411,5.42,5.426,5.43,5.43,5.429,5.425,5.42,5.412,5.404,5.392,5.38,5.363,5.346,5.324,5.302,5.275,5.247,5.214,5.18,5.142,5.103,5.06,5.016,4.967,4.917,4.863,4.807,4.747,4.686,4.624,4.557,4.485,4.412,4.318,4.241,4.159,4.077,3.991,3.906,3.818,3.731,3.642,3.554,3.465,3.381,3.293,3.206,3.119,3.032,2.948,2.864,2.781,2.699,2.617,2.536,2.478,2.398,2.32,2.242,2.164,2.087,2.009,1.932,1.855,1.777,1.707,1.629,1.551,1.473,1.395,1.317,1.238,1.16,1.081,1.003,0.924,0.875,0.78,0.702,0.625,0.55,0.476,0.405,0.336,0.27,0.208,0.147,0.092,0.038,-0.011,-0.057,-0.098,-0.138,-0.172,-0.204,-0.232,-0.259,-0.28,-0.299,-0.315,-0.329,-0.338,-0.347,-0.351,-0.354,-0.354,-0.352,-0.348,-0.342,-0.334,-0.325,-0.313,-0.299,-0.282,-0.263,-0.241,-0.217,-0.189,-0.159,-0.126,-0.091,-0.052,-0.012,0.034,0.08,0.131,0.184,0.241,0.299,0.361,0.425,0.493,0.562,0.635,0.71,0.788,0.868,0.951,1.034,1.12,1.206,1.294,1.39,1.478,1.567,1.656,1.744,1.832,1.919,2.005,2.091,2.172,2.256,2.339,2.421,2.503,2.584,2.665,2.745,2.824,2.903,2.982,3.059,3.137,3.215,3.285,3.363,3.44,3.518,3.595,3.673,3.751,3.828,3.905,3.982,4.035,4.11,4.184,4.256,4.323,4.389,4.451,4.512,4.567,4.621,4.67,4.717,4.749,4.789,4.824,4.858,4.886,4.912,4.934,4.954,4.97,4.985,4.995,5.004,5.009,5.013,5.013,5.013,5.008,5.003,4.996,4.987,4.975,4.962,4.945,4.927,4.905,4.882,4.854,4.825,4.791,4.755,4.717,4.676,4.631,4.585,4.535,4.483,4.427,4.371,4.31,4.249,4.183,4.115,4.044,3.971,3.894,3.816,3.734,3.652,3.567,3.481,3.394,3.278,3.189,3.101,3.012,2.924,2.836,2.749,2.662,2.576,2.491,2.407,2.332,2.25,2.168,2.087,2.007,1.927,1.848,1.77,1.691,1.613,1.554,1.476,1.399,1.322,1.246,1.17,1.096,1.023,0.952,0.883,0.817,0.753,0.703,0.644,0.591,0.538,0.491,0.446,0.406,0.367,0.333,0.301,0.274,0.249,0.227,0.208,0.193,0.179,0.17,0.163,0.159,0.156,0.157,0.16,0.164,0.17,0.179,0.189,0.202,0.216,0.234,0.253,0.276,0.3,0.329,0.359,0.393,0.429,0.468,0.509,0.554,0.6,0.651,0.704,0.76,0.818,0.881,0.919,1.012,1.054,1.154,1.193,1.272,1.351,1.434,1.485,1.603,1.69,1.778,1.866,1.954,2.043,2.229,2.317,2.405,2.492,2.579,2.665,2.751,2.835,2.919,3.002,3.072,3.153,3.233,3.313,3.392,3.471,3.55,3.628,3.705,3.783,3.86,3.926,4.003,4.08,4.156,4.232,4.307,4.381,4.453,4.523,4.59,4.656,4.718,4.778,4.823,4.877,4.925,4.972,5.014,5.054,5.089,5.123,5.151,5.179,5.187,5.209,5.225,5.24,5.251,5.261,5.266,5.27,5.27,5.269,5.265,5.262,5.257,5.248,5.237,5.225,5.212,5.194,5.172,5.149,5.121,5.093,5.06,5.025,4.987,4.946,4.903,4.858,4.808,4.757,4.7,4.643,4.581,4.518,4.45,4.382,4.309,4.236,4.158,4.079,3.997,3.914,3.828,3.743,3.656,3.568,3.48,3.446,3.358,3.27,3.184,3.097,3.011,2.926,2.842,2.759,2.677,2.595,2.405,2.325,2.246,2.167,2.089,2.011,1.934,1.857,1.779,1.702,1.625,1.547,1.464,1.387,1.309,1.231,1.153,1.075,0.997,0.919,0.84,0.761,0.714,0.636,0.558,0.481,0.405,0.331,0.26,0.19,0.124,0.06,-0.009,-0.066,-0.119,-0.17,-0.215,-0.259,-0.297,-0.334,-0.366,-0.396,-0.421,-0.445,-0.462,-0.479,-0.492,-0.504,-0.511,-0.517,-0.519,-0.52,-0.517,-0.516,-0.508,-0.501,-0.491,-0.48,-0.466,-0.45,-0.431,-0.41,-0.385,-0.359,-0.329,-0.298,-0.263,-0.226,-0.185,-0.16,-0.096,-0.047,0.006,0.06,0.12,0.18,0.244,0.31,0.361,0.432,0.507,0.583,0.663,0.744,0.828,0.913,0.999,1.087,1.175,1.263,1.322,1.411,1.499,1.587,1.675,1.761,1.848,1.933,2.017,2.101,2.316,2.398,2.479,2.559,2.639,2.718,2.797,2.876,2.954,3.032,3.109,3.17,3.248,3.325,3.403,3.481,3.558,3.636,3.714,3.791,3.87,3.917,4.006,4.084,4.162,4.239,4.315,4.391,4.463,4.534,4.603,4.669,4.731,4.791,4.837,4.871,4.939,4.986,5.028,5.067,5.102,5.135,5.164,5.191,5.213,5.234,5.249,5.259,5.274,5.283,5.289,5.292,5.292,5.291,5.287,5.282,5.274,5.265,5.253,5.24,5.224,5.206,5.184,5.161,5.133,5.105,5.072,5.037,4.998,4.958,4.913,4.867,4.816,4.764,4.709,4.652,4.591,4.528,4.462,4.414,4.342,4.269,4.191,4.112,4.031,3.948,3.863,3.777,3.69,3.602,3.528,3.439,3.35,3.262,3.174,3.087,3.0,2.915,2.83,2.744,2.662,2.579,2.401,2.32,2.24,2.161,2.082,2.004,1.926,1.848,1.771,1.694,1.632,1.555,1.477,1.399,1.323,1.246,1.17,1.094,1.019,0.945,0.873,0.802,0.744,0.678,0.615,0.555,0.499,0.445,0.396,0.348,0.306,0.266,0.239,0.206,0.177,0.15,0.128,0.107,0.091,0.076,0.065,0.056,0.051,0.047,0.047,0.048,0.052,0.056,0.064,0.073,0.084,0.097,0.114,0.132,0.154,0.177,0.205,0.233,0.266,0.301,0.34,0.38,0.424,0.451,0.519,0.57,0.625,0.681,0.741,0.803,0.87,0.937,1.008,1.081,1.157,1.236,1.317,1.4,1.485,1.571,1.658,1.745,1.834,1.923,2.011,2.064,2.152,2.24,2.326,2.412,2.498,2.582,2.666,2.749,2.832,2.913,2.992,3.072,3.151,3.23,3.308,3.389,3.465,3.542,3.62,3.697,3.89,3.968,4.044,4.121,4.198,4.276,4.352,4.428,4.504,4.578,4.65,4.72,4.771,4.837,4.898,4.958,5.012,5.065,5.113,5.16,5.201,5.24,5.275,5.308,5.313,5.339,5.361,5.381,5.396,5.411,5.421,5.429,5.434,5.437,5.436,5.435,5.431,5.425,5.417,5.407,5.395,5.381,5.364,5.346,5.323,5.299,5.272,5.243,5.209,5.174,5.135,5.095,5.05,5.004,4.954,4.902,4.846,4.788,4.726,4.663,4.596,4.527,4.455,4.383,4.306,4.228,4.147,4.065,3.98,3.895,3.808,3.72,3.632,3.543,3.483,3.393,3.306,3.218,3.131,3.044,2.959,2.874,2.79,2.704,2.624,2.542,2.468,2.387,2.308,2.229,2.151,2.073,1.995,1.918,1.84,1.762,1.692,1.614,1.537,1.459,1.382,1.304,1.226,1.149,1.071,0.993,0.914,0.718,0.64,0.562,0.485,0.409,0.335,0.262,0.192,0.124,0.06,-0.002,-0.041,-0.097,-0.148,-0.197,-0.241,-0.283,-0.32,-0.355,-0.385,-0.414,-0.437,-0.46,-0.467,-0.483,-0.495,-0.505,-0.511,-0.516,-0.517,-0.517,-0.514,-0.51,-0.505,-0.5,-0.494,-0.488,-0.482,-0.476,-0.471,-0.465,-0.461,-0.456,-0.453,-0.449,-0.447,-0.445,-0.443,-0.442,-0.442,-0.441,-0.442,-0.442,-0.442,-0.442,-0.442,-0.442,-0.442,-0.442,-0.442,-0.442,-0.442,-0.442,-0.442,-0.442,-0.443,-0.443,-0.443,-0.443,-0.443,-0.443,-0.443,-0.443,-0.443,-0.443,-0.443,-0.443,-0.443,-0.443,-0.443,-0.443,-0.443,-0.443,-0.443,-0.443
-0.481,-0.48,-0.477,-0.472,-0.465,-0.456,-0.445,-0.429,-0.41,-0.388,-0.362,-0.332,-0.3,-0.263,-0.225,-0.183,-0.137,-0.086,-0.032,0.023,0.082,0.145,0.211,0.28,0.352,0.426,0.502,0.582,0.663,0.747,0.833,0.92,1.008,1.014,1.103,1.193,1.282,1.372,1.461,1.549,1.637,1.724,1.81,1.895,1.979,2.041,2.123,2.205,2.285,2.365,2.444,2.523,2.601,2.679,2.757,2.834,2.921,2.998,3.075,3.153,3.23,3.307,3.384,3.462,3.54,3.617,3.695,3.774,3.853,3.931,4.009,4.088,4.166,4.244,4.322,4.398,4.473,4.547,4.61,4.677,4.741,4.803,4.86,4.914,4.963,5.009,5.052,5.092,5.128,5.207,5.236,5.262,5.284,5.304,5.321,5.335,5.345,5.353,5.358,5.361,5.36,5.358,5.354,5.348,5.341,5.332,5.321,5.307,5.292,5.274,5.253,5.23,5.204,5.176,5.144,5.11,5.073,5.033,4.99,4.945,4.898,4.848,4.794,4.738,4.678,4.616,4.55,4.484,4.413,4.339,4.263,4.33,4.25,4.168,4.084,3.998,3.911,3.823,3.735,3.646,3.558,3.469,3.381,3.323,3.236,3.15,3.065,2.982,2.899,2.817,2.736,2.673,2.594,2.515,2.437,2.359,2.283,2.207,2.13,2.053,1.976,1.899,1.822,1.751,1.673,1.596,1.519,1.441,1.364,1.285,1.207,1.129,1.05,0.972,0.894,0.816,0.739,0.663,0.59,0.518,0.449,0.384,0.322,0.262,0.206,0.134,0.084,0.039,-0.004,-0.042,-0.077,-0.109,-0.136,-0.161,-0.182,-0.2,-0.215,-0.228,-0.237,-0.243,-0.248,-0.25,-0.249,-0.246,-0.242,-0.236,-0.228,-0.218,-0.206,-0.191,-0.174,-0.155,-0.134,-0.109,-0.081,-0.051,-0.018,0.019,0.058,0.099,0.143,0.191,0.24,0.292,0.348,0.408,0.469,0.533,0.6,0.67,0.743,0.818,0.895,0.974,1.056,1.14,1.226,1.313,1.401,1.28,1.368,1.457,1.545,1.634,1.722,1.809,1.896,1.982,2.066,2.13,2.212,2.294,2.376,2.457,2.538,2.617,2.696,2.775,2.853,2.93,3.007,3.094,3.171,3.248,3.326,3.403,3.48,3.557,3.634,3.711,3.788,3.864,3.94,4.015,4.087,4.158,4.226,4.292,4.354,4.415,4.471,4.524,4.573,4.635,4.677,4.714,4.749,4.781,4.81,4.835,4.857,4.875,4.89,4.902,4.912,4.92,4.924,4.926,4.926,4.924,4.92,4.914,4.906,4.897,4.885,4.871,4.854,4.835,4.813,4.791,4.763,4.732,4.698,4.661,4.622,4.581,4.537,4.491,4.442,4.389,4.334,4.277,4.217,4.154,4.089,4.021,3.951,3.877,3.802,3.724,3.643,3.559,3.475,3.388,3.301,3.398,3.31,3.222,3.134,3.046,2.958,2.871,2.784,2.699,2.614,2.548,2.465,2.384,2.303,2.223,2.144,2.065,1.986,1.908,1.831,1.752,1.674,1.597,1.52,1.444,1.367,1.291,1.217,1.144,1.073,1.005,0.939,0.871,0.809,0.751,0.696,0.645,0.597,0.552,0.511,0.473,0.439,0.408,0.381,0.311,0.291,0.273,0.258,0.246,0.238,0.231,0.227,0.226,0.227,0.23,0.236,0.242,0.251,0.262,0.275,0.29,0.307,0.327,0.349,0.374,0.402,0.433,0.466,0.503,0.541,0.583,0.627,0.673,0.724,0.778,0.834,0.893,0.955,1.019,1.086,0.967,1.039,1.115,1.193,1.273,1.355,1.438,1.524,1.611,1.698,1.787,1.876,1.965,2.12,2.208,2.296,2.383,2.47,2.556,2.641,2.726,2.809,2.892,2.971,3.052,3.132,3.211,3.29,3.368,3.446,3.524,3.601,3.678,3.755,3.821,3.898,3.974,4.051,4.126,4.201,4.275,4.348,4.419,4.487,4.552,4.616,4.672,4.729,4.782,4.83,4.876,4.918,4.957,4.992,5.023,5.053,5.116,5.139,5.158,5.174,5.188,5.199,5.208,5.213,5.216,5.216,5.214,5.21,5.206,5.198,5.19,5.178,5.166,5.151,5.133,5.111,5.087,5.061,5.032,4.999,4.962,4.924,4.884,4.841,4.796,4.747,4.694,4.639,4.58,4.519,4.455,4.389,4.32,4.248,4.174,4.098,4.018,3.937,3.854,3.769,3.683,3.596,3.508,3.421,3.332,3.472,3.384,3.297,3.211,3.126,3.041,2.957,2.874,2.792,2.602,2.523,2.443,2.365,2.287,2.21,2.133,2.056,1.98,1.903,1.827,1.75,1.66,1.583,1.506,1.429,1.352,1.275,1.197,1.12,1.042,0.965,0.903,0.825,0.746,0.669,0.591,0.515,0.441,0.369,0.299,0.232,0.169,0.109,0.035,-0.019,-0.069,-0.114,-0.157,-0.195,-0.23,-0.261,-0.29,-0.316,-0.338,-0.415,-0.431,-0.443,-0.454,-0.462,-0.468,-0.471,-0.47,-0.467,-0.462,-0.456,-0.448,-0.438,-0.427,-0.412,-0.396,-0.377,-0.355,-0.331,-0.304,-0.274,-0.243,-0.207,-0.169,-0.129,-0.086,-0.041,0.008,0.06,0.115,0.174,0.235,0.299,0.365,0.288,0.36,0.435,0.513,0.593,0.675,0.759,0.844,0.93,1.018,1.107,1.196,1.204,1.293,1.382,1.47,1.557,1.644,1.73,1.816,1.901,1.984,2.066,2.274,2.355,2.435,2.514,2.593,2.672,2.75,2.828,2.906,2.982,3.074,3.151,3.228,3.305,3.382,3.459,3.537,3.614,3.691,3.769,3.847,3.913,3.991,4.068,4.145,4.222,4.298,4.371,4.443,4.512,4.577,4.639,4.692,4.748,4.801,4.849,4.897,4.939,4.978,5.013,5.044,5.072,5.098,5.121,5.187,5.203,5.216,5.226,5.234,5.239,5.241,5.241,5.238,5.233,5.227,5.22,5.211,5.2,5.187,5.172,5.153,5.131,5.108,5.081,5.052,5.022,4.987,4.951,4.909,4.867,4.82,4.771,4.717,4.662,4.605,4.544,4.481,4.416,4.348,4.278,4.204,4.128,4.05,3.97,3.887,3.803,3.717,3.63,3.542,3.663,3.575,3.486,3.398,3.31,3.223,3.136,3.051,2.966,2.882,2.799,2.717,2.652,2.571,2.491,2.413,2.335,2.257,2.18,2.103,2.026,1.949,1.749,1.672,1.596,1.519,1.442,1.365,1.289,1.213,1.138,1.064,0.992,0.927,0.859,0.794,0.732,0.672,0.616,0.564,0.514,0.468,0.424,0.385,0.35,0.291,0.263,0.237,0.215,0.195,0.18,0.167,0.156,0.148,0.143,0.14,0.14,0.142,0.147,0.152,0.159,0.169,0.18,0.193,0.21,0.228,0.25,0.274,0.3,0.329,0.361,0.396,0.435,0.476,0.519,0.566,0.614,0.666,0.719,0.777,0.837,0.899,0.964,1.032,1.103,1.176,1.252,1.33,1.41,1.303,1.387,1.473,1.56,1.648,1.736,1.825,1.914,2.002,2.046,2.134,2.22,2.306,2.391,2.476,2.56,2.643,2.724,2.796,2.89,2.97,3.049,3.127,3.205,3.283,3.36,3.437,3.514,3.591,3.668,3.861,3.937,4.014,4.09,4.167,4.244,4.32,4.396,4.471,4.543,4.614,4.681,4.746,4.808,4.867,4.922,4.974,5.023,5.069,5.11,5.148,5.184,5.216,5.261,5.287,5.309,5.327,5.343,5.357,5.367,5.373,5.377,5.379,5.379,5.376,5.372,5.366,5.357,5.347,5.335,5.32,5.303,5.283,5.262,5.237,5.211,5.181,5.148,5.114,5.077,5.036,4.991,4.945,4.895,4.842,4.786,4.728,4.667,4.603,4.537,4.469,4.398,4.473,4.397,4.319,4.239,4.157,4.074,3.989,3.902,3.815,3.727,3.638,3.608,3.52,3.431,3.343,3.256,3.17,3.085,3.0,2.916,2.833,2.751,2.676,2.596,2.516,2.437,2.359,2.282,2.204,2.127,2.05,1.973,1.896,1.819,1.73,1.653,1.576,1.499,1.421,1.344,1.267,1.19,1.112,1.034,0.838,0.76,0.682,0.605,0.529,0.454,0.381,0.311,0.243,0.179,0.117,0.054,-0.002,-0.053,-0.102,-0.146,-0.187,-0.223,-0.257,-0.288,-0.315,-0.339,-0.399,-0.418,-0.432,-0.444,-0.452,-0.458,-0.462,-0.462,-0.461,-0.458,-0.453,-0.448,-0.442,-0.435,-0.429,-0.423,-0.416,-0.411,-0.405,-0.4,-0.396,-0.392,-0.389,-0.386,-0.384,-0.383,-0.382,-0.382,-0.381,-0.382,-0.382,-0.383,-0.383,-0.384,-0.384,-0.384,-0.384,-0.384,-0.384,-0.384,-0.384,-0.384,-0.384,-0.384,-0.384,-0.384,-0.384,-0.384,-0.384,-0.384,-0.385,-0.385,-0.385,-0.385,-0.385,-0.385,-0.385,-0.385,-0.385,-0.385,-0.385,-0.385,-0.385,-0.385,-0.385,-0.385,-0.385,-0.385,-0.385,-0.385,-0.385,-0.386
