# Supplementary material for: Passive wheels – A new localization system for automated guided vehicles
Source: Heliyon. 2024 Jul 20;10(15):e34967. doi: 10.1016/j.heliyon.2024.e34967 (PMC11829107; doi:10.1016/j.heliyon.2024.e34967)
Supplement: Multimedia component 1 [file mmc1.zip › repository/datasets/scenario2/y.txt]

1.211,1.212,1.212,1.212,1.213,1.214,1.215,1.216,1.218,1.221,1.224,1.227,1.23,1.234,1.238,1.243,1.248,1.253,1.258,1.264,1.271,1.278,1.286,1.294,1.302,1.311,1.321,1.33,1.341,1.351,1.363,1.374,1.387,1.399,1.412,1.425,1.438,1.451,1.464,1.478,1.491,nan,nan,1.529,1.542,1.554,1.567,nan,nan,1.604,nan,1.628,1.641,nan,1.666,1.679,nan,nan,nan,1.726,1.738,1.751,nan,1.774,1.786,nan,nan,1.822,1.834,1.847,1.858,1.869,1.881,1.893,1.905,1.917,1.929,1.94,1.951,1.962,1.972,1.981,1.99,1.999,2.007,2.016,2.023,2.03,2.035,2.041,nan,2.051,nan,2.059,2.063,nan,nan,2.069,2.07,nan,2.071,2.071,2.071,2.07,2.069,2.068,2.068,2.066,nan,nan,2.058,nan,2.051,nan,2.043,2.038,2.032,2.026,2.02,2.015,2.008,2.002,1.995,1.988,1.98,1.974,1.964,1.956,1.947,1.935,1.926,1.915,1.902,1.89,1.877,1.865,1.852,1.837,1.823,1.808,1.793,1.777,nan,nan,nan,1.712,1.696,1.679,nan,1.646,nan,nan,nan,nan,1.567,nan,1.536,nan,nan,1.493,nan,nan,1.451,1.438,nan,1.411,1.398,1.385,1.372,1.359,1.346,1.334,1.321,1.309,1.298,1.286,1.275,1.264,1.254,1.244,1.234,1.225,1.216,1.207,1.199,1.192,1.185,1.178,1.173,1.167,1.162,1.158,1.154,1.15,1.147,1.144,1.141,1.139,1.137,1.136,1.135,1.134,1.134,1.134,1.135,1.135,1.136,1.137,1.139,1.14,1.142,1.144,1.147,1.15,1.154,1.157,1.161,1.165,1.17,1.175,1.18,1.186,1.192,1.198,nan,nan,nan,1.229,1.238,1.246,1.256,1.266,1.278,1.289,1.301,1.314,1.327,1.34,1.354,1.368,1.382,1.396,1.41,1.425,1.439,1.453,nan,nan,nan,nan,nan,1.536,1.55,1.564,1.577,1.591,1.605,1.619,1.632,1.645,nan,1.671,1.684,1.697,nan,1.723,nan,nan,nan,1.774,1.787,1.799,1.812,nan,nan,nan,nan,nan,1.881,1.891,1.902,1.912,1.921,1.928,1.935,1.944,1.95,1.955,1.959,1.964,1.969,1.973,1.975,1.978,1.98,1.982,1.983,1.984,1.985,1.985,1.984,1.984,1.983,1.982,1.98,1.979,1.977,1.974,1.971,1.967,1.964,1.959,1.955,1.949,1.943,1.937,1.931,1.925,1.917,1.909,1.899,1.892,1.882,1.873,1.863,1.853,1.843,nan,1.822,1.811,1.8,1.787,1.775,1.762,1.749,nan,nan,1.707,1.693,1.678,1.663,1.647,nan,1.617,1.601,nan,1.57,1.556,nan,nan,nan,nan,1.48,1.466,1.45,1.435,1.422,1.406,1.391,1.375,1.36,1.345,1.331,1.316,1.302,1.288,1.276,1.263,1.252,1.24,1.23,1.221,1.212,1.204,1.196,1.189,1.183,1.177,1.172,1.167,1.163,1.16,1.157,1.154,1.152,1.151,1.149,1.149,1.149,1.149,1.149,1.15,1.151,1.152,1.154,1.156,1.159,1.162,1.165,1.169,1.173,1.177,1.182,1.188,1.194,1.201,1.208,1.216,1.224,1.234,1.243,1.253,1.264,1.275,1.287,1.299,1.311,1.325,1.337,1.351,1.365,1.379,1.393,1.408,1.422,nan,nan,1.465,1.478,1.493,1.507,1.52,1.535,1.55,nan,nan,1.593,1.605,1.618,1.631,1.644,nan,nan,nan,nan,nan,nan,nan,nan,nan,nan,nan,1.79,1.802,1.813,1.825,1.838,1.848,1.86,1.87,1.881,1.89,1.901,1.909,1.917,1.925,1.932,1.939,1.945,1.951,1.956,1.961,1.967,1.969,1.974,1.975,1.979,1.98,nan,1.983,1.983,1.982,1.982,1.983,1.982,1.98,1.979,1.977,1.974,1.973,1.968,1.965,1.961,1.957,1.952,1.947,1.941,1.936,1.929,1.923,1.917,1.911,1.904,1.895,1.887,1.878,1.868,1.857,1.846,1.836,1.823,nan,nan,1.783,1.768,nan,nan,1.721,1.704,nan,1.668,nan,1.631,nan,nan,nan,nan,nan,nan,nan,nan,nan,nan,nan,nan,nan,nan,nan,nan,nan,nan,nan,1.277,1.263,1.248,1.233,1.219,1.205,1.192,1.178,1.165,1.152,1.14,1.128,1.116,1.105,1.094,1.084,1.074,1.064,1.054,1.046,1.037,1.03,1.022,1.014,1.008,1.001,0.995,0.99,0.985,0.98,0.976,0.972,0.969,0.966,0.963,0.961,0.96,0.958,0.958,0.957,0.957,0.958,0.958,0.959,0.96,0.962,0.964,0.966,0.968,0.971,0.975,0.978,0.982,0.986,0.991,0.995,1.0,1.006,1.011,1.017,1.024,1.031,1.038,1.046,1.055,1.064,1.073,1.083,1.093,1.103,1.114,1.126,1.138,1.15,1.163,1.176,1.189,1.203,1.217,1.231,1.245,1.259,1.273,1.287,1.301,nan,nan,nan,1.355,1.369,1.383,1.395,1.409,1.423,1.436,nan,1.464,1.477,1.491,1.505,1.518,1.531,1.545,1.558,1.571,1.585,1.598,1.612,1.625,1.638,1.652,1.665,1.679,1.693,1.707,1.718,1.731,1.744,1.758,1.77,1.781,1.791,1.801,1.812,1.821,1.829,1.837,1.844,1.851,1.858,1.865,1.869,1.873,1.878,1.881,1.885,1.888,1.891,1.891,1.892,1.893,1.893,1.893,1.892,1.891,1.889,1.888,1.887,1.883,1.88,1.876,1.873,1.869,1.864,1.859,1.853,1.847,1.842,1.834,1.827,1.819,1.811,1.804,1.794,1.785,1.777,1.766,1.756,1.747,nan,1.725,1.714,1.702,1.69,1.677,1.666,1.651,1.638,nan,1.61,1.596,1.581,1.565,1.55,nan,nan,1.505,nan,1.472,1.455,nan,nan,1.408,1.392,1.377,1.361,1.345,nan,1.315,1.3,1.285,1.269,1.254,1.238,1.222,1.207,1.192,1.177,1.161,1.147,1.132,1.118,1.105,1.093,1.081,1.07,1.059,1.049,1.04,1.032,1.023,1.016,1.01,1.004,0.998,0.994,0.99,0.986,0.983,0.98,0.978,0.976,0.975,0.974,0.973,0.973,0.973,0.974,0.975,0.976,0.977,0.979,0.982,0.984,0.987,0.99,0.995,0.999,1.004,1.009,1.015,1.021,1.028,1.035,1.043,1.052,1.061,1.071,1.081,1.092,1.103,1.115,1.127,1.14,1.154,1.168,1.182,1.196,1.211,1.226,1.242,1.257,1.272,1.287,nan,nan,1.333,nan,1.364,1.379,1.393,1.407,1.423,1.438,nan,1.467,1.48,1.495,1.509,1.523,nan,nan,1.564,1.578,1.591,1.604,1.618,1.631,1.644,1.658,1.671,1.684,1.697,1.71,1.723,1.736,1.752,1.762,1.774,1.787,1.799,1.808,1.819,1.829,1.837,1.846,1.854,1.862,1.869,1.875,1.882,1.886,1.891,1.895,1.899,1.903,1.904,1.907,1.909,1.908,1.91,1.91,1.908,1.909,1.907,1.906,1.905,1.901,1.899,1.895,1.892,1.888,1.885,1.879,1.874,1.868,1.862,1.855,1.848,1.841,1.833,1.825,1.817,1.806,1.798,1.787,1.776,1.767,1.755,nan,1.731,1.719,1.708,1.697,1.685,1.673,1.661,1.649,1.637,1.626,1.613,1.602,1.59,nan,1.566,1.554,1.543,1.53,1.518,1.505,1.493,1.48,nan,nan,nan,1.431,1.419,1.407,1.394,nan,nan,nan,nan,1.329,1.315,1.3,1.286,1.272,1.258,1.243,1.228,1.213,1.198,1.183,1.168,1.154,1.139,1.124,1.11,1.096,1.082,1.069,1.056,1.044,1.033,1.022,1.012,1.003,0.994,0.986,0.979,0.972,0.967,0.961,0.957,0.953,0.949,0.946,0.944,0.941,0.94,0.939,0.938,0.938,0.938,0.939,0.939,0.94,0.941,0.942,0.943,0.944,0.945,0.946,0.947,0.947,0.948,0.949,0.949,0.95,0.95,0.95,0.951,0.951,0.951,0.951,0.951,0.951,0.951,0.951,0.951,0.951,0.951,0.951,0.951,0.951,0.951,0.951,0.951,0.951,0.951,0.951,0.951,0.951,0.951,0.951,0.951,0.951,0.951,0.951,0.951,0.951,0.951,0.951,0.951,0.951,0.951,0.951,0.951,0.951,0.951,0.951,0.951,0.951,0.951,0.951,0.951,0.951,0.951,0.951,0.951,0.951,0.951,0.951,0.951,0.951,0.951,0.951,0.951,0.951,0.951,0.951,0.951,0.951,0.951,0.951,0.951,0.951,0.951,0.951,0.951,0.951
1.211,1.212,1.212,1.212,1.213,1.214,1.214,1.215,1.217,1.219,1.222,1.225,1.229,1.233,1.237,1.242,1.246,1.252,1.258,1.264,1.271,1.278,1.286,1.295,1.303,1.313,1.323,1.333,1.344,1.356,1.368,1.38,1.393,1.406,1.42,1.433,1.447,1.461,1.475,1.488,1.502,1.516,1.53,1.543,1.557,1.571,1.584,1.597,1.611,1.624,1.637,1.65,1.663,1.676,1.688,1.701,1.714,1.726,1.739,1.751,1.764,1.777,1.789,1.802,1.814,1.827,1.839,1.852,1.864,1.877,1.889,1.902,1.914,1.927,1.939,1.952,1.964,1.976,1.987,1.998,2.009,2.019,2.029,2.038,2.047,2.054,2.062,2.069,2.076,2.081,2.087,2.091,2.096,2.1,2.103,2.106,2.108,2.11,2.112,2.113,2.114,2.114,2.114,2.113,2.113,2.112,2.111,2.109,2.108,2.105,2.103,2.1,2.097,2.093,2.089,2.084,2.08,2.075,2.069,2.063,2.057,2.051,2.045,2.038,2.031,2.024,2.016,2.008,2.0,1.991,1.981,1.971,1.961,1.95,1.939,1.927,1.914,1.901,1.888,1.875,1.861,1.847,1.832,1.818,1.803,1.788,1.773,1.758,1.743,1.728,1.713,1.698,1.684,1.669,1.655,1.641,1.627,1.613,1.6,1.587,1.574,1.561,1.548,1.536,1.524,1.512,1.5,1.489,1.477,1.466,1.455,1.444,1.433,1.423,1.412,1.402,1.392,1.382,1.373,1.364,1.355,1.347,1.338,1.331,1.324,1.317,1.311,1.305,1.299,1.294,1.289,1.285,1.281,1.278,1.274,1.272,1.269,1.267,1.265,1.264,1.263,1.262,1.261,1.261,1.261,1.262,1.262,1.263,1.264,1.266,1.267,1.269,1.272,1.274,1.277,1.281,1.284,1.288,1.292,1.296,1.301,1.306,1.311,1.317,1.324,1.33,1.338,1.345,1.353,1.362,1.371,1.381,1.391,1.402,1.413,1.425,1.437,1.45,1.463,1.476,1.489,1.503,1.516,1.53,1.544,1.557,1.571,1.584,1.598,1.612,1.625,1.638,1.651,1.664,1.678,1.69,1.703,1.716,1.729,1.741,1.753,1.766,1.778,1.79,1.802,1.815,1.827,1.839,1.851,1.863,1.875,1.887,1.899,1.911,1.922,1.934,1.945,1.956,1.966,1.976,1.985,1.994,2.002,2.01,2.017,2.024,2.03,2.035,2.041,2.045,2.049,2.053,2.056,2.058,2.061,2.063,2.064,2.065,2.066,2.066,2.066,2.066,2.065,2.064,2.063,2.061,2.06,2.057,2.055,2.052,2.049,2.045,2.041,2.037,2.032,2.026,2.021,2.015,2.009,2.002,1.995,1.987,1.98,1.972,1.964,1.956,1.948,1.94,1.931,1.922,1.912,1.902,1.892,1.882,1.871,1.86,1.848,1.837,1.825,1.813,1.801,1.788,1.776,1.763,1.75,1.737,1.725,1.712,1.699,1.686,1.674,1.661,1.648,1.636,1.623,1.611,1.598,1.586,1.574,1.561,1.549,1.537,1.525,1.513,1.501,1.49,1.479,1.468,1.458,1.449,1.44,1.432,1.424,1.417,1.41,1.405,1.399,1.394,1.389,1.386,1.382,1.379,1.376,1.374,1.372,1.371,1.369,1.369,1.368,1.368,1.368,1.369,1.369,1.37,1.372,1.373,1.375,1.377,1.38,1.383,1.386,1.39,1.394,1.399,1.403,1.409,1.415,1.422,1.429,1.436,1.444,1.453,1.462,1.472,1.481,1.492,1.502,1.513,1.524,1.535,1.547,1.559,1.571,1.584,1.596,1.609,1.622,1.634,1.647,1.659,1.672,1.684,1.697,1.709,1.721,1.733,1.744,1.756,1.767,1.778,1.789,1.8,1.811,1.822,1.833,1.843,1.854,1.864,1.874,1.885,1.895,1.905,1.916,1.926,1.936,1.946,1.956,1.965,1.975,1.984,1.993,2.001,2.009,2.017,2.024,2.031,2.037,2.043,2.048,2.053,2.058,2.062,2.066,2.069,2.072,2.074,2.076,2.078,2.079,2.08,2.081,2.081,2.081,2.081,2.08,2.08,2.079,2.078,2.076,2.075,2.073,2.07,2.067,2.064,2.06,2.056,2.052,2.048,2.043,2.038,2.033,2.028,2.023,2.017,2.011,2.004,1.997,1.989,1.981,1.973,1.964,1.955,1.945,1.934,1.923,1.911,1.899,1.887,1.874,1.86,1.846,1.832,1.818,1.803,1.788,1.773,1.758,1.743,1.727,1.712,1.697,1.683,1.668,1.654,1.64,1.626,1.612,1.599,1.586,1.574,1.562,1.55,1.538,1.527,1.516,1.505,1.495,1.484,1.474,1.465,1.455,1.446,1.437,1.429,1.42,1.412,1.404,1.397,1.39,1.383,1.377,1.371,1.365,1.359,1.354,1.349,1.344,1.34,1.335,1.331,1.327,1.324,1.32,1.318,1.315,1.313,1.31,1.309,1.307,1.306,1.305,1.305,1.305,1.305,1.305,1.306,1.307,1.308,1.309,1.311,1.312,1.314,1.317,1.32,1.322,1.326,1.329,1.333,1.337,1.341,1.345,1.35,1.354,1.36,1.365,1.372,1.378,1.385,1.392,1.4,1.407,1.416,1.424,1.433,1.443,1.453,1.463,1.474,1.484,1.495,1.506,1.518,1.529,1.54,1.552,1.563,1.575,1.586,1.598,1.609,1.621,1.632,1.643,1.654,1.666,1.677,1.688,1.699,1.71,1.721,1.732,1.743,1.754,1.765,1.776,1.787,1.798,1.809,1.82,1.831,1.842,1.853,1.864,1.875,1.886,1.897,1.908,1.918,1.929,1.94,1.95,1.959,1.969,1.978,1.986,1.994,2.002,2.009,2.015,2.021,2.027,2.032,2.037,2.041,2.045,2.048,2.051,2.053,2.056,2.057,2.059,2.059,2.06,2.06,2.06,2.06,2.059,2.058,2.058,2.056,2.054,2.052,2.05,2.047,2.045,2.041,2.038,2.034,2.03,2.025,2.02,2.015,2.009,2.003,1.997,1.991,1.985,1.979,1.972,1.966,1.959,1.952,1.945,1.937,1.93,1.921,1.913,1.905,1.896,1.887,1.878,1.868,1.858,1.848,1.838,1.827,1.817,1.806,1.795,1.784,1.773,1.761,1.75,1.739,1.727,1.716,1.705,1.694,1.682,1.671,1.66,1.649,1.638,1.626,1.615,1.604,1.594,1.583,1.572,1.561,1.551,1.54,1.53,1.52,1.511,1.502,1.493,1.485,1.477,1.47,1.463,1.457,1.451,1.446,1.441,1.437,1.433,1.43,1.426,1.424,1.421,1.419,1.418,1.416,1.415,1.415,1.414,1.414,1.414,1.414,1.414,1.415,1.416,1.417,1.418,1.42,1.422,1.425,1.427,1.43,1.433,1.437,1.441,1.446,1.45,1.456,1.461,1.468,1.474,1.481,1.489,1.497,1.505,1.514,1.523,1.533,1.543,1.553,1.563,1.574,1.585,1.597,1.608,1.62,1.632,1.643,1.655,1.667,1.679,1.691,1.702,1.714,1.725,1.737,1.748,1.759,1.77,1.781,1.791,1.802,1.812,1.823,1.833,1.843,1.853,1.864,1.873,1.883,1.893,1.903,1.913,1.923,1.933,1.943,1.953,1.963,1.973,1.983,1.992,2.002,2.011,2.02,2.028,2.036,2.044,2.051,2.058,2.064,2.07,2.076,2.081,2.086,2.09,2.094,2.097,2.1,2.103,2.105,2.107,2.108,2.11,2.11,2.111,2.111,2.111,2.11,2.11,2.109,2.108,2.107,2.105,2.103,2.101,2.099,2.096,2.093,2.09,2.086,2.082,2.077,2.073,2.068,2.063,2.057,2.052,2.046,2.04,2.033,2.027,2.019,2.012,2.005,1.998,1.991,1.984,1.976,1.97,1.963,1.956,1.949,1.943,1.936,1.93,1.923,1.917,1.91,1.903,1.897,1.89,1.884,1.877,1.87,1.863,1.856,1.849,1.842,1.834,1.827,1.819,1.812,1.804,1.796,1.788,1.78,1.771,1.763,1.754,1.746,1.737,1.728,1.718,1.709,1.699,1.69,1.68,1.67,1.661,1.651,1.641,1.631,1.622,1.612,1.603,1.594,1.586,1.578,1.57,1.563,1.556,1.55,1.544,1.539,1.534,1.53,1.526,1.522,1.519,1.516,1.513,1.512,1.51,1.508,1.507,1.506,1.506,1.505,1.505,1.505,1.506,1.506,1.507,1.507,1.508,1.509,1.509,1.51,1.51,1.511,1.511,1.512,1.512,1.512,1.513,1.513,1.513,1.513,1.513,1.513,1.513,1.513,1.513,1.513,1.513,1.513,1.513,1.513,1.513,1.513,1.513,1.513,1.513,1.513,1.513,1.513,1.513,1.513,1.513,1.513,1.513,1.513,1.513,1.513,1.513,1.513,1.513,1.513,1.513,1.513,1.513,1.513,1.513,1.513
1.211,1.211,1.212,1.212,1.213,1.213,1.214,1.216,1.218,1.22,1.223,1.226,1.229,1.233,1.237,1.242,1.247,1.252,1.257,1.263,1.27,1.277,1.285,1.292,1.301,1.31,1.319,1.329,1.339,1.35,1.362,1.374,1.386,1.398,1.412,1.424,1.438,1.45,1.464,1.477,1.491,1.504,1.518,1.531,1.545,1.558,1.572,1.584,1.598,1.611,1.625,1.638,1.651,1.664,1.677,1.69,1.703,1.715,1.728,1.741,1.755,1.767,1.78,1.792,1.806,1.818,1.831,1.844,1.857,1.87,1.884,1.896,1.91,1.922,1.936,1.949,1.962,1.975,1.988,2.0,2.012,2.022,2.033,2.043,2.052,2.061,2.069,2.076,2.084,2.09,2.096,2.101,2.106,2.11,2.114,2.117,2.12,2.121,2.123,2.124,2.125,2.125,2.125,2.125,2.124,2.123,2.122,2.12,2.118,2.115,2.112,2.109,2.105,2.102,2.097,2.092,2.086,2.081,2.074,2.068,2.061,2.054,2.046,2.039,2.03,2.022,2.012,2.003,1.993,1.983,1.971,1.96,1.947,1.935,1.921,1.908,1.894,1.879,1.863,1.848,1.832,1.816,1.798,1.782,1.765,1.748,1.73,1.714,1.696,1.68,1.662,1.646,1.628,1.613,1.595,1.58,1.564,1.549,1.533,1.519,1.503,1.489,1.474,1.46,1.446,1.433,1.418,1.406,1.392,1.38,1.366,1.354,1.341,1.329,1.316,1.305,1.292,1.281,1.27,1.26,1.249,1.24,1.23,1.222,1.213,1.206,1.198,1.191,1.185,1.179,1.173,1.168,1.164,1.16,1.156,1.153,1.15,1.148,1.146,1.145,1.143,1.143,1.142,1.142,1.142,1.143,1.143,1.144,1.146,1.147,1.149,1.151,1.154,1.157,1.16,1.163,1.167,1.172,1.176,1.181,1.187,1.192,1.198,1.204,1.211,1.218,1.227,1.235,1.244,1.253,1.263,1.273,1.285,1.296,1.308,1.32,1.334,1.347,1.361,1.375,1.389,1.404,1.418,1.433,1.448,1.462,1.477,1.492,1.507,1.522,1.537,1.551,1.566,1.58,1.595,1.608,1.623,1.637,1.651,1.664,1.678,1.691,1.706,1.719,1.733,1.745,1.759,1.772,1.786,1.799,1.813,1.826,1.84,1.853,1.866,1.879,1.892,1.903,1.915,1.926,1.938,1.948,1.958,1.966,1.975,1.982,1.99,1.996,2.002,2.007,2.012,2.016,2.02,2.023,2.025,2.027,2.029,2.03,2.031,2.031,2.031,2.03,2.03,2.028,2.027,2.025,2.023,2.02,2.017,2.013,2.01,2.005,2.0,1.994,1.988,1.982,1.975,1.967,1.96,1.951,1.942,1.933,1.923,1.914,1.904,1.893,1.882,1.872,1.86,1.849,1.836,1.824,1.81,1.797,1.783,1.769,1.754,1.74,1.725,1.71,1.694,1.679,1.662,1.647,1.631,1.616,1.599,1.584,1.568,1.553,1.536,1.522,1.506,1.491,1.475,1.461,1.445,1.43,1.414,1.4,1.384,1.37,1.354,1.34,1.326,1.312,1.299,1.286,1.274,1.262,1.251,1.241,1.231,1.223,1.214,1.207,1.2,1.194,1.188,1.184,1.179,1.176,1.172,1.17,1.167,1.166,1.164,1.163,1.163,1.163,1.163,1.164,1.165,1.166,1.167,1.169,1.172,1.174,1.177,1.181,1.185,1.189,1.194,1.199,1.205,1.211,1.219,1.226,1.235,1.243,1.253,1.263,1.274,1.285,1.296,1.308,1.321,1.333,1.347,1.36,1.374,1.388,1.402,1.417,1.432,1.447,1.462,1.477,1.492,1.507,1.522,1.537,1.552,1.567,1.582,1.596,1.611,1.624,1.638,1.652,1.666,1.679,1.692,1.706,1.72,1.732,1.746,1.758,1.771,1.784,1.797,1.81,1.823,1.835,1.848,1.861,1.874,1.886,1.899,1.91,1.922,1.933,1.944,1.953,1.963,1.971,1.98,1.987,1.994,2.001,2.006,2.012,2.017,2.021,2.025,2.028,2.03,2.032,2.034,2.036,2.036,2.037,2.037,2.036,2.036,2.035,2.033,2.032,2.03,2.027,2.024,2.021,2.017,2.013,2.008,2.003,1.996,1.99,1.984,1.977,1.97,1.963,1.954,1.946,1.937,1.928,1.918,1.907,1.896,1.884,1.871,1.858,1.844,1.83,1.814,1.799,1.782,1.765,1.748,1.73,1.71,1.693,1.673,1.654,1.635,1.615,1.594,1.576,1.556,1.537,1.517,1.498,1.479,1.461,1.442,1.425,1.407,1.39,1.372,1.356,1.339,1.324,1.307,1.292,1.277,1.262,1.247,1.234,1.219,1.206,1.192,1.18,1.167,1.154,1.142,1.13,1.118,1.108,1.097,1.087,1.077,1.068,1.058,1.05,1.042,1.035,1.027,1.021,1.014,1.009,1.004,0.999,0.994,0.99,0.986,0.983,0.98,0.978,0.976,0.975,0.974,0.973,0.973,0.973,0.974,0.974,0.975,0.977,0.978,0.98,0.983,0.986,0.989,0.992,0.996,1.0,1.005,1.01,1.015,1.02,1.026,1.032,1.038,1.045,1.052,1.06,1.069,1.077,1.086,1.095,1.106,1.116,1.128,1.139,1.152,1.164,1.177,1.19,1.203,1.217,1.231,1.244,1.259,1.273,1.287,1.301,1.316,1.33,1.345,1.359,1.374,1.388,1.402,1.416,1.43,1.444,1.458,1.472,1.486,1.5,1.514,1.527,1.542,1.555,1.57,1.583,1.598,1.611,1.625,1.638,1.653,1.666,1.68,1.694,1.709,1.723,1.738,1.751,1.765,1.778,1.792,1.804,1.817,1.828,1.839,1.85,1.86,1.869,1.878,1.887,1.894,1.901,1.907,1.913,1.918,1.923,1.927,1.93,1.933,1.935,1.937,1.938,1.939,1.939,1.939,1.938,1.937,1.936,1.935,1.933,1.931,1.928,1.925,1.921,1.917,1.912,1.907,1.902,1.896,1.89,1.882,1.875,1.866,1.858,1.849,1.84,1.83,1.82,1.81,1.8,1.789,1.779,1.767,1.755,1.743,1.731,1.717,1.704,1.69,1.676,1.661,1.647,1.631,1.617,1.601,1.586,1.569,1.554,1.538,1.522,1.505,1.49,1.473,1.458,1.441,1.426,1.409,1.394,1.379,1.363,1.347,1.333,1.317,1.302,1.286,1.271,1.255,1.241,1.225,1.211,1.195,1.181,1.167,1.153,1.139,1.127,1.114,1.103,1.092,1.082,1.072,1.064,1.055,1.048,1.041,1.035,1.029,1.024,1.019,1.016,1.012,1.009,1.007,1.005,1.003,1.002,1.002,1.002,1.002,1.002,1.003,1.004,1.005,1.006,1.008,1.011,1.014,1.017,1.021,1.024,1.029,1.034,1.039,1.046,1.052,1.059,1.067,1.075,1.084,1.093,1.104,1.114,1.125,1.136,1.148,1.161,1.174,1.187,1.202,1.215,1.23,1.245,1.261,1.275,1.291,1.306,1.323,1.338,1.354,1.369,1.385,1.401,1.417,1.432,1.448,1.463,1.479,1.493,1.508,1.523,1.537,1.552,1.567,1.58,1.595,1.609,1.623,1.637,1.652,1.665,1.68,1.693,1.708,1.721,1.736,1.75,1.765,1.778,1.793,1.806,1.82,1.832,1.844,1.856,1.868,1.878,1.889,1.898,1.908,1.915,1.923,1.93,1.937,1.942,1.948,1.952,1.955,1.959,1.962,1.964,1.966,1.967,1.967,1.968,1.967,1.967,1.966,1.965,1.963,1.961,1.959,1.956,1.952,1.948,1.944,1.939,1.934,1.928,1.922,1.916,1.908,1.901,1.892,1.884,1.875,1.865,1.854,1.844,1.833,1.822,1.809,1.798,1.785,1.773,1.76,1.748,1.735,1.724,1.71,1.698,1.685,1.674,1.661,1.649,1.636,1.624,1.611,1.6,1.587,1.576,1.563,1.551,1.539,1.527,1.514,1.503,1.49,1.478,1.465,1.454,1.44,1.428,1.415,1.403,1.389,1.377,1.363,1.35,1.336,1.322,1.308,1.294,1.28,1.266,1.251,1.237,1.222,1.208,1.192,1.178,1.164,1.15,1.136,1.123,1.11,1.098,1.086,1.076,1.065,1.056,1.047,1.039,1.031,1.025,1.019,1.014,1.009,1.005,1.001,0.997,0.995,0.993,0.991,0.99,0.989,0.989,0.988,0.989,0.989,0.99,0.991,0.992,0.993,0.994,0.995,0.995,0.996,0.997,0.998,0.999,0.999,1.0,1.0,1.0,1.0,1.001,1.001,1.001,1.001,1.001,1.0,1.0,1.0,1.0,1.0,1.0,1.0,1.0,1.0,1.0,1.0,1.0,1.0,1.0,1.0,1.0,1.0,1.0,1.0,1.0,1.0,1.0,1.0,1.0,1.0,1.0,1.0,1.0,1.0,1.0,1.0,1.0,1.0
1.211,1.212,1.212,1.212,1.213,1.214,1.215,1.216,1.218,1.22,1.223,1.226,1.23,1.234,1.238,1.243,1.248,1.254,1.259,1.266,1.272,1.279,1.283,1.294,1.302,1.311,1.32,1.33,1.34,1.351,1.362,1.373,1.385,1.397,1.409,1.422,1.435,1.447,1.46,1.473,1.486,1.499,1.512,1.525,1.538,1.55,1.563,1.575,1.588,1.6,1.613,1.625,1.638,1.65,1.662,1.674,1.687,1.699,1.711,1.723,1.735,1.747,1.759,1.771,1.784,1.796,1.808,1.82,1.832,1.844,1.856,1.868,1.88,1.893,1.905,1.916,1.928,1.94,1.951,1.961,1.972,1.981,1.991,2.0,2.008,2.015,2.023,2.029,2.036,2.041,2.046,2.051,2.055,2.058,2.062,2.064,2.066,2.068,2.07,2.07,2.071,2.071,2.071,2.07,2.069,2.068,2.067,2.065,2.063,2.061,2.058,2.055,2.051,2.047,2.043,2.038,2.033,2.027,2.021,2.015,2.008,2.001,1.994,1.986,1.978,1.97,1.962,1.953,1.944,1.934,1.924,1.913,1.902,1.891,1.879,1.866,1.853,1.839,1.825,1.811,1.796,1.781,1.766,1.751,1.735,1.719,1.703,1.687,1.671,1.655,1.639,1.623,1.606,1.59,1.575,1.559,1.543,1.528,1.512,1.497,1.482,1.468,1.453,1.439,1.425,1.411,1.397,1.384,1.37,1.357,1.344,1.331,1.319,1.306,1.299,1.282,1.27,1.258,1.247,1.237,1.226,1.217,1.208,1.199,1.191,1.184,1.177,1.17,1.164,1.159,1.154,1.149,1.145,1.141,1.138,1.135,1.133,1.131,1.129,1.128,1.126,1.126,1.125,1.125,1.126,1.126,1.127,1.128,1.129,1.131,1.133,1.135,1.138,1.141,1.144,1.148,1.152,1.156,1.161,1.166,1.171,1.176,1.182,1.188,1.195,1.202,1.209,1.217,1.225,1.234,1.243,1.253,1.263,1.274,1.285,1.297,1.309,1.322,1.335,1.348,1.362,1.375,1.389,1.403,1.417,1.43,1.444,1.458,1.472,1.486,1.499,1.513,1.526,1.54,1.553,1.566,1.58,1.593,1.606,1.619,1.632,1.645,1.657,1.67,1.683,1.696,1.708,1.721,1.734,1.746,1.759,1.771,1.784,1.796,1.808,1.82,1.832,1.843,1.853,1.864,1.873,1.882,1.891,1.899,1.907,1.913,1.92,1.926,1.931,1.935,1.94,1.943,1.947,1.949,1.951,1.953,1.955,1.955,1.956,1.956,1.956,1.955,1.954,1.953,1.952,1.95,1.948,1.945,1.942,1.939,1.935,1.93,1.926,1.92,1.914,1.908,1.902,1.894,1.887,1.879,1.871,1.862,1.852,1.843,1.833,1.823,1.813,1.802,1.791,1.78,1.769,1.757,1.745,1.732,1.72,1.707,1.693,1.68,1.666,1.652,1.638,1.623,1.609,1.594,1.58,1.565,1.55,1.535,1.52,1.505,1.491,1.476,1.461,1.446,1.432,1.417,1.402,1.387,1.373,1.358,1.343,1.329,1.315,1.3,1.286,1.273,1.26,1.247,1.235,1.224,1.213,1.204,1.194,1.186,1.178,1.171,1.164,1.159,1.153,1.149,1.145,1.141,1.138,1.136,1.133,1.132,1.131,1.13,1.13,1.13,1.13,1.131,1.132,1.133,1.135,1.137,1.139,1.142,1.145,1.149,1.152,1.157,1.162,1.167,1.173,1.18,1.186,1.194,1.202,1.211,1.22,1.23,1.24,1.251,1.258,1.274,1.282,1.299,1.312,1.326,1.339,1.353,1.362,1.381,1.396,1.41,1.425,1.439,1.453,1.467,1.482,1.496,1.51,1.523,1.537,1.551,1.564,1.577,1.59,1.602,1.615,1.627,1.639,1.651,1.663,1.675,1.687,1.699,1.71,1.722,1.734,1.745,1.757,1.768,1.78,1.791,1.802,1.813,1.823,1.833,1.843,1.853,1.862,1.87,1.878,1.886,1.893,1.899,1.905,1.911,1.916,1.92,1.924,1.928,1.931,1.933,1.936,1.937,1.939,1.94,1.94,1.94,1.94,1.94,1.939,1.938,1.937,1.935,1.933,1.931,1.929,1.925,1.922,1.917,1.913,1.908,1.903,1.897,1.891,1.884,1.878,1.87,1.863,1.855,1.848,1.839,1.83,1.821,1.811,1.801,1.79,1.778,1.766,1.754,1.74,1.727,1.712,1.697,1.682,1.666,1.65,1.633,1.616,1.599,1.582,1.564,1.546,1.528,1.51,1.492,1.474,1.456,1.438,1.421,1.403,1.386,1.369,1.352,1.336,1.319,1.304,1.288,1.272,1.257,1.243,1.228,1.214,1.2,1.187,1.173,1.16,1.147,1.135,1.123,1.111,1.099,1.088,1.078,1.067,1.058,1.049,1.04,1.032,1.024,1.017,1.01,1.004,0.998,0.993,0.988,0.983,0.979,0.975,0.972,0.968,0.966,0.963,0.962,0.96,0.959,0.958,0.958,0.957,0.958,0.958,0.959,0.96,0.962,0.963,0.966,0.968,0.971,0.974,0.977,0.981,0.985,0.99,0.995,1.0,1.005,1.008,1.017,1.023,1.029,1.036,1.043,1.051,1.059,1.067,1.076,1.085,1.094,1.104,1.115,1.126,1.137,1.148,1.16,1.172,1.185,1.197,1.21,1.222,1.235,1.248,1.261,1.274,1.286,1.299,1.312,1.325,1.338,1.35,1.363,1.376,1.388,1.401,1.414,1.426,1.439,1.451,1.464,1.476,1.489,1.502,1.514,1.527,1.54,1.552,1.565,1.578,1.59,1.598,1.616,1.628,1.641,1.654,1.666,1.679,1.69,1.702,1.713,1.724,1.734,1.744,1.753,1.759,1.77,1.778,1.784,1.791,1.797,1.802,1.807,1.811,1.815,1.818,1.821,1.823,1.825,1.827,1.827,1.828,1.828,1.828,1.827,1.826,1.825,1.824,1.822,1.82,1.817,1.814,1.81,1.806,1.802,1.797,1.791,1.786,1.779,1.772,1.765,1.757,1.749,1.74,1.731,1.722,1.712,1.702,1.692,1.682,1.672,1.661,1.65,1.639,1.627,1.615,1.603,1.59,1.578,1.565,1.551,1.538,1.524,1.51,1.496,1.481,1.467,1.453,1.438,1.423,1.408,1.393,1.378,1.363,1.348,1.333,1.318,1.303,1.288,1.273,1.258,1.243,1.228,1.213,1.198,1.183,1.168,1.154,1.139,1.124,1.11,1.096,1.082,1.069,1.056,1.044,1.033,1.022,1.012,1.003,0.994,0.986,0.979,0.972,0.966,0.961,0.956,0.952,0.948,0.945,0.943,0.94,0.939,0.937,0.937,0.936,0.936,0.936,0.937,0.937,0.939,0.94,0.942,0.944,0.946,0.949,0.952,0.956,0.96,0.964,0.969,0.975,0.981,0.987,0.994,0.999,1.009,1.018,1.027,1.036,1.047,1.058,1.069,1.081,1.093,1.106,1.119,1.132,1.146,1.161,1.175,1.19,1.205,1.219,1.234,1.249,1.264,1.279,1.294,1.309,1.324,1.338,1.352,1.367,1.381,1.395,1.409,1.422,1.436,1.449,1.462,1.475,1.488,1.502,1.514,1.527,1.54,1.553,1.565,1.578,1.591,1.604,1.617,1.629,1.642,1.655,1.667,1.679,1.691,1.703,1.714,1.725,1.735,1.744,1.753,1.762,1.77,1.778,1.784,1.791,1.797,1.802,1.807,1.811,1.815,1.818,1.82,1.823,1.824,1.826,1.827,1.827,1.827,1.827,1.826,1.825,1.824,1.822,1.82,1.818,1.815,1.812,1.808,1.805,1.8,1.795,1.79,1.784,1.777,1.771,1.764,1.756,1.748,1.739,1.73,1.721,1.711,1.701,1.691,1.68,1.668,1.657,1.645,1.633,1.621,1.609,1.597,1.586,1.574,1.563,1.551,1.54,1.528,1.517,1.506,1.495,1.484,1.473,1.462,1.452,1.441,1.43,1.419,1.408,1.397,1.386,1.375,1.363,1.352,1.34,1.329,1.317,1.305,1.293,1.281,1.268,1.256,1.243,1.23,1.217,1.203,1.19,1.176,1.162,1.148,1.134,1.12,1.106,1.092,1.078,1.065,1.051,1.039,1.026,1.015,1.003,0.993,0.983,0.974,0.966,0.958,0.951,0.945,0.939,0.934,0.929,0.925,0.922,0.919,0.916,0.914,0.913,0.912,0.911,0.911,0.911,0.911,0.912,0.913,0.914,0.914,0.915,0.916,0.917,0.918,0.919,0.92,0.92,0.921,0.921,0.922,0.922,0.922,0.922,0.923,0.923,0.923,0.923,0.923,0.922,0.922,0.922,0.922,0.922,0.922,0.922,0.922,0.922,0.922,0.922,0.922,0.922,0.922,0.922,0.922,0.922,0.922,0.922,0.922,0.922,0.922,0.922,0.922,0.922,0.922,0.922,0.922,0.922,0.922,0.922
1.211,1.211,1.212,1.212,1.213,1.214,1.215,1.216,1.218,1.221,1.224,1.227,1.231,1.235,1.239,1.244,1.249,1.255,1.261,1.267,1.274,1.281,1.288,1.296,1.304,1.312,1.321,1.331,1.34,1.351,1.361,1.373,1.384,1.396,1.408,1.42,1.433,1.446,1.458,1.471,1.484,1.497,1.51,1.522,1.535,1.548,1.56,1.572,1.585,1.597,1.609,1.622,1.634,1.646,1.658,1.67,1.682,1.694,1.707,1.719,1.731,1.743,1.755,1.767,1.779,1.791,1.803,1.815,1.827,1.839,1.851,1.864,1.876,1.888,1.9,1.912,1.924,1.935,1.947,1.957,1.968,1.978,1.987,1.996,2.004,2.012,2.019,2.025,2.031,2.037,2.042,2.046,2.05,2.053,2.056,2.059,2.061,2.063,2.064,2.065,2.065,2.065,2.065,2.064,2.063,2.062,2.061,2.059,2.057,2.055,2.052,2.049,2.045,2.041,2.037,2.032,2.027,2.021,2.015,2.009,2.002,1.995,1.987,1.979,1.971,1.963,1.954,1.946,1.936,1.927,1.917,1.906,1.895,1.884,1.872,1.86,1.847,1.834,1.821,1.807,1.793,1.778,1.763,1.749,1.733,1.718,1.702,1.687,1.671,1.656,1.64,1.624,1.608,1.592,1.577,1.561,1.545,1.53,1.515,1.499,1.484,1.469,1.455,1.44,1.426,1.412,1.398,1.384,1.371,1.357,1.344,1.331,1.318,1.305,1.293,1.28,1.268,1.257,1.245,1.234,1.224,1.214,1.205,1.196,1.188,1.18,1.173,1.167,1.161,1.155,1.15,1.145,1.141,1.138,1.135,1.132,1.129,1.127,1.126,1.125,1.124,1.123,1.123,1.123,1.123,1.124,1.125,1.126,1.127,1.129,1.131,1.133,1.136,1.139,1.142,1.146,1.15,1.155,1.159,1.164,1.17,1.175,1.181,1.187,1.194,1.2,1.208,1.215,1.223,1.232,1.241,1.251,1.261,1.271,1.282,1.294,1.306,1.318,1.331,1.344,1.357,1.37,1.384,1.398,1.411,1.425,1.439,1.452,1.466,1.48,1.493,1.507,1.52,1.533,1.547,1.56,1.573,1.586,1.599,1.612,1.625,1.638,1.65,1.663,1.676,1.688,1.701,1.714,1.726,1.739,1.751,1.764,1.776,1.789,1.801,1.813,1.824,1.835,1.846,1.856,1.866,1.875,1.884,1.892,1.899,1.906,1.912,1.917,1.923,1.927,1.931,1.935,1.938,1.94,1.942,1.944,1.945,1.946,1.946,1.946,1.946,1.945,1.944,1.943,1.941,1.939,1.937,1.934,1.931,1.928,1.924,1.92,1.915,1.909,1.903,1.897,1.89,1.883,1.876,1.868,1.859,1.85,1.841,1.832,1.822,1.811,1.801,1.79,1.779,1.768,1.756,1.745,1.732,1.72,1.707,1.695,1.681,1.668,1.654,1.641,1.627,1.613,1.599,1.585,1.571,1.556,1.542,1.527,1.513,1.498,1.484,1.469,1.455,1.44,1.426,1.411,1.397,1.382,1.368,1.353,1.339,1.324,1.31,1.295,1.282,1.268,1.255,1.243,1.23,1.219,1.208,1.198,1.188,1.18,1.172,1.164,1.158,1.152,1.146,1.142,1.138,1.135,1.132,1.129,1.127,1.126,1.125,1.124,1.124,1.124,1.125,1.126,1.127,1.128,1.13,1.132,1.134,1.137,1.14,1.143,1.147,1.152,1.157,1.162,1.168,1.174,1.181,1.188,1.196,1.204,1.214,1.223,1.234,1.245,1.256,1.268,1.28,1.293,1.306,1.32,1.334,1.348,1.362,1.376,1.391,1.405,1.42,1.435,1.449,1.463,1.478,1.492,1.506,1.52,1.533,1.547,1.56,1.573,1.586,1.599,1.612,1.624,1.636,1.648,1.66,1.672,1.683,1.695,1.707,1.718,1.73,1.741,1.753,1.764,1.776,1.787,1.798,1.809,1.82,1.83,1.84,1.849,1.858,1.867,1.875,1.882,1.889,1.896,1.902,1.907,1.912,1.916,1.92,1.924,1.927,1.929,1.931,1.933,1.934,1.935,1.935,1.935,1.935,1.935,1.934,1.933,1.931,1.93,1.928,1.925,1.923,1.919,1.916,1.912,1.907,1.902,1.896,1.891,1.884,1.878,1.871,1.864,1.856,1.848,1.84,1.832,1.823,1.814,1.804,1.794,1.784,1.773,1.761,1.749,1.736,1.722,1.709,1.694,1.68,1.664,1.649,1.633,1.616,1.6,1.583,1.566,1.549,1.531,1.514,1.496,1.479,1.461,1.443,1.426,1.409,1.391,1.374,1.358,1.341,1.324,1.308,1.292,1.276,1.261,1.246,1.231,1.217,1.202,1.188,1.175,1.161,1.148,1.135,1.123,1.11,1.099,1.087,1.076,1.065,1.055,1.046,1.037,1.028,1.021,1.013,1.007,1.0,0.995,0.989,0.985,0.98,0.976,0.972,0.969,0.966,0.964,0.961,0.96,0.958,0.957,0.956,0.956,0.956,0.956,0.957,0.958,0.959,0.961,0.962,0.964,0.967,0.97,0.973,0.977,0.98,0.985,0.989,0.994,1.0,1.005,1.011,1.017,1.023,1.03,1.036,1.044,1.051,1.059,1.067,1.076,1.085,1.094,1.104,1.115,1.125,1.136,1.148,1.159,1.171,1.183,1.196,1.208,1.221,1.233,1.246,1.259,1.271,1.284,1.297,1.31,1.322,1.335,1.347,1.36,1.372,1.385,1.397,1.41,1.422,1.435,1.447,1.459,1.472,1.484,1.497,1.509,1.522,1.534,1.547,1.56,1.572,1.585,1.597,1.61,1.623,1.635,1.648,1.661,1.673,1.685,1.697,1.708,1.718,1.729,1.738,1.748,1.756,1.764,1.772,1.779,1.785,1.791,1.796,1.801,1.805,1.809,1.812,1.814,1.817,1.818,1.82,1.82,1.821,1.821,1.82,1.819,1.818,1.817,1.816,1.814,1.812,1.809,1.806,1.803,1.799,1.795,1.79,1.785,1.779,1.772,1.765,1.758,1.75,1.742,1.733,1.724,1.715,1.705,1.695,1.685,1.674,1.664,1.653,1.642,1.631,1.619,1.607,1.595,1.583,1.57,1.557,1.544,1.531,1.517,1.504,1.49,1.476,1.462,1.448,1.434,1.419,1.405,1.391,1.376,1.361,1.347,1.332,1.317,1.303,1.288,1.273,1.258,1.243,1.228,1.213,1.199,1.184,1.169,1.154,1.139,1.125,1.11,1.096,1.083,1.069,1.056,1.044,1.033,1.022,1.012,1.002,0.993,0.985,0.978,0.971,0.965,0.96,0.955,0.951,0.948,0.945,0.942,0.94,0.938,0.937,0.936,0.936,0.936,0.936,0.937,0.938,0.939,0.94,0.942,0.944,0.947,0.949,0.953,0.956,0.96,0.965,0.97,0.975,0.981,0.987,0.994,1.001,1.009,1.018,1.026,1.036,1.046,1.056,1.068,1.079,1.092,1.104,1.118,1.131,1.145,1.159,1.174,1.188,1.203,1.218,1.233,1.248,1.263,1.278,1.293,1.308,1.323,1.337,1.352,1.366,1.38,1.394,1.408,1.42,1.435,1.448,1.461,1.474,1.487,1.5,1.513,1.526,1.539,1.551,1.564,1.577,1.589,1.602,1.615,1.627,1.64,1.653,1.665,1.678,1.69,1.701,1.712,1.723,1.733,1.743,1.752,1.761,1.769,1.776,1.783,1.789,1.795,1.8,1.805,1.809,1.813,1.816,1.819,1.821,1.822,1.823,1.824,1.825,1.824,1.824,1.823,1.822,1.821,1.819,1.817,1.815,1.812,1.809,1.805,1.801,1.797,1.792,1.787,1.781,1.775,1.768,1.761,1.753,1.745,1.736,1.727,1.718,1.708,1.698,1.687,1.676,1.665,1.654,1.642,1.63,1.617,1.605,1.593,1.581,1.569,1.557,1.545,1.533,1.522,1.511,1.5,1.488,1.478,1.467,1.456,1.445,1.435,1.424,1.413,1.403,1.392,1.381,1.37,1.359,1.348,1.337,1.326,1.315,1.303,1.291,1.279,1.267,1.255,1.242,1.23,1.217,1.204,1.191,1.177,1.164,1.15,1.136,1.122,1.108,1.094,1.081,1.067,1.054,1.041,1.028,1.017,1.006,0.995,0.985,0.976,0.967,0.96,0.952,0.946,0.94,0.935,0.931,0.927,0.923,0.92,0.918,0.916,0.915,0.914,0.913,0.913,0.913,0.914,0.915,0.915,0.916,0.917,0.918,0.919,0.92,0.921,0.922,0.923,0.924,0.924,0.925,0.925,0.925,0.926,0.926,0.926,0.926,0.926,0.926,0.925,0.925,0.925,0.925,0.925,0.925,0.925,0.925,0.925,0.925,0.925,0.925,0.925,0.925,0.925,0.925,0.925,0.925,0.925,0.925,0.925,0.925,0.925,0.925,0.925,0.925,0.925,0.925,0.925,0.925,0.925,0.925,0.925,0.925,0.925,0.925,0.925,0.925,0.925,0.925,0.925
1.191,1.191,1.192,1.192,1.192,1.192,1.193,1.193,1.194,1.195,1.196,1.197,1.198,1.2,1.201,1.203,1.205,1.207,1.209,1.211,1.214,1.217,1.22,1.223,1.227,1.231,1.235,1.24,1.245,1.251,1.257,1.263,1.27,1.276,1.282,1.29,1.298,1.306,1.313,1.32,1.328,1.335,1.343,1.353,1.363,1.371,1.379,1.387,1.395,1.404,1.412,1.42,1.432,1.44,1.451,1.459,1.473,1.484,1.492,1.502,1.513,1.521,1.532,1.54,1.55,1.561,1.57,1.581,1.59,1.6,1.616,1.625,1.638,1.651,1.66,1.67,1.679,1.691,1.702,1.71,1.722,1.735,1.743,1.752,1.759,1.765,1.777,1.782,1.788,1.795,1.8,1.803,1.811,1.814,1.816,1.819,1.821,1.83,1.831,1.832,1.833,1.833,1.833,1.833,1.832,1.831,1.831,1.829,1.828,1.826,1.824,1.821,1.819,1.816,1.813,1.811,1.807,1.803,1.804,1.799,1.794,1.79,1.785,1.779,1.774,1.767,1.761,1.754,1.748,1.742,1.734,1.723,1.714,1.705,1.696,1.685,1.673,1.66,1.647,1.639,1.625,1.611,1.598,1.584,1.567,1.552,1.537,1.521,1.503,1.488,1.476,1.462,1.445,1.434,1.42,1.394,1.38,1.366,1.35,1.336,1.32,1.305,1.292,1.292,1.258,1.245,1.244,1.232,1.21,1.193,1.181,1.162,1.155,1.143,1.125,1.113,1.108,1.102,1.092,1.084,1.072,1.062,1.047,1.038,1.034,1.023,1.015,1.008,1.021,1.016,1.01,1.006,0.992,0.988,0.984,0.993,0.99,0.988,0.986,0.984,0.983,0.981,0.981,0.981,0.981,0.981,0.982,0.983,0.984,0.986,0.987,0.99,0.992,0.995,0.998,1.002,1.01,1.014,1.018,1.023,1.021,1.027,1.033,1.039,1.046,1.048,1.056,1.072,1.081,1.09,1.096,1.107,1.121,1.136,1.148,1.155,1.171,1.184,1.202,1.216,1.229,1.255,1.269,1.284,1.281,1.295,1.328,1.343,1.358,1.372,1.387,1.402,1.416,1.43,1.446,1.46,1.475,1.489,1.503,1.516,1.528,1.542,1.542,1.555,1.566,1.611,1.624,1.636,1.627,1.64,1.652,1.665,1.703,1.717,1.731,1.756,1.77,1.782,1.795,1.806,1.818,1.828,1.838,1.847,1.856,1.863,1.871,1.877,1.875,1.88,1.885,1.886,1.889,1.892,1.895,1.896,1.898,1.899,1.9,1.9,1.901,1.9,1.9,1.898,1.897,1.895,1.894,1.891,1.889,1.885,1.882,1.878,1.867,1.862,1.857,1.851,1.845,1.838,1.831,1.824,1.813,1.805,1.797,1.792,1.783,1.774,1.744,1.734,1.751,1.735,1.724,1.711,1.699,1.687,1.675,1.662,1.649,1.635,1.621,1.614,1.594,1.58,1.561,1.546,1.528,1.513,1.498,1.484,1.474,1.46,1.443,1.429,1.407,1.401,1.386,1.351,1.347,1.332,1.314,1.3,1.282,1.275,1.261,1.24,1.238,1.225,1.202,1.189,1.188,1.175,1.164,1.155,1.149,1.141,1.133,1.126,1.113,1.107,1.101,1.11,1.106,1.102,1.099,1.096,1.082,1.08,1.078,1.078,1.077,1.077,1.077,1.078,1.079,1.08,1.081,1.083,1.085,1.088,1.091,1.095,1.099,1.103,1.108,1.113,1.119,1.126,1.131,1.139,1.147,1.158,1.167,1.178,1.187,1.199,1.21,1.223,1.233,1.246,1.26,1.265,1.282,1.296,1.313,1.328,1.349,1.363,1.378,1.377,1.392,1.409,1.424,1.44,1.452,1.465,1.48,1.491,1.505,1.519,1.535,1.548,1.561,1.572,1.585,1.598,1.61,1.623,1.634,1.647,1.659,1.682,1.695,1.707,1.718,1.73,1.743,1.754,1.767,1.779,1.79,1.801,1.815,1.825,1.834,1.843,1.852,1.858,1.866,1.873,1.878,1.884,1.889,1.894,1.899,1.903,1.907,1.91,1.913,1.914,1.916,1.917,1.918,1.918,1.918,1.918,1.917,1.917,1.916,1.914,1.912,1.91,1.908,1.905,1.901,1.897,1.893,1.888,1.886,1.881,1.875,1.891,1.884,1.877,1.868,1.86,1.852,1.842,1.833,1.824,1.81,1.8,1.789,1.777,1.721,1.755,1.742,1.724,1.707,1.692,1.68,1.663,1.645,1.625,1.608,1.587,1.57,1.553,1.534,1.516,1.499,1.471,1.453,1.44,1.419,1.402,1.382,1.365,1.327,1.313,1.298,1.294,1.278,1.262,1.236,1.221,1.218,1.192,1.179,1.181,1.152,1.14,1.129,1.117,1.108,1.094,1.082,1.069,1.065,1.055,1.046,1.037,1.017,1.008,0.999,0.995,0.987,1.0,0.993,0.987,0.987,0.981,0.976,0.964,0.959,0.955,0.944,0.941,0.938,0.936,0.934,0.933,0.928,0.927,0.927,0.927,0.927,0.928,0.929,0.931,0.932,0.935,0.937,0.94,0.943,0.947,0.951,0.959,0.963,0.968,0.973,0.979,0.984,0.99,0.996,1.008,1.015,1.023,1.035,1.044,1.053,1.058,1.068,1.077,1.087,1.099,1.109,1.122,1.134,1.149,1.162,1.174,1.192,1.206,1.216,1.23,1.246,1.258,1.273,1.283,1.297,1.312,1.327,1.34,1.35,1.362,1.376,1.387,1.4,1.413,1.426,1.438,1.452,1.461,1.474,1.488,1.504,1.516,1.528,1.541,1.557,1.569,1.582,1.594,1.608,1.621,1.633,1.646,1.659,1.673,1.685,1.695,1.708,1.719,1.73,1.741,1.751,1.76,1.769,1.777,1.785,1.792,1.799,1.805,1.811,1.816,1.821,1.826,1.83,1.832,1.835,1.837,1.84,1.841,1.842,1.842,1.842,1.841,1.841,1.839,1.838,1.837,1.835,1.832,1.83,1.826,1.823,1.819,1.815,1.809,1.804,1.798,1.797,1.791,1.784,1.777,1.774,1.766,1.758,1.749,1.74,1.732,1.723,1.714,1.706,1.693,1.683,1.679,1.665,1.653,1.64,1.628,1.616,1.599,1.586,1.574,1.558,1.544,1.528,1.514,1.505,1.487,1.473,1.432,1.417,1.403,1.416,1.402,1.387,1.34,1.325,1.336,1.317,1.302,1.287,1.273,1.256,1.216,1.202,1.191,1.163,1.149,1.144,1.13,1.116,1.1,1.087,1.074,1.055,1.044,1.032,1.022,1.013,1.002,0.994,0.987,0.985,0.98,0.974,0.969,0.965,0.961,0.957,0.955,0.952,0.952,0.95,0.949,0.948,0.948,0.948,0.949,0.949,0.95,0.951,0.953,0.955,0.958,0.96,0.964,0.967,0.971,0.976,0.981,0.991,0.998,1.004,1.031,1.038,1.047,1.032,1.042,1.052,1.056,1.067,1.079,1.1,1.112,1.129,1.142,1.168,1.189,1.204,1.22,1.237,1.253,1.268,1.284,1.262,1.275,1.291,1.308,1.345,1.36,1.373,1.388,1.378,1.392,1.407,1.441,1.455,1.466,1.478,1.492,1.505,1.518,1.531,1.551,1.561,1.574,1.555,1.568,1.582,1.592,1.606,1.628,1.631,1.644,1.659,1.671,1.683,1.703,1.715,1.727,1.737,1.748,1.753,1.762,1.772,1.776,1.784,1.791,1.794,1.8,1.806,1.81,1.817,1.821,1.824,1.827,1.832,1.834,1.836,1.836,1.837,1.837,1.837,1.837,1.836,1.835,1.834,1.832,1.83,1.827,1.824,1.821,1.817,1.813,1.809,1.803,1.804,1.798,1.792,1.791,1.784,1.776,1.765,1.757,1.748,1.76,1.752,1.742,1.716,1.706,1.699,1.688,1.677,1.657,1.646,1.636,1.627,1.616,1.607,1.596,1.591,1.578,1.566,1.557,1.544,1.533,1.522,1.511,1.501,1.486,1.475,1.466,1.455,1.443,1.43,1.418,1.409,1.389,1.377,1.368,1.353,1.341,1.332,1.32,1.309,1.29,1.277,1.261,1.253,1.239,1.234,1.221,1.184,1.186,1.173,1.149,1.126,1.112,1.097,1.083,1.081,1.05,1.038,1.035,1.029,1.019,1.003,0.994,0.985,0.984,0.976,0.97,0.948,0.943,0.938,0.934,0.938,0.935,0.932,0.93,0.928,0.927,0.935,0.935,0.935,0.935,0.936,0.936,0.937,0.938,0.939,0.94,0.941,0.942,0.942,0.943,0.944,0.944,0.945,0.945,0.946,0.946,0.946,0.946,0.947,0.947,0.947,0.947,0.947,0.947,0.947,0.947,0.947,0.947,0.947,0.947,0.947,0.947,0.947,0.947,0.947,0.947,0.947,0.947,0.947,0.947,0.947,0.947,0.947,0.947,0.947,0.947,0.947,0.947,0.947,0.947,0.947,0.947,0.947,0.947,0.947,0.947,0.947,0.947,0.947,0.947,0.947,0.947,0.947,0.947,0.947,0.947,0.947,0.947,0.947,0.947
1.191,1.191,1.191,1.192,1.192,1.192,1.193,1.193,1.194,1.195,1.196,1.197,1.198,1.2,1.201,1.203,1.204,1.206,1.208,1.21,1.212,1.215,1.218,1.221,1.224,1.228,1.232,1.236,1.24,1.245,1.25,1.256,1.261,1.267,1.274,1.28,1.287,1.294,1.301,1.308,1.316,1.322,1.331,1.338,1.347,1.357,1.365,1.373,1.381,1.388,1.397,1.405,1.413,1.424,1.432,1.442,1.45,1.461,1.472,1.48,1.491,1.502,1.51,1.522,1.531,1.543,1.554,1.562,1.576,1.589,1.599,1.618,1.628,1.647,1.665,1.675,1.697,1.707,1.729,1.747,1.757,1.774,1.79,1.798,1.813,1.82,1.827,1.842,1.849,1.854,1.866,1.87,1.874,1.882,1.886,1.888,1.891,1.893,1.894,1.895,1.901,1.901,1.901,1.901,1.9,1.899,1.898,1.896,1.895,1.892,1.89,1.887,1.883,1.88,1.88,1.875,1.87,1.865,1.859,1.854,1.848,1.842,1.834,1.827,1.819,1.814,1.805,1.797,1.787,1.772,1.763,1.752,1.741,1.73,1.719,1.708,1.694,1.679,1.667,1.653,1.635,1.627,1.61,1.582,1.565,1.556,1.55,1.535,1.511,1.496,1.479,1.462,1.445,1.433,1.42,1.406,1.383,1.368,1.353,1.337,1.322,1.316,1.293,1.28,1.27,1.257,1.243,1.227,1.214,1.201,1.2,1.189,1.172,1.163,1.15,1.141,1.129,1.119,1.109,1.1,1.097,1.079,1.07,1.06,1.052,1.058,1.052,1.045,1.04,1.034,1.029,1.024,1.02,1.017,1.012,1.009,1.006,1.004,1.002,1.001,1.0,1.0,0.999,0.999,0.999,1.0,1.0,1.001,1.002,1.004,1.006,1.008,1.01,1.013,1.016,1.019,1.023,1.029,1.033,1.038,1.041,1.046,1.052,1.054,1.061,1.067,1.074,1.081,1.09,1.103,1.113,1.124,1.135,1.143,1.152,1.164,1.177,1.191,1.205,1.217,1.231,1.244,1.262,1.277,1.291,1.306,1.322,1.339,1.354,1.372,1.388,1.402,1.42,1.434,1.449,1.462,1.477,1.492,1.507,1.52,1.536,1.548,1.563,1.573,1.587,1.598,1.615,1.629,1.645,1.658,1.673,1.688,1.703,1.717,1.734,1.747,1.761,1.77,1.783,1.792,1.804,1.815,1.826,1.834,1.846,1.854,1.861,1.87,1.876,1.882,1.891,1.895,1.899,1.902,1.905,1.909,1.911,1.912,1.913,1.913,1.913,1.912,1.911,1.91,1.909,1.907,1.904,1.902,1.898,1.894,1.89,1.886,1.88,1.873,1.866,1.86,1.859,1.852,1.843,1.831,1.822,1.812,1.797,1.787,1.777,1.766,1.754,1.737,1.724,1.71,1.706,1.693,1.679,1.663,1.648,1.635,1.619,1.61,1.592,1.576,1.563,1.546,1.529,1.511,1.494,1.481,1.474,1.459,1.449,1.424,1.408,1.41,1.395,1.37,1.353,1.339,1.327,1.308,1.293,1.278,1.263,1.257,1.24,1.226,1.223,1.217,1.204,1.189,1.177,1.166,1.153,1.143,1.133,1.129,1.121,1.114,1.107,1.094,1.089,1.084,1.077,1.074,1.07,1.068,1.066,1.061,1.059,1.058,1.058,1.058,1.058,1.059,1.06,1.061,1.062,1.064,1.067,1.069,1.072,1.075,1.079,1.083,1.087,1.092,1.098,1.103,1.111,1.118,1.126,1.134,1.144,1.153,1.162,1.173,1.184,1.199,1.212,1.224,1.239,1.252,1.269,1.286,1.3,1.317,1.332,1.354,1.359,1.375,1.393,1.408,1.431,1.446,1.461,1.476,1.491,1.505,1.519,1.533,1.547,1.559,1.573,1.586,1.597,1.61,1.621,1.632,1.646,1.659,1.672,1.685,1.699,1.711,1.723,1.743,1.756,1.767,1.781,1.789,1.804,1.815,1.826,1.834,1.845,1.855,1.864,1.871,1.88,1.887,1.893,1.899,1.905,1.91,1.915,1.919,1.923,1.926,1.929,1.931,1.933,1.934,1.935,1.936,1.935,1.935,1.934,1.933,1.932,1.931,1.929,1.926,1.923,1.92,1.916,1.912,1.907,1.902,1.896,1.884,1.877,1.871,1.871,1.864,1.855,1.848,1.839,1.83,1.825,1.815,1.801,1.789,1.776,1.757,1.744,1.735,1.717,1.702,1.685,1.672,1.656,1.64,1.621,1.601,1.583,1.565,1.548,1.529,1.509,1.488,1.469,1.457,1.432,1.414,1.391,1.372,1.354,1.346,1.328,1.305,1.289,1.273,1.259,1.244,1.233,1.22,1.206,1.194,1.176,1.163,1.149,1.132,1.119,1.106,1.093,1.085,1.072,1.062,1.051,1.045,1.035,1.028,1.019,1.005,0.988,0.98,0.974,0.967,0.96,0.96,0.954,0.949,0.946,0.941,0.937,0.932,0.928,0.926,0.923,0.921,0.919,0.917,0.916,0.915,0.915,0.915,0.916,0.917,0.918,0.919,0.921,0.922,0.925,0.927,0.93,0.934,0.937,0.941,0.951,0.955,0.96,0.955,0.96,0.966,0.985,0.991,0.998,1.004,1.013,1.02,1.029,1.037,1.047,1.057,1.069,1.089,1.101,1.114,1.127,1.137,1.142,1.155,1.172,1.186,1.2,1.212,1.226,1.239,1.251,1.264,1.277,1.29,1.307,1.318,1.332,1.345,1.358,1.372,1.381,1.394,1.408,1.421,1.435,1.467,1.488,1.502,1.513,1.525,1.54,1.517,1.532,1.58,1.592,1.606,1.617,1.629,1.644,1.654,1.669,1.685,1.675,1.688,1.725,1.738,1.751,1.736,1.747,1.759,1.769,1.778,1.79,1.798,1.806,1.81,1.816,1.822,1.826,1.831,1.834,1.838,1.841,1.842,1.844,1.845,1.846,1.846,1.846,1.845,1.845,1.844,1.842,1.84,1.838,1.836,1.832,1.829,1.824,1.82,1.815,1.816,1.809,1.803,1.796,1.792,1.783,1.775,1.765,1.757,1.747,1.738,1.726,1.716,1.705,1.697,1.686,1.674,1.659,1.647,1.636,1.628,1.614,1.598,1.583,1.576,1.557,1.543,1.526,1.511,1.495,1.483,1.468,1.452,1.435,1.421,1.403,1.387,1.371,1.36,1.344,1.324,1.306,1.292,1.279,1.263,1.247,1.232,1.217,1.204,1.183,1.169,1.157,1.141,1.126,1.111,1.097,1.084,1.083,1.072,1.059,1.041,1.03,1.021,1.011,1.001,0.993,0.986,0.977,0.971,0.966,0.97,0.965,0.962,0.958,0.956,0.947,0.946,0.944,0.943,0.942,0.942,0.942,0.943,0.943,0.944,0.946,0.947,0.949,0.951,0.954,0.957,0.961,0.964,0.969,0.971,0.976,0.982,0.99,0.996,1.004,1.009,1.018,1.027,1.037,1.047,1.058,1.069,1.081,1.092,1.106,1.133,1.147,1.16,1.176,1.19,1.206,1.223,1.239,1.253,1.27,1.288,1.305,1.32,1.337,1.351,1.367,1.381,1.397,1.411,1.425,1.439,1.457,1.472,1.488,1.505,1.521,1.534,1.547,1.561,1.575,1.592,1.607,1.621,1.636,1.65,1.663,1.677,1.691,1.705,1.72,1.736,1.752,1.718,1.734,1.746,1.758,1.77,1.781,1.792,1.802,1.811,1.82,1.827,1.834,1.88,1.887,1.892,1.898,1.867,1.871,1.874,1.877,1.877,1.878,1.879,1.88,1.88,1.88,1.879,1.879,1.877,1.876,1.874,1.872,1.869,1.865,1.862,1.857,1.853,1.848,1.86,1.853,1.847,1.839,1.831,1.823,1.849,1.84,1.83,1.82,1.775,1.764,1.753,1.743,1.734,1.721,1.707,1.695,1.691,1.671,1.659,1.65,1.631,1.619,1.612,1.6,1.579,1.56,1.549,1.546,1.523,1.511,1.502,1.49,1.481,1.472,1.461,1.446,1.437,1.425,1.408,1.395,1.399,1.37,1.358,1.344,1.337,1.324,1.306,1.293,1.283,1.266,1.253,1.245,1.22,1.205,1.201,1.187,1.173,1.169,1.156,1.13,1.12,1.106,1.088,1.074,1.056,1.053,1.041,1.02,1.018,1.007,0.998,0.989,0.985,0.978,0.972,0.964,0.959,0.954,0.927,0.923,0.92,0.917,0.915,0.92,0.919,0.918,0.918,0.918,0.918,0.918,0.919,0.92,0.921,0.922,0.923,0.923,0.924,0.925,0.926,0.927,0.927,0.928,0.928,0.929,0.929,0.929,0.929,0.929,0.929,0.929,0.929,0.929,0.929,0.929,0.929,0.929,0.929,0.929,0.929,0.929,0.929,0.929,0.929,0.929,0.929,0.929,0.929,0.929,0.929,0.929,0.929,0.929,0.929,0.929,0.929,0.929,0.929,0.929,0.929,0.929,0.929,0.929,0.929,0.929,0.929,0.929,0.929,0.929,0.929,0.929,0.929,0.929,0.929,0.929,0.929,0.929,0.929,0.929,0.929
1.245,1.245,1.245,1.245,1.246,1.247,1.248,1.249,1.251,1.253,1.255,1.258,1.261,1.264,1.268,1.272,1.276,1.28,1.285,1.291,1.297,1.303,1.316,1.322,1.329,1.337,1.344,1.353,1.361,1.37,1.38,1.39,1.4,1.41,1.427,1.437,1.448,1.459,1.469,1.48,1.491,1.501,1.512,1.522,1.533,1.543,1.553,1.582,1.592,1.603,1.613,1.623,1.633,1.643,1.653,1.663,1.673,1.69,1.7,1.711,1.721,1.731,1.741,1.751,1.761,1.771,1.781,1.791,1.82,1.831,1.841,1.851,1.861,1.871,1.881,1.891,1.901,1.91,1.919,1.928,1.962,1.97,1.977,1.984,1.99,1.996,2.002,2.007,2.011,2.016,2.033,2.037,2.039,2.042,2.044,2.047,2.048,2.049,2.05,2.051,2.051,2.051,2.051,2.05,2.049,2.049,2.047,2.046,2.044,2.042,2.04,2.037,2.034,2.031,2.027,2.024,2.019,2.015,2.01,2.006,2.001,1.996,1.99,1.985,1.979,1.973,1.967,1.96,1.953,1.946,1.938,1.93,1.921,1.912,1.902,1.892,1.882,1.871,1.86,1.849,1.837,1.769,1.755,1.741,1.727,1.713,1.698,1.684,1.67,1.656,1.641,1.611,1.596,1.582,1.568,1.555,1.541,1.528,1.515,1.502,1.49,1.477,1.465,1.452,1.44,1.428,1.417,1.406,1.395,1.384,1.373,1.363,1.352,1.335,1.325,1.315,1.306,1.296,1.288,1.279,1.271,1.263,1.256,1.249,1.242,1.23,1.225,1.219,1.215,1.21,1.206,1.202,1.199,1.196,1.194,1.191,1.172,1.17,1.169,1.168,1.167,1.167,1.167,1.167,1.167,1.168,1.169,1.169,1.171,1.172,1.174,1.176,1.179,1.181,1.185,1.188,1.191,1.195,1.199,1.203,1.208,1.213,1.218,1.224,1.23,1.237,1.244,1.251,1.26,1.268,1.277,1.287,1.297,1.307,1.318,1.329,1.341,1.353,1.365,1.378,1.399,1.411,1.422,1.434,1.446,1.457,1.469,1.481,1.492,1.504,1.526,1.537,1.549,1.56,1.571,1.583,1.594,1.605,1.616,1.627,1.638,1.664,1.674,1.685,1.696,1.707,1.718,1.728,1.739,1.75,1.761,1.771,1.782,1.812,1.823,1.833,1.842,1.852,1.86,1.869,1.876,1.884,1.891,1.897,1.903,1.921,1.926,1.931,1.935,1.939,1.942,1.945,1.947,1.949,1.951,1.952,1.953,1.954,1.954,1.954,1.954,1.953,1.952,1.951,1.95,1.948,1.946,1.944,1.941,1.938,1.935,1.931,1.927,1.923,1.918,1.913,1.907,1.902,1.895,1.889,1.882,1.875,1.868,1.861,1.854,1.847,1.839,1.831,1.823,1.814,1.805,1.796,1.787,1.777,1.746,1.734,1.722,1.71,1.698,1.685,1.673,1.66,1.647,1.634,1.621,1.608,1.595,1.547,1.534,1.52,1.507,1.494,1.48,1.467,1.454,1.441,1.428,1.412,1.399,1.386,1.373,1.36,1.348,1.335,1.323,1.312,1.301,1.277,1.267,1.258,1.249,1.241,1.234,1.226,1.22,1.214,1.209,1.204,1.202,1.198,1.195,1.192,1.19,1.188,1.186,1.185,1.184,1.184,1.184,1.184,1.184,1.185,1.186,1.187,1.189,1.191,1.193,1.196,1.199,1.202,1.206,1.21,1.215,1.22,1.226,1.232,1.239,1.246,1.255,1.263,1.272,1.281,1.291,1.301,1.312,1.322,1.334,1.345,1.332,1.344,1.356,1.368,1.38,1.392,1.405,1.417,1.43,1.442,1.455,1.5,1.512,1.523,1.535,1.546,1.558,1.569,1.58,1.591,1.602,1.627,1.637,1.648,1.658,1.668,1.678,1.689,1.699,1.709,1.719,1.74,1.75,1.76,1.77,1.78,1.79,1.799,1.809,1.818,1.827,1.836,1.844,1.863,1.871,1.878,1.884,1.891,1.897,1.902,1.907,1.912,1.916,1.92,1.923,1.931,1.934,1.936,1.938,1.939,1.94,1.941,1.941,1.941,1.941,1.94,1.94,1.939,1.937,1.936,1.934,1.932,1.929,1.926,1.923,1.919,1.915,1.911,1.906,1.901,1.896,1.891,1.885,1.88,1.873,1.867,1.86,1.852,1.844,1.836,1.827,1.822,1.811,1.8,1.789,1.777,1.764,1.751,1.737,1.723,1.708,1.693,1.669,1.653,1.637,1.62,1.604,1.588,1.571,1.555,1.538,1.522,1.506,1.431,1.415,1.399,1.383,1.367,1.352,1.337,1.322,1.307,1.293,1.28,1.261,1.248,1.235,1.222,1.21,1.197,1.186,1.174,1.163,1.152,1.141,1.129,1.119,1.109,1.1,1.091,1.083,1.074,1.067,1.059,1.052,1.045,1.043,1.037,1.032,1.026,1.022,1.017,1.013,1.009,1.006,1.002,1.0,0.97,0.968,0.967,0.966,0.964,0.964,0.964,0.964,0.964,0.965,0.966,0.967,0.968,0.97,0.972,0.975,0.977,0.981,0.984,0.988,0.992,0.996,1.0,1.005,1.01,1.016,1.021,1.028,1.034,1.041,1.048,1.057,1.065,1.073,1.082,1.092,1.102,1.113,1.123,1.135,1.146,1.158,1.171,1.183,1.194,1.205,1.217,1.228,1.24,1.251,1.263,1.274,1.286,1.297,1.308,1.354,1.366,1.377,1.389,1.4,1.412,1.423,1.435,1.446,1.457,1.468,1.497,1.508,1.52,1.531,1.542,1.554,1.565,1.576,1.588,1.599,1.611,1.641,1.653,1.665,1.676,1.687,1.699,1.709,1.72,1.73,1.74,1.749,1.76,1.769,1.777,1.785,1.792,1.798,1.804,1.81,1.815,1.819,1.823,1.847,1.85,1.853,1.855,1.857,1.859,1.86,1.86,1.86,1.861,1.86,1.86,1.858,1.857,1.856,1.854,1.852,1.849,1.846,1.843,1.839,1.836,1.831,1.826,1.821,1.816,1.81,1.804,1.797,1.791,1.784,1.777,1.769,1.762,1.755,1.747,1.739,1.731,1.722,1.714,1.704,1.695,1.685,1.675,1.665,1.655,1.644,1.633,1.595,1.583,1.57,1.557,1.544,1.53,1.517,1.504,1.49,1.477,1.463,1.406,1.392,1.378,1.364,1.35,1.336,1.322,1.309,1.295,1.281,1.268,1.236,1.222,1.208,1.195,1.182,1.168,1.155,1.142,1.13,1.118,1.109,1.098,1.088,1.078,1.069,1.06,1.053,1.045,1.038,1.032,1.027,1.027,1.022,1.018,1.015,1.012,1.01,1.007,1.006,1.004,1.003,1.003,1.002,1.002,1.003,1.003,1.004,1.005,1.007,1.008,1.011,1.013,1.016,1.019,1.023,1.027,1.032,1.036,1.042,1.048,1.054,1.061,1.069,1.077,1.086,1.095,1.104,1.114,1.125,1.136,1.148,1.147,1.159,1.171,1.183,1.196,1.209,1.222,1.235,1.248,1.261,1.275,1.288,1.302,1.325,1.338,1.351,1.364,1.376,1.389,1.401,1.414,1.426,1.438,1.453,1.465,1.477,1.489,1.5,1.512,1.524,1.536,1.547,1.559,1.57,1.629,1.64,1.652,1.663,1.675,1.686,1.698,1.709,1.72,1.73,1.755,1.765,1.775,1.784,1.793,1.801,1.81,1.817,1.824,1.83,1.836,1.841,1.851,1.855,1.86,1.863,1.866,1.869,1.871,1.873,1.874,1.875,1.876,1.876,1.876,1.875,1.875,1.874,1.872,1.871,1.869,1.867,1.864,1.861,1.858,1.854,1.85,1.845,1.841,1.835,1.83,1.824,1.818,1.811,1.804,1.797,1.79,1.781,1.773,1.765,1.756,1.747,1.738,1.73,1.72,1.71,1.7,1.69,1.68,1.671,1.661,1.651,1.641,1.632,1.622,1.602,1.592,1.582,1.572,1.563,1.553,1.543,1.533,1.522,1.512,1.469,1.459,1.448,1.438,1.427,1.417,1.406,1.395,1.384,1.373,1.361,1.342,1.331,1.319,1.307,1.295,1.283,1.27,1.258,1.245,1.232,1.22,1.207,1.157,1.144,1.132,1.119,1.107,1.095,1.083,1.073,1.062,1.053,1.043,1.035,1.027,1.02,1.013,1.007,1.001,0.997,0.992,0.988,0.985,0.982,0.963,0.961,0.96,0.959,0.958,0.957,0.957,0.958,0.958,0.959,0.959,0.96,0.961,0.962,0.963,0.963,0.964,0.965,0.965,0.966,0.967,0.967,0.967,0.968,0.968,0.968,0.968,0.968,0.968,0.968,0.968,0.968,0.968,0.968,0.968,0.968,0.968,0.968,0.968,0.968,0.968,0.968,0.968,0.968,0.968,0.968,0.968,0.968,0.968,0.968,0.968,0.968,0.968,0.968,0.968,0.968,0.968,0.968,0.968,0.968,0.968,0.968,0.968,0.968,0.968,0.968,0.968,0.968,0.968,0.968,0.968,0.968,0.968,0.968,0.968
1.316,1.316,1.316,1.31,1.316,1.322,1.329,1.336,1.344,1.352,1.36,1.369,1.378,1.389,1.398,1.407,1.417,1.427,1.437,1.446,1.457,1.466,1.477,1.486,1.503,1.514,1.525,1.535,1.545,1.555,1.566,1.576,1.587,1.597,1.608,1.618,1.641,1.65,1.66,1.67,1.681,1.69,1.7,1.71,1.72,1.729,1.74,1.749,1.78,1.79,1.801,1.811,1.822,1.832,1.842,1.853,1.863,1.874,1.894,1.903,1.912,1.92,1.928,1.935,1.942,1.949,1.955,1.961,1.966,1.983,1.987,1.991,1.994,1.997,2.0,2.003,2.005,2.006,2.007,2.008,2.009,2.009,2.009,2.009,2.008,2.007,2.006,2.005,2.003,2.002,1.999,1.997,1.994,1.991,1.988,1.984,1.98,1.976,1.971,1.966,1.961,1.956,1.95,1.945,1.939,1.933,1.926,1.919,1.912,1.904,1.896,1.887,1.878,1.879,1.868,1.858,1.847,1.835,1.823,1.811,1.798,1.785,1.771,1.758,1.725,1.711,1.696,1.682,1.668,1.654,1.64,1.626,1.612,1.599,1.585,1.557,1.543,1.53,1.517,1.505,1.491,1.479,1.467,1.455,1.444,1.432,1.42,1.403,1.391,1.38,1.369,1.358,1.347,1.337,1.326,1.317,1.306,1.291,1.281,1.272,1.263,1.256,1.248,1.241,1.234,1.228,1.222,1.216,1.208,1.203,1.199,1.195,1.191,1.188,1.185,1.182,1.18,1.178,1.176,1.175,1.174,1.174,1.173,1.173,1.173,1.174,1.174,1.175,1.176,1.177,1.179,1.181,1.183,1.185,1.188,1.191,1.194,1.197,1.201,1.205,1.209,1.214,1.219,1.224,1.229,1.235,1.242,1.248,1.255,1.263,1.272,1.28,1.29,1.299,1.309,1.319,1.331,1.341,1.353,1.365,1.355,1.366,1.378,1.39,1.402,1.413,1.426,1.438,1.45,1.462,1.474,1.486,1.508,1.519,1.531,1.542,1.554,1.564,1.576,1.586,1.597,1.608,1.635,1.646,1.657,1.667,1.678,1.689,1.7,1.71,1.722,1.732,1.743,1.754,1.788,1.797,1.808,1.817,1.826,1.835,1.844,1.852,1.86,1.867,1.879,1.885,1.891,1.895,1.9,1.904,1.908,1.911,1.914,1.917,1.919,1.92,1.922,1.922,1.923,1.923,1.923,1.923,1.922,1.921,1.92,1.918,1.917,1.915,1.912,1.909,1.906,1.903,1.899,1.894,1.889,1.884,1.879,1.873,1.867,1.861,1.853,1.846,1.838,1.831,1.823,1.815,1.807,1.799,1.79,1.781,1.772,1.762,1.752,1.742,1.731,1.72,1.719,1.708,1.696,1.684,1.67,1.658,1.645,1.633,1.62,1.607,1.593,1.58,1.542,1.529,1.516,1.503,1.49,1.477,1.463,1.451,1.438,1.425,1.405,1.392,1.378,1.366,1.352,1.34,1.328,1.316,1.304,1.294,1.283,1.256,1.246,1.237,1.228,1.221,1.214,1.207,1.201,1.196,1.191,1.187,1.183,1.178,1.176,1.173,1.171,1.17,1.169,1.168,1.168,1.168,1.168,1.168,1.169,1.17,1.171,1.173,1.175,1.177,1.18,1.183,1.186,1.19,1.194,1.199,1.204,1.209,1.216,1.222,1.229,1.237,1.245,1.254,1.263,1.272,1.282,1.293,1.304,1.28,1.292,1.303,1.315,1.327,1.339,1.351,1.364,1.376,1.389,1.401,1.414,1.455,1.467,1.479,1.491,1.503,1.515,1.526,1.538,1.549,1.56,1.571,1.588,1.599,1.609,1.62,1.631,1.641,1.652,1.662,1.672,1.682,1.693,1.726,1.737,1.746,1.756,1.766,1.777,1.786,1.796,1.805,1.814,1.822,1.838,1.846,1.853,1.86,1.866,1.872,1.878,1.882,1.887,1.891,1.895,1.909,1.912,1.914,1.917,1.918,1.92,1.921,1.921,1.922,1.922,1.921,1.921,1.92,1.919,1.918,1.916,1.914,1.912,1.909,1.906,1.903,1.899,1.895,1.89,1.885,1.88,1.875,1.869,1.864,1.857,1.851,1.844,1.837,1.829,1.821,1.813,1.803,1.793,1.783,1.772,1.76,1.748,1.735,1.722,1.708,1.694,1.679,1.69,1.675,1.66,1.645,1.629,1.613,1.596,1.581,1.565,1.549,1.533,1.518,1.453,1.437,1.42,1.406,1.39,1.376,1.36,1.346,1.331,1.318,1.29,1.277,1.264,1.251,1.238,1.227,1.214,1.203,1.192,1.181,1.17,1.16,1.131,1.121,1.111,1.102,1.093,1.085,1.076,1.069,1.061,1.054,1.048,1.041,1.035,1.029,1.024,1.019,1.015,1.011,1.007,1.004,1.001,0.981,0.978,0.977,0.975,0.974,0.973,0.972,0.972,0.972,0.973,0.973,0.974,0.975,0.977,0.978,0.98,0.983,0.985,0.988,0.991,0.995,0.998,1.002,1.006,1.01,1.015,1.019,1.025,1.03,1.036,1.042,1.049,1.055,1.063,1.064,1.072,1.08,1.09,1.099,1.109,1.119,1.129,1.14,1.151,1.162,1.174,1.186,1.197,1.209,1.221,1.232,1.244,1.255,1.267,1.278,1.291,1.302,1.314,1.354,1.365,1.377,1.388,1.399,1.411,1.422,1.433,1.444,1.456,1.467,1.494,1.505,1.517,1.528,1.54,1.551,1.563,1.574,1.585,1.597,1.609,1.639,1.651,1.662,1.674,1.685,1.696,1.706,1.717,1.726,1.735,1.749,1.757,1.764,1.772,1.779,1.785,1.791,1.796,1.8,1.805,1.808,1.811,1.827,1.83,1.831,1.833,1.834,1.834,1.835,1.834,1.834,1.833,1.832,1.831,1.83,1.828,1.826,1.823,1.82,1.817,1.813,1.809,1.804,1.799,1.794,1.788,1.782,1.775,1.769,1.761,1.754,1.746,1.738,1.73,1.722,1.713,1.705,1.696,1.687,1.677,1.667,1.657,1.646,1.635,1.624,1.612,1.601,1.602,1.59,1.578,1.565,1.552,1.54,1.526,1.513,1.499,1.487,1.473,1.449,1.435,1.422,1.408,1.395,1.382,1.369,1.356,1.343,1.33,1.276,1.262,1.249,1.235,1.222,1.208,1.196,1.182,1.169,1.157,1.144,1.132,1.121,1.103,1.093,1.083,1.075,1.066,1.059,1.051,1.045,1.039,1.034,1.029,1.019,1.015,1.012,1.009,1.007,1.005,1.003,1.002,1.001,1.0,1.0,1.0,1.0,1.001,1.002,1.003,1.004,1.006,1.008,1.011,1.013,1.016,1.02,1.024,1.028,1.033,1.038,1.044,1.05,1.057,1.064,1.072,1.08,1.089,1.098,1.108,1.118,1.128,1.139,1.151,1.162,1.151,1.163,1.176,1.188,1.202,1.214,1.228,1.241,1.255,1.268,1.282,1.295,1.308,1.321,1.335,1.348,1.361,1.374,1.388,1.4,1.413,1.425,1.437,1.449,1.462,1.473,1.486,1.497,1.509,1.521,1.533,1.544,1.556,1.568,1.628,1.639,1.651,1.662,1.674,1.685,1.697,1.708,1.719,1.729,1.739,1.757,1.766,1.774,1.783,1.79,1.798,1.804,1.81,1.815,1.821,1.837,1.842,1.845,1.848,1.851,1.853,1.855,1.856,1.857,1.857,1.858,1.857,1.857,1.856,1.855,1.854,1.852,1.85,1.848,1.845,1.842,1.839,1.835,1.831,1.826,1.821,1.816,1.81,1.804,1.798,1.791,1.784,1.776,1.768,1.76,1.751,1.742,1.733,1.724,1.733,1.724,1.713,1.704,1.694,1.685,1.674,1.665,1.655,1.646,1.636,1.627,1.604,1.595,1.585,1.575,1.565,1.556,1.546,1.537,1.527,1.518,1.481,1.472,1.461,1.452,1.441,1.431,1.42,1.41,1.399,1.389,1.377,1.344,1.333,1.322,1.309,1.298,1.286,1.274,1.261,1.249,1.237,1.224,1.211,1.199,1.158,1.145,1.132,1.12,1.107,1.096,1.085,1.074,1.063,1.054,1.038,1.03,1.022,1.015,1.008,1.002,0.997,0.992,0.988,0.984,0.981,0.956,0.954,0.952,0.95,0.949,0.949,0.948,0.948,0.949,0.949,0.95,0.95,0.951,0.952,0.953,0.954,0.955,0.955,0.956,0.957,0.957,0.958,0.958,0.959,0.959,0.959,0.959,0.959,0.959,0.959,0.959,0.959,0.959,0.959,0.959,0.959,0.959,0.959,0.959,0.959,0.959,0.959,0.959,0.959,0.959,0.959,0.959,0.959,0.959,0.959,0.959,0.959,0.959,0.959,0.959,0.959,0.959,0.959,0.959,0.959,0.959,0.959,0.959,0.959,0.959,0.959,0.959,0.959,0.959,0.959,0.959,0.959,0.959,0.959,0.959,0.959,0.959,0.959,0.959,0.959,0.959,0.959,0.959,0.959,0.959,0.959,0.959,0.959,0.959,0.959,0.959,0.959,0.959,0.959,0.959,0.959,0.959
1.191,1.192,1.193,1.194,1.195,1.196,1.197,1.199,1.201,1.202,1.204,1.206,1.208,1.21,1.212,1.215,1.216,1.22,1.223,1.227,1.23,1.235,1.239,1.243,1.247,1.253,1.259,1.264,1.271,1.278,1.284,1.292,1.299,1.308,1.318,1.325,1.336,1.347,1.355,1.366,1.374,1.386,1.397,1.405,1.416,1.428,1.437,1.448,1.457,1.469,1.48,1.489,1.5,1.511,1.52,1.529,1.54,1.551,1.561,1.57,1.582,1.592,1.601,1.612,1.622,1.634,1.646,1.655,1.667,1.676,1.689,1.7,1.709,1.72,1.733,1.741,1.75,1.758,1.765,1.771,1.777,1.785,1.79,1.795,1.802,1.806,1.81,1.814,1.817,1.819,1.821,1.823,1.824,1.829,1.829,1.829,1.829,1.828,1.828,1.827,1.826,1.824,1.822,1.82,1.818,1.815,1.812,1.809,1.808,1.804,1.799,1.794,1.789,1.784,1.778,1.772,1.766,1.76,1.753,1.746,1.739,1.731,1.724,1.715,1.707,1.697,1.687,1.679,1.668,1.654,1.643,1.63,1.621,1.606,1.592,1.576,1.561,1.546,1.527,1.511,1.495,1.479,1.463,1.447,1.431,1.412,1.397,1.381,1.368,1.352,1.336,1.309,1.293,1.28,1.27,1.255,1.24,1.228,1.214,1.188,1.174,1.161,1.182,1.169,1.149,1.143,1.131,1.092,1.084,1.092,1.083,1.072,1.063,1.059,1.049,1.046,1.038,1.04,1.023,1.016,1.009,1.003,1.008,1.004,0.999,0.995,0.993,0.989,1.003,1.001,0.998,0.997,0.995,0.994,0.987,0.986,0.986,0.986,0.986,0.987,0.987,0.988,0.989,0.991,0.993,0.995,0.997,1.0,1.003,1.006,1.014,1.018,1.022,1.028,1.033,1.038,1.043,1.048,1.062,1.068,1.072,1.079,1.086,1.094,1.107,1.117,1.129,1.138,1.147,1.164,1.176,1.186,1.198,1.211,1.228,1.24,1.254,1.272,1.285,1.299,1.312,1.349,1.361,1.375,1.388,1.402,1.415,1.429,1.442,1.457,1.47,1.484,1.495,1.509,1.522,1.534,1.547,1.561,1.575,1.588,1.599,1.616,1.629,1.643,1.656,1.67,1.683,1.696,1.707,1.72,1.732,1.744,1.755,1.767,1.778,1.787,1.796,1.805,1.879,1.886,1.894,1.899,1.905,1.911,1.916,1.92,1.924,1.927,1.929,1.929,1.931,1.931,1.932,1.932,1.932,1.931,1.93,1.929,1.927,1.925,1.923,1.92,1.916,1.912,1.908,1.903,1.903,1.897,1.89,1.877,1.87,1.862,1.853,1.838,1.828,1.818,1.811,1.8,1.789,1.775,1.763,1.752,1.74,1.727,1.715,1.703,1.689,1.675,1.66,1.646,1.626,1.61,1.601,1.585,1.569,1.561,1.545,1.523,1.508,1.491,1.474,1.458,1.441,1.428,1.411,1.392,1.367,1.351,1.346,1.329,1.312,1.296,1.294,1.284,1.263,1.247,1.229,1.22,1.205,1.191,1.177,1.167,1.147,1.135,1.121,1.11,1.1,1.1,1.092,1.084,1.081,1.075,1.069,1.071,1.067,1.063,1.06,1.057,1.051,1.05,1.049,1.048,1.048,1.048,1.048,1.049,1.05,1.051,1.053,1.055,1.058,1.061,1.064,1.068,1.072,1.077,1.087,1.093,1.099,1.111,1.118,1.126,1.136,1.145,1.154,1.17,1.181,1.193,1.2,1.216,1.229,1.247,1.257,1.273,1.287,1.299,1.308,1.33,1.345,1.36,1.374,1.388,1.405,1.42,1.435,1.448,1.476,1.491,1.508,1.52,1.533,1.549,1.562,1.578,1.592,1.605,1.592,1.603,1.615,1.635,1.647,1.663,1.675,1.687,1.725,1.713,1.724,1.762,1.774,1.786,1.783,1.795,1.819,1.829,1.84,1.849,1.859,1.869,1.878,1.886,1.892,1.899,1.905,1.909,1.914,1.919,1.924,1.927,1.931,1.933,1.936,1.967,1.969,1.97,1.971,1.971,1.97,1.97,1.969,1.968,1.967,1.965,1.963,1.961,1.958,1.954,1.95,1.946,1.941,1.93,1.924,1.918,1.899,1.892,1.885,1.877,1.869,1.861,1.853,1.844,1.835,1.838,1.827,1.818,1.806,1.791,1.781,1.767,1.752,1.737,1.722,1.705,1.689,1.673,1.657,1.639,1.624,1.606,1.587,1.569,1.549,1.53,1.512,1.493,1.479,1.457,1.438,1.419,1.394,1.358,1.353,1.335,1.321,1.303,1.286,1.274,1.258,1.245,1.239,1.224,1.185,1.205,1.192,1.18,1.167,1.155,1.145,1.133,1.11,1.107,1.096,1.085,1.081,1.071,1.077,1.069,1.044,1.037,1.047,1.04,1.034,1.033,1.028,1.023,1.016,1.012,1.008,1.0,0.997,0.995,0.992,0.991,0.982,0.981,0.981,0.98,0.98,0.981,0.981,0.982,0.983,0.984,0.986,0.988,0.99,0.993,0.996,1.0,1.003,1.008,1.012,1.016,1.021,1.027,1.034,1.041,1.048,1.054,1.061,1.068,1.076,1.084,1.095,1.104,1.108,1.117,1.127,1.137,1.151,1.167,1.18,1.192,1.206,1.224,1.236,1.251,1.264,1.277,1.291,1.304,1.315,1.328,1.339,1.34,1.353,1.372,1.386,1.399,1.412,1.428,1.441,1.443,1.455,1.47,1.488,1.5,1.513,1.528,1.541,1.554,1.567,1.572,1.587,1.6,1.612,1.627,1.635,1.65,1.663,1.677,1.707,1.72,1.733,1.747,1.759,1.771,1.782,1.793,1.815,1.824,1.83,1.842,1.832,1.839,1.846,1.852,1.858,1.863,1.906,1.91,1.913,1.916,1.918,1.921,1.923,1.923,1.924,1.924,1.924,1.923,1.922,1.921,1.92,1.917,1.915,1.912,1.909,1.906,1.902,1.897,1.872,1.866,1.86,1.852,1.845,1.837,1.829,1.808,1.799,1.789,1.78,1.77,1.759,1.776,1.765,1.727,1.717,1.705,1.691,1.702,1.69,1.655,1.641,1.63,1.636,1.621,1.607,1.595,1.58,1.565,1.545,1.53,1.527,1.512,1.498,1.473,1.458,1.442,1.406,1.42,1.398,1.382,1.368,1.358,1.343,1.323,1.308,1.274,1.285,1.27,1.233,1.226,1.211,1.196,1.181,1.166,1.159,1.145,1.138,1.114,1.102,1.102,1.091,1.082,1.072,1.064,1.047,1.04,1.034,1.028,1.023,1.018,1.016,1.012,1.009,1.006,1.004,1.01,1.008,1.007,1.007,1.007,1.007,1.008,1.008,1.009,1.011,1.012,1.014,1.017,1.019,1.023,1.026,1.03,1.034,1.04,1.045,1.051,1.057,1.064,1.068,1.083,1.091,1.1,1.108,1.118,1.129,1.14,1.166,1.178,1.191,1.205,1.208,1.221,1.229,1.244,1.259,1.274,1.289,1.303,1.328,1.342,1.351,1.371,1.385,1.4,1.414,1.429,1.444,1.458,1.47,1.484,1.497,1.511,1.524,1.536,1.552,1.565,1.582,1.593,1.606,1.618,1.631,1.644,1.66,1.672,1.684,1.697,1.71,1.724,1.737,1.75,1.765,1.778,1.791,1.805,1.816,1.831,1.841,1.845,1.854,1.862,1.868,1.875,1.881,1.883,1.889,1.893,1.898,1.901,1.905,1.907,1.91,1.911,1.913,1.914,1.914,1.914,1.914,1.913,1.912,1.911,1.909,1.907,1.905,1.902,1.899,1.895,1.891,1.889,1.885,1.879,1.873,1.866,1.87,1.862,1.855,1.846,1.837,1.828,1.82,1.809,1.799,1.788,1.778,1.766,1.754,1.742,1.732,1.72,1.71,1.698,1.686,1.678,1.666,1.655,1.639,1.627,1.62,1.606,1.594,1.58,1.569,1.564,1.554,1.543,1.525,1.526,1.515,1.493,1.481,1.479,1.457,1.445,1.437,1.422,1.41,1.391,1.378,1.366,1.352,1.339,1.33,1.314,1.3,1.286,1.268,1.259,1.243,1.228,1.218,1.2,1.185,1.17,1.155,1.143,1.131,1.117,1.104,1.098,1.086,1.077,1.067,1.058,1.046,1.038,1.03,1.025,1.019,1.014,1.009,1.007,1.004,1.001,0.998,0.995,0.994,0.993,0.992,0.992,0.992,0.992,0.993,0.994,0.994,0.995,0.996,0.997,0.998,0.999,1.0,1.001,1.001,1.002,1.002,1.003,1.003,1.003,1.003,1.003,1.004,1.004,1.003,1.003,1.003,1.003,1.003,1.003,1.003,1.003,1.003,1.003,1.003,1.003,1.003,1.003,1.003,1.003,1.003,1.003,1.003,1.003,1.003,1.003,1.003,1.003,1.003,1.003,1.003
1.191,1.191,1.191,1.192,1.192,1.192,1.193,1.193,1.194,1.195,1.196,1.197,1.199,1.201,1.202,1.204,1.206,1.208,1.21,1.212,1.214,1.217,1.219,1.222,1.225,1.228,1.231,1.235,1.239,1.244,1.248,1.253,1.257,1.262,1.268,1.274,1.28,1.285,1.291,1.297,1.304,1.31,1.317,1.324,1.33,1.337,1.344,1.35,1.357,1.363,1.371,1.379,1.385,1.393,1.401,1.408,1.417,1.424,1.433,1.443,1.45,1.46,1.47,1.477,1.485,1.492,1.5,1.511,1.518,1.524,1.534,1.541,1.546,1.554,1.563,1.571,1.578,1.584,1.59,1.596,1.603,1.608,1.621,1.634,1.639,1.644,1.647,1.651,1.655,1.658,1.66,1.663,1.665,1.673,1.675,1.677,1.678,1.679,1.68,1.691,1.691,1.691,1.691,1.69,1.69,1.689,1.688,1.687,1.686,1.684,1.683,1.681,1.678,1.676,1.678,1.675,1.671,1.668,1.678,1.674,1.669,1.664,1.654,1.649,1.644,1.652,1.646,1.64,1.639,1.633,1.636,1.626,1.618,1.61,1.606,1.597,1.589,1.579,1.564,1.558,1.547,1.533,1.52,1.507,1.492,1.479,1.464,1.448,1.434,1.417,1.409,1.395,1.383,1.368,1.349,1.332,1.317,1.297,1.299,1.286,1.259,1.245,1.235,1.22,1.207,1.184,1.162,1.149,1.141,1.128,1.116,1.105,1.092,1.082,1.07,1.058,1.046,1.043,1.032,1.016,1.006,1.0,0.987,0.978,0.975,0.968,0.961,0.955,0.946,0.941,0.946,0.941,0.937,0.934,0.931,0.93,0.928,0.926,0.92,0.919,0.918,0.918,0.917,0.918,0.918,0.918,0.919,0.92,0.922,0.923,0.925,0.928,0.93,0.933,0.937,0.94,0.946,0.95,0.955,0.96,0.965,0.97,0.976,0.982,0.988,0.995,1.001,1.009,1.017,1.025,1.034,1.044,1.054,1.066,1.074,1.089,1.101,1.118,1.131,1.145,1.156,1.17,1.186,1.203,1.218,1.235,1.252,1.267,1.283,1.298,1.3,1.315,1.33,1.347,1.361,1.376,1.391,1.406,1.42,1.436,1.451,1.462,1.479,1.493,1.506,1.521,1.538,1.553,1.567,1.582,1.598,1.613,1.626,1.641,1.654,1.668,1.682,1.695,1.711,1.723,1.736,1.747,1.757,1.765,1.774,1.782,1.79,1.797,1.803,1.809,1.815,1.819,1.823,1.826,1.827,1.829,1.831,1.832,1.832,1.832,1.831,1.831,1.829,1.828,1.826,1.824,1.821,1.818,1.814,1.81,1.806,1.8,1.798,1.791,1.784,1.786,1.779,1.77,1.762,1.748,1.738,1.728,1.712,1.701,1.689,1.677,1.668,1.656,1.646,1.633,1.617,1.604,1.589,1.581,1.564,1.549,1.538,1.522,1.506,1.493,1.477,1.462,1.45,1.434,1.416,1.399,1.39,1.375,1.358,1.341,1.336,1.32,1.304,1.281,1.266,1.249,1.233,1.222,1.21,1.194,1.181,1.166,1.14,1.14,1.124,1.11,1.098,1.085,1.073,1.06,1.053,1.042,1.033,1.024,1.016,1.008,1.008,1.002,0.997,0.997,0.992,0.989,0.986,0.983,0.983,0.981,0.98,0.979,0.979,0.98,0.98,0.981,0.982,0.983,0.985,0.987,0.99,0.993,0.996,0.999,1.004,1.008,1.012,1.018,1.024,1.03,1.037,1.045,1.053,1.058,1.068,1.077,1.088,1.1,1.111,1.124,1.142,1.155,1.171,1.184,1.199,1.225,1.24,1.257,1.272,1.288,1.304,1.322,1.338,1.352,1.367,1.381,1.394,1.409,1.429,1.432,1.446,1.465,1.484,1.497,1.511,1.524,1.535,1.564,1.577,1.59,1.604,1.617,1.631,1.644,1.658,1.669,1.682,1.695,1.707,1.72,1.732,1.744,1.757,1.769,1.78,1.788,1.796,1.806,1.815,1.823,1.829,1.836,1.843,1.853,1.859,1.864,1.87,1.874,1.877,1.88,1.882,1.885,1.887,1.887,1.888,1.888,1.888,1.887,1.886,1.885,1.883,1.881,1.879,1.876,1.873,1.87,1.865,1.861,1.871,1.865,1.858,1.851,1.842,1.835,1.827,1.818,1.809,1.8,1.79,1.78,1.77,1.759,1.748,1.744,1.724,1.711,1.704,1.69,1.676,1.655,1.64,1.625,1.606,1.589,1.574,1.557,1.539,1.514,1.495,1.477,1.462,1.443,1.428,1.408,1.389,1.402,1.349,1.328,1.31,1.292,1.273,1.26,1.243,1.233,1.215,1.199,1.179,1.163,1.147,1.131,1.115,1.1,1.086,1.067,1.065,1.052,1.034,1.021,1.026,1.014,0.988,0.982,0.972,0.962,0.956,0.947,0.939,0.932,0.925,0.918,0.909,0.903,0.897,0.892,0.888,0.869,0.865,0.861,0.886,0.883,0.881,0.879,0.877,0.888,0.887,0.886,0.887,0.887,0.888,0.889,0.89,0.891,0.893,0.895,0.898,0.901,0.904,0.908,0.912,0.916,0.923,0.928,0.934,0.94,0.945,0.952,0.977,0.984,0.991,0.959,0.967,0.975,1.004,1.012,1.041,1.052,1.062,1.073,1.083,1.094,1.087,1.1,1.08,1.094,1.108,1.127,1.17,1.184,1.198,1.212,1.23,1.242,1.256,1.257,1.289,1.303,1.302,1.316,1.348,1.35,1.365,1.391,1.384,1.398,1.432,1.445,1.459,1.474,1.487,1.499,1.514,1.528,1.543,1.556,1.565,1.572,1.585,1.599,1.613,1.627,1.639,1.653,1.664,1.681,1.693,1.707,1.715,1.726,1.737,1.747,1.756,1.765,1.774,1.781,1.79,1.796,1.802,1.807,1.811,1.857,1.861,1.864,1.87,1.872,1.873,1.874,1.874,1.874,1.874,1.873,1.872,1.87,1.869,1.867,1.864,1.861,1.858,1.853,1.849,1.844,1.818,1.812,1.805,1.797,1.789,1.788,1.778,1.769,1.76,1.749,1.738,1.711,1.7,1.689,1.672,1.66,1.658,1.646,1.629,1.604,1.591,1.58,1.571,1.557,1.543,1.529,1.539,1.52,1.505,1.467,1.462,1.447,1.426,1.411,1.399,1.383,1.367,1.34,1.325,1.309,1.292,1.276,1.265,1.251,1.235,1.22,1.202,1.186,1.175,1.159,1.144,1.136,1.121,1.102,1.097,1.082,1.06,1.046,1.034,1.026,1.014,1.003,0.996,0.986,0.976,0.967,0.96,0.952,0.945,0.935,0.93,0.926,0.934,0.931,0.928,0.925,0.923,0.926,0.925,0.924,0.924,0.924,0.924,0.925,0.926,0.927,0.928,0.93,0.932,0.934,0.937,0.94,0.944,0.948,0.95,0.955,0.961,0.967,0.971,0.978,0.985,0.992,1.0,1.009,1.016,1.027,1.037,1.051,1.063,1.074,1.088,1.102,1.116,1.13,1.147,1.162,1.177,1.188,1.204,1.219,1.233,1.248,1.263,1.278,1.293,1.31,1.325,1.339,1.353,1.368,1.386,1.401,1.413,1.429,1.443,1.457,1.442,1.456,1.5,1.514,1.528,1.515,1.524,1.538,1.546,1.56,1.575,1.588,1.602,1.615,1.629,1.643,1.655,1.668,1.679,1.691,1.703,1.714,1.724,1.734,1.743,1.752,1.76,1.768,1.775,1.782,1.788,1.793,1.797,1.801,1.804,1.807,1.81,1.812,1.813,1.814,1.814,1.814,1.814,1.813,1.812,1.81,1.808,1.806,1.804,1.8,1.797,1.793,1.788,1.784,1.777,1.771,1.765,1.758,1.747,1.739,1.73,1.777,1.768,1.758,1.696,1.685,1.673,1.707,1.695,1.678,1.672,1.659,1.641,1.628,1.616,1.602,1.589,1.579,1.567,1.555,1.538,1.525,1.518,1.508,1.497,1.489,1.474,1.462,1.449,1.438,1.426,1.412,1.4,1.387,1.385,1.374,1.349,1.337,1.327,1.315,1.303,1.294,1.282,1.27,1.267,1.255,1.226,1.222,1.209,1.181,1.18,1.166,1.139,1.125,1.114,1.1,1.086,1.072,1.059,1.045,1.027,1.014,1.005,0.992,0.981,0.972,0.962,0.952,0.949,0.941,0.933,0.926,0.92,0.915,0.909,0.905,0.902,0.899,0.896,0.891,0.89,0.889,0.888,0.888,0.889,0.889,0.89,0.891,0.892,0.893,0.894,0.895,0.896,0.897,0.897,0.898,0.899,0.899,0.9,0.9,0.901,0.901,0.901,0.901,0.901,0.901,0.901,0.901,0.901,0.901,0.901,0.901,0.901,0.901,0.901,0.901,0.901,0.901,0.901,0.901,0.901,0.901,0.901,0.901,0.901,0.901,0.901,0.901,0.901,0.901,0.901,0.901,0.901,0.901,0.901,0.901,0.901,0.901
1.244,1.245,1.245,1.245,1.245,1.246,1.247,1.248,1.249,1.251,1.253,1.256,1.259,1.262,1.265,1.269,1.273,1.277,1.282,1.286,1.291,1.297,1.3,1.308,1.314,1.321,1.328,1.336,1.344,1.352,1.361,1.37,1.379,1.389,1.399,1.446,1.457,1.468,1.479,1.49,1.501,1.511,1.522,1.533,1.544,1.566,1.576,1.587,1.597,1.608,1.618,1.629,1.639,1.65,1.66,1.67,1.681,1.697,1.707,1.718,1.728,1.738,1.748,1.758,1.768,1.778,1.788,1.798,1.82,1.83,1.84,1.85,1.861,1.871,1.881,1.891,1.901,1.91,1.92,1.929,1.961,1.969,1.977,1.984,1.991,1.997,2.003,2.009,2.014,2.019,2.029,2.033,2.036,2.039,2.042,2.044,2.046,2.047,2.048,2.049,2.05,2.05,2.049,2.049,2.048,2.047,2.046,2.045,2.043,2.041,2.039,2.036,2.033,2.03,2.026,2.022,2.018,2.013,2.008,2.003,1.997,1.991,1.986,1.979,1.973,1.966,1.96,1.953,1.945,1.937,1.929,1.903,1.894,1.883,1.873,1.861,1.85,1.838,1.826,1.813,1.8,1.786,1.744,1.73,1.715,1.7,1.685,1.67,1.655,1.639,1.624,1.609,1.593,1.572,1.557,1.543,1.528,1.514,1.5,1.486,1.473,1.46,1.446,1.439,1.428,1.416,1.405,1.394,1.383,1.372,1.362,1.351,1.341,1.331,1.325,1.301,1.291,1.282,1.273,1.265,1.257,1.249,1.242,1.235,1.229,1.223,1.22,1.215,1.21,1.205,1.201,1.198,1.194,1.191,1.189,1.186,1.184,1.183,1.181,1.18,1.179,1.179,1.178,1.178,1.179,1.179,1.18,1.181,1.182,1.183,1.185,1.187,1.189,1.191,1.194,1.197,1.2,1.204,1.207,1.211,1.215,1.22,1.224,1.229,1.234,1.24,1.246,1.252,1.259,1.266,1.273,1.281,1.29,1.299,1.308,1.318,1.328,1.339,1.349,1.36,1.389,1.401,1.414,1.426,1.438,1.45,1.463,1.475,1.487,1.504,1.516,1.528,1.54,1.552,1.564,1.576,1.587,1.599,1.611,1.622,1.633,1.645,1.656,1.687,1.698,1.709,1.72,1.73,1.741,1.752,1.763,1.773,1.784,1.814,1.824,1.835,1.844,1.854,1.863,1.872,1.88,1.888,1.895,1.902,1.909,1.917,1.923,1.928,1.932,1.936,1.94,1.943,1.946,1.948,1.95,1.952,1.953,1.954,1.954,1.954,1.954,1.954,1.953,1.952,1.951,1.949,1.947,1.945,1.942,1.939,1.936,1.932,1.928,1.923,1.918,1.913,1.907,1.901,1.894,1.887,1.88,1.872,1.864,1.856,1.848,1.839,1.83,1.821,1.812,1.802,1.793,1.782,1.772,1.761,1.75,1.739,1.706,1.694,1.682,1.669,1.656,1.643,1.63,1.616,1.603,1.589,1.576,1.535,1.521,1.507,1.493,1.479,1.465,1.451,1.437,1.423,1.409,1.401,1.388,1.374,1.361,1.348,1.335,1.322,1.309,1.297,1.285,1.274,1.263,1.247,1.237,1.229,1.221,1.213,1.206,1.2,1.195,1.19,1.185,1.181,1.177,1.187,1.184,1.182,1.181,1.179,1.178,1.178,1.177,1.178,1.178,1.179,1.179,1.18,1.182,1.183,1.185,1.188,1.19,1.193,1.196,1.2,1.204,1.209,1.214,1.219,1.225,1.231,1.238,1.245,1.253,1.262,1.27,1.28,1.286,1.3,1.306,1.321,1.332,1.344,1.355,1.367,1.375,1.391,1.404,1.416,1.428,1.44,1.453,1.5,1.512,1.524,1.535,1.547,1.558,1.569,1.58,1.591,1.602,1.627,1.637,1.648,1.658,1.668,1.678,1.689,1.699,1.708,1.718,1.728,1.758,1.768,1.778,1.788,1.798,1.808,1.817,1.827,1.836,1.845,1.854,1.862,1.87,1.88,1.887,1.894,1.9,1.906,1.911,1.916,1.92,1.924,1.928,1.938,1.941,1.944,1.946,1.947,1.948,1.949,1.95,1.95,1.95,1.949,1.949,1.948,1.947,1.945,1.943,1.942,1.939,1.936,1.933,1.929,1.925,1.921,1.916,1.911,1.905,1.9,1.894,1.887,1.881,1.874,1.867,1.86,1.852,1.843,1.835,1.826,1.816,1.806,1.795,1.783,1.772,1.759,1.746,1.733,1.719,1.704,1.672,1.655,1.639,1.622,1.605,1.588,1.571,1.553,1.535,1.518,1.5,1.431,1.414,1.397,1.38,1.363,1.347,1.33,1.314,1.299,1.283,1.268,1.253,1.269,1.256,1.244,1.232,1.22,1.209,1.197,1.186,1.176,1.165,1.135,1.125,1.116,1.107,1.098,1.09,1.082,1.075,1.068,1.061,1.054,1.048,1.042,1.037,1.032,1.027,1.023,1.019,1.015,1.012,1.009,1.006,0.992,0.99,0.988,0.986,0.985,0.985,0.984,0.984,0.985,0.985,0.986,0.987,0.988,0.99,0.992,0.994,0.997,1.0,1.003,1.007,1.011,1.015,1.019,1.024,1.029,1.032,1.04,1.045,1.051,1.058,1.064,1.071,1.079,1.087,1.087,1.095,1.104,1.113,1.122,1.132,1.142,1.153,1.164,1.175,1.186,1.197,1.221,1.233,1.244,1.256,1.268,1.28,1.292,1.304,1.315,1.327,1.372,1.384,1.396,1.408,1.42,1.432,1.443,1.455,1.467,1.479,1.491,1.511,1.523,1.534,1.546,1.558,1.569,1.581,1.592,1.604,1.616,1.623,1.654,1.665,1.677,1.688,1.699,1.711,1.721,1.732,1.742,1.752,1.761,1.77,1.791,1.796,1.806,1.813,1.819,1.825,1.831,1.836,1.84,1.844,1.847,1.85,1.852,1.853,1.855,1.857,1.858,1.858,1.858,1.858,1.857,1.857,1.855,1.854,1.852,1.85,1.848,1.845,1.842,1.838,1.834,1.829,1.824,1.819,1.813,1.806,1.799,1.792,1.785,1.777,1.768,1.76,1.751,1.742,1.733,1.737,1.728,1.72,1.711,1.702,1.692,1.683,1.673,1.663,1.653,1.642,1.612,1.6,1.587,1.575,1.562,1.549,1.536,1.522,1.509,1.495,1.482,1.468,1.402,1.388,1.374,1.359,1.345,1.33,1.316,1.301,1.287,1.273,1.25,1.236,1.222,1.209,1.195,1.181,1.168,1.154,1.141,1.128,1.115,1.103,1.096,1.086,1.076,1.066,1.057,1.049,1.041,1.034,1.028,1.022,1.023,1.018,1.014,1.011,1.008,1.005,1.003,1.001,1.0,0.998,0.998,0.997,0.997,0.997,0.998,0.998,0.999,1.0,1.002,1.004,1.006,1.008,1.011,1.014,1.017,1.021,1.025,1.03,1.035,1.04,1.046,1.05,1.059,1.066,1.074,1.082,1.091,1.1,1.11,1.12,1.13,1.141,1.152,1.164,1.176,1.188,1.2,1.213,1.225,1.238,1.251,1.264,1.276,1.319,1.332,1.345,1.359,1.371,1.384,1.397,1.41,1.422,1.434,1.446,1.473,1.485,1.497,1.509,1.521,1.533,1.544,1.556,1.567,1.579,1.626,1.638,1.649,1.661,1.672,1.684,1.695,1.706,1.718,1.729,1.739,1.75,1.773,1.783,1.792,1.801,1.809,1.817,1.824,1.831,1.837,1.843,1.848,1.853,1.863,1.867,1.87,1.873,1.875,1.878,1.879,1.88,1.881,1.882,1.882,1.881,1.881,1.88,1.879,1.877,1.875,1.873,1.871,1.868,1.864,1.861,1.857,1.852,1.847,1.842,1.836,1.83,1.823,1.816,1.809,1.801,1.792,1.784,1.775,1.766,1.756,1.746,1.736,1.725,1.714,1.704,1.692,1.682,1.671,1.66,1.65,1.639,1.629,1.619,1.595,1.585,1.575,1.566,1.556,1.547,1.537,1.528,1.519,1.509,1.5,1.49,1.446,1.435,1.424,1.414,1.403,1.392,1.381,1.369,1.358,1.346,1.327,1.315,1.303,1.291,1.278,1.265,1.253,1.239,1.226,1.213,1.199,1.159,1.146,1.132,1.119,1.106,1.093,1.08,1.068,1.056,1.045,1.034,1.023,1.014,1.006,0.998,0.991,0.985,0.979,0.974,0.969,0.965,0.961,0.958,0.95,0.948,0.946,0.945,0.944,0.943,0.943,0.943,0.943,0.944,0.945,0.945,0.946,0.947,0.948,0.949,0.949,0.95,0.951,0.951,0.952,0.952,0.953,0.953,0.953,0.953,0.953,0.953,0.953,0.953,0.953,0.953,0.953,0.953,0.953,0.953,0.953,0.953,0.953,0.953,0.953,0.953,0.953,0.953,0.953,0.953,0.953,0.953,0.953,0.953,0.953,0.953,0.953,0.953,0.953,0.953,0.953,0.953,0.953,0.953,0.953,0.953
1.244,1.245,1.245,1.245,1.246,1.247,1.248,1.25,1.252,1.254,1.257,1.26,1.263,1.266,1.27,1.274,1.278,1.283,1.288,1.293,1.298,1.304,1.309,1.316,1.322,1.329,1.336,1.344,1.352,1.36,1.369,1.378,1.388,1.416,1.427,1.437,1.448,1.459,1.47,1.481,1.492,1.503,1.514,1.525,1.536,1.558,1.568,1.579,1.589,1.6,1.61,1.62,1.631,1.641,1.651,1.661,1.677,1.687,1.697,1.708,1.718,1.728,1.738,1.748,1.758,1.768,1.778,1.814,1.824,1.835,1.845,1.855,1.865,1.875,1.885,1.895,1.904,1.914,1.932,1.941,1.949,1.957,1.964,1.971,1.978,1.983,1.989,1.994,1.999,2.021,2.024,2.028,2.03,2.033,2.035,2.037,2.038,2.039,2.04,2.04,2.04,2.04,2.039,2.038,2.038,2.036,2.035,2.033,2.031,2.029,2.026,2.023,2.02,2.017,2.013,2.008,2.004,1.999,1.993,1.988,1.982,1.976,1.969,1.962,1.956,1.949,1.941,1.934,1.926,1.918,1.91,1.918,1.908,1.898,1.888,1.877,1.866,1.854,1.843,1.83,1.818,1.805,1.792,1.744,1.73,1.715,1.701,1.686,1.671,1.656,1.642,1.602,1.587,1.573,1.558,1.544,1.529,1.515,1.501,1.487,1.474,1.46,1.447,1.426,1.414,1.402,1.391,1.379,1.368,1.357,1.347,1.336,1.326,1.314,1.304,1.294,1.284,1.275,1.266,1.257,1.249,1.242,1.235,1.228,1.222,1.202,1.196,1.191,1.187,1.183,1.179,1.175,1.173,1.17,1.168,1.166,1.164,1.163,1.162,1.161,1.161,1.16,1.161,1.161,1.161,1.162,1.163,1.164,1.166,1.167,1.169,1.171,1.174,1.176,1.18,1.183,1.187,1.19,1.195,1.199,1.204,1.208,1.213,1.218,1.224,1.229,1.236,1.242,1.249,1.257,1.264,1.273,1.281,1.29,1.3,1.31,1.32,1.331,1.341,1.357,1.369,1.381,1.393,1.406,1.418,1.431,1.443,1.455,1.468,1.497,1.508,1.52,1.532,1.544,1.555,1.567,1.578,1.59,1.601,1.612,1.624,1.65,1.661,1.671,1.682,1.693,1.704,1.715,1.726,1.736,1.747,1.77,1.78,1.791,1.801,1.811,1.821,1.83,1.839,1.847,1.855,1.862,1.869,1.884,1.89,1.895,1.9,1.905,1.909,1.912,1.915,1.918,1.92,1.922,1.923,1.924,1.925,1.925,1.925,1.925,1.924,1.923,1.922,1.921,1.919,1.917,1.915,1.912,1.909,1.906,1.902,1.898,1.893,1.888,1.882,1.877,1.871,1.864,1.857,1.85,1.842,1.834,1.826,1.817,1.808,1.799,1.79,1.781,1.771,1.761,1.751,1.741,1.73,1.72,1.709,1.715,1.703,1.691,1.678,1.666,1.653,1.64,1.627,1.614,1.601,1.563,1.55,1.536,1.522,1.508,1.495,1.481,1.467,1.453,1.439,1.417,1.403,1.39,1.377,1.363,1.35,1.337,1.324,1.311,1.299,1.287,1.275,1.26,1.25,1.24,1.231,1.223,1.215,1.208,1.202,1.196,1.191,1.186,1.182,1.178,1.175,1.172,1.17,1.169,1.167,1.167,1.166,1.166,1.166,1.166,1.167,1.168,1.169,1.171,1.172,1.174,1.176,1.179,1.182,1.185,1.189,1.193,1.198,1.202,1.208,1.213,1.219,1.226,1.233,1.241,1.249,1.258,1.267,1.277,1.287,1.278,1.289,1.301,1.312,1.324,1.336,1.349,1.361,1.374,1.386,1.399,1.411,1.424,1.464,1.476,1.487,1.499,1.511,1.522,1.534,1.545,1.556,1.566,1.587,1.597,1.608,1.618,1.628,1.638,1.648,1.658,1.668,1.678,1.688,1.729,1.739,1.749,1.759,1.769,1.778,1.788,1.798,1.807,1.816,1.824,1.833,1.851,1.859,1.866,1.872,1.878,1.884,1.889,1.894,1.898,1.902,1.918,1.921,1.924,1.926,1.928,1.929,1.931,1.931,1.932,1.932,1.932,1.931,1.93,1.929,1.928,1.927,1.925,1.923,1.92,1.917,1.914,1.911,1.906,1.902,1.897,1.892,1.886,1.88,1.874,1.868,1.861,1.854,1.847,1.839,1.832,1.824,1.815,1.806,1.797,1.787,1.776,1.765,1.754,1.742,1.73,1.717,1.703,1.689,1.675,1.675,1.659,1.643,1.626,1.61,1.593,1.576,1.559,1.542,1.473,1.455,1.438,1.421,1.404,1.387,1.37,1.353,1.337,1.321,1.305,1.289,1.285,1.271,1.258,1.245,1.232,1.22,1.208,1.196,1.185,1.174,1.155,1.144,1.134,1.124,1.115,1.106,1.097,1.089,1.081,1.074,1.067,1.061,1.058,1.052,1.047,1.042,1.038,1.034,1.03,1.027,1.024,1.021,1.018,1.002,1.0,0.998,0.997,0.996,0.995,0.995,0.995,0.995,0.996,0.997,0.998,0.999,1.001,1.003,1.005,1.008,1.011,1.014,1.018,1.022,1.026,1.031,1.036,1.041,1.046,1.051,1.057,1.063,1.069,1.076,1.083,1.09,1.098,1.083,1.091,1.099,1.108,1.117,1.127,1.137,1.147,1.157,1.168,1.179,1.19,1.211,1.222,1.234,1.245,1.257,1.268,1.279,1.291,1.302,1.314,1.325,1.363,1.374,1.386,1.397,1.409,1.42,1.432,1.443,1.455,1.466,1.488,1.5,1.511,1.523,1.534,1.545,1.557,1.568,1.58,1.591,1.603,1.637,1.649,1.66,1.672,1.683,1.695,1.706,1.716,1.727,1.736,1.746,1.76,1.768,1.776,1.784,1.791,1.797,1.803,1.808,1.813,1.817,1.821,1.824,1.84,1.842,1.844,1.846,1.847,1.848,1.848,1.848,1.848,1.847,1.846,1.845,1.844,1.842,1.84,1.838,1.835,1.832,1.828,1.824,1.82,1.815,1.809,1.804,1.797,1.79,1.783,1.776,1.767,1.759,1.75,1.741,1.732,1.722,1.713,1.703,1.694,1.683,1.673,1.663,1.652,1.641,1.629,1.618,1.606,1.62,1.608,1.596,1.584,1.571,1.559,1.546,1.533,1.52,1.507,1.494,1.48,1.443,1.429,1.416,1.402,1.388,1.374,1.36,1.346,1.332,1.317,1.263,1.249,1.236,1.222,1.208,1.194,1.18,1.167,1.153,1.14,1.128,1.113,1.101,1.09,1.08,1.07,1.061,1.052,1.045,1.037,1.031,1.025,1.02,1.016,1.012,1.008,1.005,1.003,1.001,0.999,0.997,0.996,0.996,0.995,0.995,0.996,0.996,0.997,0.998,0.999,1.0,1.002,1.004,1.007,1.009,1.012,1.016,1.019,1.024,1.028,1.033,1.039,1.044,1.051,1.057,1.064,1.072,1.08,1.088,1.098,1.107,1.117,1.128,1.139,1.15,1.162,1.174,1.18,1.193,1.207,1.22,1.233,1.247,1.26,1.274,1.287,1.301,1.315,1.328,1.341,1.354,1.367,1.38,1.392,1.404,1.415,1.44,1.452,1.464,1.476,1.487,1.499,1.51,1.522,1.533,1.545,1.556,1.616,1.627,1.638,1.65,1.661,1.673,1.684,1.695,1.706,1.717,1.727,1.737,1.755,1.764,1.773,1.781,1.789,1.796,1.803,1.809,1.815,1.82,1.825,1.841,1.845,1.848,1.851,1.854,1.856,1.857,1.858,1.859,1.859,1.859,1.859,1.858,1.857,1.856,1.854,1.852,1.85,1.848,1.845,1.841,1.838,1.834,1.829,1.824,1.819,1.813,1.807,1.8,1.793,1.786,1.778,1.77,1.761,1.752,1.743,1.733,1.723,1.713,1.728,1.717,1.706,1.695,1.684,1.673,1.662,1.652,1.641,1.631,1.621,1.608,1.598,1.589,1.579,1.57,1.561,1.552,1.543,1.534,1.524,1.515,1.472,1.462,1.452,1.442,1.431,1.421,1.41,1.4,1.389,1.378,1.367,1.355,1.326,1.314,1.302,1.29,1.277,1.265,1.252,1.239,1.226,1.213,1.174,1.16,1.146,1.133,1.119,1.106,1.093,1.08,1.068,1.057,1.046,1.048,1.039,1.03,1.022,1.015,1.009,1.003,0.998,0.993,0.989,0.986,0.961,0.958,0.956,0.955,0.953,0.953,0.952,0.952,0.952,0.953,0.953,0.954,0.955,0.956,0.957,0.958,0.958,0.959,0.96,0.961,0.961,0.962,0.962,0.963,0.963,0.963,0.963,0.963,0.963,0.963,0.963,0.963,0.963,0.963,0.963,0.963,0.963,0.963,0.963,0.963,0.963,0.963,0.963,0.963,0.963,0.963,0.963,0.963,0.963,0.963,0.963,0.963,0.963,0.963,0.963,0.963,0.963,0.963,0.963,0.963,0.963,0.963,0.963,0.963,0.963,0.963,0.963,0.963,0.963,0.963,0.963,0.963
