# Supplementary material for: Passive wheels – A new localization system for automated guided vehicles
Source: Heliyon. 2024 Jul 20;10(15):e34967. doi: 10.1016/j.heliyon.2024.e34967 (PMC11829107; doi:10.1016/j.heliyon.2024.e34967)
Supplement: Multimedia component 1 [file mmc1.zip › repository/datasets/scenario3/th.txt]

-4.125,-4.011,-3.896,-3.438,-3.266,-2.979,-2.406,nan,-0.401,1.203,2.75,4.985,nan,9.511,nan,15.584,nan,21.944,nan,29.106,32.945,36.727,40.394,nan,48.071,51.91,55.691,59.588,63.14,66.921,70.646,74.255,77.636,81.131,84.626,88.006,91.387,94.423,97.575,100.726,103.763,106.742,109.55,112.3,115.05,117.857,120.321,nan,125.535,128.056,130.634,133.213,135.791,138.427,141.062,143.641,146.276,148.969,151.605,154.298,157.048,159.798,162.491,165.241,167.934,170.684,173.434,176.242,179.221,-178.304,-175.554,-172.747,-169.882,-167.189,-164.324,-161.574,-158.824,-155.902,-153.209,-150.459,-147.709,-144.901,-142.265,-139.343,-136.593,-133.843,-131.093,-128.285,-125.535,-122.613,-119.805,-116.998,-114.133,-111.555,-108.576,-105.768,-102.903,-99.924,-97.174,-94.194,-91.272,-88.35,-85.371,-82.506,-79.698,-76.719,-73.682,-70.818,-68.067,-65.145,-62.223,-59.301,-56.379,-53.629,-50.764,-47.899,-45.034,-42.17,-39.305,-36.44,-33.575,-30.711,-27.846,-25.096,-22.173,-19.309,-16.444,-13.522,-10.829,-8.021,-5.099,nan,0.573,3.667,6.303,9.282,nan,14.897,17.475,20.455,nan,nan,28.476,31.398,nan,36.612,39.419,42.112,44.691,47.326,49.962,52.769,55.348,58.155,60.848,63.369,66.234,68.984,71.677,74.542,77.292,80.157,82.964,85.886,88.751,91.731,94.653,97.575,100.44,103.304,106.226,109.091,111.899,114.706,117.514,120.321,123.129,125.879,128.629,131.437,nan,137.052,139.859,142.838,145.703,148.568,151.49,154.355,157.277,160.142,163.064,nan,168.793,171.658,174.523,177.33,-179.68,-177.044,-174.236,-171.486,-168.621,-165.814,nan,nan,nan,nan,-152.178,-149.427,-146.677,-143.87,-141.349,-138.713,-135.963,-133.327,-130.462,-127.712,-124.962,-122.269,-119.519,-116.712,-114.019,-111.211,-108.346,-105.539,-102.674,-99.752,-96.944,-93.908,-91.043,-88.178,-85.199,-82.391,-79.355,-76.433,-73.625,-70.588,-67.724,-64.744,-61.937,-59.129,-56.264,-53.4,-50.535,-47.613,-44.805,-41.998,-39.133,-36.326,-33.461,-30.481,-27.731,-24.866,-22.002,-18.965,-16.1,nan,-10.371,-7.735,-4.927,-2.063,nan,nan,nan,9.511,nan,nan,17.704,20.512,nan,nan,28.877,31.57,34.377,36.956,39.763,42.342,45.092,47.727,50.363,52.941,55.577,58.155,60.848,63.656,66.406,69.099,71.849,74.714,77.349,80.271,83.193,86.058,88.923,91.845,94.767,97.747,100.611,103.476,106.341,109.263,112.071,114.878,117.686,120.493,123.301,126.108,128.973,nan,134.53,nan,nan,nan,145.932,148.797,151.605,154.527,157.449,160.371,163.178,nan,168.965,171.83,174.695,nan,-179.794,-176.929,-174.007,-171.2,-168.392,-165.642,-162.777,-160.084,nan,-154.527,-151.719,-149.084,-146.391,-143.641,-140.948,-138.369,-135.619,-132.697,-130.061,-127.369,-124.561,-121.925,-119.175,-116.482,-113.675,-110.982,-108.174,-105.367,-102.445,-99.58,-96.715,-93.793,-90.871,-88.006,-85.027,-82.105,-79.297,-76.375,-73.339,-70.531,-67.437,-64.687,-61.593,-58.957,-55.863,-53.113,-50.248,-47.384,-44.519,-41.654,-38.732,-35.924,-33.06,-30.195,-27.215,-24.465,-21.543,-18.85,-15.871,-13.063,-10.256,-7.334,-4.526,-1.891,0.917,3.896,6.532,nan,12.49,nan,nan,nan,nan,26.127,nan,nan,34.664,37.3,40.05,42.972,45.436,48.128,50.649,53.4,56.035,58.671,61.364,64.229,66.921,69.557,72.25,74.886,77.693,80.501,83.365,86.402,89.267,92.189,94.996,98.033,100.726,103.705,106.627,109.32,112.185,115.107,117.972,120.78,123.587,nan,129.202,nan,134.932,137.682,140.489,143.469,146.333,149.256,152.12,155.042,157.964,160.887,163.694,166.502,169.309,nan,nan,nan,nan,nan,-173.835,-171.085,nan,nan,nan,nan,nan,-154.355,-151.605,-148.854,-146.219,-143.469,-140.718,-138.083,-135.333,-132.64,-129.718,-127.197,-124.446,-121.524,-118.831,-116.139,-113.331,-110.581,-107.659,-104.851,-102.044,-99.122,-96.372,-93.449,-90.527,-87.72,-84.74,-81.933,-79.011,-75.917,-72.995,-70.245,-67.265,-64.4,-61.478,nan,-55.52,-52.769,-49.905,-47.04,-44.232,-41.368,-38.445,-35.581,-32.716,-29.851,-26.814,-24.122,-21.257,-18.507,-15.413,-12.662,-9.855,-7.105,-4.297,-1.49,nan,nan,6.933,9.74,12.548,nan,18.163,21.028,23.835,26.814,29.335,32.143,34.836,37.586,40.279,42.915,45.55,48.3,51.051,53.686,56.379,58.9,61.708,64.458,67.093,69.958,72.651,75.344,78.151,80.902,nan,86.574,89.496,92.418,95.34,98.205,101.07,103.935,106.857,109.607,112.529,115.336,118.201,121.009,123.759,nan,129.431,132.239,135.046,137.911,140.718,143.583,146.505,149.37,152.292,155.214,158.194,161.116,163.923,166.788,169.653,172.518,175.497,nan,nan,-176.356,nan,nan,-168.049,nan,-162.663,-159.798,-157.048,-154.469,-151.777,-149.141,-146.563,-143.927,-141.291,-138.656,-136.02,-133.385,-130.806,-128.113,-125.363,-122.613,-119.977,-117.456,-114.592,-112.013,-109.206,-106.398,-103.591,-100.841,-97.918,-95.111,-92.246,-89.496,-86.574,-83.709,-80.787,nan,-75.057,-72.365,-69.385,-66.578,-63.77,-60.848,-58.098,-55.29,-52.483,-49.675,-46.753,-44.06,-41.31,-38.56,-35.753,-32.945,-30.195,-27.33,-24.523,-21.601,-18.793,-16.157,-13.235,-10.657,-7.85,-5.099,-2.349,0.401,3.151,6.131,8.766,nan,14.439,16.96,nan,22.689,25.153,27.846,30.539,33.232,35.924,38.56,41.253,43.831,46.352,48.988,51.623,54.259,56.952,59.358,62.051,64.802,67.494,70.187,72.88,75.573,78.266,81.074,nan,86.689,89.611,92.418,95.34,98.148,101.012,103.82,106.627,109.492,112.3,115.05,117.8,120.55,123.301,125.993,128.801,131.437,134.187,136.994,139.859,142.609,145.417,148.224,151.032,nan,nan,159.626,nan,165.241,167.991,170.799,173.606,176.414,nan,nan,nan,nan,nan,-167.189,nan,nan,-159.053,-156.246,-153.61,-150.974,-148.281,-145.646,-142.896,-140.317,-137.796,-135.046,-132.411,-129.775,-127.082,-124.332,-121.811,-119.061,-116.482,-113.732,-110.982,-108.289,-105.596,-102.789,-99.809,-97.002,-94.252,-91.272,-88.407,-85.485,-82.735,-79.698,-76.834,-74.083,-71.104,-68.297,-65.432,-62.452,-59.702,-56.723,-54.03,-51.165,-48.358,-45.607,-42.685,-40.05,-37.242,-34.492,-31.742,-28.934,-25.955,-23.319,-20.626,-17.876,-15.011,-12.261,-9.397,-6.818,-4.068,-1.146,1.662,4.183,7.162,9.683,12.834,nan,18.335,20.798,23.606,nan,28.992,31.856,34.492,37.128,39.706,42.399,45.092,47.613,50.248,52.884,55.577,58.098,60.676,63.312,65.947,68.64,71.276,73.969,76.662,79.412,82.162,85.027,87.72,90.585,93.392,96.257,99.179,101.986,104.851,107.659,110.466,113.274,116.081,118.831,121.639,124.446,127.139,129.947,132.697,135.505,138.255,141.062,143.812,146.62,149.599,nan,155.214,158.079,160.887,163.637,nan,169.194,172.002,174.695,nan,-179.851,-177.159,-174.408,-171.601,-168.908,-166.272,nan,-160.829,-158.079,-155.214,-152.579,-149.943,-147.136,-144.557,-141.922,-139.229,-136.593,-133.958,-131.15,-128.572,-125.879,-123.243,-120.493,-117.743,-115.222,-112.357,-109.721,-106.914,-104.221,-101.414,-98.606,-95.684,-92.991,-90.012,-87.147,-84.397,-81.589,-78.553,-75.688,-72.766,-70.073,-67.093,-64.343,-61.364,-58.556,-55.691,-52.712,-50.134,-47.097,-44.462,-41.597,-38.847,-35.982,-33.289,-30.424,-27.674,-24.866,-22.116,-19.251,-16.558,-13.579,-11.058,-8.308,-5.558,-2.807,0.0,2.693,nan,8.251,11.058,nan,16.444,19.194,22.116,nan,27.387,30.138,32.773,35.466,38.102,40.68,43.487,46.066,48.759,51.28,54.03,56.666,59.129,nan,64.458,67.151,69.844,72.536,75.344,77.98,80.615,83.48,86.23,89.038,91.845,94.653,97.517,100.325,103.132,105.825,108.633,111.383,114.133,116.826,119.576,122.326,124.962,127.598,130.405,133.041,135.848,138.598,141.406,144.213,147.078,149.828,152.693,155.558,158.366,161.173,163.981,166.673,169.424,172.231,174.981,nan,nan,nan,-174.351,nan,nan,-166.272,nan,-161.001,-158.251,-155.615,-153.037,-150.344,-147.766,-144.958,-142.38,-139.687,-136.994,-134.588,-131.78,-129.202,-126.509,-123.988,-121.123,-118.717,-116.024,-113.045,-110.352,-107.716,-104.851,-102.101,-99.179,-96.372,nan,-90.699,-87.834,nan,-82.391,-79.527,-76.719,-73.969,-71.047,-68.182,-65.489,-62.682,nan,-57.067,-54.316,-51.566,-48.587,-45.951,-43.201,-40.508,-37.701,-34.95,-32.2,-29.335,-26.413,-23.778,-20.913,-18.163,-15.47,-12.72,-9.969,-7.334,-4.584,nan,1.031,nan,6.245,8.881,nan,nan,nan,nan,nan,24.866,27.731,nan,32.487,35.122,37.643,40.222,42.628,45.092,47.67,50.134,52.598,55.061,57.64,60.046,nan,65.145,67.666,70.13,72.766,75.401,78.037,80.615,83.308,85.944,88.637,91.444,94.137,96.887,99.58,102.33,105.023,107.773,110.466,113.102,115.795,118.43,121.009,123.587,126.223,128.858,131.551,134.129,136.822,139.458,nan,144.786,147.537,nan,nan,155.73,nan,161.173,163.923,166.616,169.252,172.002,nan,nan,nan,nan,nan,-172.288,-169.71,-167.132,-164.439,-161.918,-159.34,-156.704,-154.126,-151.547,-149.026,-146.391,-143.927,-141.349,-138.885,-136.421,-133.671,-131.322,-128.801,-126.108,-123.644,-121.123,-118.43,-115.852,-113.274,-110.638,-108.003,-105.31,-102.617,-99.867,-97.059,-94.309,-91.559,-88.923,-86.173,-83.251,-80.558,-77.808,-75.115,-72.25,-69.5,-66.807,-64.286,nan,-58.9,-55.978,-53.4,-50.707,-48.128,-45.436,-42.743,-40.05,-37.471,-34.779,-32.028,-29.45,-26.585,-24.064,-21.429,-18.736,-15.928,nan,nan,-8.136,-5.615,-2.922,nan,2.349,4.985,7.735,10.542,13.006,15.814,18.449,nan,nan,nan,nan,nan,nan,36.383,nan,41.482,44.003,46.581,49.102,51.566,53.973,56.494,58.843,61.478,63.999,66.578,69.099,71.677,74.198,76.719,79.412,82.048,84.798,87.433,90.126,92.876,95.569,98.32,101.07,103.763,106.456,109.148,111.841,114.477,117.113,119.748,122.384,125.019,nan,130.176,132.754,135.333,137.911,140.547,143.182,145.76,nan,nan,nan,nan,158.938,nan,nan,nan,169.194,171.773,174.294,176.872,nan,-178.247,-175.783,-173.262,-170.741,-168.22,-165.699,-163.178,-160.657,-158.136,-155.615,-153.152,-150.631,-148.167,-145.646,-143.125,-140.89,-138.255,-135.848,-133.385,-130.749,-128.572,-126.108,-123.644,-121.123,-118.717,-115.967,-113.446,-110.925,-108.461,-105.883,-103.362,-100.669,-97.918,-95.34,-92.647,-90.012,-87.261,-84.569,-82.048,-79.24,-76.719,-74.083,-71.391,-68.755,-65.947,-63.426,-60.676,-58.155,-55.691,-53.113,-50.707,-48.358,-46.123,-43.717,-41.826,-39.706,-37.815,-35.982,-34.263,-32.544,-30.882,-29.335,-27.846,-26.299,-24.924,-23.606,-22.403,-21.199,-19.824,-18.678,-17.303,-16.1,-14.954,-13.808,-12.605,-11.345,nan,-8.766,-7.334,-6.245,nan,-3.38,nan,nan,0.859,2.177,nan,nan,5.329,nan,6.99,7.62,7.735,7.907,nan,nan,8.021,7.907,nan,7.735,7.735,7.506,7.334,6.99,6.474,6.417,nan,6.016,5.844,5.615,5.73,5.672,5.615,5.386,5.386,5.386,5.615,5.558,5.615,5.386,5.558,5.558,5.672,5.672,5.672,5.672,5.672,5.672,5.672,5.672,5.672,5.672,5.672,5.672,5.672,5.672,5.672,5.672,5.672,5.672,5.672,5.672,5.672,5.672,5.672,5.672,5.558,5.672,5.672,5.672,5.672,5.672,5.672,5.672,5.672,5.672,5.672,5.672,5.672,5.672,5.558,5.672,5.672,5.672,5.672,5.672,5.558,5.558,5.558,5.558,5.558,5.558,5.558,5.558,5.558,5.558,5.672,5.672,5.672,5.672,5.672,5.558,5.558,5.672,5.558,5.558,5.672,5.672,5.672,5.558,5.672,5.558,5.672,5.672,5.672,5.672,5.672,5.672,5.672,5.672,5.558,5.558,5.558,5.672,5.672,5.672,5.672,5.672,5.672,5.672,5.672,5.672,5.672,5.672,5.672,5.672,5.672,5.672,5.672,5.672,5.672,5.558,5.672,5.672,5.672,5.672,5.672,5.672,5.672,5.672,5.672,5.672,5.672,5.672,5.672,5.672,5.672,5.672,5.672,5.672,5.672,5.672,5.672,5.672,5.558,5.672,5.672,5.672,5.672,5.672,5.672,5.672,5.672,5.672,5.672,5.672,5.672,5.672,5.672,5.672,5.672,5.672,5.672,5.672,5.672,5.672,5.558,5.672,5.672,5.672,5.558,5.672,5.672,5.672,5.672,5.672,5.672,5.672,5.672,5.672,5.672,5.672,5.672,5.672,5.672,5.672,5.672,5.672,5.672,5.672,5.672,5.672,5.672,5.672,5.672,5.672,5.672,5.672,5.672,5.558,5.672,5.672,5.672,5.672,5.672,5.672,5.672,5.443,5.672,5.672,5.672,5.672,5.672,5.672,5.672,5.672,5.672,5.672,5.672,5.672,5.672,5.672,5.672,5.672,5.672,5.672,5.672,5.672,5.672,5.672,5.672,5.672,5.672,5.672,5.672,5.672
-3.861,-3.746,-3.598,-3.451,-3.082,-2.715,-2.057,-1.404,-0.27,0.86,2.557,4.253,6.527,8.797,11.562,14.325,17.516,20.731,24.179,27.673,31.369,35.05,38.798,42.547,46.316,50.075,53.796,57.523,61.159,64.77,68.402,71.911,75.328,78.75,82.078,85.396,88.587,91.774,94.837,97.891,100.817,103.734,106.519,109.298,111.973,114.642,117.213,119.794,122.326,124.851,127.367,129.884,132.414,134.941,137.509,140.075,142.672,145.257,147.877,150.509,153.15,155.793,158.462,161.123,163.792,166.453,169.127,171.794,174.47,-182.873,-180.189,-177.521,-174.821,-172.128,-169.423,-166.73,-164.022,-161.302,-158.561,-155.828,-153.079,-150.344,-147.587,-144.839,-142.092,-139.342,-136.589,-133.848,-131.073,-128.308,-125.53,-122.757,-119.987,-117.232,-114.476,-111.729,-108.948,-106.167,-103.348,-100.534,-97.686,-94.846,-91.997,-89.151,-86.293,-83.45,-80.617,-77.79,-74.961,-72.136,-69.303,-66.489,-63.674,-60.859,-58.042,-55.235,-52.419,-49.642,-46.833,-44.063,-41.266,-38.477,-35.696,-32.922,-30.156,-27.383,-24.61,-21.859,-19.095,-16.345,-13.605,-10.867,-8.125,-5.401,-2.686,0.022,2.734,5.452,8.176,10.884,13.599,16.303,19.011,21.716,24.402,27.089,29.782,32.437,35.108,37.745,40.403,43.049,45.703,48.383,51.076,53.77,56.484,59.182,61.892,64.603,67.35,70.086,72.875,75.636,78.463,81.277,84.107,86.941,89.791,92.614,95.415,98.209,100.964,103.728,106.499,109.233,111.948,114.656,117.373,120.113,122.859,125.616,128.386,131.155,133.96,136.756,139.593,142.416,145.25,148.079,150.924,153.735,156.557,159.345,162.135,164.9,167.673,170.393,173.132,175.829,-181.463,-178.753,-176.067,-173.374,-170.691,-167.996,-165.331,-162.662,-159.997,-157.34,-154.668,-152.013,-149.344,-146.683,-144.003,-141.315,-138.594,-135.867,-133.139,-130.409,-127.655,-124.908,-122.166,-119.405,-116.614,-113.831,-111.001,-108.177,-105.35,-102.503,-99.633,-96.774,-93.924,-91.085,-88.262,-85.44,-82.615,-79.782,-76.955,-74.122,-71.298,-68.484,-65.671,-62.867,-60.079,-57.3,-54.528,-51.768,-48.985,-46.214,-43.434,-40.654,-37.865,-35.085,-32.299,-29.524,-26.75,-23.981,-21.237,-18.479,-15.721,-12.995,-10.261,-7.537,-4.81,-2.088,0.638,3.349,6.061,8.764,11.466,14.157,16.853,19.537,22.2,24.865,27.508,30.145,32.774,35.398,38.051,40.709,43.383,46.053,48.748,51.426,54.131,56.845,59.557,62.294,65.049,67.842,70.686,73.525,76.379,79.224,82.085,84.908,87.711,90.509,93.286,96.051,98.829,101.581,104.317,107.042,109.788,112.527,115.278,118.023,120.785,123.54,126.327,129.125,131.92,134.74,137.565,140.379,143.193,145.997,148.815,151.587,154.369,157.128,159.869,162.61,165.359,168.091,170.825,173.548,-183.718,-181.014,-178.304,-175.614,-172.923,-170.264,-167.597,-164.931,-162.257,-159.584,-156.903,-154.227,-151.536,-148.869,-146.188,-143.491,-140.774,-138.067,-135.348,-132.63,-129.898,-127.16,-124.429,-121.65,-118.823,-116.014,-113.184,-110.327,-107.469,-104.619,-101.76,-98.909,-96.066,-93.212,-90.357,-87.502,-84.658,-81.819,-78.972,-76.147,-73.325,-70.512,-67.708,-64.927,-62.137,-59.366,-56.587,-53.815,-51.034,-48.248,-45.472,-42.703,-39.923,-37.183,-34.433,-31.693,-28.95,-26.211,-23.469,-20.733,-17.992,-15.263,-12.522,-9.796,-7.064,-4.344,-1.614,1.104,3.831,6.534,9.244,11.946,14.631,17.308,19.955,22.61,25.251,27.88,30.552,33.207,35.883,38.547,41.232,43.908,46.599,49.279,51.998,54.712,57.489,60.252,63.07,65.884,68.704,71.521,74.356,77.171,79.973,82.758,85.549,88.328,91.112,93.892,96.679,99.432,102.197,104.946,107.723,110.484,113.262,116.036,118.853,121.658,124.497,127.322,130.162,132.994,135.8,138.605,141.364,144.121,146.887,149.623,152.369,155.086,157.797,160.499,163.199,165.888,168.584,171.267,173.96,-183.357,-180.661,-177.985,-175.271,-172.598,-169.896,-167.189,-164.489,-161.801,-159.111,-156.422,-153.727,-151.034,-148.321,-145.607,-142.868,-140.136,-137.395,-134.659,-131.881,-129.09,-126.282,-123.476,-120.65,-117.818,-114.97,-112.128,-109.296,-106.451,-103.608,-100.77,-97.933,-95.092,-92.238,-89.402,-86.546,-83.716,-80.875,-78.053,-75.223,-72.424,-69.616,-66.83,-64.044,-61.267,-58.491,-55.72,-52.945,-50.168,-47.383,-44.63,-41.882,-39.126,-36.388,-33.657,-30.936,-28.218,-25.491,-22.79,-20.074,-17.37,-14.661,-11.952,-9.244,-6.543,-3.831,-1.132,1.578,4.271,6.973,9.665,12.343,15.017,17.7,20.357,23.024,25.706,28.392,31.072,33.765,36.444,39.143,41.827,44.549,47.265,50.026,52.772,55.536,58.324,61.128,63.943,66.752,69.552,72.32,75.092,77.86,80.614,83.387,86.138,88.901,91.645,94.399,97.158,99.949,102.731,105.532,108.321,111.149,113.974,116.801,119.645,122.504,125.348,128.198,131.002,133.771,136.531,139.262,142.004,144.701,147.398,150.085,152.76,155.437,158.091,160.753,163.382,166.02,168.637,171.261,173.858,-183.54,-180.948,-178.347,-175.742,-173.134,-170.519,-167.886,-165.271,-162.643,-160.005,-157.339,-154.676,-152.002,-149.312,-146.625,-143.938,-141.249,-138.531,-135.801,-133.058,-130.28,-127.517,-124.733,-121.942,-119.147,-116.364,-113.573,-110.795,-108.014,-105.227,-102.445,-99.665,-96.897,-94.131,-91.368,-88.62,-85.875,-83.142,-80.414,-77.703,-74.992,-72.278,-69.554,-66.841,-64.11,-61.379,-58.645,-55.918,-53.207,-50.499,-47.803,-45.11,-42.438,-39.763,-37.099,-34.451,-31.793,-29.144,-26.496,-23.837,-21.187,-18.546,-15.893,-13.252,-10.611,-7.982,-5.348,-2.727,-0.108,2.513,5.111,7.706,10.303,12.894,15.512,18.134,20.771,23.405,26.047,28.696,31.347,33.997,36.702,39.414,42.162,44.891,47.635,50.397,53.165,55.937,58.694,61.435,64.178,66.907,69.647,72.367,75.089,77.789,80.476,83.167,85.854,88.542,91.236,93.922,96.633,99.333,102.047,104.778,107.519,110.282,113.066,115.853,118.621,121.386,124.113,126.827,129.554,132.252,134.92,137.6,140.275,142.934,145.598,148.251,150.897,153.528,156.176,158.8,161.436,164.041,166.664,169.274,171.9,174.518,-182.839,-180.201,-177.575,-174.948,-172.327,-169.693,-167.056,-164.422,-161.783,-159.136,-156.473,-153.809,-151.08,-148.361,-145.634,-142.887,-140.126,-137.336,-134.524,-131.718,-128.899,-126.088,-123.28,-120.481,-117.666,-114.862,-112.055,-109.26,-106.458,-103.682,-100.891,-98.127,-95.362,-92.612,-89.861,-87.145,-84.439,-81.746,-79.05,-76.354,-73.66,-70.967,-68.256,-65.552,-62.852,-60.164,-57.466,-54.788,-52.104,-49.436,-46.752,-44.083,-41.412,-38.733,-36.055,-33.383,-30.703,-28.034,-25.374,-22.713,-20.054,-17.398,-14.756,-12.124,-9.494,-6.873,-4.24,-1.637,0.976,3.553,6.146,8.737,11.335,13.925,16.536,19.134,21.754,24.376,27.043,29.717,32.439,35.138,37.908,40.651,43.421,46.197,48.975,51.757,54.528,57.299,60.066,62.818,65.581,68.306,71.014,73.712,76.417,79.112,81.815,84.507,87.208,89.912,92.653,95.378,98.154,100.92,103.708,106.486,109.254,112.021,114.732,117.438,120.124,122.803,125.489,128.145,130.797,133.445,136.093,138.733,141.364,144.003,146.641,149.284,151.921,154.555,157.197,159.831,162.476,165.108,167.764,170.411,173.05,175.69,-181.668,-179.038,-176.403,-173.766,-171.105,-168.459,-165.786,-163.117,-160.419,-157.729,-154.99,-152.252,-149.508,-146.758,-143.98,-141.198,-138.401,-135.619,-132.818,-130.027,-127.212,-124.409,-121.609,-118.802,-115.99,-113.194,-110.396,-107.606,-104.824,-102.056,-99.306,-96.564,-93.847,-91.141,-88.422,-85.719,-83.003,-80.297,-77.572,-74.851,-72.121,-69.439,-66.757,-64.085,-61.394,-58.74,-56.088,-53.445,-50.791,-48.153,-45.499,-42.848,-40.189,-37.531,-34.877,-32.216,-29.551,-26.896,-24.234,-21.584,-18.916,-16.266,-13.624,-10.977,-8.335,-5.729,-3.125,-0.528,2.074,4.669,7.279,9.864,12.511,15.102,17.754,20.407,23.063,25.749,28.446,31.166,33.896,36.634,39.392,42.108,44.845,47.558,50.266,52.953,55.64,58.321,61.004,63.667,66.339,68.988,71.649,74.31,77.008,79.691,82.388,85.087,87.797,90.519,93.278,96.048,98.809,101.57,104.281,107.006,109.68,112.361,115.006,117.64,120.283,122.9,125.512,128.126,130.739,133.326,135.923,138.502,141.086,143.68,146.263,148.844,151.445,154.042,156.662,159.277,161.909,164.536,167.176,169.809,172.45,175.094,-182.258,-179.616,-176.963,-174.315,-171.64,-168.979,-166.268,-163.569,-160.83,-158.103,-155.37,-152.616,-149.853,-147.098,-144.331,-141.563,-138.813,-136.075,-133.314,-130.574,-127.832,-125.099,-122.355,-119.618,-116.875,-114.145,-111.401,-108.675,-105.944,-103.245,-100.535,-97.854,-95.16,-92.466,-89.761,-87.059,-84.351,-81.646,-78.962,-76.27,-73.608,-70.958,-68.292,-65.664,-63.046,-60.439,-57.838,-55.242,-52.654,-50.071,-47.496,-44.924,-42.361,-39.823,-37.284,-34.767,-32.242,-29.735,-27.225,-24.722,-22.226,-19.737,-17.268,-14.804,-12.344,-9.886,-7.409,-4.943,-2.461,0.01,2.49,4.986,7.528,10.066,12.608,15.18,17.795,20.406,23.02,25.663,28.322,30.965,33.626,36.259,38.904,41.533,44.161,46.773,49.398,51.997,54.574,57.137,59.693,62.257,64.827,67.396,69.982,72.562,75.18,77.789,80.45,83.107,85.766,88.445,91.13,93.813,96.469,99.122,101.739,104.348,106.925,109.496,112.044,114.586,117.139,119.668,122.208,124.726,127.231,129.743,132.256,134.766,137.275,139.776,142.285,144.782,147.305,149.821,152.342,154.866,157.389,159.908,162.431,164.966,167.495,170.026,172.56,175.108,-182.307,-179.733,-177.145,-174.535,-171.929,-169.274,-166.589,-163.919,-161.223,-158.533,-155.84,-153.147,-150.464,-147.79,-145.109,-142.44,-139.774,-137.111,-134.462,-131.812,-129.163,-126.519,-123.868,-121.235,-118.599,-115.982,-113.382,-110.789,-108.222,-105.637,-103.056,-100.48,-97.878,-95.285,-92.69,-90.082,-87.483,-84.894,-82.304,-79.728,-77.158,-74.599,-72.026,-69.465,-66.902,-64.349,-61.784,-59.229,-56.672,-54.113,-51.549,-49.007,-46.457,-43.918,-41.368,-38.832,-36.291,-33.764,-31.234,-28.719,-26.189,-23.7,-21.208,-18.734,-16.257,-13.784,-11.305,-8.831,-6.353,-3.879,-1.356,1.151,3.724,6.285,8.85,11.436,14.025,16.653,19.305,21.951,24.603,27.257,29.92,32.576,35.225,37.834,40.415,42.996,45.542,48.081,50.633,53.149,55.672,58.198,60.733,63.259,65.798,68.34,70.898,73.452,76.014,78.579,81.162,83.734,86.295,88.846,91.358,93.862,96.342,98.814,101.259,103.699,106.134,108.564,111.002,113.438,115.874,118.307,120.749,123.178,125.627,128.07,130.504,132.928,135.363,137.789,140.229,142.661,145.124,147.548,149.984,152.411,154.858,157.301,159.746,162.194,164.643,167.097,169.573,172.046,174.557,-182.94,-180.424,-177.866,-175.292,-172.708,-170.112,-167.509,-164.892,-162.29,-159.68,-157.068,-154.453,-151.851,-149.249,-146.643,-144.036,-141.45,-138.861,-136.33,-133.869,-131.413,-129.06,-126.708,-124.504,-122.307,-120.277,-118.256,-116.405,-114.55,-112.851,-111.155,-109.456,-107.896,-106.444,-104.999,-103.648,-102.301,-101.021,-99.741,-98.466,-97.249,-96.028,-94.841,-93.649,-92.457,-91.242,-90.033,-88.782,-87.531,-86.282,-84.999,-83.711,-82.372,-81.012,-79.648,-78.378,-77.104,-76.0,-74.898,-74.03,-73.167,-72.299,-71.699,-71.097,-70.766,-70.434,-70.331,-70.369,-70.407,-70.446,-70.553,-70.66,-70.842,-71.024,-71.247,-71.496,-71.744,-71.994,-72.189,-72.386,-72.535,-72.602,-72.669,-72.709,-72.75,-72.752,-72.754,-72.75,-72.746,-72.742,-72.742,-72.742,-72.727,-72.717,-72.707,-72.707,-72.707,-72.707,-72.707,-72.707,-72.707,-72.707,-72.707,-72.707,-72.707,-72.707,-72.707,-72.707
-3.903,-3.852,-3.739,-3.575,-3.336,-2.971,-2.441,-1.672,-0.691,0.509,2.044,3.821,5.948,8.402,11.075,14.026,17.22,20.524,23.951,27.507,31.203,34.96,38.763,42.6,46.426,50.277,54.06,57.828,61.529,65.204,68.809,72.405,75.925,79.435,82.884,86.269,89.556,92.797,95.975,99.052,102.068,105.002,107.89,110.684,113.432,116.119,118.739,121.359,123.94,126.495,129.067,131.612,134.169,136.752,139.346,141.957,144.561,147.193,149.865,152.55,155.246,157.952,160.676,163.406,166.142,168.911,171.636,174.358,-182.909,-180.16,-177.408,-174.667,-171.911,-169.131,-166.346,-163.559,-160.764,-157.963,-155.184,-152.404,-149.654,-146.901,-144.158,-141.399,-138.654,-135.925,-133.176,-130.426,-127.657,-124.895,-122.127,-119.33,-116.561,-113.752,-110.941,-108.115,-105.257,-102.389,-99.5,-96.606,-93.692,-90.752,-87.834,-84.922,-82.015,-79.13,-76.232,-73.327,-70.413,-67.512,-64.646,-61.755,-58.913,-56.063,-53.209,-50.371,-47.525,-44.688,-41.842,-39.006,-36.151,-33.304,-30.441,-27.578,-24.723,-21.885,-19.069,-16.224,-13.41,-10.585,-7.778,-4.984,-2.186,0.616,3.433,6.223,9.029,11.841,14.62,17.397,20.152,22.913,25.662,28.383,31.089,33.785,36.465,39.13,41.769,44.418,47.072,49.732,52.402,55.077,57.758,60.481,63.184,65.908,68.637,71.428,74.207,77.03,79.865,82.726,85.601,88.494,91.414,94.328,97.194,100.085,102.938,105.79,108.624,111.434,114.228,117.005,119.795,122.571,125.339,128.125,130.935,133.758,136.576,139.411,142.27,145.132,148.014,150.89,153.783,156.661,159.542,162.394,165.263,168.124,170.968,173.805,-183.373,-180.575,-177.782,-175.006,-172.197,-169.437,-166.671,-163.884,-161.128,-158.403,-155.688,-153.024,-150.356,-147.684,-145.005,-142.327,-139.67,-137.006,-134.334,-131.62,-128.912,-126.18,-123.461,-120.716,-117.98,-115.223,-112.448,-109.65,-106.792,-103.917,-101.038,-98.129,-95.203,-92.289,-89.383,-86.468,-83.551,-80.65,-77.769,-74.86,-71.956,-69.045,-66.166,-63.265,-60.432,-57.595,-54.754,-51.914,-49.081,-46.25,-43.425,-40.588,-37.759,-34.925,-32.102,-29.237,-26.382,-23.518,-20.67,-17.833,-15.004,-12.167,-9.35,-6.538,-3.729,-0.905,1.899,4.687,7.495,10.334,13.122,15.911,18.668,21.443,24.2,26.935,29.654,32.364,35.043,37.701,40.334,42.986,45.617,48.259,50.929,53.58,56.247,58.938,61.615,64.314,67.031,69.794,72.57,75.388,78.229,81.082,84.002,86.897,89.785,92.711,95.619,98.503,101.385,104.247,107.051,109.882,112.672,115.461,118.279,121.037,123.822,126.611,129.406,132.217,135.024,137.872,140.716,143.579,146.433,149.321,152.192,155.067,157.937,160.788,163.604,166.432,169.248,172.088,174.925,-182.256,-179.452,-176.65,-173.855,-171.08,-168.275,-165.504,-162.73,-159.971,-157.246,-154.553,-151.875,-149.172,-146.481,-143.783,-141.099,-138.415,-135.749,-133.035,-130.342,-127.643,-124.938,-122.202,-119.484,-116.757,-114.018,-111.216,-108.396,-105.52,-102.641,-99.74,-96.843,-93.944,-91.045,-88.138,-85.228,-82.316,-79.41,-76.499,-73.587,-70.663,-67.782,-64.882,-61.988,-59.113,-56.256,-53.393,-50.535,-47.698,-44.867,-42.016,-39.187,-36.349,-33.534,-30.696,-27.85,-25.0,-22.177,-19.342,-16.537,-13.708,-10.905,-8.106,-5.308,-2.528,0.269,3.07,5.865,8.665,11.47,14.283,17.05,19.85,22.633,25.394,28.113,30.843,33.529,36.215,38.87,41.532,44.174,46.823,49.477,52.161,54.834,57.505,60.202,62.866,65.604,68.315,71.085,73.856,76.662,79.499,82.368,85.231,88.101,90.971,93.846,96.733,99.578,102.458,105.27,108.097,110.916,113.725,116.546,119.332,122.115,124.915,127.705,130.527,133.379,136.252,139.145,142.058,144.951,147.852,150.749,153.618,156.469,159.307,162.111,164.906,167.691,170.481,173.259,-183.926,-181.12,-178.308,-175.539,-172.749,-170.011,-167.235,-164.491,-161.749,-159.024,-156.311,-153.609,-150.907,-148.199,-145.492,-142.786,-140.072,-137.367,-134.65,-131.937,-129.226,-126.522,-123.798,-121.066,-118.301,-115.524,-112.716,-109.891,-107.029,-104.155,-101.259,-98.366,-95.478,-92.585,-89.701,-86.826,-83.925,-81.032,-78.131,-75.235,-72.323,-69.439,-66.572,-63.657,-60.808,-57.927,-55.051,-52.193,-49.339,-46.502,-43.664,-40.817,-37.967,-35.126,-32.274,-29.447,-26.591,-23.749,-20.911,-18.079,-15.243,-12.447,-9.642,-6.854,-4.051,-1.262,1.528,4.311,7.08,9.838,12.613,15.396,18.205,20.948,23.705,26.431,29.123,31.837,34.518,37.173,39.848,42.515,45.192,47.859,50.532,53.212,55.927,58.64,61.342,64.087,66.847,69.597,72.395,75.197,78.035,80.902,83.767,86.633,89.499,92.366,95.219,98.063,100.907,103.744,106.57,109.359,112.149,114.954,117.751,120.538,123.335,126.129,128.966,131.797,134.675,137.542,140.461,143.392,146.314,149.211,152.107,154.966,157.817,160.639,163.44,166.256,169.04,171.822,174.611,-182.624,-179.85,-177.098,-174.359,-171.64,-168.938,-166.261,-163.601,-160.943,-158.31,-155.678,-153.068,-150.464,-147.866,-145.254,-142.627,-139.982,-137.333,-134.691,-132.041,-129.411,-126.763,-124.072,-121.384,-118.661,-115.942,-113.171,-110.403,-107.606,-104.783,-101.924,-99.062,-96.205,-93.33,-90.487,-87.637,-84.78,-81.918,-79.072,-76.228,-73.385,-70.553,-67.772,-64.959,-62.155,-59.361,-56.56,-53.765,-50.978,-48.219,-45.447,-42.675,-39.92,-37.135,-34.349,-31.563,-28.794,-26.026,-23.252,-20.448,-17.682,-14.909,-12.164,-9.461,-6.735,-4.011,-1.293,1.439,4.161,6.901,9.617,12.329,15.033,17.743,20.426,23.112,25.792,28.422,31.047,33.656,36.265,38.862,41.463,44.062,46.68,49.314,51.944,54.591,57.225,59.896,62.565,65.288,68.046,70.82,73.614,76.426,79.27,82.111,84.95,87.763,90.583,93.396,96.176,98.965,101.735,104.536,107.301,110.075,112.806,115.542,118.261,120.984,123.717,126.448,129.219,131.984,134.763,137.58,140.406,143.257,146.114,148.966,151.756,154.546,157.29,160.041,162.79,165.542,168.289,171.012,173.728,-183.535,-180.805,-178.055,-175.337,-172.612,-169.906,-167.197,-164.516,-161.828,-159.176,-156.516,-153.882,-151.26,-148.635,-146.012,-143.389,-140.741,-138.111,-135.466,-132.822,-130.172,-127.542,-124.83,-122.139,-119.412,-116.683,-113.909,-111.137,-108.315,-105.471,-102.609,-99.725,-96.813,-93.935,-91.057,-88.173,-85.318,-82.441,-79.566,-76.7,-73.868,-71.017,-68.169,-65.334,-62.51,-59.715,-56.932,-54.148,-51.364,-48.596,-45.821,-43.053,-40.278,-37.523,-34.761,-32.005,-29.243,-26.488,-23.726,-20.968,-18.221,-15.489,-12.741,-9.996,-7.262,-4.53,-1.795,0.958,3.706,6.458,9.18,11.91,14.63,17.342,20.049,22.732,25.431,28.083,30.723,33.328,35.954,38.54,41.152,43.748,46.314,48.913,51.533,54.114,56.737,59.381,62.064,64.739,67.472,70.227,73.01,75.843,78.669,81.485,84.311,87.132,89.957,92.777,95.588,98.38,101.181,103.947,106.748,109.506,112.249,115.0,117.723,120.463,123.21,125.959,128.744,131.528,134.339,137.17,140.022,142.867,145.709,148.524,151.333,154.077,156.81,159.544,162.265,164.989,167.701,170.405,173.118,175.837,-181.462,-178.75,-176.015,-173.279,-170.559,-167.826,-165.129,-162.448,-159.773,-157.116,-154.463,-151.803,-149.162,-146.51,-143.875,-141.235,-138.571,-135.916,-133.255,-130.601,-127.914,-125.186,-122.5,-119.779,-117.004,-114.236,-111.435,-108.62,-105.792,-102.948,-100.112,-97.267,-94.418,-91.549,-88.692,-85.816,-82.946,-80.098,-77.221,-74.414,-71.563,-68.718,-65.9,-63.089,-60.296,-57.48,-54.687,-51.902,-49.131,-46.343,-43.57,-40.803,-38.015,-35.236,-32.466,-29.703,-26.955,-24.224,-21.479,-18.768,-16.044,-13.316,-10.581,-7.849,-5.111,-2.393,0.319,3.05,5.795,8.504,11.217,13.92,16.627,19.315,21.994,24.667,27.327,29.984,32.611,35.229,37.822,40.443,43.047,45.628,48.242,50.846,53.494,56.138,58.799,61.493,64.204,66.971,69.747,72.53,75.327,78.107,80.897,83.68,86.463,89.231,92.006,94.762,97.511,100.256,103.004,105.694,108.398,111.078,113.79,116.505,119.218,121.952,124.697,127.466,130.22,132.987,135.784,138.592,141.403,144.197,147.01,149.79,152.552,155.291,158.023,160.737,163.43,166.129,168.803,171.457,174.133,-183.198,-180.526,-177.872,-175.222,-172.537,-169.882,-167.215,-164.572,-161.924,-159.288,-156.65,-154.035,-151.407,-148.826,-146.201,-143.584,-140.948,-138.299,-135.655,-132.979,-130.303,-127.628,-124.938,-122.224,-119.491,-116.73,-113.937,-111.137,-108.357,-105.544,-102.716,-99.873,-97.072,-94.262,-91.437,-88.602,-85.77,-82.943,-80.125,-77.349,-74.558,-71.77,-68.987,-66.213,-63.46,-60.708,-57.966,-55.23,-52.498,-49.761,-46.975,-44.23,-41.466,-38.684,-35.931,-33.183,-30.452,-27.73,-25.007,-22.317,-19.608,-16.92,-14.24,-11.563,-8.897,-6.225,-3.555,-0.872,1.76,4.395,7.024,9.637,12.229,14.796,17.357,19.916,22.434,24.938,27.423,29.888,32.361,34.819,37.285,39.741,42.211,44.683,47.162,49.66,52.151,54.686,57.241,59.826,62.421,65.052,67.709,70.412,73.102,75.827,78.541,81.289,83.997,86.696,89.403,92.09,94.754,97.416,100.082,102.71,105.325,107.947,110.565,113.189,115.793,118.404,121.023,123.663,126.328,129.0,131.682,134.391,137.124,139.848,142.56,145.302,148.007,150.686,153.36,156.02,158.639,161.274,163.886,166.499,169.105,171.705,174.297,-183.118,-180.528,-177.94,-175.347,-172.764,-170.182,-167.607,-165.043,-162.495,-159.967,-157.447,-154.924,-152.405,-149.886,-147.365,-144.846,-142.313,-139.775,-137.23,-134.679,-132.109,-129.516,-126.954,-124.323,-121.676,-118.982,-116.274,-113.554,-110.805,-108.06,-105.3,-102.555,-99.802,-97.077,-94.34,-91.609,-88.858,-86.14,-83.378,-80.662,-77.925,-75.214,-72.526,-69.829,-67.155,-64.498,-61.85,-59.21,-56.577,-53.954,-51.319,-48.689,-46.029,-43.37,-40.723,-38.067,-35.41,-32.78,-30.14,-27.5,-24.877,-22.262,-19.649,-17.033,-14.409,-11.802,-9.183,-6.552,-3.917,-1.276,1.374,3.979,6.59,9.194,11.794,14.371,16.932,19.487,22.023,24.535,27.048,29.528,32.012,34.507,36.998,39.459,41.937,44.43,46.917,49.406,51.902,54.457,57.0,59.583,62.193,64.8,67.448,70.113,72.801,75.471,78.175,80.923,83.648,86.368,89.065,91.717,94.406,97.022,99.633,102.224,104.803,107.379,109.938,112.517,115.105,117.688,120.282,122.901,125.509,128.117,130.727,133.347,135.963,138.584,141.211,143.826,146.404,148.963,151.512,154.041,156.576,159.068,161.574,164.056,166.554,169.033,171.537,174.035,-183.47,-180.976,-178.485,-175.977,-173.452,-170.975,-168.503,-166.023,-163.551,-161.1,-158.631,-156.187,-153.716,-151.286,-148.839,-146.398,-143.951,-141.509,-139.069,-136.618,-134.163,-131.684,-129.193,-126.72,-124.162,-121.57,-118.958,-116.316,-113.667,-110.998,-108.336,-105.67,-102.995,-100.356,-97.693,-95.037,-92.39,-89.735,-87.086,-84.431,-81.77,-79.154,-76.541,-74.014,-71.49,-69.048,-66.683,-64.375,-62.173,-60.079,-58.059,-56.148,-54.294,-52.546,-50.842,-49.232,-47.643,-46.132,-44.696,-43.325,-41.977,-40.664,-39.395,-38.158,-36.923,-35.715,-34.516,-33.321,-32.135,-30.904,-29.662,-28.408,-27.125,-25.837,-24.514,-23.18,-21.792,-20.371,-18.945,-17.52,-16.161,-14.904,-13.744,-12.748,-11.927,-11.224,-10.681,-10.266,-10.001,-9.838,-9.775,-9.813,-9.888,-9.976,-10.077,-10.216,-10.405,-10.644,-10.884,-11.16,-11.413,-11.639,-11.828,-11.979,-12.118,-12.206,-12.256,-12.307,-12.332,-12.345,-12.345,-12.332,-12.319,-12.319,-12.319,-12.319,-12.307,-12.294,-12.281,-12.281,-12.307,-12.307,-12.307,-12.307,-12.307,-12.307,-12.307,-12.307,-12.307,-12.307,-12.307,-12.307,-12.307
-3.876,-3.776,-3.63,-3.422,-3.115,-2.651,-1.982,-1.08,0.093,1.557,3.316,5.371,7.715,10.33,13.193,16.272,19.542,22.97,26.526,30.186,33.928,37.723,41.547,45.387,49.225,53.049,56.846,60.61,64.333,68.008,71.642,75.233,78.77,82.251,85.672,89.019,92.298,95.513,98.656,101.729,104.722,107.636,110.488,113.269,115.989,118.657,121.28,123.864,126.434,128.997,131.56,134.134,136.721,139.327,141.946,144.58,147.231,149.904,152.601,155.315,158.037,160.769,163.513,166.259,169.002,171.743,174.495,-182.75,-179.995,-177.232,-174.461,-171.678,-168.888,-166.093,-163.293,-160.499,-157.702,-154.905,-152.118,-149.345,-146.579,-143.807,-141.038,-138.267,-135.494,-132.722,-129.949,-127.169,-124.381,-121.594,-118.803,-116.007,-113.206,-110.4,-107.576,-104.724,-101.84,-98.935,-96.02,-93.093,-90.158,-87.224,-84.295,-81.37,-78.447,-75.529,-72.611,-69.698,-66.792,-63.894,-61.003,-58.121,-55.249,-52.382,-49.515,-46.648,-43.79,-40.931,-38.066,-35.202,-32.336,-29.476,-26.619,-23.759,-20.907,-18.068,-15.226,-12.388,-9.548,-6.711,-3.876,-1.043,1.782,4.602,7.418,10.235,13.049,15.858,18.655,21.447,24.231,26.999,29.752,32.484,35.2,37.896,40.576,43.243,45.903,48.561,51.223,53.894,56.579,59.275,61.985,64.707,67.444,70.198,72.979,75.782,78.606,81.456,84.332,87.227,90.138,93.057,95.978,98.89,101.793,104.679,107.548,110.402,113.235,116.056,118.854,121.637,124.409,127.19,129.977,132.781,135.604,138.443,141.301,144.169,147.05,149.946,152.857,155.771,158.679,161.584,164.478,167.357,170.222,173.083,175.932,-181.233,-178.408,-175.594,-172.784,-169.981,-167.186,-164.394,-161.613,-158.844,-156.087,-153.347,-150.632,-147.933,-145.244,-142.557,-139.873,-137.187,-134.49,-131.794,-129.088,-126.367,-123.633,-120.892,-118.144,-115.383,-112.605,-109.814,-106.998,-104.15,-101.27,-98.369,-95.457,-92.53,-89.591,-86.651,-83.711,-80.778,-77.851,-74.924,-71.998,-69.074,-66.159,-63.255,-60.361,-57.479,-54.606,-51.741,-48.881,-46.02,-43.168,-40.318,-37.471,-34.621,-31.767,-28.919,-26.065,-23.206,-20.349,-17.501,-14.655,-11.803,-8.952,-6.11,-3.271,-0.433,2.4,5.228,8.052,10.879,13.703,16.523,19.333,22.134,24.925,27.706,30.469,33.209,35.928,38.626,41.304,43.965,46.618,49.27,51.925,54.583,57.248,59.92,62.605,65.309,68.026,70.763,73.528,76.324,79.147,81.999,84.883,87.791,90.711,93.636,96.558,99.471,102.375,105.268,108.149,111.014,113.866,116.698,119.517,122.326,125.114,127.902,130.698,133.505,136.323,139.154,141.998,144.851,147.719,150.61,153.507,156.409,159.308,162.203,165.079,167.943,170.795,173.643,-183.515,-180.68,-177.848,-175.024,-172.206,-169.387,-166.573,-163.767,-160.972,-158.188,-155.413,-152.663,-149.934,-147.215,-144.501,-141.796,-139.096,-136.389,-133.685,-130.983,-128.28,-125.569,-122.856,-120.141,-117.416,-114.682,-111.927,-109.159,-106.364,-103.536,-100.672,-97.786,-94.882,-91.961,-89.034,-86.101,-83.17,-80.242,-77.31,-74.372,-71.44,-68.507,-65.571,-62.649,-59.734,-56.834,-53.944,-51.064,-48.188,-45.316,-42.449,-39.588,-36.733,-33.873,-31.014,-28.164,-25.316,-22.465,-19.619,-16.787,-13.96,-11.134,-8.305,-5.482,-2.661,0.161,2.987,5.807,8.632,11.46,14.288,17.116,19.936,22.75,25.555,28.346,31.123,33.881,36.621,39.342,42.043,44.727,47.402,50.077,52.751,55.424,58.104,60.786,63.472,66.161,68.863,71.585,74.335,77.109,79.906,82.73,85.584,88.463,91.351,94.246,97.142,100.038,102.923,105.804,108.682,111.551,114.409,117.257,120.093,122.915,125.719,128.525,131.337,134.162,136.994,139.84,142.704,145.585,148.486,151.397,154.323,157.243,160.151,163.044,165.909,168.759,171.593,174.42,-182.761,-179.951,-177.144,-174.342,-171.548,-168.761,-165.974,-163.193,-160.417,-157.646,-154.881,-152.134,-149.393,-146.659,-143.928,-141.201,-138.476,-135.755,-133.034,-130.314,-127.593,-124.865,-122.133,-119.398,-116.66,-113.907,-111.134,-108.346,-105.535,-102.69,-99.824,-96.94,-94.038,-91.125,-88.206,-85.291,-82.377,-79.458,-76.537,-73.612,-70.683,-67.756,-64.831,-61.914,-59.002,-56.098,-53.207,-50.318,-47.439,-44.562,-41.693,-38.831,-35.973,-33.112,-30.246,-27.388,-24.529,-21.667,-18.811,-15.965,-13.128,-10.297,-7.467,-4.641,-1.82,1.0,3.814,6.625,9.433,12.24,15.046,17.854,20.655,23.449,26.24,29.018,31.79,34.545,37.284,40.005,42.712,45.406,48.097,50.787,53.476,56.169,58.856,61.543,64.238,66.942,69.657,72.388,75.148,77.927,80.73,83.551,86.405,89.278,92.16,95.041,97.925,100.802,103.676,106.54,109.399,112.252,115.091,117.922,120.744,123.555,126.349,129.152,131.962,134.786,137.621,140.474,143.349,146.244,149.156,152.082,155.011,157.933,160.852,163.752,166.628,169.484,172.33,175.161,-182.027,-179.222,-176.43,-173.645,-170.875,-168.119,-165.373,-162.643,-159.927,-157.215,-154.517,-151.84,-149.182,-146.53,-143.886,-141.249,-138.617,-135.985,-133.354,-130.719,-128.082,-125.429,-122.765,-120.1,-117.43,-114.746,-112.038,-109.313,-106.573,-103.802,-101.001,-98.182,-95.342,-92.486,-89.618,-86.746,-83.868,-80.991,-78.117,-75.239,-72.361,-69.487,-66.618,-63.757,-60.907,-58.066,-55.238,-52.418,-49.608,-46.801,-44.004,-41.213,-38.425,-35.64,-32.849,-30.057,-27.263,-24.463,-21.661,-18.862,-16.066,-13.28,-10.501,-7.725,-4.952,-2.189,0.571,3.323,6.069,8.812,11.556,14.302,17.051,19.8,22.54,25.277,28.003,30.718,33.421,36.101,38.762,41.41,44.041,46.658,49.271,51.889,54.513,57.139,59.767,62.403,65.046,67.703,70.374,73.063,75.783,78.531,81.301,84.1,86.919,89.762,92.615,95.464,98.315,101.156,103.993,106.819,109.636,112.448,115.246,118.031,120.801,123.559,126.297,129.029,131.766,134.513,137.269,140.036,142.817,145.619,148.445,151.287,154.144,156.996,159.846,162.691,165.512,168.31,171.101,173.881,-183.344,-180.579,-177.823,-175.072,-172.323,-169.578,-166.836,-164.106,-161.382,-158.66,-155.937,-153.226,-150.532,-147.851,-145.175,-142.507,-139.852,-137.203,-134.558,-131.918,-129.274,-126.626,-123.974,-121.323,-118.671,-116.01,-113.332,-110.634,-107.922,-105.177,-102.396,-99.585,-96.751,-93.889,-91.013,-88.123,-85.229,-82.336,-79.441,-76.549,-73.654,-70.762,-67.872,-64.987,-62.107,-59.238,-56.383,-53.535,-50.704,-47.883,-45.072,-42.274,-39.488,-36.714,-33.942,-31.168,-28.392,-25.619,-22.839,-20.06,-17.284,-14.517,-11.755,-9.001,-6.244,-3.491,-0.743,2.009,4.762,7.521,10.282,13.053,15.825,18.596,21.359,24.116,26.861,29.6,32.325,35.031,37.72,40.391,43.048,45.686,48.308,50.923,53.533,56.144,58.756,61.362,63.972,66.591,69.223,71.875,74.55,77.256,79.996,82.757,85.55,88.368,91.21,94.05,96.894,99.746,102.601,105.451,108.293,111.133,113.968,116.782,119.578,122.36,125.131,127.88,130.627,133.377,136.143,138.912,141.7,144.503,147.324,150.165,153.02,155.877,158.727,161.575,164.396,167.193,169.965,172.729,175.48,-181.78,-179.046,-176.316,-173.584,-170.851,-168.122,-165.393,-162.669,-159.939,-157.208,-154.477,-151.76,-149.057,-146.36,-143.672,-140.992,-138.317,-135.647,-132.987,-130.328,-127.666,-124.997,-122.33,-119.662,-116.991,-114.307,-111.611,-108.899,-106.171,-103.408,-100.618,-97.809,-94.979,-92.135,-89.28,-86.418,-83.552,-80.684,-77.814,-74.943,-72.061,-69.176,-66.29,-63.403,-60.518,-57.648,-54.784,-51.933,-49.096,-46.272,-43.453,-40.645,-37.845,-35.053,-32.261,-29.467,-26.672,-23.877,-21.079,-18.285,-15.504,-12.738,-9.978,-7.228,-4.479,-1.738,1.002,3.739,6.476,9.22,11.964,14.712,17.463,20.213,22.96,25.701,28.438,31.167,33.888,36.594,39.292,41.974,44.637,47.283,49.916,52.542,55.163,57.783,60.405,63.024,65.645,68.282,70.938,73.614,76.316,79.043,81.794,84.567,87.353,90.155,92.965,95.766,98.574,101.38,104.184,106.979,109.759,112.538,115.301,118.048,120.786,123.511,126.223,128.923,131.628,134.341,137.074,139.82,142.584,145.367,148.17,150.99,153.827,156.663,159.495,162.321,165.128,167.911,170.674,173.422,-183.843,-181.123,-178.413,-175.708,-173.012,-170.319,-167.634,-164.956,-162.282,-159.611,-156.935,-154.26,-151.6,-148.946,-146.293,-143.643,-141.004,-138.364,-135.728,-133.095,-130.459,-127.812,-125.156,-122.495,-119.837,-117.172,-114.496,-111.808,-109.102,-106.384,-103.637,-100.861,-98.07,-95.262,-92.439,-89.605,-86.768,-83.931,-81.093,-78.259,-75.427,-72.588,-69.756,-66.924,-64.096,-61.272,-58.457,-55.646,-52.844,-50.051,-47.267,-44.487,-41.714,-38.949,-36.189,-33.424,-30.654,-27.879,-25.102,-22.323,-19.549,-16.782,-14.028,-11.282,-8.542,-5.805,-3.078,-0.363,2.348,5.055,7.755,10.45,13.134,15.814,18.485,21.145,23.794,26.439,29.058,31.663,34.25,36.817,39.369,41.897,44.406,46.897,49.376,51.849,54.317,56.788,59.264,61.748,64.24,66.743,69.262,71.805,74.369,76.96,79.577,82.218,84.88,87.567,90.277,93.002,95.727,98.452,101.184,103.913,106.641,109.357,112.062,114.751,117.424,120.081,122.725,125.355,127.973,130.58,133.194,135.818,138.455,141.106,143.772,146.46,149.167,151.895,154.638,157.386,160.136,162.882,165.617,168.331,171.027,173.702,-183.637,-180.994,-178.361,-175.738,-173.117,-170.5,-167.886,-165.279,-162.677,-160.081,-157.478,-154.871,-152.278,-149.7,-147.132,-144.574,-142.024,-139.482,-136.947,-134.415,-131.888,-129.358,-126.819,-124.269,-121.715,-119.158,-116.596,-114.019,-111.424,-108.813,-106.181,-103.516,-100.818,-98.1,-95.358,-92.607,-89.84,-87.07,-84.304,-81.543,-78.783,-76.027,-73.275,-70.526,-67.777,-65.031,-62.29,-59.555,-56.823,-54.099,-51.391,-48.702,-46.019,-43.349,-40.688,-38.038,-35.394,-32.752,-30.1,-27.444,-24.783,-22.116,-19.451,-16.788,-14.132,-11.482,-8.838,-6.193,-3.549,-0.909,1.73,4.37,7.011,9.654,12.3,14.945,17.599,20.254,22.901,25.538,28.17,30.789,33.402,36.004,38.591,41.16,43.71,46.237,48.748,51.249,53.741,56.231,58.721,61.214,63.707,66.205,68.714,71.24,73.785,76.356,78.949,81.562,84.198,86.853,89.534,92.241,94.961,97.681,100.405,103.136,105.867,108.583,111.28,113.963,116.628,119.275,121.906,124.518,127.122,129.703,132.283,134.864,137.455,140.053,142.656,145.266,147.884,150.514,153.157,155.807,158.456,161.097,163.727,166.338,168.923,171.488,174.036,-183.435,-180.916,-178.407,-175.903,-173.393,-170.884,-168.367,-165.851,-163.336,-160.819,-158.295,-155.768,-153.249,-150.744,-148.249,-145.757,-143.272,-140.799,-138.335,-135.87,-133.414,-130.962,-128.512,-126.053,-123.585,-121.12,-118.656,-116.185,-113.707,-111.211,-108.7,-106.17,-103.603,-101.003,-98.384,-95.747,-93.094,-90.427,-87.747,-85.068,-82.384,-79.703,-77.022,-74.342,-71.664,-68.985,-66.306,-63.627,-60.956,-58.305,-55.683,-53.097,-50.556,-48.069,-45.646,-43.294,-41.026,-38.849,-36.763,-34.773,-32.866,-31.039,-29.291,-27.616,-26.019,-24.482,-23.003,-21.581,-20.203,-18.873,-17.582,-16.329,-15.096,-13.883,-12.684,-11.491,-10.291,-9.073,-7.836,-6.58,-5.301,-4.003,-2.678,-1.328,0.055,1.469,2.907,4.343,5.731,7.032,8.204,9.237,10.13,10.892,11.504,11.971,12.306,12.513,12.62,12.61,12.522,12.427,12.331,12.207,12.04,11.83,11.587,11.321,11.052,10.807,10.595,10.417,10.271,10.168,10.095,10.05,10.01,9.993,9.991,9.998,10.006,10.003,9.992,9.99,10.001,10.018,10.035,10.038,10.036,10.031,10.036,10.039,10.036,10.034,10.034,10.034
-3.864,-3.774,-3.617,-3.478,-3.234,-2.865,-2.307,-1.512,-0.473,0.864,2.506,4.44,7.728,9.19,13.206,14.975,19.555,21.567,25.078,28.719,32.435,36.216,40.058,45.4,47.754,51.566,56.859,59.174,62.914,66.602,70.253,73.856,77.43,80.946,84.392,87.774,91.073,94.313,97.488,100.594,103.623,106.576,109.437,112.251,114.983,117.665,120.308,122.91,125.465,128.031,130.59,133.156,135.73,138.32,141.959,143.578,146.213,148.88,151.56,155.328,157.009,159.717,162.461,165.209,167.964,170.701,174.508,-183.795,-179.982,-178.283,-175.518,-172.741,-169.954,-167.161,-164.354,-161.563,-157.689,-155.964,-152.105,-150.388,-147.624,-144.877,-142.089,-139.319,-135.481,-133.771,-131.004,-128.228,-125.447,-122.651,-119.867,-115.994,-113.193,-111.465,-107.563,-104.711,-101.827,-98.922,-96.007,-93.08,-90.145,-88.336,-85.413,-82.48,-79.557,-76.638,-73.724,-70.803,-66.779,-64.993,-62.103,-59.211,-55.236,-53.467,-50.61,-47.738,-43.777,-42.02,-39.16,-36.289,-32.323,-30.563,-27.7,-24.848,-20.894,-18.055,-15.213,-12.375,-9.535,-6.698,-3.863,-2.118,1.795,4.615,7.431,9.165,11.977,14.795,18.668,20.393,24.244,25.959,28.716,31.46,35.213,36.886,40.589,43.256,45.916,47.559,51.236,52.878,56.592,58.245,60.947,63.669,66.407,69.142,71.904,74.711,77.524,80.359,83.228,86.116,90.151,91.941,95.991,98.903,100.696,103.589,106.464,109.318,113.248,114.991,118.867,121.65,123.364,127.203,128.907,132.794,135.617,137.352,141.314,143.072,147.063,148.836,151.738,154.662,158.692,160.481,163.383,166.272,169.139,171.996,174.858,-182.277,-178.395,-176.655,-173.853,-171.041,-168.246,-165.454,-162.661,-159.89,-157.132,-154.381,-151.636,-148.942,-146.26,-143.577,-139.86,-138.205,-135.524,-131.781,-130.126,-127.41,-123.62,-120.879,-118.131,-116.44,-112.592,-109.801,-106.985,-105.254,-101.257,-99.484,-95.444,-93.652,-90.717,-87.772,-84.837,-81.889,-78.959,-76.041,-73.108,-70.2,-66.146,-64.354,-61.46,-57.466,-54.593,-51.728,-48.868,-47.109,-44.254,-41.408,-38.553,-35.706,-32.859,-29.996,-27.147,-24.298,-20.336,-18.579,-15.737,-12.889,-10.039,-7.191,-3.258,-1.508,1.324,4.154,8.065,9.805,12.627,15.458,19.346,21.073,24.938,26.656,30.482,32.179,35.941,37.618,40.295,42.966,46.631,48.266,51.938,53.577,56.23,59.933,61.584,64.264,68.039,69.71,73.541,75.258,79.16,80.9,83.765,86.674,90.724,92.521,96.571,99.484,101.277,104.17,107.054,109.934,113.879,116.711,118.46,121.254,125.127,126.844,130.711,132.433,136.336,138.073,140.902,143.758,147.732,150.623,152.406,155.301,159.321,161.104,163.992,166.864,169.713,172.559,175.402,-181.756,-177.835,-176.092,-173.278,-170.456,-166.56,-164.821,-162.027,-159.246,-155.4,-153.693,-150.963,-148.236,-145.527,-142.826,-140.119,-137.417,-133.672,-132.004,-128.267,-126.6,-123.884,-121.18,-118.459,-115.726,-111.914,-110.218,-107.447,-104.641,-101.782,-98.897,-95.995,-93.08,-89.021,-87.22,-84.286,-81.366,-78.43,-75.495,-72.553,-69.637,-65.558,-62.636,-59.721,-57.924,-53.931,-52.15,-49.28,-46.404,-43.535,-39.575,-37.818,-34.963,-32.101,-28.151,-25.303,-23.55,-20.692,-17.866,-15.031,-12.216,-9.39,-6.562,-3.733,-0.923,1.908,4.737,7.556,10.385,13.208,16.04,18.866,21.685,25.568,27.295,30.076,32.842,35.589,38.322,41.026,43.719,47.415,49.066,51.734,54.412,58.117,59.77,63.485,65.142,67.83,70.54,73.276,76.042,79.919,81.644,84.473,88.476,90.248,93.14,96.057,98.937,101.834,104.71,107.586,110.465,114.422,116.184,119.021,121.849,124.66,127.462,131.35,133.082,135.91,138.743,141.603,144.482,147.366,150.285,154.336,156.135,160.164,161.951,165.922,167.684,171.606,173.349,-183.827,-181.016,-177.131,-175.407,-172.604,-168.748,-165.961,-164.243,-161.469,-158.71,-155.925,-153.162,-150.431,-147.696,-144.961,-142.233,-139.519,-136.796,-133.021,-131.344,-127.58,-125.904,-123.18,-120.436,-116.647,-114.959,-112.197,-109.419,-105.522,-103.79,-99.811,-98.047,-95.16,-92.247,-88.193,-86.397,-82.364,-80.57,-77.656,-74.726,-71.811,-68.841,-65.947,-63.017,-60.111,-57.2,-54.307,-51.422,-48.533,-45.655,-42.777,-39.915,-37.059,-34.209,-30.233,-28.469,-25.621,-22.754,-18.798,-17.042,-13.115,-11.369,-8.54,-5.711,-2.887,-0.071,2.742,5.554,8.364,11.174,15.059,16.786,19.582,22.393,26.253,27.973,30.741,33.509,36.256,38.983,41.697,44.393,48.11,49.769,52.46,55.145,58.869,60.527,64.251,65.908,69.67,71.346,74.081,76.854,79.654,82.454,85.301,88.164,91.058,93.935,96.818,99.714,102.583,105.455,109.412,111.17,115.104,116.854,119.671,122.494,125.298,128.078,130.891,133.705,137.634,139.382,143.362,145.135,148.03,150.959,153.897,156.828,160.865,162.658,165.542,168.409,171.254,174.092,-183.092,-180.292,-176.417,-174.697,-170.862,-169.157,-166.415,-163.667,-160.954,-158.246,-155.53,-152.843,-149.169,-147.524,-143.873,-142.243,-138.604,-136.98,-133.341,-131.716,-129.082,-126.441,-123.783,-121.109,-117.417,-115.769,-113.082,-110.361,-107.622,-104.875,-100.988,-99.263,-95.329,-93.581,-89.605,-87.841,-84.969,-82.089,-78.104,-76.33,-73.457,-70.582,-67.71,-64.852,-61.994,-59.141,-55.225,-53.482,-49.595,-47.864,-43.991,-42.269,-38.412,-36.693,-33.917,-31.116,-27.25,-25.534,-22.726,-19.924,-17.135,-14.332,-10.488,-8.775,-6.001,-2.176,-0.478,2.279,5.032,7.775,11.569,14.315,16.006,18.751,22.553,24.241,26.971,29.692,33.434,35.104,38.775,40.414,44.054,45.678,49.284,50.896,53.51,56.142,59.78,61.401,64.04,66.686,69.357,72.035,74.73,77.467,80.236,83.016,86.932,89.775,91.524,94.378,97.226,100.071,102.917,105.749,108.567,111.375,114.186,116.976,119.758,122.509,125.269,127.993,130.726,133.463,136.221,138.979,141.75,144.538,147.356,150.195,154.157,155.917,158.758,161.609,164.449,167.263,170.043,172.819,-183.331,-181.621,-177.81,-176.11,-172.31,-170.614,-166.823,-165.132,-162.415,-159.689,-156.972,-154.245,-151.546,-148.869,-146.193,-143.518,-139.839,-138.203,-134.545,-132.915,-129.261,-127.63,-124.983,-122.327,-118.658,-117.023,-113.319,-111.665,-108.959,-106.244,-103.471,-100.669,-97.846,-93.876,-92.116,-89.231,-85.216,-83.436,-80.546,-76.536,-73.641,-71.858,-68.975,-66.085,-63.205,-60.307,-57.466,-54.614,-51.776,-48.958,-46.137,-43.342,-40.538,-37.767,-34.999,-32.226,-28.379,-26.669,-22.826,-21.113,-18.342,-15.564,-11.742,-10.042,-6.231,-4.533,-0.73,0.97,3.718,6.473,9.229,11.994,14.766,17.545,20.308,23.069,25.821,28.574,31.295,34.014,37.733,39.387,42.048,44.695,47.315,49.936,53.546,56.157,57.77,60.378,63.985,65.602,68.217,70.862,73.518,76.212,80.009,81.696,84.466,87.284,90.118,92.972,95.801,98.657,101.509,104.364,107.203,110.057,112.888,115.724,119.591,121.309,125.144,126.852,129.584,132.332,135.084,137.854,141.713,143.43,147.337,149.077,151.917,154.776,158.74,160.49,163.336,166.141,169.978,171.685,174.437,-182.814,-179.033,-177.352,-173.571,-171.891,-168.109,-166.427,-162.656,-160.978,-158.251,-155.514,-152.786,-150.074,-146.347,-144.684,-140.979,-138.304,-136.654,-133.994,-131.338,-128.683,-126.011,-123.344,-120.677,-118.003,-114.294,-112.639,-109.939,-107.224,-103.395,-101.694,-98.892,-96.066,-93.229,-90.379,-87.523,-84.651,-80.671,-78.907,-74.93,-73.163,-69.163,-67.386,-63.39,-61.616,-57.635,-54.771,-53.014,-50.169,-47.344,-44.531,-41.707,-37.832,-35.04,-33.321,-29.454,-27.732,-24.94,-22.146,-18.272,-16.549,-12.725,-11.022,-7.215,-5.524,-2.777,-0.038,2.702,5.438,9.233,10.924,13.666,16.418,20.226,21.922,24.656,27.398,31.18,33.901,35.582,38.279,41.987,43.642,46.285,48.92,52.555,54.174,56.788,59.408,62.034,64.648,67.277,69.903,73.627,75.279,77.989,80.733,83.501,86.288,89.075,91.879,94.702,97.495,100.311,103.116,105.92,108.708,111.48,114.25,117.011,119.738,122.483,125.193,128.936,130.599,134.354,136.029,139.833,141.528,144.296,147.089,151.003,152.74,155.583,159.508,161.257,164.073,167.924,169.637,172.388,175.124,-182.146,-179.433,-176.735,-174.039,-171.342,-168.647,-164.943,-163.294,-160.63,-157.967,-155.28,-152.598,-149.951,-147.273,-144.65,-142.005,-139.374,-136.728,-134.094,-131.469,-128.822,-126.183,-123.508,-120.854,-118.189,-115.525,-111.795,-110.137,-106.371,-103.624,-101.934,-99.144,-96.337,-93.524,-89.592,-87.846,-85.011,-82.176,-79.328,-76.509,-73.675,-70.836,-66.911,-65.166,-62.348,-59.523,-55.633,-53.905,-51.109,-48.326,-44.474,-42.744,-38.936,-37.236,-34.473,-31.721,-28.938,-26.169,-23.381,-20.606,-16.769,-15.068,-11.269,-9.58,-5.792,-4.108,-0.35,1.324,4.03,6.731,9.428,12.12,14.799,17.471,20.134,22.796,26.452,28.082,30.679,33.28,35.848,38.408,41.91,44.419,46.91,48.444,50.918,53.384,55.853,58.326,60.8,63.296,65.786,68.304,71.818,73.382,76.973,79.59,81.207,83.858,86.549,89.227,91.955,94.692,97.413,100.135,102.877,105.601,109.37,111.042,114.764,116.42,120.094,121.724,124.358,126.986,129.589,132.193,134.813,137.448,141.119,142.755,146.473,148.127,151.908,153.59,156.335,159.09,162.895,164.586,168.344,170.01,173.715,175.358,-180.981,-179.353,-175.725,-174.111,-171.49,-168.88,-165.266,-163.66,-161.059,-158.47,-155.866,-153.267,-150.671,-148.1,-145.54,-142.011,-140.441,-137.903,-135.376,-132.853,-129.345,-127.782,-125.243,-122.686,-119.145,-117.566,-115.004,-112.417,-108.8,-107.19,-103.503,-100.805,-99.143,-96.414,-93.666,-90.906,-88.127,-85.357,-82.588,-79.839,-77.048,-74.32,-70.513,-68.818,-65.018,-62.277,-60.591,-57.858,-55.127,-52.413,-49.717,-47.033,-44.356,-40.675,-39.034,-36.401,-33.757,-30.087,-28.454,-24.77,-23.127,-20.467,-17.794,-15.14,-12.488,-9.839,-6.18,-4.548,-0.896,0.731,4.383,6.008,8.643,11.294,13.942,16.588,20.267,21.9,25.551,27.175,29.801,32.411,35.022,37.622,41.173,42.761,46.25,47.813,50.305,52.805,55.293,57.781,61.227,62.766,65.254,67.752,71.253,72.811,76.369,77.951,81.575,83.188,85.829,88.501,92.254,93.923,96.646,99.364,102.093,104.82,107.555,110.236,113.976,115.629,118.282,120.912,124.531,126.143,128.734,131.294,133.884,136.459,139.062,141.662,145.279,146.888,150.527,152.15,155.82,157.45,161.11,162.737,166.351,168.936,171.501,173.082,-183.422,-180.903,-178.394,-176.847,-173.38,-171.831,-169.33,-166.805,-164.287,-161.772,-159.254,-156.727,-153.236,-150.731,-149.179,-146.703,-143.259,-141.728,-138.322,-136.802,-133.401,-131.884,-128.499,-126.983,-124.528,-122.052,-118.643,-117.124,-113.694,-112.166,-109.662,-107.143,-104.6,-102.009,-99.389,-96.761,-94.114,-91.449,-88.774,-86.085,-83.408,-80.724,-78.044,-75.369,-71.651,-70.01,-67.335,-64.659,-61.985,-59.314,-56.694,-54.076,-51.52,-49.008,-46.542,-44.161,-41.013,-39.632,-36.75,-35.478,-32.853,-31.687,-29.278,-28.207,-26.578,-25.024,-23.532,-22.079,-20.19,-19.338,-18.038,-16.771,-15.083,-14.319,-13.113,-11.926,-10.741,-9.535,-8.309,-7.071,-5.818,-3.99,-3.212,-1.874,0.068,1.482,2.326,3.775,5.744,6.569,7.816,8.906,9.861,10.667,11.517,11.873,12.246,12.503,12.633,12.623,12.605,12.48,12.344,12.286,12.145,11.952,11.6,11.453,11.065,10.905,10.675,10.482,10.325,10.199,10.108,10.066,10.023,9.999,9.996,10.002,10.019,10.023,10.013,9.998,10.014,10.019,10.048,10.057,10.053,10.047,10.041,10.052,10.049,10.046,10.045,10.047,10.047,10.043,10.047,10.046,10.046,10.046,10.05,10.044,10.044,10.045,10.042,10.043,10.042,10.04,10.039,10.039,10.04,10.04,10.037,10.036,10.038,10.038,10.032,10.035,10.031
0.059,0.117,0.232,0.38,0.528,0.896,1.264,1.921,2.574,3.709,4.838,6.536,8.234,10.507,12.778,15.543,18.303,21.496,24.71,28.156,31.65,35.346,39.025,42.773,46.51,50.292,54.05,57.767,61.485,65.12,68.732,72.364,75.884,79.304,82.727,86.043,89.356,92.547,95.729,98.792,101.812,104.728,107.645,110.433,113.196,115.871,118.535,121.106,123.687,126.216,128.741,131.257,133.696,136.226,138.753,141.321,143.827,146.424,149.009,151.573,154.205,156.846,159.459,162.129,164.789,167.413,170.073,172.748,175.383,178.06,-179.284,-176.6,-173.944,-171.243,-168.551,-165.897,-163.262,-160.554,-157.911,-155.171,-152.463,-149.744,-147.009,-144.301,-141.593,-138.846,-136.129,-133.376,-130.673,-127.911,-125.146,-122.387,-119.646,-116.876,-114.183,-111.427,-108.753,-106.05,-103.27,-100.478,-97.733,-94.884,-92.098,-89.248,-86.439,-83.633,-80.791,-78.015,-75.191,-72.363,-69.589,-66.756,-63.96,-61.222,-58.408,-55.645,-52.812,-49.996,-47.163,-44.354,-41.558,-38.748,-35.96,-33.139,-30.323,-27.557,-24.768,-21.995,-19.186,-16.359,-13.609,-10.83,-8.155,-5.413,-2.683,0.032,2.792,5.551,8.269,10.981,13.664,16.379,19.053,21.761,24.479,27.134,29.82,32.448,35.103,37.775,40.455,43.112,45.758,48.491,51.171,53.864,56.484,59.199,61.961,64.671,67.48,70.433,73.169,76.076,79.016,81.842,85.083,87.913,91.083,94.17,96.994,99.981,102.944,105.699,108.668,111.439,114.308,117.116,119.824,122.613,125.38,128.126,130.929,133.699,136.51,139.355,142.151,145.04,147.89,150.724,153.574,156.419,159.242,162.097,164.885,167.714,170.501,173.274,176.038,178.777,-178.498,-175.767,-173.056,-170.332,-167.596,-164.914,-162.198,-159.533,-156.864,-154.16,-151.503,-148.831,-146.161,-143.492,-140.831,-138.151,-135.447,-132.726,-129.999,-127.256,-124.515,-121.761,-118.982,-116.24,-113.49,-110.712,-107.929,-105.054,-102.196,-99.368,-96.514,-93.644,-90.766,-87.866,-85.026,-82.18,-79.322,-76.497,-73.639,-70.813,-67.964,-65.108,-62.295,-59.448,-56.62,-53.832,-51.013,-48.241,-45.491,-42.666,-39.896,-37.075,-34.266,-31.477,-28.671,-25.884,-23.063,-20.237,-17.468,-14.673,-11.881,-9.123,-6.395,-3.66,-0.937,1.795,4.518,7.25,9.97,12.681,15.472,18.173,20.895,23.635,26.319,28.994,31.66,34.303,36.936,39.566,42.189,44.852,47.51,50.183,52.877,55.572,58.249,60.954,63.649,66.357,69.094,71.863,74.798,77.643,80.509,83.363,86.227,89.075,91.898,94.641,97.497,100.274,102.966,105.744,108.474,111.118,113.843,116.538,119.334,122.085,124.877,127.639,130.492,133.341,136.138,138.936,141.801,144.627,147.464,150.278,153.111,155.949,158.721,161.543,164.283,167.023,169.764,172.514,175.26,177.994,-179.284,-176.543,-173.844,-171.134,-168.426,-165.735,-163.091,-160.429,-157.763,-155.089,-152.429,-149.747,-147.071,-144.381,-141.696,-139.028,-136.331,-133.614,-130.916,-128.198,-125.446,-122.714,-119.977,-117.226,-114.448,-111.618,-108.802,-105.973,-103.08,-100.222,-97.354,-94.487,-91.636,-88.785,-85.876,-83.021,-80.141,-77.298,-74.51,-71.643,-68.818,-66.018,-63.156,-60.352,-57.596,-54.806,-52.014,-49.21,-46.439,-43.616,-40.809,-38.033,-35.322,-32.543,-29.793,-27.06,-24.32,-21.67,-18.939,-16.197,-13.533,-10.792,-8.082,-5.369,-2.643,0.106,2.811,5.541,8.239,10.965,13.682,16.365,19.067,21.776,24.453,27.1,29.789,32.431,35.06,37.652,40.306,42.983,45.629,48.315,50.99,53.681,56.341,59.025,61.739,64.51,67.182,70.0,72.819,75.639,78.362,81.125,83.94,86.695,89.438,92.229,94.976,97.761,100.517,103.262,106.016,108.755,111.441,114.218,116.925,119.703,122.458,125.299,128.104,130.924,133.745,136.586,139.403,142.21,145.011,147.772,150.53,153.303,155.982,158.729,161.446,164.158,166.825,169.558,172.247,174.965,177.656,-179.652,-176.975,-174.279,-171.603,-168.926,-166.252,-163.551,-160.862,-158.163,-155.482,-152.792,-150.105,-147.407,-144.714,-141.997,-139.329,-136.589,-133.858,-131.139,-128.394,-125.654,-122.863,-120.119,-117.313,-114.505,-111.673,-108.784,-105.85,-103.018,-100.242,-97.475,-94.637,-91.818,-88.926,-86.071,-83.231,-80.375,-77.598,-74.742,-71.921,-69.068,-66.172,-63.364,-60.599,-57.813,-55.003,-52.227,-49.456,-46.686,-43.909,-41.123,-38.348,-35.571,-32.815,-30.077,-27.346,-24.592,-21.874,-19.147,-16.456,-13.741,-11.036,-8.315,-5.53,-2.822,-0.121,2.591,5.377,8.138,10.831,13.625,16.373,19.051,21.79,24.473,27.13,29.796,32.479,35.165,37.79,40.483,43.162,45.861,48.481,51.217,53.933,56.763,59.592,62.356,65.155,67.959,70.786,73.636,76.436,79.463,82.416,85.183,88.005,90.777,93.601,96.436,99.179,101.982,104.753,107.544,110.344,113.145,115.95,118.739,121.564,124.338,127.051,129.91,132.734,135.584,138.443,141.199,143.959,146.439,148.926,151.622,154.254,156.941,159.688,162.366,165.02,167.972,170.601,173.239,175.802,178.426,-178.977,-176.586,-173.994,-171.393,-168.584,-165.977,-163.361,-160.728,-157.987,-155.359,-152.721,-150.09,-147.427,-144.752,-142.1,-139.412,-136.725,-133.921,-131.203,-128.51,-125.772,-122.994,-120.382,-117.598,-115.07,-112.469,-109.687,-106.81,-104.065,-101.283,-98.468,-95.686,-92.916,-90.138,-87.371,-84.687,-81.914,-79.17,-76.208,-73.48,-70.865,-67.981,-65.268,-62.146,-59.243,-56.512,-53.499,-50.765,-48.031,-45.339,-42.631,-39.935,-37.173,-34.5,-31.839,-29.175,-26.527,-24.038,-21.389,-18.741,-16.261,-13.61,-10.969,-8.316,-5.839,-3.198,-0.569,1.889,4.509,7.129,9.764,12.362,14.957,17.493,20.084,22.702,25.245,27.882,30.516,33.158,35.758,38.408,41.059,43.638,46.35,49.098,51.8,54.543,57.463,60.119,62.891,65.614,68.564,71.306,74.136,76.877,79.691,82.456,85.156,88.048,91.103,93.79,96.704,99.397,102.084,104.963,107.663,110.557,113.334,116.075,118.941,121.724,124.947,128.052,130.817,133.655,136.516,139.243,142.03,144.698,147.581,150.256,152.915,155.702,158.355,161.001,163.642,166.29,168.914,171.645,174.25,176.874,179.615,-177.759,-175.141,-172.499,-169.917,-167.292,-164.665,-162.112,-159.478,-156.841,-154.155,-151.516,-148.868,-146.374,-143.71,-140.981,-138.523,-135.796,-133.007,-130.245,-127.356,-124.6,-121.794,-119.025,-116.079,-113.27,-110.374,-107.559,-104.599,-101.8,-99.005,-96.401,-93.545,-90.754,-87.933,-85.167,-82.232,-79.509,-76.793,-74.06,-71.364,-68.667,-65.943,-63.249,-60.556,-57.72,-55.016,-52.192,-49.29,-46.591,-43.878,-41.194,-38.525,-35.908,-33.24,-30.569,-27.77,-25.092,-22.419,-19.74,-17.018,-14.359,-11.698,-8.907,-6.251,-3.609,-0.977,1.677,4.298,6.837,9.44,12.053,14.607,17.201,19.791,22.39,25.001,27.613,30.211,32.994,35.616,38.283,40.928,43.65,46.349,49.107,51.85,54.587,57.439,60.217,63.053,65.825,68.605,71.627,74.379,77.344,80.118,82.826,85.516,88.221,90.81,93.557,96.25,98.913,101.585,104.326,107.085,109.861,112.618,115.408,118.185,120.932,123.73,126.441,129.142,131.828,134.506,137.191,139.848,142.498,145.145,147.794,150.471,153.102,155.74,158.362,161.005,163.642,166.203,168.846,171.479,174.124,176.704,179.36,-177.993,-175.333,-172.693,-170.051,-167.568,-164.933,-162.296,-159.665,-157.018,-154.345,-151.715,-149.017,-146.327,-143.587,-140.855,-138.155,-135.405,-132.628,-129.882,-127.085,-124.333,-121.532,-118.757,-115.921,-113.117,-110.297,-107.533,-104.72,-101.912,-99.114,-96.371,-93.599,-90.831,-88.16,-85.458,-82.741,-79.977,-77.258,-74.482,-71.588,-68.883,-66.143,-63.404,-60.674,-58.002,-55.32,-52.642,-49.876,-47.222,-44.57,-41.918,-39.264,-36.626,-33.973,-31.335,-28.676,-26.019,-23.316,-20.656,-17.991,-15.247,-12.585,-9.935,-7.241,-4.591,-1.948,0.653,3.294,5.9,8.505,11.115,13.717,16.312,18.946,21.532,24.178,26.844,29.496,32.149,34.855,37.541,40.238,42.918,45.649,48.307,51.065,53.81,56.606,59.32,61.955,64.653,67.339,70.019,72.702,75.365,77.963,80.612,83.273,85.934,88.622,91.305,94.002,96.683,99.353,102.075,104.806,107.513,110.275,112.981,115.693,118.405,121.078,123.759,126.366,129.0,131.643,134.317,136.929,139.543,142.129,144.716,147.312,149.914,152.498,155.092,157.675,160.255,162.911,165.507,168.156,170.771,173.404,176.046,178.687,-178.68,-176.057,-173.413,-170.765,-168.015,-165.362,-162.714,-160.039,-157.369,-154.657,-151.959,-149.159,-146.432,-143.699,-140.929,-138.165,-135.461,-132.698,-129.93,-127.167,-124.447,-121.686,-119.018,-116.276,-113.589,-110.917,-108.18,-105.441,-102.807,-100.063,-97.337,-94.67,-91.943,-89.196,-86.516,-83.855,-81.16,-78.456,-75.744,-73.037,-70.3,-67.795,-65.102,-62.441,-59.758,-57.092,-54.464,-51.846,-49.239,-46.532,-43.936,-41.338,-38.755,-36.181,-33.58,-31.017,-28.479,-25.947,-23.431,-20.906,-18.494,-15.983,-13.481,-10.985,-8.47,-6.001,-3.537,-1.14,1.319,3.795,6.301,8.782,11.254,13.666,16.162,18.704,21.361,23.904,26.475,29.091,31.83,34.444,37.088,39.833,42.477,45.137,47.929,50.575,53.203,55.851,58.463,61.087,63.808,66.386,68.949,71.504,74.092,76.662,79.23,82.055,84.635,87.253,90.007,92.667,95.325,98.013,100.692,103.377,106.209,108.865,111.518,114.135,116.815,119.392,121.963,124.592,127.135,129.688,132.222,134.761,137.279,139.811,142.324,144.836,147.391,149.9,152.401,154.91,157.402,159.926,162.441,165.04,167.563,170.087,172.625,175.148,177.683,-179.774,-177.244,-174.709,-172.174,-169.589,-167.014,-164.426,-161.864,-159.258,-156.603,-153.925,-151.255,-148.559,-145.799,-143.106,-140.413,-137.786,-135.112,-132.431,-129.779,-127.113,-124.45,-121.801,-119.275,-116.626,-113.982,-111.319,-108.686,-106.05,-103.403,-100.803,-98.21,-95.678,-93.093,-90.512,-87.887,-85.285,-82.692,-80.097,-77.542,-74.943,-72.354,-69.836,-67.26,-64.691,-62.141,-59.568,-57.008,-54.461,-51.908,-49.344,-46.85,-44.293,-41.734,-39.17,-36.658,-34.108,-31.569,-28.993,-26.457,-23.916,-21.336,-18.806,-16.292,-13.769,-11.28,-8.788,-6.321,-3.844,-1.371,1.108,3.503,5.982,8.455,11.0,13.508,16.081,18.725,21.29,23.876,26.427,29.055,31.707,34.476,37.128,39.782,42.444,45.068,47.717,50.327,52.835,55.415,57.961,60.43,62.982,65.498,68.077,70.602,73.137,75.664,78.143,80.684,83.243,85.7,88.262,90.828,93.342,95.914,98.475,101.214,103.726,106.23,108.656,111.128,113.572,116.171,118.606,121.036,123.474,125.784,128.22,130.653,133.157,135.586,138.034,140.527,142.961,145.384,147.907,150.334,152.774,155.208,157.671,160.095,162.531,165.0,167.447,169.89,172.311,174.758,177.207,179.591,-177.932,-175.459,-172.959,-170.455,-167.939,-165.441,-162.867,-160.283,-157.687,-155.083,-152.467,-149.864,-147.106,-144.493,-141.879,-139.173,-136.57,-133.965,-131.299,-128.714,-126.125,-123.521,-121.06,-118.604,-116.252,-113.785,-111.581,-109.384,-107.209,-105.188,-103.337,-101.449,-99.75,-98.054,-96.261,-94.701,-93.249,-91.759,-90.409,-89.062,-87.782,-86.385,-85.11,-83.893,-82.671,-81.374,-80.183,-78.99,-77.776,-76.566,-75.24,-73.99,-72.741,-71.457,-70.169,-68.736,-67.376,-66.011,-64.683,-63.409,-62.305,-61.203,-60.335,-59.501,-58.633,-58.033,-57.431,-57.1,-56.768,-56.665,-56.703,-56.741,-56.78,-56.887,-56.994,-57.176,-57.358,-57.581,-57.83,-58.078,-58.328,-58.523,-58.72,-58.869,-58.936,-59.003,-59.043,-59.084,-59.086,-59.088,-59.084,-59.08,-59.076,-59.076,-59.076,-59.061,-59.051,-59.041,-59.041,-59.041,-59.041,-59.041,-59.041,-59.041,-59.041,-59.041,-59.041,-59.041,-59.041,-59.041,-59.041,-59.041,-59.041,-59.041,-59.041,-59.041,-59.041,-59.041,-59.041,-59.041,-59.041,-59.041,-59.041,-59.041,-59.041,-59.041,-59.041,-59.041,-59.041,-59.041,-59.041,-59.041,-59.041,-59.041,-59.041,-59.041,-59.041,-59.041,-59.041,-59.041,-59.041,-59.041,-59.041,-59.041,-59.041,-59.041,-59.041,-59.041,-59.041,-59.041,-59.041,-59.041,-59.041,-59.041,-59.041,-59.041,-59.041,-59.041,-59.041,-59.041,-59.041,-59.041,-59.041,-59.041,-59.041,-59.041,-59.041,-59.041,-59.041,-59.041,-59.041,-59.041,-59.041,-59.041,-59.041,-59.041,-59.041,-59.041,-59.041,-59.041,-59.041,-59.041,-59.041,-59.041,-59.041,-59.041,-59.041,-59.041,-59.041,-59.041,-59.041,-59.041,-59.041,-59.041,-59.041,-59.041,-59.041,-59.041,-59.041,-59.041,-59.041,-59.041,-59.041,-59.041,-59.041,-59.041,-59.041,-59.041,-59.041,-59.041,-59.041,-59.041,-59.041,-59.041,-59.041,-59.041,-59.041,-59.041
0.013,0.076,0.126,0.239,0.403,0.643,1.007,1.537,2.306,3.287,4.487,6.022,7.802,9.929,12.382,15.059,18.01,21.204,24.53,27.957,31.508,35.195,38.952,42.768,46.605,50.414,54.266,58.049,61.813,65.511,69.186,72.783,76.378,79.902,83.413,86.862,90.185,93.467,96.709,99.874,102.951,105.958,108.873,111.76,114.554,117.294,119.982,122.578,125.198,127.779,130.303,132.875,135.42,137.96,140.543,143.137,145.748,148.354,150.985,153.658,156.309,159.004,161.71,164.409,167.14,169.869,172.609,175.333,178.003,-179.284,-176.535,-173.807,-171.066,-168.329,-165.578,-162.793,-159.968,-157.169,-154.367,-151.58,-148.8,-146.062,-143.328,-140.584,-137.846,-135.11,-132.38,-129.657,-126.907,-124.147,-121.392,-118.625,-115.831,-113.085,-110.276,-107.486,-104.66,-101.785,-98.891,-96.002,-93.119,-90.221,-87.281,-84.349,-81.437,-78.545,-75.678,-72.779,-69.891,-67.036,-64.136,-61.267,-58.376,-55.56,-52.729,-49.874,-47.049,-44.223,-41.386,-38.536,-35.699,-32.915,-30.087,-27.224,-24.367,-21.551,-18.713,-15.94,-13.095,-10.34,-7.554,-4.747,-1.983,0.829,3.631,6.423,9.213,12.019,14.788,17.567,20.306,23.032,25.793,28.504,31.224,33.921,36.601,39.281,41.918,44.557,47.206,49.854,52.514,55.184,57.869,60.55,63.273,65.968,68.692,71.406,74.197,76.95,79.765,82.599,85.424,88.305,91.198,94.085,96.999,99.861,102.759,105.612,108.483,111.335,114.145,116.9,119.677,122.451,125.243,128.011,130.774,133.598,136.422,139.209,142.044,144.868,147.71,150.592,153.42,156.275,159.154,162.053,164.904,167.782,170.668,173.512,176.386,-180.79,-177.992,-175.212,-172.435,-169.619,-166.894,-164.128,-161.346,-158.581,-155.856,-153.106,-150.442,-147.807,-145.098,-142.419,-139.741,-137.14,-134.476,-131.804,-129.09,-126.397,-123.689,-120.969,-118.208,-115.552,-112.795,-110.134,-107.336,-104.575,-101.804,-98.925,-96.056,-93.162,-90.248,-87.387,-84.473,-81.593,-78.738,-75.858,-72.999,-70.162,-67.251,-64.46,-61.559,-58.785,-56.065,-53.224,-50.48,-47.756,-44.925,-42.146,-39.309,-36.486,-33.745,-30.922,-28.128,-25.325,-22.461,-19.685,-16.848,-14.12,-11.335,-8.518,-5.757,-2.976,-0.152,2.635,5.422,8.174,10.975,13.763,16.516,19.246,22.021,24.745,27.48,30.154,32.874,35.553,38.191,40.824,43.476,46.083,48.725,51.396,54.056,56.723,59.414,62.076,64.775,67.492,70.256,72.979,75.774,78.615,81.46,84.353,87.248,90.068,92.993,95.852,98.681,101.563,104.362,107.077,109.907,112.609,115.398,118.155,120.848,123.633,126.393,129.151,131.963,134.683,137.531,140.349,143.186,146.039,148.886,151.711,154.586,157.426,160.276,163.103,165.915,168.731,171.548,174.433,-182.749,-179.945,-177.142,-174.275,-171.437,-168.633,-165.798,-162.91,-160.151,-157.402,-154.71,-152.006,-149.236,-146.545,-143.84,-141.133,-138.449,-135.805,-133.091,-130.399,-127.657,-124.952,-122.205,-119.477,-116.75,-113.987,-111.185,-108.387,-105.51,-102.632,-99.732,-96.837,-93.938,-91.047,-88.141,-85.221,-82.327,-79.421,-76.541,-73.648,-70.724,-67.861,-64.961,-62.053,-59.175,-56.318,-53.49,-50.641,-47.805,-45.036,-42.184,-39.377,-36.538,-33.723,-30.892,-28.086,-25.237,-22.444,-19.609,-16.844,-14.047,-11.244,-8.473,-5.694,-2.913,-0.132,2.669,5.459,8.241,11.046,13.838,16.579,19.379,22.11,24.871,27.556,30.239,32.925,35.607,38.263,40.925,43.515,46.163,48.818,51.469,54.142,56.814,59.489,62.153,64.89,67.602,70.352,73.161,75.967,78.799,81.616,84.479,87.307,90.177,93.132,96.128,98.972,101.977,104.94,107.766,110.756,113.565,116.581,119.476,122.259,125.197,128.102,130.924,133.901,136.774,139.762,142.744,145.637,148.566,151.507,154.375,157.281,160.119,162.96,165.779,168.565,171.401,174.23,-182.955,-180.139,-177.326,-174.5,-171.659,-168.92,-166.108,-163.318,-160.576,-157.793,-155.081,-152.362,-149.618,-146.91,-144.202,-141.474,-138.76,-136.017,-133.301,-130.592,-127.883,-125.179,-122.453,-119.741,-116.975,-114.197,-111.39,-108.596,-105.748,-102.874,-99.987,-97.094,-94.156,-91.263,-88.349,-85.429,-82.528,-79.598,-76.684,-73.788,-70.874,-67.959,-65.092,-62.127,-59.278,-56.364,-53.458,-50.6,-47.751,-44.871,-42.033,-39.148,-36.298,-33.419,-30.567,-27.74,-24.813,-21.928,-19.09,-16.171,-13.305,-10.51,-7.667,-4.879,-2.08,0.683,3.472,6.234,8.925,11.684,14.401,17.116,19.924,22.653,25.41,28.101,30.771,33.486,36.163,38.794,41.47,44.136,46.813,49.436,52.168,54.848,57.563,60.234,62.935,65.719,68.48,71.419,74.495,77.298,80.46,83.443,86.308,89.252,92.118,94.989,97.883,100.727,103.596,106.454,109.28,112.099,114.889,117.721,120.526,123.312,126.138,128.931,131.767,134.589,137.467,140.358,143.265,146.196,149.141,152.028,154.924,157.786,160.638,163.469,166.263,169.079,171.858,174.638,177.427,-179.825,-177.05,-174.307,-171.579,-168.861,-166.195,-163.521,-160.86,-158.203,-155.57,-152.941,-150.331,-147.728,-145.102,-142.49,-139.863,-137.208,-134.559,-131.916,-129.286,-126.656,-124.008,-121.352,-118.664,-115.965,-113.246,-110.524,-107.826,-105.029,-102.251,-99.403,-96.541,-93.718,-90.843,-88.017,-85.217,-82.36,-79.528,-76.685,-73.841,-71.013,-68.181,-65.436,-62.649,-59.845,-57.064,-54.277,-51.483,-48.72,-45.96,-43.244,-40.443,-37.688,-34.87,-32.039,-29.253,-26.477,-23.709,-20.88,-18.068,-15.302,-12.529,-9.741,-7.039,-4.307,-1.582,1.127,3.865,6.587,9.296,12.023,14.736,17.411,20.12,22.792,25.467,28.146,30.763,33.387,35.996,38.604,41.201,43.802,46.396,49.013,51.648,54.339,56.986,59.621,62.291,64.931,67.654,70.411,73.301,76.18,78.992,81.935,84.776,87.733,90.669,93.489,96.359,99.264,102.053,104.918,107.719,110.539,113.375,116.106,118.911,121.644,124.367,127.11,129.841,132.598,135.334,138.113,140.895,143.748,146.599,149.448,152.3,155.073,157.825,160.569,163.313,166.024,168.776,171.486,174.209,176.91,-180.339,-177.609,-174.878,-172.158,-169.434,-166.733,-164.023,-161.349,-158.659,-156.007,-153.346,-150.685,-148.062,-145.437,-142.815,-140.19,-137.542,-134.913,-132.297,-129.652,-127.003,-124.379,-121.667,-118.976,-116.205,-113.477,-110.639,-107.735,-104.912,-102.034,-99.171,-96.276,-93.33,-90.452,-87.535,-84.624,-81.769,-78.853,-75.979,-73.08,-70.192,-67.341,-64.441,-61.59,-58.766,-55.927,-53.144,-50.334,-47.533,-44.765,-41.946,-39.15,-36.374,-33.536,-30.774,-27.993,-25.187,-22.431,-19.639,-16.864,-14.117,-11.351,-8.602,-5.799,-3.01,-0.279,2.487,5.25,7.999,10.789,13.512,16.263,19.034,21.746,24.429,27.149,29.848,32.535,35.176,37.78,40.419,43.006,45.617,48.252,50.818,53.417,56.037,58.623,61.247,63.891,66.632,69.307,72.041,74.807,77.591,80.434,83.249,86.065,88.882,91.714,94.54,97.358,100.169,102.947,105.733,108.499,111.283,114.025,116.767,119.512,122.235,124.996,127.735,130.485,133.242,135.975,138.786,141.702,144.555,147.494,150.438,153.252,156.134,158.931,161.665,164.473,167.195,169.965,172.728,175.432,178.206,-179.042,-176.341,-173.6,-170.866,-168.105,-165.349,-162.616,-159.898,-157.153,-154.478,-151.809,-149.156,-146.496,-143.835,-141.184,-138.549,-135.866,-133.202,-130.546,-127.885,-125.194,-122.507,-119.779,-117.035,-114.274,-111.499,-108.694,-105.893,-103.067,-100.212,-97.368,-94.453,-91.591,-88.741,-85.872,-83.016,-80.128,-77.221,-74.373,-71.452,-68.633,-65.782,-62.939,-60.121,-57.331,-54.53,-51.714,-48.929,-46.151,-43.38,-40.579,-37.806,-35.079,-32.292,-29.513,-26.757,-23.982,-21.235,-18.495,-15.75,-13.063,-10.369,-7.641,-4.92,-2.183,0.555,3.266,5.978,8.712,11.458,14.168,16.882,19.604,22.311,25.028,27.708,30.415,33.075,35.732,38.34,40.958,43.551,46.188,48.792,51.373,54.002,56.605,59.253,61.891,64.552,67.247,69.958,72.73,75.532,78.315,81.121,83.94,86.729,89.512,92.295,95.142,97.973,100.73,103.675,106.638,109.387,112.417,115.121,118.058,120.936,123.651,126.482,129.322,132.067,134.877,137.631,140.44,143.27,146.077,148.904,151.712,154.525,157.322,160.084,162.834,165.578,168.293,170.991,173.688,176.362,179.044,-178.279,-175.611,-172.932,-170.278,-167.627,-164.947,-162.292,-159.625,-156.982,-154.31,-151.675,-149.037,-146.392,-143.763,-141.182,-138.551,-135.934,-133.298,-130.641,-127.997,-125.321,-122.643,-119.968,-117.278,-114.564,-111.846,-109.103,-106.31,-103.55,-100.809,-97.997,-95.192,-92.349,-89.58,-86.797,-83.971,-81.154,-78.364,-75.537,-72.745,-69.968,-67.179,-64.42,-61.638,-58.866,-56.154,-53.402,-50.717,-47.981,-45.31,-42.612,-39.826,-37.114,-34.385,-31.603,-28.882,-26.134,-23.464,-20.758,-18.036,-15.346,-12.628,-9.941,-7.25,-4.572,-1.907,0.754,3.423,6.107,8.733,11.368,13.997,16.61,19.19,21.757,24.317,26.83,29.348,31.852,34.373,36.838,39.311,41.789,44.255,46.711,49.199,51.671,54.15,56.648,59.148,61.683,64.238,66.903,69.498,72.129,74.89,77.593,80.283,83.153,85.867,88.743,91.745,94.444,97.341,100.028,102.851,105.513,108.179,110.937,113.552,116.173,118.906,121.53,124.134,126.853,129.472,132.113,134.819,137.491,140.173,142.882,145.627,148.363,151.075,153.817,156.516,159.195,161.88,164.539,167.158,169.79,172.402,175.015,177.647,-179.752,-177.161,-174.576,-171.98,-169.392,-166.8,-164.189,-161.608,-159.033,-156.501,-153.952,-151.424,-148.895,-146.372,-143.852,-141.337,-138.816,-136.297,-133.764,-131.231,-128.687,-126.135,-123.59,-120.998,-118.436,-115.854,-113.208,-110.513,-107.842,-105.122,-102.387,-99.662,-96.902,-94.128,-91.375,-88.64,-85.905,-83.174,-80.39,-77.644,-74.882,-72.128,-69.391,-66.628,-63.858,-61.162,-58.427,-55.77,-53.122,-50.431,-47.799,-45.176,-42.487,-39.858,-37.197,-34.473,-31.826,-29.17,-26.513,-23.836,-21.196,-18.556,-15.921,-13.306,-10.693,-8.006,-5.383,-2.775,-0.15,2.481,5.116,7.777,10.427,13.031,15.643,18.224,20.824,23.4,25.987,28.542,31.078,33.634,36.147,38.627,41.241,43.736,46.227,48.827,51.306,53.798,56.285,58.956,61.453,64.008,66.609,69.192,71.802,74.541,77.189,79.853,82.691,85.361,88.066,90.918,93.643,96.414,99.111,101.808,104.507,107.123,109.734,112.321,114.9,117.477,120.035,122.659,125.246,127.83,130.411,133.03,135.638,138.277,140.887,143.507,146.147,148.768,151.394,153.971,156.549,159.108,161.657,164.195,166.731,169.222,171.797,174.279,176.777,179.323,-178.173,-175.675,-173.125,-170.631,-168.14,-165.623,-163.099,-160.622,-158.149,-155.656,-153.183,-150.732,-148.236,-145.791,-143.32,-140.825,-138.378,-135.936,-133.47,-131.029,-128.588,-126.079,-123.625,-121.146,-118.654,-116.118,-113.56,-110.969,-108.3,-105.658,-103.009,-100.278,-97.616,-94.95,-92.217,-89.577,-86.914,-84.231,-81.584,-78.929,-76.28,-73.602,-70.941,-68.326,-65.674,-63.147,-60.623,-58.138,-55.773,-53.465,-51.209,-49.116,-47.095,-45.124,-43.27,-41.522,-39.818,-38.208,-36.537,-35.027,-33.517,-32.146,-30.797,-29.454,-28.184,-26.947,-25.712,-24.504,-23.26,-22.065,-20.879,-19.647,-18.406,-17.072,-15.789,-14.501,-13.178,-11.832,-10.444,-9.023,-7.596,-6.139,-4.78,-3.523,-2.343,-1.348,-0.527,0.176,0.719,1.134,1.399,1.562,1.625,1.588,1.512,1.424,1.323,1.184,0.995,0.756,0.516,0.24,-0.012,-0.239,-0.428,-0.579,-0.718,-0.806,-0.856,-0.907,-0.932,-0.944,-0.944,-0.932,-0.919,-0.919,-0.919,-0.919,-0.907,-0.894,-0.881,-0.881,-0.906,-0.906,-0.906,-0.906,-0.906,-0.906,-0.906,-0.906,-0.906,-0.906,-0.906,-0.906,-0.906,-0.906,-0.906,-0.906,-0.906,-0.906,-0.906,-0.906,-0.906,-0.906,-0.906,-0.906,-0.906,-0.906,-0.906,-0.906,-0.906,-0.906,-0.906,-0.906,-0.906,-0.906,-0.906,-0.906,-0.906,-0.906,-0.906,-0.906,-0.906,-0.906,-0.906,-0.906,-0.906,-0.906,-0.906,-0.906,-0.906,-0.906,-0.906,-0.906,-0.906
-4.467,-4.319,-4.171,-3.803,-3.435,-2.778,-2.125,-0.991,0.139,1.836,3.532,5.806,8.076,10.841,13.604,16.795,20.01,23.458,26.952,30.648,34.329,38.077,41.826,45.596,49.354,53.075,56.803,60.438,64.049,67.682,71.191,74.607,78.03,81.357,84.675,87.866,91.054,94.117,97.17,100.096,103.013,105.798,108.578,111.252,113.921,116.492,119.073,121.606,124.13,126.646,129.163,131.693,134.22,136.788,139.354,141.951,144.536,147.156,149.788,152.429,155.072,157.741,160.402,163.071,165.732,168.406,171.073,173.75,-183.594,-180.91,-178.242,-175.541,-172.849,-170.144,-167.45,-164.743,-162.023,-159.282,-156.549,-153.8,-151.065,-148.308,-145.56,-142.813,-140.063,-137.31,-134.569,-131.794,-129.029,-126.251,-123.478,-120.708,-117.953,-115.197,-112.45,-109.669,-106.888,-104.069,-101.255,-98.407,-95.567,-92.718,-89.872,-87.013,-84.171,-81.338,-78.51,-75.682,-72.857,-70.023,-67.209,-64.394,-61.58,-58.763,-55.956,-53.14,-50.363,-47.554,-44.784,-41.987,-39.198,-36.417,-33.643,-30.877,-28.104,-25.331,-22.58,-19.816,-17.066,-14.326,-11.588,-8.846,-6.122,-3.407,-0.699,2.013,4.731,7.456,10.163,12.878,15.582,18.29,20.996,23.682,26.368,29.062,31.716,34.388,37.024,39.682,42.328,44.983,47.662,50.355,53.049,55.763,58.462,61.172,63.882,66.629,69.365,72.154,74.916,77.742,80.556,83.387,86.22,89.07,91.893,94.694,97.488,100.243,103.007,105.778,108.512,111.227,113.936,116.652,119.392,122.138,124.895,127.665,130.434,133.239,136.035,138.872,141.695,144.529,147.358,150.203,153.014,155.837,158.625,161.414,164.179,166.952,169.672,172.411,175.109,-182.184,-179.474,-176.787,-174.094,-171.412,-168.717,-166.052,-163.382,-160.718,-158.061,-155.389,-152.734,-150.065,-147.404,-144.724,-142.036,-139.315,-136.588,-133.86,-131.129,-128.376,-125.629,-122.887,-120.126,-117.335,-114.552,-111.722,-108.898,-106.071,-103.224,-100.354,-97.495,-94.645,-91.805,-88.983,-86.161,-83.336,-80.502,-77.676,-74.843,-72.019,-69.205,-66.392,-63.588,-60.8,-58.02,-55.249,-52.489,-49.706,-46.935,-44.155,-41.375,-38.586,-35.806,-33.02,-30.245,-27.471,-24.701,-21.958,-19.2,-16.442,-13.716,-10.982,-8.258,-5.531,-2.809,-0.083,2.628,5.34,8.043,10.745,13.436,16.132,18.816,21.479,24.145,26.788,29.424,32.053,34.677,37.33,39.988,42.662,45.333,48.027,50.705,53.41,56.124,58.836,61.574,64.328,67.121,69.965,72.804,75.659,78.503,81.364,84.187,86.99,89.788,92.565,95.33,98.108,100.86,103.596,106.321,109.067,111.806,114.557,117.302,120.065,122.819,125.606,128.404,131.199,134.019,136.845,139.658,142.472,145.277,148.094,150.866,153.648,156.407,159.148,161.889,164.638,167.37,170.104,172.827,-184.439,-181.735,-179.025,-176.335,-173.644,-170.985,-168.318,-165.652,-162.978,-160.305,-157.624,-154.947,-152.257,-149.59,-146.909,-144.212,-141.495,-138.788,-136.069,-133.351,-130.618,-127.881,-125.149,-122.371,-119.544,-116.734,-113.905,-111.048,-108.19,-105.34,-102.481,-99.63,-96.787,-93.933,-91.078,-88.222,-85.379,-82.54,-79.692,-76.867,-74.046,-71.233,-68.428,-65.648,-62.858,-60.087,-57.308,-54.536,-51.755,-48.969,-46.193,-43.423,-40.644,-37.904,-35.154,-32.414,-29.671,-26.932,-24.19,-21.454,-18.713,-15.984,-13.243,-10.517,-7.785,-5.065,-2.335,0.384,3.11,5.813,8.523,11.225,13.91,16.587,19.234,21.889,24.531,27.159,29.831,32.486,35.162,37.826,40.511,43.187,45.878,48.558,51.277,53.991,56.768,59.531,62.349,65.164,67.983,70.8,73.635,76.45,79.253,82.037,84.829,87.607,90.391,93.171,95.958,98.712,101.477,104.226,107.003,109.763,112.541,115.315,118.132,120.937,123.777,126.601,129.441,132.273,135.079,137.885,140.643,143.401,146.167,148.902,151.648,154.365,157.077,159.778,162.478,165.167,167.863,170.546,173.239,-184.078,-181.382,-178.706,-175.992,-173.318,-170.617,-167.91,-165.21,-162.521,-159.832,-157.142,-154.448,-151.754,-149.042,-146.328,-143.588,-140.857,-138.116,-135.38,-132.602,-129.811,-127.003,-124.197,-121.37,-118.539,-115.691,-112.849,-110.017,-107.171,-104.329,-101.491,-98.654,-95.813,-92.959,-90.123,-87.267,-84.436,-81.595,-78.774,-75.944,-73.145,-70.337,-67.55,-64.765,-61.988,-59.212,-56.441,-53.666,-50.889,-48.103,-45.351,-42.603,-39.847,-37.109,-34.378,-31.657,-28.939,-26.212,-23.511,-20.795,-18.09,-15.382,-12.673,-9.965,-7.264,-4.552,-1.853,0.857,3.55,6.252,8.945,11.622,14.297,16.98,19.636,22.303,24.985,27.671,30.352,33.044,35.723,38.422,41.106,43.829,46.545,49.305,52.051,54.815,57.604,60.407,63.223,66.032,68.832,71.599,74.371,77.139,79.894,82.666,85.417,88.181,90.924,93.679,96.437,99.228,102.01,104.811,107.6,110.428,113.253,116.081,118.924,121.783,124.627,127.477,130.281,133.05,135.81,138.541,141.284,143.98,146.677,149.364,152.039,154.716,157.37,160.032,162.661,165.299,167.916,170.54,173.137,-184.261,-181.668,-179.067,-176.462,-173.855,-171.24,-168.607,-165.992,-163.364,-160.726,-158.06,-155.397,-152.722,-150.033,-147.346,-144.659,-141.969,-139.252,-136.522,-133.779,-131.001,-128.238,-125.454,-122.663,-119.867,-117.085,-114.294,-111.516,-108.735,-105.948,-103.166,-100.386,-97.618,-94.852,-92.089,-89.341,-86.596,-83.863,-81.135,-78.424,-75.712,-72.999,-70.275,-67.561,-64.831,-62.1,-59.366,-56.639,-53.927,-51.22,-48.524,-45.831,-43.158,-40.484,-37.82,-35.172,-32.514,-29.865,-27.217,-24.558,-21.908,-19.266,-16.613,-13.973,-11.332,-8.703,-6.068,-3.448,-0.828,1.792,4.39,6.985,9.582,12.173,14.791,17.413,20.05,22.684,25.326,27.975,30.626,33.276,35.982,38.693,41.441,44.17,46.914,49.676,52.444,55.216,57.973,60.715,63.457,66.186,68.926,71.646,74.368,77.068,79.755,82.446,85.133,87.822,90.515,93.202,95.912,98.612,101.326,104.058,106.798,109.562,112.345,115.132,117.9,120.665,123.392,126.107,128.834,131.531,134.199,136.879,139.554,142.213,144.877,147.53,150.176,152.807,155.455,158.079,160.715,163.32,165.943,168.553,171.18,173.797,-183.56,-180.922,-178.296,-175.669,-173.048,-170.413,-167.777,-165.143,-162.504,-159.856,-157.194,-154.529,-151.8,-149.082,-146.355,-143.608,-140.846,-138.057,-135.245,-132.439,-129.62,-126.809,-124.001,-121.201,-118.387,-115.583,-112.776,-109.981,-107.179,-104.402,-101.612,-98.848,-96.083,-93.333,-90.582,-87.866,-85.16,-82.467,-79.771,-77.075,-74.38,-71.687,-68.977,-66.273,-63.573,-60.885,-58.186,-55.509,-52.825,-50.157,-47.473,-44.804,-42.133,-39.454,-36.776,-34.103,-31.424,-28.754,-26.095,-23.434,-20.775,-18.118,-15.477,-12.845,-10.215,-7.594,-4.961,-2.358,0.255,2.832,5.426,8.016,10.614,13.204,15.815,18.413,21.033,23.655,26.323,28.996,31.719,34.418,37.187,39.93,42.7,45.476,48.255,51.036,53.808,56.579,59.345,62.097,64.861,67.585,70.293,72.991,75.697,78.392,81.094,83.787,86.487,89.191,91.932,94.657,97.433,100.2,102.987,105.765,108.533,111.301,114.011,116.718,119.403,122.083,124.768,127.424,130.076,132.724,135.372,138.012,140.644,143.282,145.92,148.563,151.2,153.834,156.476,159.11,161.755,164.387,167.043,169.69,172.33,174.969,-182.388,-179.759,-177.124,-174.487,-171.826,-169.179,-166.507,-163.838,-161.14,-158.45,-155.711,-152.973,-150.229,-147.479,-144.701,-141.919,-139.122,-136.34,-133.539,-130.747,-127.933,-125.129,-122.33,-119.523,-116.71,-113.915,-111.117,-108.327,-105.545,-102.776,-100.027,-97.285,-94.568,-91.862,-89.143,-86.44,-83.724,-81.018,-78.292,-75.572,-72.842,-70.16,-67.478,-64.806,-62.114,-59.461,-56.809,-54.166,-51.512,-48.874,-46.22,-43.569,-40.909,-38.252,-35.598,-32.937,-30.272,-27.616,-24.954,-22.305,-19.637,-16.987,-14.344,-11.697,-9.056,-6.45,-3.845,-1.249,1.353,3.948,6.558,9.144,11.79,14.381,17.033,19.686,22.342,25.028,27.725,30.445,33.176,35.913,38.671,41.387,44.124,46.837,49.545,52.232,54.919,57.6,60.283,62.946,65.618,68.267,70.928,73.589,76.287,78.97,81.667,84.366,87.076,89.798,92.557,95.327,98.088,100.849,103.56,106.285,108.96,111.64,114.285,116.919,119.562,122.179,124.791,127.405,130.018,132.605,135.202,137.781,140.365,142.959,145.542,148.123,150.724,153.321,155.941,158.556,161.189,163.815,166.455,169.088,171.73,174.373,-182.979,-180.337,-177.684,-175.035,-172.361,-169.7,-166.988,-164.29,-161.551,-158.824,-156.091,-153.337,-150.573,-147.819,-145.052,-142.284,-139.533,-136.795,-134.035,-131.295,-128.553,-125.82,-123.076,-120.339,-117.595,-114.865,-112.122,-109.396,-106.665,-103.966,-101.256,-98.575,-95.881,-93.187,-90.482,-87.78,-85.072,-82.367,-79.683,-76.99,-74.329,-71.678,-69.012,-66.385,-63.767,-61.159,-58.559,-55.963,-53.375,-50.792,-48.217,-45.645,-43.082,-40.544,-38.005,-35.488,-32.963,-30.456,-27.945,-25.443,-22.947,-20.458,-17.989,-15.525,-13.065,-10.607,-8.13,-5.664,-3.182,-0.711,1.77,4.266,6.807,9.345,11.888,14.459,17.074,19.685,22.299,24.943,27.601,30.244,32.905,35.538,38.184,40.812,43.441,46.052,48.677,51.276,53.854,56.417,58.972,61.536,64.106,66.675,69.261,71.841,74.459,77.069,79.729,82.387,85.045,87.724,90.409,93.092,95.748,98.401,101.018,103.627,106.204,108.775,111.323,113.866,116.418,118.948,121.487,124.005,126.511,129.023,131.535,134.045,136.554,139.055,141.564,144.061,146.584,149.1,151.621,154.145,156.668,159.187,161.71,164.245,166.775,169.305,171.839,174.387,-183.028,-180.454,-177.866,-175.256,-172.65,-169.995,-167.31,-164.64,-161.943,-159.254,-156.561,-153.868,-151.185,-148.511,-145.83,-143.161,-140.495,-137.832,-135.183,-132.533,-129.884,-127.24,-124.589,-121.956,-119.32,-116.703,-114.103,-111.51,-108.943,-106.358,-103.777,-101.201,-98.599,-96.006,-93.411,-90.803,-88.203,-85.615,-83.024,-80.449,-77.879,-75.32,-72.747,-70.186,-67.622,-65.069,-62.505,-59.95,-57.393,-54.834,-52.27,-49.728,-47.178,-44.638,-42.089,-39.553,-37.012,-34.485,-31.955,-29.44,-26.91,-24.421,-21.929,-19.455,-16.978,-14.505,-12.025,-9.552,-7.074,-4.6,-2.077,0.43,3.003,5.564,8.13,10.715,13.304,15.932,18.584,21.23,23.882,26.536,29.199,31.855,34.504,37.114,39.695,42.275,44.821,47.36,49.912,52.428,54.952,57.477,60.012,62.539,65.077,67.619,70.178,72.731,75.293,77.858,80.441,83.013,85.574,88.125,90.637,93.141,95.622,98.093,100.538,102.978,105.413,107.844,110.282,112.717,115.153,117.586,120.028,122.458,124.906,127.349,129.783,132.207,134.642,137.069,139.509,141.94,144.403,146.827,149.263,151.69,154.137,156.58,159.026,161.474,163.922,166.376,168.853,171.326,173.836,-183.66,-181.145,-178.587,-176.012,-173.429,-170.832,-168.23,-165.613,-163.011,-160.401,-157.788,-155.174,-152.572,-149.97,-147.364,-144.756,-142.171,-139.582,-137.05,-134.589,-132.133,-129.781,-127.428,-125.225,-123.028,-120.998,-118.977,-117.126,-115.271,-113.572,-111.876,-110.177,-108.617,-107.165,-105.719,-104.369,-103.022,-101.742,-100.462,-99.187,-97.97,-96.749,-95.561,-94.37,-93.177,-91.963,-90.754,-89.503,-88.252,-87.003,-85.719,-84.432,-83.093,-81.733,-80.369,-79.099,-77.825,-76.72,-75.618,-74.75,-73.888,-73.02,-72.42,-71.818,-71.487,-71.154,-71.051,-71.09,-71.128,-71.167,-71.274,-71.381,-71.563,-71.745,-71.968,-72.216,-72.465,-72.715,-72.91,-73.107,-73.256,-73.323,-73.39,-73.43,-73.471,-73.473,-73.475,-73.471,-73.466,-73.462,-73.462,-73.462,-73.448,-73.438,-73.428,-73.428,-73.428,-73.428,-73.428,-73.428,-73.428,-73.428,-73.428,-73.428,-73.428,-73.428,-73.428,-73.428,-73.428,-73.428,-73.428,-73.428,-73.428,-73.428,-73.428,-73.428,-73.428,-73.428,-73.428,-73.428,-73.428,-73.428,-73.428,-73.428,-73.428,-73.428,-73.428,-73.428,-73.428,-73.428,-73.428,-73.428,-73.428,-73.428,-73.428,-73.428,-73.428,-73.428,-73.428,-73.428,-73.428,-73.428,-73.428,-73.428,-73.428,-73.428,-73.428,-73.428,-73.428,-73.428,-73.428,-73.428,-73.428,-73.428,-73.428,-73.428,-73.428,-73.428,-73.428,-73.428
-4.573,-4.46,-4.296,-4.057,-3.692,-3.162,-2.393,-1.412,-0.212,1.323,3.1,5.227,7.681,10.355,13.305,16.5,19.803,23.23,26.786,30.482,34.24,38.042,41.879,45.705,49.556,53.339,57.107,60.808,64.483,68.088,71.684,75.204,78.715,82.163,85.548,88.835,92.076,95.254,98.331,101.347,104.282,107.169,109.963,112.711,115.398,118.018,120.638,123.219,125.774,128.346,130.891,133.448,136.031,138.625,141.236,143.84,146.472,149.145,151.829,154.525,157.231,159.955,162.685,165.421,168.19,170.915,173.637,-183.63,-180.881,-178.129,-175.388,-172.632,-169.852,-167.067,-164.28,-161.485,-158.684,-155.905,-153.125,-150.375,-147.622,-144.879,-142.12,-139.375,-136.646,-133.897,-131.146,-128.378,-125.615,-122.848,-120.05,-117.282,-114.473,-111.662,-108.836,-105.978,-103.11,-100.221,-97.327,-94.413,-91.473,-88.555,-85.643,-82.736,-79.851,-76.953,-74.048,-71.133,-68.233,-65.366,-62.475,-59.633,-56.784,-53.929,-51.091,-48.246,-45.408,-42.563,-39.727,-36.872,-34.025,-31.162,-28.299,-25.444,-22.606,-19.789,-16.945,-14.131,-11.306,-8.499,-5.705,-2.907,-0.105,2.713,5.502,8.308,11.12,13.899,16.677,19.432,22.193,24.941,27.662,30.368,33.064,35.745,38.409,41.048,43.697,46.351,49.012,51.681,54.356,57.037,59.76,62.463,65.187,67.916,70.707,73.487,76.309,79.144,82.005,84.88,87.773,90.693,93.607,96.473,99.364,102.218,105.069,107.903,110.714,113.508,116.284,119.074,121.85,124.618,127.404,130.214,133.038,135.855,138.69,141.549,144.412,147.293,150.169,153.062,155.94,158.821,161.673,164.542,167.403,170.247,173.085,-184.093,-181.296,-178.503,-175.727,-172.917,-170.158,-167.392,-164.604,-161.849,-159.124,-156.409,-153.745,-151.076,-148.405,-145.726,-143.047,-140.391,-137.727,-135.054,-132.341,-129.632,-126.901,-124.182,-121.437,-118.701,-115.944,-113.169,-110.371,-107.513,-104.638,-101.759,-98.849,-95.923,-93.01,-90.104,-87.189,-84.272,-81.371,-78.49,-75.581,-72.677,-69.766,-66.887,-63.985,-61.152,-58.316,-55.475,-52.635,-49.802,-46.971,-44.146,-41.308,-38.48,-35.646,-32.823,-29.958,-27.103,-24.239,-21.391,-18.554,-15.725,-12.888,-10.071,-7.258,-4.45,-1.626,1.179,3.967,6.774,9.613,12.401,15.19,17.947,20.722,23.479,26.214,28.933,31.643,34.322,36.981,39.613,42.265,44.896,47.538,50.208,52.859,55.526,58.217,60.894,63.593,66.31,69.074,71.849,74.667,77.508,80.361,83.281,86.176,89.064,91.99,94.898,97.783,100.665,103.526,106.33,109.161,111.951,114.741,117.558,120.316,123.101,125.89,128.685,131.496,134.303,137.151,139.995,142.858,145.712,148.6,151.471,154.346,157.216,160.067,162.883,165.712,168.527,171.368,174.205,-182.977,-180.173,-177.371,-174.576,-171.8,-168.996,-166.225,-163.451,-160.692,-157.966,-155.274,-152.596,-149.893,-147.202,-144.504,-141.82,-139.136,-136.47,-133.755,-131.063,-128.364,-125.659,-122.923,-120.205,-117.478,-114.738,-111.937,-109.117,-106.241,-103.362,-100.461,-97.563,-94.664,-91.765,-88.859,-85.949,-83.037,-80.131,-77.22,-74.308,-71.384,-68.503,-65.602,-62.709,-59.834,-56.977,-54.114,-51.255,-48.419,-45.588,-42.736,-39.907,-37.07,-34.255,-31.417,-28.571,-25.721,-22.898,-20.063,-17.257,-14.429,-11.626,-8.826,-6.029,-3.249,-0.452,2.349,5.144,7.944,10.75,13.563,16.329,19.129,21.912,24.673,27.392,30.122,32.808,35.494,38.149,40.811,43.453,46.102,48.756,51.44,54.113,56.784,59.481,62.145,64.883,67.594,70.365,73.135,75.942,78.778,81.647,84.51,87.38,90.25,93.126,96.012,98.857,101.737,104.549,107.376,110.195,113.004,115.825,118.611,121.394,124.194,126.984,129.806,132.658,135.531,138.425,141.338,144.23,147.131,150.029,152.897,155.748,158.586,161.39,164.185,166.971,169.76,172.538,-184.647,-181.841,-179.029,-176.26,-173.47,-170.732,-167.956,-165.212,-162.469,-159.744,-157.032,-154.33,-151.628,-148.92,-146.213,-143.507,-140.793,-138.087,-135.371,-132.658,-129.947,-127.243,-124.519,-121.787,-119.022,-116.244,-113.437,-110.611,-107.75,-104.876,-101.98,-99.087,-96.199,-93.305,-90.422,-87.547,-84.646,-81.753,-78.852,-75.956,-73.044,-70.16,-67.293,-64.378,-61.529,-58.648,-55.772,-52.914,-50.06,-47.223,-44.384,-41.538,-38.688,-35.847,-32.995,-30.168,-27.312,-24.47,-21.632,-18.8,-15.963,-13.168,-10.363,-7.575,-4.771,-1.982,0.807,3.59,6.359,9.117,11.892,14.675,17.484,20.227,22.984,25.71,28.402,31.117,33.797,36.453,39.128,41.794,44.471,47.138,49.811,52.491,55.206,57.919,60.621,63.366,66.126,68.876,71.674,74.477,77.315,80.181,83.046,85.912,88.778,91.646,94.498,97.342,100.186,103.023,105.849,108.638,111.428,114.233,117.03,119.817,122.614,125.409,128.245,131.076,133.955,136.821,139.74,142.671,145.593,148.49,151.387,154.245,157.096,159.918,162.72,165.535,168.319,171.101,173.89,-183.345,-180.571,-177.819,-175.08,-172.361,-169.659,-166.982,-164.322,-161.664,-159.031,-156.399,-153.789,-151.185,-148.587,-145.975,-143.348,-140.703,-138.054,-135.411,-132.762,-130.131,-127.484,-124.793,-122.105,-119.382,-116.663,-113.892,-111.124,-108.327,-105.504,-102.645,-99.783,-96.926,-94.051,-91.207,-88.358,-85.501,-82.638,-79.793,-76.949,-74.106,-71.273,-68.493,-65.68,-62.876,-60.082,-57.281,-54.486,-51.699,-48.94,-46.168,-43.396,-40.641,-37.856,-35.07,-32.283,-29.515,-26.747,-23.973,-21.169,-18.403,-15.63,-12.884,-10.182,-7.456,-4.731,-2.013,0.718,3.44,6.18,8.896,11.609,14.312,17.022,19.705,22.392,25.071,27.702,30.326,32.935,35.544,38.142,40.743,43.341,45.959,48.594,51.223,53.87,56.505,59.175,61.844,64.568,67.325,70.1,72.893,75.705,78.549,81.39,84.229,87.042,89.862,92.675,95.455,98.244,101.014,103.815,106.58,109.354,112.085,114.821,117.54,120.264,122.996,125.727,128.498,131.263,134.042,136.859,139.686,142.537,145.393,148.245,151.035,153.825,156.569,159.321,162.07,164.822,167.568,170.291,173.007,-184.256,-181.526,-178.776,-176.057,-173.333,-170.627,-167.917,-165.236,-162.549,-159.897,-157.236,-154.603,-151.981,-149.355,-146.733,-144.109,-141.461,-138.832,-136.187,-133.542,-130.893,-128.263,-125.551,-122.859,-120.133,-117.404,-114.629,-111.858,-109.036,-106.192,-103.33,-100.446,-97.534,-94.656,-91.778,-88.894,-86.039,-83.162,-80.287,-77.421,-74.588,-71.738,-68.89,-66.055,-63.231,-60.436,-57.653,-54.869,-52.085,-49.317,-46.542,-43.774,-40.998,-38.244,-35.482,-32.726,-29.964,-27.208,-24.446,-21.689,-18.942,-16.21,-13.462,-10.717,-7.983,-5.251,-2.516,0.237,2.986,5.737,8.459,11.189,13.909,16.621,19.328,22.011,24.71,27.362,30.002,32.607,35.233,37.819,40.431,43.027,45.593,48.192,50.812,53.393,56.016,58.661,61.343,64.018,66.752,69.506,72.289,75.122,77.949,80.764,83.59,86.411,89.236,92.056,94.868,97.659,100.46,103.226,106.027,108.786,111.528,114.279,117.002,119.742,122.489,125.238,128.023,130.808,133.618,136.449,139.301,142.146,144.989,147.803,150.612,153.356,156.089,158.823,161.544,164.268,166.98,169.684,172.397,175.116,-182.182,-179.471,-176.736,-174.0,-171.28,-168.547,-165.849,-163.168,-160.493,-157.837,-155.184,-152.524,-149.883,-147.231,-144.596,-141.956,-139.292,-136.637,-133.975,-131.322,-128.635,-125.906,-123.221,-120.5,-117.725,-114.957,-112.156,-109.341,-106.512,-103.668,-100.833,-97.988,-95.139,-92.269,-89.413,-86.537,-83.667,-80.818,-77.942,-75.135,-72.284,-69.439,-66.62,-63.809,-61.017,-58.201,-55.408,-52.623,-49.852,-47.064,-44.291,-41.523,-38.736,-35.957,-33.187,-30.424,-27.676,-24.945,-22.2,-19.489,-16.765,-14.037,-11.301,-8.57,-5.831,-3.114,-0.402,2.329,5.074,7.783,10.496,13.199,15.906,18.594,21.274,23.946,26.607,29.263,31.89,34.508,37.102,39.722,42.326,44.907,47.521,50.125,52.773,55.417,58.078,60.773,63.484,66.25,69.026,71.809,74.606,77.387,80.176,82.959,85.742,88.51,91.285,94.041,96.79,99.535,102.284,104.973,107.678,110.357,113.069,115.784,118.497,121.232,123.977,126.745,129.499,132.266,135.063,137.871,140.683,143.476,146.289,149.069,151.831,154.57,157.302,160.016,162.709,165.408,168.082,170.736,173.412,-183.919,-181.247,-178.593,-175.943,-173.258,-170.603,-167.936,-165.293,-162.645,-160.009,-157.371,-154.756,-152.128,-149.546,-146.922,-144.305,-141.669,-139.02,-136.375,-133.699,-131.024,-128.349,-125.659,-122.944,-120.211,-117.451,-114.658,-111.858,-109.078,-106.265,-103.437,-100.594,-97.793,-94.983,-92.157,-89.323,-86.491,-83.664,-80.846,-78.07,-75.279,-72.491,-69.708,-66.934,-64.181,-61.429,-58.687,-55.951,-53.219,-50.481,-47.696,-44.951,-42.187,-39.405,-36.651,-33.904,-31.173,-28.45,-25.728,-23.038,-20.329,-17.641,-14.961,-12.284,-9.618,-6.946,-4.276,-1.593,1.039,3.674,6.303,8.917,11.508,14.075,16.636,19.195,21.713,24.218,26.702,29.167,31.64,34.098,36.564,39.02,41.49,43.962,46.442,48.939,51.43,53.965,56.52,59.105,61.7,64.331,66.989,69.691,72.381,75.106,77.82,80.568,83.276,85.975,88.682,91.369,94.033,96.695,99.361,101.989,104.604,107.226,109.844,112.468,115.072,117.683,120.302,122.942,125.607,128.279,130.961,133.67,136.403,139.127,141.839,144.581,147.286,149.965,152.639,155.299,157.918,160.553,163.165,165.778,168.384,170.985,173.576,-183.839,-181.248,-178.661,-176.068,-173.484,-170.903,-168.328,-165.764,-163.216,-160.688,-158.168,-155.645,-153.125,-150.607,-148.086,-145.567,-143.034,-140.496,-137.951,-135.4,-132.829,-130.237,-127.675,-125.044,-122.397,-119.702,-116.995,-114.275,-111.525,-108.781,-106.021,-103.276,-100.523,-97.797,-95.06,-92.33,-89.579,-86.861,-84.099,-81.383,-78.646,-75.935,-73.246,-70.55,-67.876,-65.219,-62.571,-59.93,-57.298,-54.675,-52.04,-49.41,-46.749,-44.091,-41.443,-38.788,-36.131,-33.501,-30.861,-28.221,-25.598,-22.983,-20.37,-17.753,-15.13,-12.523,-9.904,-7.273,-4.638,-1.996,0.654,3.258,5.869,8.474,11.074,13.65,16.211,18.766,21.302,23.815,26.327,28.807,31.291,33.787,36.277,38.738,41.217,43.709,46.196,48.685,51.181,53.737,56.279,58.862,61.472,64.079,66.727,69.392,72.08,74.75,77.455,80.202,82.927,85.647,88.344,90.996,93.685,96.301,98.912,101.503,104.082,106.659,109.217,111.796,114.384,116.967,119.561,122.18,124.788,127.396,130.006,132.626,135.242,137.864,140.49,143.105,145.683,148.242,150.791,153.32,155.855,158.347,160.853,163.335,165.833,168.312,170.816,173.314,-184.191,-181.697,-179.206,-176.698,-174.173,-171.696,-169.224,-166.744,-164.271,-161.821,-159.352,-156.907,-154.436,-152.007,-149.56,-147.118,-144.671,-142.23,-139.789,-137.339,-134.884,-132.405,-129.913,-127.441,-124.883,-122.291,-119.679,-117.037,-114.388,-111.719,-109.057,-106.391,-103.716,-101.077,-98.414,-95.758,-93.111,-90.456,-87.807,-85.151,-82.49,-79.875,-77.261,-74.735,-72.211,-69.769,-67.404,-65.096,-62.893,-60.8,-58.78,-56.869,-55.015,-53.267,-51.563,-49.953,-48.364,-46.853,-45.417,-44.046,-42.697,-41.385,-40.115,-38.879,-37.643,-36.435,-35.237,-34.042,-32.856,-31.624,-30.383,-29.129,-27.846,-26.558,-25.235,-23.901,-22.513,-21.092,-19.666,-18.241,-16.882,-15.624,-14.464,-13.469,-12.648,-11.945,-11.402,-10.987,-10.722,-10.559,-10.496,-10.533,-10.609,-10.697,-10.798,-10.937,-11.126,-11.364,-11.605,-11.881,-12.133,-12.36,-12.549,-12.7,-12.839,-12.927,-12.977,-13.028,-13.053,-13.065,-13.065,-13.053,-13.04,-13.04,-13.04,-13.04,-13.028,-13.015,-13.002,-13.002,-13.027,-13.027,-13.027,-13.027,-13.027,-13.027,-13.027,-13.027,-13.027,-13.027,-13.027,-13.027,-13.027,-13.027,-13.027,-13.027,-13.027,-13.027,-13.027,-13.027,-13.027,-13.027,-13.027,-13.027,-13.027,-13.027,-13.027,-13.027,-13.027,-13.027,-13.027,-13.027,-13.027,-13.027,-13.027,-13.027,-13.027,-13.027,-13.027,-13.027,-13.027,-13.027,-13.027,-13.027,-13.027,-13.027,-13.027,-13.027,-13.027,-13.027,-13.027,-13.027,-13.027,-13.027,-13.027,-13.027,-13.027,-13.027,-13.027,-13.027,-13.027,-13.027,-13.027,-13.027,-13.027,-13.027,-13.027,-13.027,-13.027,-13.027,-13.027,-13.027,-13.027,-13.027,-13.027,-13.027,-13.027,-13.027,-13.027,-13.027,-13.027,-13.027,-13.027,-13.027,-13.027,-13.027,-13.027,-13.027,-13.027,-13.027,-13.027,-13.027,-13.027,-13.027,-13.027,-13.027,-13.027,-13.027,-13.027,-13.027,-13.027,-13.027,-13.027,-13.027,-13.027,-13.027,-13.027,-13.027,-13.027,-13.027,-13.027,-13.027,-13.027,-13.027,-13.027,-13.027,-13.027,-13.027,-13.027,-13.027,-13.027,-13.027,-13.027,-13.027,-13.027,-13.027,-13.027,-13.027,-13.027,-13.027,-13.027,-13.027,-13.027,-13.027,-13.027,-13.027,-13.027,-13.027,-13.027,-13.027,-13.027,-13.027,-13.027,-13.027,-13.027,-13.027,-13.027,-13.027,-13.027,-13.027,-13.027,-13.027,-13.027,-13.027,-13.027,-13.027,-13.027,-13.027,-13.027,-13.027,-13.027,-13.027,-13.027,-13.027,-13.027,-13.027,-13.027,-13.027,-13.027,-13.027,-13.027,-13.027,-13.027,-13.027,-13.027,-13.027,-13.027,-13.027,-13.027,-13.027,-13.027,-13.027,-13.027,-13.027,-13.027,-13.027,-13.027,-13.027,-13.027,-13.027,-13.027,-13.027,-13.027,-13.027,-13.027,-13.027,-13.027,-13.027
0.038,0.104,0.204,0.35,0.558,0.865,1.329,1.998,2.9,4.073,5.537,7.298,9.353,11.697,14.321,17.184,20.267,23.537,26.967,30.529,34.189,37.932,41.734,45.558,49.411,53.249,57.103,60.935,64.699,68.422,72.096,75.73,79.32,82.857,86.359,89.823,93.17,96.48,99.718,102.861,106.036,109.029,112.146,115.166,117.947,120.792,123.581,126.204,128.788,131.358,133.935,136.498,139.072,141.689,144.295,146.914,149.626,152.277,154.95,157.683,160.397,163.133,165.909,168.653,171.448,174.191,176.991,179.777,-177.468,-174.682,-171.884,-169.113,-166.241,-163.451,-160.657,-157.857,-155.063,-152.275,-149.497,-146.71,-143.929,-141.163,-138.387,-135.612,-132.841,-130.054,-127.243,-124.47,-121.699,-118.911,-116.14,-113.377,-110.581,-107.779,-104.989,-102.165,-99.315,-96.431,-93.539,-90.654,-87.727,-84.834,-81.937,-79.008,-76.079,-73.156,-70.257,-67.379,-64.466,-61.584,-58.743,-55.852,-52.924,-50.052,-47.144,-44.232,-41.365,-38.507,-35.561,-32.696,-29.79,-26.924,-24.022,-21.114,-18.254,-15.304,-12.44,-9.598,-6.74,-3.9,-1.035,1.811,4.644,7.496,10.347,13.163,16.01,18.824,21.66,24.49,27.282,30.065,32.788,35.541,38.281,40.997,43.698,46.375,49.042,51.683,54.341,57.003,59.641,62.326,65.022,67.719,70.441,73.162,75.918,78.699,81.498,84.322,87.196,90.083,92.978,95.896,98.813,101.734,104.634,107.537,110.432,113.336,116.19,119.007,121.819,124.617,127.358,130.13,132.874,135.653,138.457,141.249,144.041,146.899,149.738,152.619,155.478,158.371,161.285,164.171,167.102,169.996,172.878,175.743,178.588,-178.577,-175.742,-172.947,-170.155,-167.345,-164.577,-161.782,-158.991,-156.234,-153.465,-150.751,-148.045,-145.33,-142.662,-139.973,-137.325,-134.689,-132.003,-129.352,-126.66,-123.954,-121.194,-118.46,-115.682,-112.873,-110.112,-107.314,-104.47,-101.654,-98.797,-95.917,-92.987,-90.02,-87.093,-84.055,-81.043,-78.103,-75.142,-72.215,-69.258,-66.283,-63.359,-60.382,-57.484,-54.59,-51.672,-48.799,-45.884,-43.007,-40.146,-37.294,-34.424,-31.577,-28.717,-25.863,-23.012,-20.157,-17.298,-14.473,-11.645,-8.799,-5.983,-3.132,-0.313,2.543,5.381,8.182,10.977,13.801,16.599,19.423,22.209,24.999,27.8,30.576,33.371,36.134,38.876,41.595,44.297,46.924,49.585,52.203,54.855,57.51,60.149,62.814,65.486,68.134,70.838,73.513,76.149,78.914,81.656,84.479,87.284,90.141,93.049,95.943,98.84,101.762,104.608,107.512,110.384,113.236,116.101,118.931,121.696,124.515,127.28,130.068,132.818,135.582,138.389,141.177,143.984,146.828,149.657,152.525,155.374,158.198,161.1,163.983,166.854,169.73,172.673,175.525,178.373,-178.726,-175.891,-173.001,-170.134,-167.316,-164.462,-161.648,-158.801,-155.98,-153.196,-150.346,-147.546,-144.817,-142.034,-139.32,-136.552,-133.811,-131.104,-128.343,-125.619,-122.916,-120.181,-117.468,-114.731,-111.99,-109.256,-106.439,-103.668,-100.873,-98.029,-95.165,-92.268,-89.324,-86.403,-83.463,-80.51,-77.579,-74.654,-71.722,-68.767,-65.837,-62.904,-59.973,-57.081,-54.166,-51.27,-48.38,-45.562,-42.698,-39.826,-36.984,-34.147,-31.292,-28.459,-25.6,-22.773,-19.951,-17.1,-14.258,-11.431,-8.604,-5.807,-2.978,-0.166,2.645,5.467,8.27,11.06,13.885,16.683,19.511,22.306,25.098,27.912,30.676,33.455,36.232,38.959,41.699,44.385,47.058,49.742,52.393,55.068,57.742,60.374,63.054,65.736,68.372,71.061,73.722,76.386,79.136,81.837,84.634,87.396,90.356,93.235,96.234,99.226,102.122,105.14,108.025,111.02,114.019,116.888,119.839,122.744,125.58,128.463,131.267,134.109,136.975,139.8,142.663,145.524,148.388,151.303,154.204,157.157,160.103,163.023,165.938,168.828,171.693,174.556,177.39,-179.784,-176.955,-174.145,-171.319,-168.504,-165.71,-162.915,-160.128,-157.319,-154.547,-151.776,-149.029,-146.271,-143.53,-140.801,-138.07,-135.367,-132.674,-129.953,-127.279,-124.589,-121.868,-119.139,-116.407,-113.686,-110.971,-108.218,-105.488,-102.693,-99.882,-97.037,-94.14,-91.224,-88.322,-85.336,-82.389,-79.474,-76.542,-73.623,-70.684,-67.738,-64.809,-61.854,-58.912,-55.995,-53.071,-50.167,-47.266,-44.363,-41.484,-38.614,-35.711,-32.849,-29.991,-27.12,-24.254,-21.409,-18.55,-15.667,-12.811,-9.933,-7.054,-4.198,-1.368,1.484,4.268,7.088,9.9,12.711,15.534,18.363,21.169,23.986,26.795,29.589,32.365,35.152,37.924,40.669,43.408,46.107,48.807,51.501,54.221,56.911,59.6,62.281,64.968,67.635,70.33,73.034,75.719,78.431,81.191,83.952,86.755,89.551,92.371,95.244,98.11,100.991,103.861,106.699,109.573,112.425,115.292,118.145,120.991,123.843,126.665,129.476,132.27,135.056,137.837,140.661,143.482,146.311,149.186,152.047,154.959,157.874,160.785,163.707,166.62,169.481,172.357,175.19,178.036,-179.147,-176.368,-173.563,-170.804,-168.069,-165.299,-162.576,-159.83,-157.12,-154.417,-151.705,-149.03,-146.372,-143.714,-141.062,-138.418,-135.798,-133.166,-130.534,-127.906,-125.271,-122.634,-120.042,-117.378,-114.713,-112.072,-109.388,-106.726,-104.041,-101.301,-98.573,-95.772,-92.987,-90.18,-87.324,-84.503,-81.666,-78.788,-75.924,-73.05,-70.206,-67.341,-64.467,-61.605,-58.762,-55.912,-53.104,-50.276,-47.463,-44.672,-41.865,-39.0,-36.198,-33.41,-30.597,-27.806,-24.994,-22.17,-19.37,-16.585,-13.786,-10.99,-8.163,-5.384,-2.579,0.214,2.977,5.723,8.441,11.187,13.93,16.674,19.422,22.161,24.91,27.634,30.348,33.074,35.763,38.466,41.123,43.768,46.416,49.047,51.688,54.301,56.919,59.543,62.165,64.793,67.429,70.049,72.706,75.377,78.034,80.754,83.502,86.202,89.001,91.793,94.643,97.496,100.287,103.138,105.964,108.762,111.588,114.38,117.17,119.968,122.705,125.475,128.162,130.854,133.586,136.335,139.02,141.776,144.507,147.288,150.047,152.787,155.629,158.385,161.155,164.004,166.794,169.615,172.338,175.039,177.819,-179.487,-176.774,-174.018,-171.311,-168.562,-165.871,-163.175,-160.445,-157.721,-155.038,-152.315,-149.645,-146.951,-144.354,-141.678,-139.01,-136.354,-133.705,-131.06,-128.321,-125.677,-123.029,-120.289,-117.638,-114.986,-112.267,-109.589,-106.891,-104.179,-101.343,-98.446,-95.635,-92.745,-89.775,-86.899,-83.945,-81.051,-78.087,-75.16,-72.268,-69.351,-66.391,-63.501,-60.601,-57.721,-54.811,-51.959,-49.111,-46.327,-43.529,-40.718,-37.955,-35.169,-32.451,-29.715,-26.941,-24.21,-21.473,-18.693,-15.921,-13.145,-10.39,-7.619,-4.865,-2.129,0.602,3.35,6.105,8.858,11.602,14.335,17.106,19.841,22.627,25.39,28.111,30.856,33.547,36.244,38.95,41.62,44.245,46.902,49.54,52.162,54.747,57.357,59.968,62.534,65.14,67.75,70.318,72.95,75.602,78.253,80.959,83.641,86.329,89.122,91.883,94.725,97.511,100.355,103.169,105.98,108.789,111.631,114.447,117.282,120.1,122.887,125.669,128.384,131.088,133.835,136.533,139.299,142.127,144.99,147.794,150.658,153.532,156.387,159.293,162.143,165.051,167.932,170.729,173.545,176.337,179.088,-178.166,-175.432,-172.702,-169.913,-167.18,-164.401,-161.649,-158.925,-156.162,-153.431,-150.664,-147.91,-145.207,-142.491,-139.787,-137.107,-134.432,-131.762,-129.079,-126.42,-123.758,-121.085,-118.418,-115.75,-113.073,-110.389,-107.693,-104.972,-102.244,-99.458,-96.693,-93.884,-91.043,-88.199,-85.333,-82.504,-79.638,-76.783,-73.912,-71.041,-68.174,-65.289,-62.434,-59.581,-56.696,-53.859,-51.013,-48.162,-45.381,-42.557,-39.758,-36.979,-34.179,-31.398,-28.627,-25.833,-23.068,-20.273,-17.501,-14.747,-11.966,-9.22,-6.497,-3.747,-1.041,1.7,4.427,7.133,9.87,12.604,15.291,18.039,20.758,23.508,26.212,28.915,31.652,34.333,37.012,39.718,42.39,45.072,47.676,50.322,52.955,55.549,58.17,60.79,63.358,65.977,68.598,71.276,73.932,76.608,79.35,82.077,84.9,87.673,90.559,93.406,96.216,99.086,101.919,104.725,107.607,110.402,113.265,116.079,118.842,121.61,124.349,127.074,129.783,132.483,135.152,137.83,140.563,143.285,146.039,148.822,151.593,154.413,157.252,160.073,162.905,165.709,168.508,171.291,174.058,176.806,-180.464,-177.725,-175.015,-172.32,-169.64,-166.947,-164.255,-161.577,-158.927,-156.256,-153.58,-150.947,-148.287,-145.633,-142.982,-140.331,-137.692,-135.054,-132.418,-129.785,-127.166,-124.519,-121.863,-119.202,-116.543,-113.878,-111.202,-108.569,-105.952,-103.234,-100.518,-97.742,-95.036,-92.27,-89.447,-86.633,-83.866,-81.029,-78.242,-75.408,-72.639,-69.883,-67.051,-64.272,-61.527,-58.703,-55.942,-53.131,-50.41,-47.697,-44.913,-42.203,-39.495,-36.73,-34.021,-31.256,-28.545,-25.809,-23.032,-20.288,-17.462,-14.695,-11.906,-9.16,-6.413,-3.658,-0.931,1.832,4.543,7.25,9.985,12.68,15.358,18.086,20.757,23.417,26.111,28.756,31.375,33.98,36.578,39.145,41.697,44.254,46.763,49.254,51.761,54.234,56.702,59.156,61.632,64.116,66.608,69.111,71.63,74.173,76.712,79.303,81.92,84.55,87.212,89.899,92.608,95.333,98.064,100.821,103.553,106.293,109.021,111.737,114.434,117.123,119.792,122.449,125.093,127.706,130.324,132.931,135.51,138.134,140.771,143.391,146.057,148.745,151.426,154.154,156.846,159.594,162.334,165.042,167.777,170.461,173.21,175.885,-181.454,-178.811,-176.141,-173.518,-170.897,-168.304,-165.69,-163.083,-160.551,-157.955,-155.352,-152.745,-150.187,-147.609,-145.097,-142.539,-139.989,-137.447,-134.954,-132.422,-129.895,-127.44,-124.901,-122.351,-119.85,-117.293,-114.731,-112.208,-109.613,-107.002,-104.401,-101.736,-99.038,-96.32,-93.482,-90.658,-87.891,-85.099,-82.29,-79.529,-76.712,-73.956,-71.138,-68.353,-65.604,-62.803,-60.032,-57.297,-54.519,-51.795,-49.062,-46.345,-43.662,-40.95,-38.289,-35.639,-32.983,-30.341,-27.689,-25.018,-22.357,-19.69,-17.044,-14.381,-11.725,-9.075,-6.445,-3.8,-1.156,1.467,4.106,6.746,9.387,12.024,14.67,17.312,19.966,22.621,25.245,27.882,30.514,33.133,35.744,38.346,40.933,43.454,46.004,48.531,50.936,53.437,55.929,58.358,60.848,63.341,65.755,68.253,70.762,73.288,75.746,78.317,80.91,83.417,86.053,88.708,91.38,94.087,96.807,99.467,102.191,104.867,107.552,110.268,112.917,115.6,118.201,120.848,123.479,126.045,128.649,131.23,133.763,136.344,138.935,141.472,144.075,146.685,149.241,151.871,154.514,157.164,159.686,162.327,164.957,167.485,170.07,172.736,175.284,-182.187,-179.559,-177.05,-174.546,-171.922,-169.413,-166.896,-164.317,-161.802,-159.285,-156.594,-154.067,-151.548,-148.991,-146.496,-144.004,-141.519,-138.982,-136.518,-134.053,-131.54,-129.088,-126.638,-124.136,-121.668,-119.203,-116.766,-114.295,-111.817,-109.311,-106.8,-104.27,-101.703,-99.103,-96.484,-93.847,-91.172,-88.505,-85.825,-83.136,-80.452,-77.771,-75.134,-72.454,-69.819,-67.14,-64.461,-61.811,-59.14,-56.489,-53.874,-51.288,-48.747,-46.277,-43.854,-41.502,-39.234,-37.162,-35.076,-33.086,-31.218,-29.391,-27.643,-26.019,-24.422,-22.885,-21.442,-20.02,-18.642,-17.331,-16.04,-14.787,-13.554,-12.341,-11.159,-9.966,-8.766,-7.548,-6.311,-5.154,-3.875,-2.577,-1.252,0.098,1.456,2.87,4.308,5.735,7.123,8.424,9.54,10.573,11.466,12.228,12.84,13.307,13.642,13.849,13.956,13.946,13.858,13.763,13.667,13.543,13.376,13.166,12.923,12.657,12.388,12.143,11.931,11.753,11.607,11.504,11.431,11.386,11.346,11.329,11.327,11.334,11.342,11.339,11.328,11.326,11.337,11.354,11.371,11.374,11.372,11.367,11.372,11.375,11.372,11.37,11.37,11.37
0.068,0.115,0.204,0.361,0.5,0.744,1.113,1.671,2.466,3.505,4.842,6.484,8.42,11.707,13.173,17.188,18.958,23.537,25.561,29.072,32.712,36.432,40.213,44.064,49.422,51.776,55.588,60.881,63.188,66.929,70.617,74.267,77.909,81.483,85.037,88.483,91.862,95.172,98.411,101.598,104.702,107.73,110.701,113.563,116.494,119.408,122.09,124.848,127.45,130.005,132.712,135.27,137.836,140.517,143.106,146.745,148.438,151.073,153.74,156.42,160.241,161.994,164.701,167.446,170.327,173.082,175.885,179.692,-178.587,-174.732,-172.988,-170.223,-167.407,-164.62,-161.817,-159.01,-156.184,-152.282,-150.563,-146.703,-144.968,-142.204,-139.434,-136.646,-133.879,-130.035,-128.313,-125.546,-122.77,-119.988,-117.192,-114.408,-110.53,-107.736,-106.009,-102.107,-99.247,-96.363,-93.466,-90.547,-87.62,-84.65,-82.853,-79.93,-76.989,-74.067,-71.135,-68.221,-65.322,-61.328,-59.548,-56.658,-53.761,-49.787,-48.013,-45.155,-42.291,-38.335,-36.549,-33.689,-30.791,-26.826,-25.068,-22.205,-19.304,-15.318,-12.434,-9.592,-6.748,-3.908,-1.084,1.794,3.539,7.488,10.31,13.126,14.873,17.685,20.51,24.382,26.127,29.974,31.684,34.441,37.208,40.961,42.672,46.375,49.116,51.776,53.48,57.156,58.798,62.512,64.201,66.902,69.625,72.461,75.196,78.001,80.89,83.703,86.599,89.468,92.426,96.55,98.373,102.422,105.34,107.134,110.052,112.927,115.81,119.757,121.502,125.378,128.162,129.876,133.695,135.375,139.261,142.064,143.787,147.748,149.487,153.478,155.23,158.132,161.076,165.11,166.922,169.824,172.714,175.581,178.416,-178.722,-175.882,-172.013,-170.288,-167.486,-164.685,-161.89,-159.131,-156.338,-153.6,-150.868,-148.117,-145.401,-142.739,-140.058,-137.373,-133.656,-132.03,-129.379,-125.636,-124.002,-121.237,-117.448,-114.6,-111.796,-110.105,-106.209,-103.349,-100.533,-98.793,-94.796,-93.037,-88.998,-87.165,-84.186,-81.241,-78.253,-75.265,-72.335,-69.404,-66.47,-63.568,-59.473,-57.665,-54.771,-50.793,-47.92,-45.057,-42.201,-40.441,-37.558,-34.712,-31.85,-28.978,-26.131,-23.274,-20.425,-17.576,-13.646,-11.89,-9.048,-6.171,-3.321,-0.477,3.455,5.22,8.074,10.904,14.79,16.533,19.356,22.165,26.053,27.751,31.594,33.315,37.141,38.844,42.605,44.276,46.953,49.611,53.266,54.901,58.573,60.192,62.846,66.548,68.185,70.865,74.64,76.282,80.113,81.826,85.727,87.437,90.303,93.19,97.238,99.031,103.081,105.966,107.759,110.622,113.506,116.348,120.266,123.087,124.836,127.568,131.442,133.104,136.971,138.65,142.529,144.251,147.081,149.93,153.904,156.776,158.548,161.443,165.431,167.17,170.058,172.93,175.829,178.674,-178.483,-175.576,-171.601,-169.77,-166.957,-164.022,-160.126,-158.297,-155.503,-152.639,-148.727,-147.012,-144.282,-141.537,-138.827,-136.134,-133.427,-130.698,-126.932,-125.26,-121.523,-119.86,-117.144,-114.456,-111.736,-108.993,-105.169,-103.481,-100.709,-97.912,-95.052,-92.163,-89.261,-86.326,-82.25,-80.428,-77.494,-74.558,-71.622,-68.704,-65.762,-62.856,-58.775,-55.872,-52.957,-51.173,-47.18,-45.432,-42.561,-39.722,-36.854,-32.895,-31.17,-28.342,-25.481,-21.576,-18.728,-17.033,-14.199,-11.373,-8.583,-5.793,-2.967,-0.183,2.645,5.474,8.277,11.106,13.921,16.673,19.495,22.27,25.096,27.886,31.656,33.319,36.1,38.814,41.561,44.286,46.99,49.648,53.367,55.019,57.686,60.301,64.005,65.658,69.373,70.988,73.644,76.354,79.09,81.857,85.734,87.393,90.222,94.337,96.209,99.101,102.119,105.16,108.057,111.112,113.987,117.088,121.165,123.021,125.859,128.757,131.568,134.433,138.32,140.087,142.97,145.803,148.674,151.565,154.448,157.393,161.444,163.256,167.281,169.061,173.032,174.775,178.697,-179.582,-176.757,-173.957,-170.071,-168.368,-165.564,-161.72,-158.933,-157.223,-154.448,-151.716,-148.943,-146.18,-143.47,-140.74,-138.005,-135.303,-132.59,-129.878,-126.133,-124.472,-120.708,-119.04,-116.316,-113.578,-109.79,-108.111,-105.366,-102.588,-98.698,-96.966,-92.951,-91.181,-88.294,-85.357,-81.303,-79.494,-75.46,-73.666,-70.726,-67.796,-64.866,-61.88,-58.987,-56.033,-53.1,-50.189,-47.277,-44.391,-41.503,-38.592,-35.714,-32.846,-29.998,-27.148,-23.2,-21.422,-18.574,-15.698,-11.742,-9.985,-6.018,-4.271,-1.443,1.401,4.225,7.07,9.895,12.708,15.564,18.373,22.286,24.044,26.84,29.701,33.576,35.302,38.069,40.865,43.612,46.353,49.067,51.761,55.475,57.134,59.825,62.517,66.24,67.884,71.607,73.265,77.028,78.7,81.435,84.185,86.984,89.765,92.612,95.419,98.277,101.153,104.023,106.895,109.764,112.612,116.568,118.279,122.176,123.914,126.731,129.522,132.327,135.066,137.879,140.665,144.532,146.266,150.245,152.01,154.905,157.836,160.773,163.696,167.727,169.491,172.375,175.196,178.041,-179.161,-176.344,-173.587,-169.726,-168.024,-164.19,-162.513,-159.772,-157.044,-154.332,-151.632,-148.958,-146.271,-142.607,-140.962,-137.311,-135.706,-132.067,-130.442,-126.801,-125.176,-122.542,-119.949,-117.291,-114.617,-110.925,-109.34,-106.653,-103.932,-101.277,-98.568,-94.681,-93.001,-89.067,-87.385,-83.502,-81.795,-78.923,-76.079,-72.095,-70.362,-67.489,-64.627,-61.792,-58.934,-56.104,-53.288,-49.372,-47.674,-43.787,-42.112,-38.221,-36.491,-32.634,-30.898,-28.121,-25.339,-21.473,-19.721,-16.905,-14.104,-11.314,-8.469,-4.625,-2.895,-0.121,3.708,5.426,8.182,10.943,13.67,17.464,20.231,21.974,24.719,28.583,30.284,33.014,35.72,39.461,41.123,44.794,46.398,50.037,51.636,55.241,56.853,59.467,62.08,65.717,67.339,69.954,72.6,75.271,77.943,80.638,83.375,86.144,88.866,92.771,95.595,97.345,100.176,103.023,105.829,108.675,111.458,114.273,117.082,119.849,122.635,125.417,128.113,130.872,133.6,136.289,139.027,141.759,144.485,147.256,150.01,152.828,155.593,159.494,161.222,164.063,166.858,169.697,172.431,175.211,177.939,-178.301,-176.624,-172.813,-171.165,-167.365,-165.709,-161.918,-160.294,-157.679,-154.953,-152.329,-149.668,-146.969,-144.338,-141.662,-138.987,-135.362,-133.726,-130.068,-128.361,-124.707,-123.075,-120.429,-117.695,-114.026,-112.291,-108.587,-106.933,-104.226,-101.44,-98.667,-95.783,-92.888,-88.918,-87.063,-84.135,-80.12,-78.277,-75.388,-71.336,-68.369,-66.516,-63.633,-60.719,-57.839,-54.99,-52.149,-49.326,-46.53,-43.712,-40.886,-38.144,-35.34,-32.588,-29.82,-27.083,-23.295,-21.632,-17.789,-16.1,-13.328,-10.591,-6.768,-5.051,-1.263,0.473,4.276,5.994,8.742,11.496,14.252,17.021,19.771,22.551,25.304,28.078,30.83,33.542,36.262,38.958,42.641,44.249,46.91,49.557,52.178,54.75,58.359,60.97,62.546,65.154,68.761,70.31,72.925,75.57,78.226,80.89,84.686,86.266,89.036,91.778,94.612,97.402,100.231,103.054,105.815,108.67,111.434,114.231,117.062,119.869,123.736,125.389,129.109,130.833,133.565,136.265,139.016,142.019,145.878,147.816,151.915,153.865,156.705,159.713,163.677,165.522,168.369,171.269,175.117,176.867,179.619,-177.603,-173.822,-172.108,-168.328,-166.647,-162.777,-161.086,-157.315,-155.61,-152.883,-150.158,-147.43,-144.7,-140.98,-139.323,-135.618,-132.943,-131.292,-128.655,-126.0,-123.345,-120.685,-118.019,-115.352,-112.691,-108.982,-107.326,-104.627,-101.913,-98.102,-96.412,-93.61,-90.803,-87.966,-85.091,-82.235,-79.387,-75.424,-73.667,-69.69,-67.98,-63.98,-62.252,-58.256,-56.56,-52.618,-49.781,-48.023,-45.197,-42.371,-39.565,-36.741,-32.894,-30.148,-28.416,-24.549,-22.909,-20.117,-17.384,-13.51,-11.878,-8.141,-6.488,-2.682,-1.08,1.666,4.356,7.095,9.794,13.484,15.086,17.828,20.485,24.293,25.909,28.644,31.31,34.948,37.558,39.239,41.825,45.532,47.061,49.704,52.339,55.822,57.442,60.056,62.659,65.285,67.899,70.528,73.274,76.997,78.815,81.525,84.651,87.419,90.632,93.419,96.725,99.693,102.486,105.478,108.319,111.123,113.953,116.725,119.53,122.27,124.997,127.719,130.412,134.155,135.775,139.529,141.137,144.944,146.606,149.374,152.089,156.003,157.687,160.53,164.397,166.075,168.891,172.71,174.351,177.102,179.797,-177.473,-174.754,-172.073,-169.377,-166.696,-164.031,-160.327,-158.708,-156.044,-153.38,-150.729,-148.048,-145.401,-142.774,-140.151,-137.506,-134.875,-132.256,-129.622,-126.996,-124.327,-121.688,-119.012,-116.403,-113.738,-111.074,-107.347,-105.756,-101.99,-99.29,-97.6,-94.887,-92.079,-89.281,-85.358,-83.677,-80.842,-78.044,-75.196,-72.41,-69.577,-66.749,-62.847,-61.14,-58.322,-55.53,-51.64,-49.948,-47.153,-44.381,-40.553,-38.873,-35.066,-33.403,-30.64,-27.923,-25.14,-22.388,-19.65,-16.874,-12.95,-11.231,-7.432,-5.692,-1.904,-0.183,3.59,5.324,8.03,10.77,13.466,16.196,18.874,21.562,24.225,26.887,30.587,32.217,34.814,37.413,39.982,42.542,46.033,48.542,51.033,52.516,54.99,57.456,59.924,62.406,64.88,67.377,69.903,72.42,75.934,77.455,81.045,83.662,85.241,87.892,90.583,93.283,96.012,98.707,101.429,104.157,106.874,109.598,113.333,114.995,118.717,120.328,124.002,125.632,128.225,130.853,133.455,135.966,138.586,141.221,144.891,146.48,150.197,151.762,155.543,157.174,159.919,162.686,166.491,168.128,171.812,173.444,177.149,178.793,-177.547,-175.958,-172.33,-170.716,-168.151,-165.541,-161.927,-160.362,-157.761,-155.171,-152.567,-149.99,-147.394,-144.823,-142.329,-138.8,-137.229,-134.715,-132.188,-129.666,-126.181,-124.617,-122.078,-119.609,-116.068,-114.489,-111.927,-109.37,-105.753,-104.192,-100.506,-97.808,-96.146,-93.371,-90.623,-87.828,-84.951,-82.181,-79.337,-76.567,-73.775,-71.035,-67.228,-65.425,-61.516,-58.751,-57.064,-54.284,-51.554,-48.827,-46.131,-43.406,-40.718,-37.038,-35.396,-32.691,-30.048,-26.378,-24.713,-21.03,-19.387,-16.726,-14.074,-11.419,-8.768,-6.157,-2.498,-0.866,2.809,4.436,8.088,9.67,12.305,14.956,17.604,20.203,23.882,25.531,29.182,30.806,33.432,36.022,38.632,41.232,44.718,46.307,49.795,51.225,53.717,56.217,58.705,61.113,64.559,66.033,68.521,71.019,74.52,76.012,79.57,81.152,84.702,86.315,88.956,91.516,95.269,96.938,99.662,102.281,104.911,107.639,110.364,112.997,116.736,118.349,121.002,123.632,127.193,128.805,131.396,133.822,136.412,138.987,141.59,144.067,147.683,149.307,152.946,154.569,158.239,159.778,163.437,165.064,168.689,171.274,173.919,175.5,-181.004,-178.406,-175.897,-174.349,-170.74,-169.191,-166.69,-164.071,-161.553,-159.038,-156.519,-153.887,-150.396,-147.842,-146.289,-143.814,-140.37,-138.797,-135.392,-133.872,-130.438,-128.92,-125.536,-123.959,-121.505,-119.028,-115.62,-114.108,-110.678,-109.228,-106.724,-104.205,-101.662,-99.126,-96.506,-93.878,-91.279,-88.614,-85.94,-83.251,-80.574,-77.89,-75.21,-72.53,-68.813,-67.199,-64.524,-61.848,-59.175,-56.54,-53.92,-51.302,-48.815,-46.303,-43.837,-41.531,-38.383,-37.001,-34.12,-32.942,-30.318,-29.244,-26.836,-25.764,-24.135,-22.652,-21.16,-19.707,-17.925,-17.074,-15.773,-14.555,-12.867,-12.103,-10.896,-9.71,-8.562,-7.356,-6.131,-4.893,-3.639,-1.825,-1.047,0.292,2.233,3.538,4.383,5.831,7.8,8.528,9.774,10.865,11.82,12.625,13.479,13.835,14.208,14.465,14.595,14.585,14.567,14.443,14.306,14.248,14.107,13.915,13.562,13.415,13.027,12.867,12.637,12.444,12.287,12.162,12.07,12.028,11.985,11.961,11.958,11.965,11.981,11.985,11.975,11.96,11.976,11.981,12.01,12.019,12.015,12.01,12.003,12.014,12.011,12.008,12.008,12.009,12.009,12.006,12.009,12.008,12.008,12.008,12.012,12.007,12.007,12.007,12.005,12.005,12.004,12.003,12.002,12.002,12.002,12.002,12.0,11.999,12.0,12.0,11.994,11.997,11.993
-4.595,-4.495,-4.349,-4.141,-3.834,-3.37,-2.701,-1.799,-0.626,0.838,2.597,4.652,6.996,9.611,12.474,15.553,18.823,22.251,25.807,29.467,33.209,37.004,40.828,44.668,48.506,52.33,56.127,59.891,63.614,67.289,70.923,74.514,78.051,81.532,84.953,88.3,91.579,94.794,97.937,101.01,104.003,106.917,109.769,112.55,115.27,117.938,120.561,123.145,125.715,128.278,130.841,133.415,136.002,138.608,141.227,143.861,146.512,149.185,151.882,154.596,157.318,160.05,162.794,165.54,168.283,171.024,173.776,-183.469,-180.714,-177.951,-175.18,-172.397,-169.607,-166.812,-164.012,-161.218,-158.421,-155.624,-152.837,-150.064,-147.298,-144.526,-141.757,-138.986,-136.213,-133.441,-130.668,-127.888,-125.1,-122.313,-119.522,-116.726,-113.925,-111.119,-108.295,-105.443,-102.559,-99.654,-96.739,-93.812,-90.877,-87.943,-85.014,-82.089,-79.166,-76.248,-73.33,-70.417,-67.511,-64.613,-61.722,-58.84,-55.968,-53.101,-50.234,-47.367,-44.509,-41.65,-38.785,-35.921,-33.055,-30.195,-27.338,-24.478,-21.626,-18.787,-15.945,-13.107,-10.267,-7.43,-4.595,-1.762,1.063,3.883,6.699,9.516,12.33,15.139,17.936,20.728,23.512,26.28,29.033,31.765,34.481,37.177,39.857,42.524,45.184,47.842,50.504,53.175,55.86,58.556,61.266,63.988,66.725,69.479,72.26,75.063,77.887,80.737,83.613,86.508,89.419,92.338,95.259,98.171,101.074,103.96,106.829,109.683,112.516,115.337,118.135,120.918,123.69,126.471,129.258,132.062,134.885,137.724,140.582,143.45,146.331,149.227,152.138,155.052,157.96,160.865,163.759,166.638,169.503,172.364,175.213,-181.952,-179.127,-176.313,-173.503,-170.7,-167.905,-165.113,-162.332,-159.563,-156.806,-154.066,-151.351,-148.652,-145.963,-143.276,-140.592,-137.906,-135.209,-132.513,-129.807,-127.086,-124.352,-121.611,-118.863,-116.102,-113.324,-110.533,-107.717,-104.869,-101.989,-99.088,-96.176,-93.249,-90.31,-87.37,-84.43,-81.497,-78.57,-75.643,-72.717,-69.793,-66.878,-63.974,-61.08,-58.198,-55.325,-52.46,-49.6,-46.739,-43.887,-41.037,-38.19,-35.34,-32.486,-29.638,-26.784,-23.925,-21.068,-18.22,-15.374,-12.522,-9.671,-6.829,-3.99,-1.152,1.681,4.509,7.333,10.16,12.984,15.804,18.614,21.415,24.206,26.987,29.75,32.49,35.209,37.907,40.585,43.246,45.899,48.551,51.206,53.864,56.529,59.201,61.886,64.59,67.307,70.044,72.809,75.605,78.428,81.28,84.164,87.072,89.992,92.917,95.839,98.752,101.656,104.549,107.43,110.295,113.147,115.979,118.798,121.607,124.395,127.183,129.979,132.786,135.604,138.435,141.279,144.132,147.0,149.891,152.788,155.69,158.589,161.484,164.36,167.224,170.076,172.924,-184.234,-181.399,-178.567,-175.743,-172.925,-170.106,-167.292,-164.486,-161.691,-158.907,-156.132,-153.382,-150.653,-147.934,-145.22,-142.515,-139.815,-137.108,-134.404,-131.702,-128.999,-126.288,-123.575,-120.86,-118.135,-115.401,-112.646,-109.878,-107.083,-104.255,-101.391,-98.505,-95.601,-92.68,-89.753,-86.82,-83.889,-80.961,-78.029,-75.091,-72.159,-69.226,-66.29,-63.368,-60.453,-57.553,-54.663,-51.783,-48.907,-46.035,-43.168,-40.307,-37.452,-34.592,-31.733,-28.883,-26.035,-23.184,-20.338,-17.506,-14.679,-11.853,-9.024,-6.201,-3.38,-0.558,2.268,5.088,7.913,10.741,13.569,16.397,19.217,22.031,24.836,27.627,30.404,33.162,35.902,38.623,41.324,44.008,46.683,49.358,52.032,54.705,57.385,60.067,62.753,65.442,68.144,70.866,73.616,76.39,79.187,82.011,84.865,87.744,90.632,93.527,96.423,99.319,102.204,105.085,107.963,110.832,113.69,116.538,119.374,122.196,125.0,127.806,130.618,133.443,136.275,139.121,141.985,144.866,147.767,150.678,153.604,156.524,159.432,162.325,165.19,168.04,170.874,173.701,-183.48,-180.67,-177.863,-175.061,-172.267,-169.48,-166.693,-163.912,-161.136,-158.365,-155.6,-152.853,-150.112,-147.378,-144.647,-141.92,-139.195,-136.474,-133.753,-131.033,-128.312,-125.584,-122.852,-120.117,-117.379,-114.626,-111.853,-109.065,-106.254,-103.409,-100.543,-97.659,-94.757,-91.844,-88.925,-86.01,-83.096,-80.177,-77.256,-74.331,-71.402,-68.475,-65.55,-62.633,-59.721,-56.817,-53.926,-51.037,-48.158,-45.281,-42.412,-39.55,-36.692,-33.831,-30.965,-28.107,-25.248,-22.386,-19.53,-16.684,-13.847,-11.016,-8.186,-5.36,-2.539,0.281,3.095,5.906,8.714,11.521,14.327,17.135,19.936,22.73,25.521,28.299,31.071,33.826,36.565,39.286,41.993,44.687,47.378,50.068,52.757,55.45,58.137,60.824,63.519,66.223,68.938,71.669,74.429,77.208,80.011,82.832,85.686,88.559,91.441,94.322,97.206,100.083,102.957,105.821,108.68,111.533,114.372,117.203,120.025,122.836,125.63,128.433,131.243,134.067,136.902,139.755,142.63,145.525,148.437,151.363,154.292,157.214,160.133,163.033,165.909,168.765,171.611,174.442,-182.746,-179.941,-177.149,-174.364,-171.594,-168.838,-166.092,-163.362,-160.646,-157.934,-155.236,-152.559,-149.901,-147.249,-144.605,-141.968,-139.336,-136.704,-134.073,-131.438,-128.801,-126.148,-123.484,-120.819,-118.149,-115.465,-112.757,-110.032,-107.292,-104.521,-101.72,-98.901,-96.061,-93.205,-90.337,-87.465,-84.587,-81.71,-78.836,-75.958,-73.08,-70.206,-67.337,-64.476,-61.626,-58.785,-55.957,-53.137,-50.327,-47.52,-44.723,-41.932,-39.144,-36.359,-33.568,-30.776,-27.982,-25.182,-22.38,-19.581,-16.785,-13.999,-11.22,-8.444,-5.671,-2.908,-0.148,2.604,5.35,8.093,10.837,13.583,16.332,19.081,21.821,24.558,27.284,29.999,32.702,35.382,38.043,40.691,43.322,45.939,48.552,51.17,53.794,56.42,59.048,61.684,64.327,66.984,69.655,72.344,75.064,77.812,80.582,83.381,86.2,89.043,91.896,94.745,97.596,100.437,103.274,106.1,108.917,111.729,114.527,117.312,120.082,122.84,125.578,128.31,131.047,133.794,136.55,139.317,142.098,144.9,147.726,150.568,153.425,156.277,159.127,161.972,164.793,167.591,170.382,173.162,-184.063,-181.298,-178.542,-175.791,-173.042,-170.297,-167.555,-164.825,-162.101,-159.379,-156.656,-153.945,-151.251,-148.57,-145.894,-143.226,-140.571,-137.922,-135.277,-132.637,-129.993,-127.345,-124.693,-122.042,-119.39,-116.729,-114.051,-111.353,-108.641,-105.896,-103.115,-100.304,-97.47,-94.608,-91.732,-88.842,-85.948,-83.055,-80.16,-77.268,-74.373,-71.481,-68.591,-65.706,-62.826,-59.957,-57.102,-54.254,-51.423,-48.602,-45.791,-42.993,-40.207,-37.433,-34.661,-31.887,-29.111,-26.338,-23.558,-20.779,-18.003,-15.236,-12.474,-9.72,-6.963,-4.21,-1.462,1.29,4.043,6.802,9.563,12.334,15.106,17.877,20.64,23.397,26.142,28.881,31.606,34.312,37.001,39.672,42.329,44.967,47.589,50.204,52.814,55.425,58.037,60.643,63.253,65.872,68.504,71.156,73.831,76.537,79.277,82.038,84.831,87.649,90.491,93.331,96.175,99.027,101.882,104.732,107.574,110.414,113.249,116.063,118.859,121.641,124.412,127.161,129.908,132.658,135.424,138.193,140.981,143.784,146.605,149.446,152.301,155.158,158.008,160.856,163.677,166.474,169.246,172.01,174.761,-182.499,-179.765,-177.035,-174.303,-171.57,-168.841,-166.112,-163.388,-160.658,-157.927,-155.196,-152.479,-149.776,-147.079,-144.391,-141.711,-139.036,-136.366,-133.706,-131.047,-128.385,-125.716,-123.049,-120.381,-117.71,-115.026,-112.33,-109.618,-106.89,-104.127,-101.337,-98.528,-95.698,-92.854,-89.999,-87.137,-84.271,-81.403,-78.533,-75.662,-72.78,-69.895,-67.009,-64.122,-61.237,-58.367,-55.503,-52.652,-49.815,-46.991,-44.172,-41.364,-38.564,-35.772,-32.98,-30.186,-27.391,-24.596,-21.798,-19.004,-16.223,-13.457,-10.697,-7.947,-5.198,-2.457,0.283,3.02,5.757,8.501,11.245,13.993,16.744,19.494,22.241,24.982,27.719,30.448,33.169,35.875,38.573,41.255,43.918,46.564,49.197,51.823,54.444,57.064,59.686,62.305,64.926,67.563,70.219,72.895,75.597,78.324,81.075,83.848,86.634,89.436,92.246,95.047,97.855,100.661,103.465,106.26,109.04,111.819,114.582,117.329,120.067,122.792,125.504,128.204,130.909,133.622,136.355,139.101,141.865,144.648,147.451,150.271,153.108,155.944,158.776,161.602,164.409,167.192,169.955,172.703,-184.562,-181.842,-179.132,-176.427,-173.731,-171.038,-168.353,-165.675,-163.001,-160.33,-157.654,-154.979,-152.319,-149.665,-147.012,-144.362,-141.723,-139.083,-136.447,-133.814,-131.178,-128.531,-125.875,-123.214,-120.556,-117.891,-115.215,-112.527,-109.821,-107.103,-104.356,-101.58,-98.789,-95.981,-93.158,-90.324,-87.487,-84.65,-81.812,-78.978,-76.146,-73.307,-70.475,-67.643,-64.815,-61.991,-59.176,-56.365,-53.563,-50.77,-47.986,-45.206,-42.433,-39.668,-36.908,-34.143,-31.373,-28.598,-25.821,-23.042,-20.268,-17.501,-14.747,-12.001,-9.261,-6.524,-3.797,-1.082,1.629,4.336,7.036,9.731,12.415,15.095,17.766,20.426,23.075,25.72,28.339,30.944,33.531,36.098,38.65,41.178,43.687,46.178,48.657,51.13,53.598,56.069,58.545,61.029,63.521,66.024,68.543,71.086,73.65,76.241,78.858,81.499,84.161,86.848,89.558,92.283,95.008,97.733,100.465,103.194,105.922,108.638,111.343,114.032,116.705,119.362,122.006,124.636,127.254,129.861,132.475,135.099,137.736,140.387,143.053,145.741,148.448,151.176,153.919,156.667,159.417,162.163,164.898,167.612,170.308,172.983,-184.356,-181.713,-179.08,-176.457,-173.836,-171.219,-168.605,-165.998,-163.396,-160.8,-158.197,-155.59,-152.997,-150.419,-147.851,-145.293,-142.743,-140.201,-137.666,-135.134,-132.607,-130.077,-127.538,-124.988,-122.434,-119.877,-117.315,-114.738,-112.143,-109.532,-106.9,-104.235,-101.537,-98.819,-96.077,-93.326,-90.559,-87.789,-85.023,-82.262,-79.502,-76.746,-73.994,-71.245,-68.496,-65.75,-63.009,-60.274,-57.542,-54.818,-52.11,-49.421,-46.738,-44.068,-41.407,-38.757,-36.113,-33.471,-30.819,-28.163,-25.502,-22.835,-20.17,-17.507,-14.851,-12.201,-9.557,-6.912,-4.268,-1.628,1.011,3.651,6.292,8.935,11.581,14.226,16.88,19.535,22.182,24.819,27.451,30.07,32.683,35.285,37.872,40.441,42.991,45.518,48.029,50.53,53.022,55.512,58.002,60.495,62.988,65.486,67.995,70.521,73.066,75.637,78.23,80.843,83.479,86.134,88.815,91.522,94.242,96.962,99.686,102.417,105.148,107.864,110.561,113.244,115.909,118.556,121.187,123.799,126.403,128.984,131.564,134.145,136.736,139.334,141.937,144.547,147.165,149.795,152.438,155.088,157.737,160.378,163.008,165.619,168.204,170.769,173.317,-184.154,-181.635,-179.126,-176.622,-174.112,-171.603,-169.086,-166.57,-164.055,-161.538,-159.014,-156.487,-153.968,-151.463,-148.968,-146.476,-143.991,-141.518,-139.054,-136.589,-134.133,-131.681,-129.231,-126.772,-124.304,-121.839,-119.375,-116.904,-114.426,-111.93,-109.419,-106.889,-104.322,-101.722,-99.103,-96.466,-93.813,-91.146,-88.466,-85.787,-83.103,-80.422,-77.741,-75.061,-72.383,-69.704,-67.025,-64.346,-61.675,-59.024,-56.402,-53.816,-51.275,-48.788,-46.365,-44.013,-41.745,-39.568,-37.482,-35.492,-33.585,-31.758,-30.01,-28.335,-26.738,-25.201,-23.722,-22.3,-20.922,-19.592,-18.301,-17.048,-15.815,-14.602,-13.403,-12.21,-11.01,-9.792,-8.555,-7.299,-6.02,-4.722,-3.397,-2.047,-0.664,0.75,2.188,3.624,5.012,6.313,7.485,8.518,9.411,10.173,10.785,11.252,11.587,11.794,11.901,11.891,11.803,11.708,11.612,11.488,11.321,11.111,10.868,10.602,10.333,10.088,9.876,9.698,9.552,9.449,9.376,9.331,9.291,9.274,9.272,9.279,9.287,9.284,9.273,9.271,9.282,9.299,9.316,9.319,9.317,9.312,9.317,9.32,9.317,9.315,9.315,9.315
-4.584,-4.495,-4.338,-4.199,-3.955,-3.586,-3.028,-2.233,-1.194,0.143,1.785,3.72,7.007,8.469,12.485,14.254,18.834,20.846,24.358,27.998,31.714,35.495,39.337,44.679,47.033,50.845,56.138,58.453,62.193,65.882,69.532,73.135,76.709,80.226,83.671,87.054,90.353,93.592,96.767,99.873,102.902,105.855,108.716,111.53,114.262,116.944,119.587,122.189,124.744,127.311,129.869,132.435,135.01,137.599,141.238,142.857,145.492,148.159,150.839,154.607,156.288,158.996,161.741,164.488,167.243,169.98,173.787,-184.516,-180.703,-179.004,-176.239,-173.462,-170.675,-167.882,-165.075,-162.284,-158.41,-156.685,-152.826,-151.109,-148.345,-145.598,-142.81,-140.04,-136.202,-134.492,-131.725,-128.949,-126.167,-123.372,-120.588,-116.715,-113.914,-112.186,-108.284,-105.432,-102.548,-99.643,-96.728,-93.801,-90.866,-89.057,-86.133,-83.2,-80.278,-77.359,-74.445,-71.524,-67.5,-65.714,-62.824,-59.931,-55.957,-54.188,-51.33,-48.459,-44.498,-42.741,-39.881,-37.009,-33.044,-31.283,-28.421,-25.569,-21.615,-18.776,-15.934,-13.096,-10.256,-7.419,-4.584,-2.839,1.074,3.894,6.71,8.444,11.256,14.075,17.947,19.672,23.523,25.238,27.996,30.739,34.492,36.165,39.868,42.535,45.195,46.839,50.515,52.157,55.871,57.524,60.226,62.949,65.686,68.421,71.183,73.991,76.803,79.638,82.507,85.395,89.43,91.22,95.27,98.182,99.975,102.868,105.743,108.598,112.527,114.27,118.146,120.929,122.643,126.482,128.186,132.073,134.896,136.631,140.593,142.351,146.342,148.116,151.017,153.941,157.971,159.76,162.663,165.552,168.418,171.276,174.137,-182.998,-179.116,-177.376,-174.574,-171.762,-168.967,-166.175,-163.382,-160.611,-157.852,-155.102,-152.357,-149.663,-146.981,-144.298,-140.581,-138.926,-136.245,-132.502,-130.847,-128.13,-124.341,-121.6,-118.852,-117.161,-113.313,-110.522,-107.706,-105.974,-101.978,-100.205,-96.165,-94.373,-91.438,-88.493,-85.558,-82.61,-79.68,-76.762,-73.828,-70.921,-66.867,-65.075,-62.181,-58.187,-55.314,-52.449,-49.589,-47.829,-44.975,-42.129,-39.274,-36.427,-33.58,-30.717,-27.868,-25.019,-21.057,-19.3,-16.458,-13.61,-10.76,-7.912,-3.979,-2.229,0.603,3.434,7.344,9.084,11.906,14.737,18.625,20.353,24.217,25.935,29.761,31.459,35.22,36.897,39.575,42.245,45.91,47.545,51.217,52.856,55.509,59.212,60.863,63.543,67.318,68.989,72.82,74.537,78.439,80.179,83.044,85.953,90.003,91.801,95.85,98.763,100.557,103.449,106.333,109.213,113.158,115.99,117.739,120.533,124.406,126.123,129.99,131.712,135.615,137.352,140.182,143.037,147.011,149.902,151.686,154.581,158.6,160.383,163.272,166.143,168.993,171.838,174.681,-182.477,-178.556,-176.813,-173.999,-171.177,-167.281,-165.542,-162.748,-159.967,-156.121,-154.413,-151.684,-148.957,-146.247,-143.547,-140.84,-138.138,-134.393,-132.725,-128.988,-127.321,-124.605,-121.901,-119.18,-116.447,-112.635,-110.939,-108.168,-105.362,-102.502,-99.617,-96.716,-93.801,-89.742,-87.941,-85.007,-82.087,-79.151,-76.216,-73.273,-70.358,-66.279,-63.357,-60.442,-58.645,-54.652,-52.871,-50.0,-47.125,-44.256,-40.296,-38.539,-35.684,-32.822,-28.872,-26.024,-24.271,-21.412,-18.587,-15.752,-12.937,-10.11,-7.283,-4.454,-1.644,1.187,4.016,6.835,9.664,12.487,15.319,18.145,20.964,24.847,26.574,29.355,32.121,34.868,37.602,40.305,42.999,46.694,48.346,51.013,53.692,57.396,59.049,62.764,64.421,67.11,69.819,72.555,75.321,79.198,80.923,83.752,87.755,89.527,92.42,95.337,98.216,101.113,103.989,106.865,109.744,113.701,115.463,118.3,121.128,123.939,126.741,130.629,132.361,135.19,138.023,140.882,143.761,146.645,149.564,153.615,155.414,159.443,161.23,165.201,166.963,170.885,172.628,-184.547,-181.737,-177.852,-176.128,-173.324,-169.469,-166.682,-164.964,-162.19,-159.431,-156.646,-153.883,-151.152,-148.417,-145.682,-142.953,-140.24,-137.516,-133.742,-132.065,-128.301,-126.625,-123.901,-121.157,-117.368,-115.68,-112.918,-110.14,-106.243,-104.511,-100.532,-98.768,-95.881,-92.968,-88.914,-87.118,-83.085,-81.291,-78.376,-75.447,-72.532,-69.562,-66.668,-63.738,-60.832,-57.921,-55.028,-52.143,-49.254,-46.375,-43.497,-40.636,-37.78,-34.93,-30.954,-29.19,-26.342,-23.475,-19.519,-17.762,-13.836,-12.089,-9.261,-6.431,-3.608,-0.792,2.021,4.833,7.643,10.453,14.338,16.066,18.861,21.673,25.532,27.252,30.02,32.788,35.535,38.262,40.976,43.672,47.389,49.048,51.739,54.425,58.148,59.807,63.53,65.187,68.949,70.625,73.36,76.133,78.933,81.733,84.58,87.444,90.338,93.214,96.097,98.993,101.862,104.735,108.691,110.449,114.383,116.133,118.951,121.773,124.577,127.357,130.17,132.984,136.913,138.661,142.641,144.414,147.309,150.239,153.176,156.108,160.144,161.937,164.821,167.688,170.533,173.371,-183.812,-181.013,-177.138,-175.418,-171.583,-169.878,-167.136,-164.388,-161.675,-158.967,-156.251,-153.564,-149.89,-148.245,-144.594,-142.964,-139.325,-137.7,-134.062,-132.437,-129.803,-127.162,-124.504,-121.83,-118.138,-116.49,-113.803,-111.082,-108.343,-105.596,-101.709,-99.984,-96.05,-94.302,-90.326,-88.562,-85.69,-82.81,-78.825,-77.05,-74.178,-71.303,-68.431,-65.573,-62.715,-59.862,-55.946,-54.203,-50.316,-48.585,-44.712,-42.989,-39.133,-37.414,-34.638,-31.837,-27.971,-26.255,-23.447,-20.645,-17.856,-15.053,-11.209,-9.496,-6.721,-2.897,-1.198,1.558,4.311,7.054,10.848,13.594,15.285,18.03,21.832,23.52,26.25,28.972,32.713,34.383,38.054,39.694,43.333,44.957,48.563,50.175,52.789,55.421,59.059,60.68,63.319,65.965,68.636,71.314,74.01,76.747,79.516,82.295,86.211,89.054,90.803,93.658,96.505,99.35,102.196,105.028,107.846,110.655,113.465,116.256,119.038,121.789,124.548,127.272,130.005,132.743,135.501,138.259,141.029,143.817,146.635,149.474,153.436,155.196,158.037,160.889,163.728,166.542,169.322,172.098,-184.052,-182.342,-178.531,-176.831,-173.031,-171.335,-167.544,-165.853,-163.136,-160.41,-157.692,-154.966,-152.267,-149.59,-146.913,-144.238,-140.56,-138.924,-135.266,-133.636,-129.982,-128.35,-125.704,-123.048,-119.379,-117.744,-114.04,-112.386,-109.679,-106.965,-104.192,-101.389,-98.567,-94.597,-92.837,-89.952,-85.937,-84.156,-81.267,-77.257,-74.362,-72.578,-69.696,-66.806,-63.925,-61.027,-58.187,-55.334,-52.497,-49.679,-46.858,-44.063,-41.259,-38.487,-35.72,-32.947,-29.1,-27.39,-23.547,-21.834,-19.062,-16.285,-12.463,-10.763,-6.952,-5.254,-1.451,0.249,2.997,5.753,8.508,11.273,14.045,16.824,19.587,22.348,25.1,27.854,30.574,33.293,37.012,38.666,41.327,43.974,46.595,49.216,52.825,55.436,57.049,59.658,63.264,64.881,67.496,70.141,72.797,75.491,79.288,80.975,83.745,86.563,89.397,92.251,95.08,97.937,100.788,103.643,106.482,109.336,112.167,115.003,118.87,120.588,124.423,126.131,128.863,131.612,134.363,137.133,140.992,142.709,146.616,148.357,151.196,154.056,158.019,159.769,162.616,165.42,169.257,170.964,173.716,-183.534,-179.754,-178.073,-174.292,-172.611,-168.83,-167.148,-163.377,-161.699,-158.972,-156.235,-153.507,-150.795,-147.068,-145.405,-141.7,-139.025,-137.375,-134.714,-132.059,-129.404,-126.731,-124.065,-121.398,-118.724,-115.015,-113.36,-110.66,-107.944,-104.116,-102.415,-99.613,-96.787,-93.95,-91.1,-88.243,-85.372,-81.392,-79.628,-75.651,-73.884,-69.884,-68.107,-64.111,-62.337,-58.356,-55.492,-53.735,-50.89,-48.065,-45.252,-42.428,-38.553,-35.761,-34.042,-30.175,-28.453,-25.661,-22.866,-18.993,-17.27,-13.446,-11.743,-7.936,-6.245,-3.498,-0.758,1.981,4.717,8.512,10.203,12.945,15.697,19.505,21.201,23.936,26.677,30.459,33.18,34.861,37.558,41.266,42.921,45.564,48.199,51.834,53.453,56.067,58.687,61.314,63.928,66.556,69.183,72.906,74.559,77.268,80.012,82.78,85.567,88.354,91.159,93.981,96.774,99.59,102.395,105.199,107.987,110.759,113.53,116.29,119.017,121.762,124.472,128.215,129.879,133.633,135.308,139.112,140.807,143.575,146.368,150.282,152.019,154.862,158.787,160.536,163.353,167.203,168.916,171.667,174.403,-182.867,-180.153,-177.455,-174.76,-172.063,-169.368,-165.664,-164.015,-161.351,-158.688,-156.0,-153.319,-150.672,-147.994,-145.371,-142.726,-140.095,-137.449,-134.815,-132.189,-129.543,-126.904,-124.228,-121.575,-118.91,-116.246,-112.516,-110.858,-107.092,-104.345,-102.655,-99.865,-97.057,-94.244,-90.313,-88.567,-85.731,-82.897,-80.048,-77.229,-74.396,-71.557,-67.632,-65.887,-63.069,-60.244,-56.354,-54.625,-51.83,-49.046,-45.195,-43.465,-39.657,-37.956,-35.194,-32.442,-29.658,-26.89,-24.102,-21.327,-17.49,-15.789,-11.99,-10.301,-6.513,-4.828,-1.071,0.603,3.309,6.01,8.707,11.4,14.078,16.75,19.414,22.075,25.731,27.361,29.958,32.559,35.127,37.688,41.189,43.698,46.189,47.723,50.198,52.664,55.132,57.605,60.079,62.576,65.066,67.583,71.097,72.662,76.252,78.869,80.486,83.137,85.828,88.506,91.235,93.971,96.692,99.414,102.156,104.88,108.649,110.321,114.043,115.699,119.373,121.003,123.638,126.266,128.868,131.473,134.092,136.727,140.398,142.034,145.752,147.406,151.187,152.869,155.614,158.369,162.174,163.865,167.623,169.289,172.994,174.637,-181.702,-180.074,-176.446,-174.832,-172.211,-169.601,-165.987,-164.381,-161.78,-159.191,-156.587,-153.988,-151.392,-148.821,-146.261,-142.732,-141.162,-138.624,-136.097,-133.574,-130.066,-128.502,-125.964,-123.407,-119.866,-118.287,-115.725,-113.138,-109.521,-107.91,-104.224,-101.526,-99.864,-97.135,-94.387,-91.627,-88.848,-86.078,-83.309,-80.56,-77.769,-75.041,-71.234,-69.539,-65.739,-62.998,-61.311,-58.579,-55.848,-53.134,-50.438,-47.754,-45.077,-41.396,-39.755,-37.122,-34.478,-30.808,-29.174,-25.491,-23.848,-21.187,-18.515,-15.861,-13.209,-10.56,-6.901,-5.269,-1.617,0.01,3.662,5.287,7.922,10.573,13.221,15.867,19.546,21.179,24.83,26.455,29.08,31.691,34.301,36.901,40.452,42.041,45.529,47.092,49.584,52.084,54.572,57.06,60.506,62.046,64.533,67.031,70.532,72.09,75.648,77.23,80.854,82.467,85.108,87.78,91.533,93.202,95.926,98.643,101.372,104.099,106.835,109.515,113.255,114.908,117.561,120.191,123.81,125.422,128.013,130.574,133.163,135.738,138.342,140.942,144.558,146.167,149.806,151.429,155.099,156.73,160.389,162.016,165.63,168.215,170.78,172.361,-184.143,-181.624,-179.115,-177.568,-174.101,-172.552,-170.051,-167.526,-165.008,-162.493,-159.975,-157.448,-153.957,-151.452,-149.9,-147.424,-143.98,-142.448,-139.043,-137.523,-134.122,-132.605,-129.22,-127.704,-125.249,-122.772,-119.364,-117.845,-114.415,-112.887,-110.383,-107.864,-105.321,-102.73,-100.11,-97.482,-94.835,-92.169,-89.495,-86.805,-84.129,-81.445,-78.765,-76.09,-72.372,-70.731,-68.056,-65.38,-62.706,-60.035,-57.415,-54.796,-52.241,-49.729,-47.263,-44.882,-41.734,-40.352,-37.471,-36.199,-33.574,-32.408,-29.999,-28.928,-27.299,-25.745,-24.253,-22.8,-20.911,-20.059,-18.759,-17.492,-15.804,-15.04,-13.834,-12.647,-11.462,-10.255,-9.03,-7.792,-6.538,-4.711,-3.933,-2.594,-0.653,0.761,1.606,3.054,5.023,5.848,7.095,8.185,9.14,9.946,10.796,11.152,11.526,11.782,11.912,11.902,11.884,11.76,11.623,11.565,11.424,11.232,10.879,10.732,10.344,10.184,9.954,9.761,9.604,9.479,9.387,9.345,9.302,9.279,9.275,9.282,9.298,9.302,9.292,9.277,9.293,9.298,9.327,9.336,9.332,9.327,9.32,9.331,9.328,9.325,9.325,9.326,9.326,9.323,9.326,9.325,9.325,9.325,9.329,9.324,9.324,9.324,9.322,9.322,9.321,9.32,9.319,9.319,9.319,9.319,9.317,9.316,9.317,9.317,9.311,9.314,9.31
