# Supplementary material for: Passive wheels – A new localization system for automated guided vehicles
Source: Heliyon. 2024 Jul 20;10(15):e34967. doi: 10.1016/j.heliyon.2024.e34967 (PMC11829107; doi:10.1016/j.heliyon.2024.e34967)
Supplement: Multimedia component 1 [file mmc1.zip › repository/datasets/scenario3/x.txt]

2.533,2.533,2.533,2.532,2.534,2.533,2.534,nan,2.534,2.534,2.537,2.536,nan,2.541,nan,2.543,nan,2.548,nan,2.554,2.555,2.558,2.558,nan,2.561,2.562,2.564,2.563,2.565,2.565,2.566,2.566,2.564,2.564,2.564,2.563,2.563,2.562,2.561,2.562,2.563,2.563,2.563,2.563,2.564,2.565,2.566,nan,2.567,2.568,2.57,2.57,2.571,2.572,2.573,2.574,2.575,2.575,2.575,2.576,2.576,2.576,2.576,2.576,2.576,2.576,2.576,2.576,2.575,2.575,2.574,2.573,2.573,2.572,2.571,2.571,2.57,2.57,2.569,2.569,2.569,2.568,2.569,2.569,2.568,2.568,2.569,2.569,2.569,2.569,2.569,2.569,2.569,2.571,2.57,2.57,2.571,2.571,2.572,2.572,2.573,2.572,2.573,2.573,2.575,2.573,2.574,2.574,2.574,2.575,2.575,2.575,2.576,2.576,2.576,2.576,2.577,2.577,2.577,2.577,2.577,2.577,2.578,2.578,2.579,2.579,2.579,2.578,2.579,2.58,2.579,nan,2.579,2.579,2.579,2.579,nan,2.579,2.579,2.579,nan,nan,2.577,2.577,nan,2.579,2.578,2.578,2.577,2.576,2.575,2.576,2.575,2.575,2.574,2.572,2.573,2.572,2.572,2.571,2.571,2.571,2.57,2.57,2.57,2.57,2.568,2.568,2.569,2.568,2.568,2.568,2.567,2.567,2.567,2.567,2.567,2.566,2.566,2.567,nan,2.566,2.566,2.565,2.565,2.565,2.564,2.563,2.563,2.563,2.563,nan,2.563,2.563,2.563,2.563,2.564,2.563,2.563,2.563,2.564,2.563,nan,nan,nan,nan,2.564,2.564,2.565,2.564,2.566,2.566,2.566,2.566,2.567,2.567,2.567,2.567,2.567,2.568,2.568,2.568,2.568,2.568,2.569,2.569,2.569,2.569,2.57,2.57,2.571,2.572,2.572,2.572,2.573,2.572,2.572,2.574,2.574,2.574,2.575,2.575,2.575,2.575,2.575,2.576,2.576,2.576,2.577,2.577,2.577,2.578,2.578,2.576,2.577,nan,2.577,2.578,2.579,2.579,nan,nan,nan,2.579,nan,nan,2.579,2.579,nan,nan,2.579,2.579,2.579,2.578,2.578,2.578,2.577,2.577,2.576,2.575,2.574,2.573,2.573,2.573,2.572,2.572,2.571,2.571,2.571,2.571,2.57,2.57,2.569,2.569,2.57,2.568,2.569,2.569,2.568,2.568,2.568,2.568,2.566,2.567,2.566,2.568,2.568,nan,2.566,nan,nan,nan,2.566,2.567,2.565,2.565,2.565,2.564,2.565,nan,2.565,2.564,2.564,nan,2.564,2.565,2.564,2.565,2.565,2.565,2.565,2.565,nan,2.565,2.565,2.566,2.566,2.566,2.567,2.568,2.568,2.568,2.569,2.568,2.568,2.569,2.57,2.569,2.57,2.57,2.57,2.57,2.571,2.57,2.571,2.571,2.571,2.572,2.572,2.573,2.574,2.574,2.575,2.575,2.575,2.576,2.576,2.576,2.577,2.577,2.577,2.577,2.577,2.578,2.578,2.578,2.578,2.578,2.577,2.579,2.578,2.579,2.579,2.579,2.58,2.578,2.579,2.58,2.58,2.579,2.58,nan,2.58,nan,nan,nan,nan,2.579,nan,nan,2.58,2.579,2.58,2.579,2.579,2.579,2.577,2.577,2.575,2.575,2.575,2.574,2.575,2.574,2.574,2.572,2.572,2.572,2.571,2.572,2.572,2.572,2.571,2.571,2.57,2.571,2.571,2.569,2.568,2.57,2.57,2.57,2.569,nan,2.569,nan,2.568,2.568,2.568,2.567,2.567,2.567,2.566,2.566,2.566,2.566,2.567,2.566,2.566,nan,nan,nan,nan,nan,2.567,2.567,nan,nan,nan,nan,nan,2.567,2.567,2.567,2.568,2.568,2.568,2.568,2.569,2.569,2.57,2.57,2.57,2.571,2.57,2.571,2.571,2.572,2.572,2.572,2.572,2.573,2.573,2.573,2.574,2.575,2.575,2.575,2.576,2.576,2.576,2.577,2.577,2.577,2.578,nan,2.578,2.578,2.579,2.579,2.579,2.58,2.579,2.58,2.58,2.58,2.58,2.581,2.581,2.581,2.58,2.581,2.582,2.582,2.582,2.582,nan,nan,2.582,2.583,2.583,nan,2.582,2.583,2.583,2.582,2.582,2.582,2.582,2.582,2.582,2.582,2.581,2.579,2.58,2.579,2.578,2.577,2.578,2.577,2.576,2.577,2.576,2.576,2.575,2.574,nan,2.574,2.574,2.574,2.574,2.574,2.574,2.573,2.574,2.573,2.572,2.573,2.573,2.572,2.571,nan,2.572,2.571,2.571,2.571,2.571,2.57,2.57,2.569,2.57,2.569,2.568,2.568,2.569,2.569,2.569,2.569,2.57,nan,nan,2.569,nan,nan,2.571,nan,2.57,2.57,2.57,2.571,2.571,2.571,2.572,2.572,2.573,2.573,2.573,2.574,2.574,2.574,2.575,2.575,2.575,2.576,2.575,2.576,2.577,2.576,2.576,2.577,2.577,2.577,2.579,2.579,2.58,2.58,2.58,nan,2.58,2.581,2.581,2.581,2.582,2.581,2.582,2.582,2.582,2.583,2.583,2.583,2.584,2.584,2.584,2.584,2.584,2.585,2.585,2.585,2.585,2.586,2.585,2.586,2.586,2.586,2.586,2.587,2.587,2.586,2.587,nan,2.586,2.587,nan,2.587,2.587,2.587,2.587,2.587,2.587,2.586,2.586,2.586,2.586,2.583,2.584,2.583,2.583,2.582,2.582,2.581,2.582,2.581,2.581,2.58,2.58,2.58,nan,2.58,2.58,2.578,2.579,2.578,2.579,2.578,2.579,2.579,2.579,2.578,2.577,2.578,2.576,2.576,2.578,2.577,2.577,2.577,2.576,2.576,2.576,2.576,2.575,nan,nan,2.575,nan,2.575,2.574,2.575,2.575,2.576,nan,nan,nan,nan,nan,2.575,nan,nan,2.576,2.575,2.576,2.577,2.577,2.577,2.578,2.578,2.579,2.579,2.579,2.579,2.58,2.58,2.58,2.581,2.581,2.582,2.581,2.582,2.583,2.583,2.583,2.583,2.584,2.584,2.585,2.585,2.586,2.585,2.586,2.586,2.587,2.587,2.587,2.587,2.588,2.587,2.587,2.588,2.588,2.589,2.588,2.589,2.589,2.59,2.59,2.59,2.588,2.59,2.59,2.59,2.591,2.591,2.59,2.591,2.591,2.591,2.591,2.592,2.591,2.592,2.592,nan,2.592,2.593,2.593,nan,2.592,2.591,2.592,2.593,2.591,2.592,2.591,2.591,2.59,2.589,2.59,2.588,2.588,2.588,2.587,2.588,2.587,2.587,2.587,2.587,2.586,2.585,2.585,2.584,2.584,2.584,2.584,2.584,2.584,2.584,2.583,2.582,2.583,2.583,2.583,2.582,2.581,2.582,2.583,2.582,2.582,2.583,2.582,2.583,2.581,nan,2.581,2.58,2.58,2.58,nan,2.58,2.581,2.58,nan,2.58,2.581,2.58,2.58,2.58,2.581,nan,2.581,2.581,2.581,2.582,2.582,2.582,2.582,2.583,2.583,2.583,2.584,2.584,2.584,2.586,2.586,2.587,2.586,2.587,2.586,2.587,2.587,2.588,2.588,2.588,2.588,2.589,2.589,2.59,2.591,2.592,2.59,2.591,2.592,2.592,2.592,2.592,2.593,2.593,2.593,2.594,2.593,2.594,2.594,2.594,2.594,2.595,2.595,2.595,2.595,2.595,2.595,2.594,2.595,2.594,2.595,2.596,2.596,2.596,2.596,2.596,nan,2.597,2.597,nan,2.598,2.598,2.595,nan,2.597,2.597,2.596,2.596,2.597,2.595,2.595,2.596,2.595,2.593,2.594,2.593,2.593,nan,2.592,2.591,2.592,2.592,2.591,2.591,2.59,2.59,2.589,2.588,2.59,2.589,2.589,2.588,2.588,2.589,2.588,2.588,2.587,2.588,2.588,2.588,2.586,2.587,2.587,2.587,2.586,2.586,2.586,2.586,2.586,2.585,2.585,2.585,2.585,2.584,2.585,2.585,2.585,2.585,2.585,nan,nan,nan,2.585,nan,nan,2.586,nan,2.587,2.586,2.586,2.587,2.587,2.588,2.587,2.587,2.587,2.588,2.59,2.59,2.589,2.59,2.591,2.591,2.592,2.593,2.591,2.591,2.592,2.592,2.593,2.592,2.593,nan,2.593,2.594,nan,2.596,2.596,2.596,2.597,2.597,2.597,2.598,2.598,nan,2.598,2.598,2.599,2.599,2.599,2.599,2.599,2.6,2.6,2.599,2.599,2.599,2.599,2.6,2.6,2.6,2.6,2.601,2.601,2.601,nan,2.6,nan,2.601,2.601,nan,nan,nan,nan,nan,2.601,2.601,nan,2.601,2.601,2.601,2.6,2.6,2.6,2.599,2.598,2.599,2.598,2.598,2.598,nan,2.597,2.597,2.596,2.596,2.596,2.596,2.595,2.595,2.594,2.594,2.595,2.594,2.593,2.593,2.594,2.593,2.594,2.594,2.593,2.593,2.592,2.591,2.593,2.592,2.592,2.591,2.592,2.591,2.591,nan,2.59,2.59,nan,nan,2.589,nan,2.588,2.588,2.588,2.589,2.589,nan,nan,nan,nan,nan,2.59,2.59,2.59,2.59,2.59,2.59,2.59,2.591,2.591,2.591,2.591,2.592,2.592,2.592,2.594,2.594,2.594,2.594,2.594,2.595,2.596,2.596,2.595,2.596,2.596,2.596,2.598,2.598,2.597,2.598,2.598,2.599,2.6,2.6,2.6,2.6,2.6,2.6,2.601,2.601,2.601,2.602,nan,2.603,2.603,2.603,2.603,2.603,2.602,2.603,2.603,2.603,2.603,2.603,2.603,2.602,2.603,2.604,2.604,2.602,nan,nan,2.604,2.604,2.605,nan,2.605,2.605,2.604,2.605,2.606,2.605,2.605,nan,nan,nan,nan,nan,nan,2.604,nan,2.603,2.605,2.604,2.604,2.603,2.602,2.602,2.601,2.602,2.602,2.6,2.601,2.601,2.6,2.6,2.6,2.6,2.6,2.599,2.599,2.599,2.599,2.598,2.597,2.597,2.598,2.598,2.598,2.597,2.596,2.596,2.596,2.598,nan,2.598,2.598,2.598,2.596,2.596,2.596,2.596,nan,nan,nan,nan,2.595,nan,nan,nan,2.595,2.595,2.595,2.596,nan,2.595,2.595,2.596,2.596,2.596,2.596,2.596,2.596,2.596,2.597,2.597,2.597,2.597,2.598,2.598,2.6,2.599,2.599,2.6,2.6,2.601,2.602,2.603,2.603,2.603,2.602,2.602,2.602,2.603,2.604,2.605,2.604,2.605,2.605,2.605,2.606,2.606,2.606,2.606,2.607,2.607,2.608,2.608,2.61,2.609,2.609,2.609,2.61,2.609,2.61,2.61,2.61,2.609,2.61,2.609,2.61,2.609,2.609,2.608,2.608,2.608,2.607,2.606,2.605,2.604,2.606,2.604,2.603,2.603,2.602,2.6,2.6,2.599,2.6,2.599,2.6,nan,2.599,2.598,2.597,nan,2.598,nan,nan,2.598,2.598,nan,nan,2.598,nan,2.597,2.598,2.599,2.599,nan,nan,2.598,2.599,nan,2.599,2.597,2.597,2.598,2.597,2.597,2.597,nan,2.596,2.596,2.597,2.596,2.596,2.596,2.596,2.596,2.596,2.596,2.596,2.596,2.596,2.596,2.596,2.596,2.596,2.596,2.596,2.596,2.596,2.596,2.596,2.596,2.596,2.596,2.596,2.596,2.596,2.596,2.596,2.596,2.596,2.596,2.596,2.596,2.596,2.596,2.596,2.596,2.596,2.596,2.596,2.596,2.596,2.596,2.596,2.596,2.596,2.596,2.596,2.596,2.596,2.596,2.596,2.596,2.596,2.596,2.596,2.596,2.596,2.596,2.596,2.596,2.596,2.596,2.596,2.596,2.596,2.596,2.596,2.596,2.596,2.596,2.596,2.596,2.596,2.596,2.596,2.596,2.596,2.596,2.596,2.596,2.596,2.596,2.596,2.596,2.596,2.596,2.596,2.596,2.596,2.596,2.596,2.596,2.596,2.596,2.596,2.596,2.596,2.596,2.596,2.596,2.596,2.596,2.596,2.596,2.596,2.596,2.596,2.596,2.596,2.596,2.596,2.596,2.596,2.596,2.596,2.596,2.596,2.596,2.596,2.596,2.596,2.596,2.596,2.596,2.596,2.596,2.596,2.596,2.596,2.596,2.596,2.596,2.596,2.596,2.596,2.596,2.596,2.596,2.596,2.596,2.596,2.596,2.596,2.596,2.596,2.596,2.596,2.596,2.596,2.596,2.596,2.596,2.596,2.596,2.596,2.596,2.596,2.596,2.596,2.596,2.596,2.596,2.596,2.596,2.596,2.596,2.596,2.596,2.596,2.596,2.596,2.596,2.596,2.596,2.596,2.596,2.596,2.596,2.596,2.596,2.596,2.596,2.596,2.596,2.596,2.596,2.596,2.596,2.596,2.596,2.596,2.596,2.596,2.596,2.596,2.596,2.597,2.596,2.596,2.596,2.596,2.596,2.596,2.596,2.596,2.596,2.596,2.596,2.596,2.596,2.596,2.596,2.596,2.596,2.596,2.596,2.596,2.596,2.596,2.596,2.596,2.596,2.596,2.596,2.596
2.532,2.532,2.532,2.532,2.532,2.533,2.533,2.533,2.534,2.534,2.536,2.537,2.538,2.54,2.542,2.544,2.546,2.548,2.551,2.554,2.556,2.559,2.562,2.564,2.566,2.568,2.57,2.571,2.572,2.573,2.573,2.574,2.574,2.574,2.574,2.574,2.574,2.574,2.574,2.574,2.574,2.575,2.575,2.576,2.576,2.577,2.578,2.579,2.58,2.581,2.582,2.584,2.585,2.586,2.587,2.588,2.589,2.589,2.59,2.591,2.591,2.592,2.592,2.592,2.592,2.593,2.593,2.593,2.592,2.592,2.591,2.591,2.59,2.589,2.589,2.588,2.587,2.586,2.586,2.585,2.585,2.585,2.584,2.584,2.584,2.584,2.584,2.584,2.584,2.584,2.584,2.584,2.584,2.584,2.584,2.584,2.584,2.584,2.584,2.584,2.584,2.584,2.584,2.584,2.584,2.584,2.584,2.584,2.584,2.584,2.584,2.584,2.584,2.584,2.584,2.584,2.584,2.585,2.585,2.585,2.585,2.585,2.585,2.585,2.585,2.585,2.585,2.586,2.586,2.586,2.586,2.586,2.587,2.587,2.587,2.587,2.587,2.587,2.587,2.587,2.587,2.587,2.587,2.587,2.588,2.588,2.588,2.588,2.589,2.589,2.589,2.589,2.589,2.589,2.589,2.589,2.588,2.588,2.588,2.588,2.587,2.587,2.587,2.587,2.587,2.587,2.587,2.587,2.587,2.587,2.587,2.587,2.587,2.587,2.587,2.587,2.587,2.587,2.587,2.587,2.587,2.587,2.587,2.587,2.587,2.587,2.587,2.587,2.587,2.587,2.587,2.587,2.587,2.587,2.588,2.588,2.588,2.588,2.588,2.588,2.588,2.588,2.588,2.588,2.588,2.588,2.588,2.588,2.589,2.589,2.589,2.589,2.589,2.59,2.59,2.59,2.59,2.59,2.59,2.59,2.59,2.59,2.59,2.59,2.59,2.59,2.59,2.59,2.59,2.59,2.59,2.59,2.59,2.59,2.59,2.59,2.59,2.59,2.59,2.59,2.59,2.59,2.59,2.59,2.59,2.59,2.59,2.591,2.591,2.591,2.591,2.591,2.591,2.591,2.592,2.592,2.592,2.593,2.593,2.593,2.594,2.594,2.594,2.594,2.594,2.594,2.594,2.594,2.594,2.594,2.594,2.594,2.594,2.594,2.594,2.595,2.595,2.595,2.595,2.594,2.594,2.594,2.594,2.594,2.594,2.594,2.594,2.593,2.593,2.593,2.593,2.593,2.593,2.593,2.593,2.593,2.593,2.593,2.593,2.593,2.593,2.593,2.593,2.593,2.593,2.593,2.593,2.593,2.593,2.593,2.593,2.593,2.594,2.594,2.594,2.594,2.594,2.594,2.594,2.594,2.594,2.594,2.594,2.594,2.595,2.595,2.595,2.595,2.595,2.595,2.595,2.594,2.594,2.594,2.594,2.594,2.594,2.595,2.595,2.595,2.596,2.596,2.596,2.596,2.597,2.597,2.597,2.597,2.597,2.598,2.598,2.598,2.598,2.597,2.597,2.597,2.597,2.597,2.597,2.597,2.597,2.596,2.596,2.596,2.596,2.596,2.596,2.597,2.597,2.597,2.597,2.597,2.597,2.597,2.597,2.597,2.597,2.597,2.597,2.597,2.597,2.597,2.597,2.597,2.598,2.598,2.598,2.599,2.599,2.599,2.599,2.6,2.6,2.6,2.6,2.6,2.6,2.6,2.6,2.6,2.6,2.6,2.601,2.601,2.601,2.601,2.601,2.601,2.6,2.6,2.6,2.6,2.599,2.599,2.599,2.599,2.598,2.598,2.598,2.598,2.598,2.598,2.598,2.598,2.598,2.598,2.598,2.598,2.598,2.598,2.598,2.598,2.598,2.598,2.598,2.598,2.598,2.598,2.598,2.598,2.598,2.598,2.598,2.598,2.598,2.598,2.599,2.599,2.599,2.599,2.599,2.6,2.6,2.6,2.6,2.6,2.6,2.6,2.6,2.599,2.599,2.599,2.599,2.599,2.599,2.599,2.6,2.6,2.6,2.6,2.6,2.6,2.6,2.601,2.601,2.601,2.601,2.601,2.601,2.601,2.601,2.601,2.601,2.601,2.601,2.601,2.601,2.601,2.601,2.601,2.601,2.601,2.601,2.601,2.601,2.601,2.601,2.601,2.601,2.601,2.601,2.601,2.601,2.601,2.601,2.601,2.601,2.601,2.601,2.601,2.601,2.602,2.602,2.602,2.602,2.602,2.603,2.603,2.603,2.603,2.603,2.603,2.603,2.603,2.603,2.603,2.604,2.604,2.604,2.604,2.604,2.605,2.605,2.605,2.605,2.605,2.605,2.605,2.605,2.605,2.604,2.604,2.604,2.604,2.604,2.603,2.603,2.603,2.603,2.603,2.602,2.602,2.602,2.602,2.602,2.602,2.602,2.602,2.602,2.602,2.602,2.602,2.602,2.602,2.602,2.602,2.602,2.602,2.602,2.602,2.602,2.602,2.602,2.602,2.602,2.603,2.603,2.603,2.603,2.603,2.603,2.604,2.604,2.604,2.604,2.604,2.604,2.604,2.604,2.604,2.604,2.604,2.604,2.604,2.604,2.604,2.605,2.605,2.605,2.605,2.605,2.605,2.606,2.606,2.606,2.606,2.606,2.606,2.606,2.606,2.606,2.606,2.606,2.606,2.606,2.606,2.606,2.606,2.606,2.606,2.606,2.606,2.606,2.606,2.606,2.606,2.606,2.606,2.606,2.606,2.606,2.606,2.606,2.606,2.606,2.606,2.606,2.606,2.606,2.606,2.607,2.607,2.607,2.607,2.607,2.608,2.608,2.608,2.608,2.608,2.608,2.608,2.608,2.608,2.608,2.608,2.608,2.608,2.608,2.608,2.608,2.609,2.609,2.609,2.609,2.609,2.609,2.609,2.609,2.609,2.609,2.609,2.609,2.609,2.609,2.608,2.608,2.608,2.608,2.608,2.608,2.608,2.608,2.608,2.608,2.608,2.608,2.608,2.608,2.608,2.608,2.608,2.608,2.608,2.608,2.608,2.608,2.608,2.608,2.608,2.608,2.608,2.608,2.608,2.608,2.608,2.608,2.608,2.608,2.608,2.609,2.609,2.609,2.609,2.609,2.609,2.609,2.609,2.609,2.609,2.609,2.609,2.609,2.609,2.609,2.609,2.61,2.61,2.61,2.61,2.611,2.611,2.611,2.611,2.611,2.611,2.611,2.611,2.611,2.611,2.611,2.611,2.611,2.611,2.611,2.611,2.611,2.61,2.61,2.61,2.61,2.61,2.61,2.61,2.61,2.61,2.61,2.61,2.61,2.61,2.61,2.61,2.61,2.61,2.61,2.61,2.61,2.61,2.61,2.61,2.61,2.61,2.61,2.611,2.611,2.611,2.611,2.611,2.612,2.612,2.612,2.612,2.612,2.612,2.612,2.612,2.612,2.612,2.613,2.613,2.613,2.613,2.613,2.613,2.613,2.613,2.612,2.612,2.612,2.612,2.612,2.611,2.611,2.611,2.611,2.611,2.611,2.611,2.611,2.611,2.611,2.611,2.611,2.611,2.611,2.611,2.611,2.611,2.611,2.611,2.611,2.611,2.611,2.611,2.611,2.611,2.611,2.611,2.611,2.611,2.611,2.611,2.611,2.611,2.611,2.611,2.611,2.611,2.611,2.611,2.611,2.611,2.611,2.611,2.611,2.611,2.611,2.611,2.611,2.611,2.611,2.611,2.611,2.611,2.611,2.611,2.611,2.612,2.612,2.612,2.612,2.612,2.612,2.612,2.612,2.613,2.613,2.613,2.613,2.613,2.613,2.613,2.613,2.613,2.613,2.613,2.612,2.612,2.612,2.612,2.612,2.612,2.612,2.612,2.612,2.611,2.611,2.611,2.611,2.611,2.611,2.611,2.611,2.611,2.611,2.611,2.611,2.611,2.611,2.611,2.611,2.612,2.612,2.612,2.612,2.612,2.612,2.612,2.612,2.612,2.612,2.612,2.613,2.613,2.613,2.613,2.613,2.613,2.613,2.613,2.613,2.613,2.614,2.614,2.614,2.614,2.614,2.614,2.613,2.613,2.613,2.613,2.613,2.613,2.612,2.612,2.612,2.612,2.612,2.612,2.611,2.611,2.611,2.611,2.611,2.611,2.611,2.611,2.611,2.611,2.611,2.611,2.611,2.611,2.611,2.611,2.611,2.611,2.611,2.611,2.611,2.611,2.611,2.611,2.611,2.611,2.611,2.611,2.611,2.611,2.611,2.611,2.611,2.611,2.612,2.612,2.612,2.612,2.612,2.612,2.612,2.612,2.612,2.612,2.612,2.612,2.612,2.612,2.612,2.612,2.612,2.612,2.612,2.612,2.612,2.612,2.612,2.612,2.612,2.612,2.612,2.612,2.612,2.612,2.612,2.612,2.612,2.612,2.612,2.612,2.612,2.611,2.611,2.611,2.611,2.611,2.611,2.611,2.611,2.611,2.611,2.611,2.611,2.611,2.611,2.611,2.611,2.611,2.611,2.611,2.611,2.611,2.611,2.611,2.611,2.611,2.611,2.611,2.612,2.612,2.612,2.612,2.612,2.612,2.612,2.612,2.612,2.612,2.612,2.612,2.612,2.612,2.612,2.612,2.612,2.612,2.612,2.612,2.612,2.612,2.612,2.612,2.611,2.611,2.611,2.611,2.611,2.611,2.611,2.611,2.611,2.61,2.61,2.61,2.61,2.61,2.61,2.61,2.61,2.61,2.61,2.609,2.609,2.609,2.609,2.609,2.609,2.609,2.609,2.609,2.609,2.609,2.609,2.609,2.609,2.609,2.609,2.609,2.609,2.609,2.609,2.609,2.609,2.609,2.609,2.609,2.609,2.609,2.609,2.609,2.609,2.609,2.609,2.609,2.609,2.609,2.609,2.609,2.609,2.609,2.609,2.61,2.61,2.61,2.61,2.61,2.61,2.61,2.61,2.61,2.61,2.61,2.61,2.61,2.61,2.61,2.61,2.61,2.61,2.61,2.61,2.61,2.61,2.609,2.609,2.609,2.609,2.609,2.609,2.609,2.609,2.609,2.609,2.609,2.609,2.609,2.609,2.609,2.609,2.609,2.609,2.609,2.609,2.609,2.609,2.609,2.609,2.609,2.609,2.609,2.609,2.609,2.609,2.609,2.609,2.609,2.609,2.609,2.609,2.609,2.61,2.61,2.61,2.61,2.61,2.61,2.61,2.61,2.61,2.61,2.61,2.61,2.61,2.61,2.61,2.61,2.61,2.61,2.609,2.609,2.609,2.609,2.609,2.609,2.609,2.609,2.609,2.609,2.609,2.609,2.608,2.608,2.608,2.608,2.608,2.608,2.608,2.608,2.608,2.608,2.608,2.608,2.608,2.608,2.608,2.608,2.608,2.608,2.607,2.607,2.607,2.607,2.607,2.607,2.607,2.607,2.607,2.607,2.607,2.607,2.607,2.607,2.607,2.607,2.607,2.607,2.607,2.607,2.607,2.607,2.607,2.607,2.607,2.607,2.607,2.607,2.607,2.607,2.608,2.608,2.608,2.608,2.608,2.608,2.608,2.608,2.608,2.608,2.608,2.608,2.608,2.609,2.609,2.609,2.609,2.609,2.608,2.608,2.608,2.608,2.608,2.608,2.607,2.607,2.607,2.607,2.607,2.607,2.607,2.607,2.606,2.606,2.606,2.606,2.606,2.606,2.607,2.607,2.607,2.607,2.607,2.607,2.608,2.608,2.608,2.608,2.608,2.608,2.609,2.609,2.609,2.609,2.609,2.609,2.609,2.609,2.609,2.609,2.609,2.609,2.609,2.609,2.609,2.609,2.609,2.609,2.609,2.609,2.609,2.609,2.609,2.609,2.609,2.609,2.609,2.609,2.609,2.609,2.609,2.609,2.609,2.609,2.609,2.609,2.609,2.609,2.609,2.609,2.609,2.609,2.608,2.608,2.608,2.608,2.608,2.608,2.608,2.608,2.608,2.608,2.608,2.608,2.608,2.608,2.608,2.608,2.608,2.608,2.608,2.608,2.608,2.608,2.608,2.608,2.608,2.608,2.608,2.608,2.608,2.608,2.608
2.532,2.532,2.532,2.533,2.533,2.533,2.533,2.533,2.534,2.534,2.535,2.536,2.537,2.539,2.54,2.542,2.545,2.547,2.55,2.552,2.555,2.558,2.56,2.563,2.565,2.566,2.568,2.569,2.57,2.571,2.571,2.571,2.571,2.572,2.572,2.572,2.572,2.572,2.572,2.572,2.572,2.572,2.573,2.574,2.574,2.575,2.576,2.577,2.578,2.579,2.581,2.582,2.583,2.584,2.585,2.586,2.587,2.588,2.588,2.589,2.589,2.59,2.59,2.59,2.59,2.59,2.59,2.589,2.589,2.588,2.587,2.586,2.586,2.585,2.584,2.583,2.582,2.581,2.58,2.58,2.579,2.579,2.578,2.578,2.578,2.577,2.577,2.577,2.576,2.576,2.576,2.576,2.576,2.576,2.576,2.576,2.576,2.576,2.576,2.576,2.575,2.575,2.575,2.576,2.576,2.576,2.576,2.576,2.576,2.576,2.576,2.576,2.576,2.576,2.577,2.577,2.577,2.577,2.577,2.577,2.577,2.577,2.577,2.578,2.578,2.578,2.578,2.578,2.578,2.579,2.579,2.579,2.579,2.579,2.579,2.579,2.579,2.579,2.579,2.579,2.579,2.579,2.58,2.58,2.58,2.58,2.58,2.581,2.581,2.58,2.58,2.58,2.58,2.58,2.579,2.579,2.579,2.578,2.578,2.578,2.578,2.578,2.578,2.578,2.578,2.578,2.578,2.578,2.578,2.578,2.578,2.578,2.578,2.578,2.578,2.577,2.578,2.578,2.578,2.578,2.578,2.578,2.578,2.578,2.578,2.578,2.578,2.578,2.577,2.577,2.577,2.577,2.577,2.577,2.577,2.577,2.577,2.577,2.577,2.577,2.576,2.576,2.576,2.576,2.576,2.576,2.575,2.575,2.575,2.575,2.575,2.576,2.576,2.576,2.576,2.575,2.575,2.575,2.575,2.575,2.575,2.575,2.574,2.574,2.574,2.574,2.574,2.574,2.574,2.574,2.574,2.574,2.574,2.574,2.574,2.575,2.575,2.575,2.575,2.575,2.575,2.575,2.575,2.576,2.576,2.576,2.576,2.576,2.577,2.577,2.577,2.577,2.577,2.578,2.578,2.578,2.578,2.579,2.579,2.579,2.579,2.58,2.58,2.58,2.58,2.58,2.58,2.58,2.58,2.58,2.58,2.58,2.58,2.58,2.58,2.58,2.58,2.58,2.58,2.579,2.579,2.579,2.579,2.579,2.578,2.578,2.578,2.578,2.578,2.578,2.578,2.578,2.578,2.578,2.578,2.578,2.578,2.578,2.578,2.578,2.578,2.578,2.578,2.578,2.578,2.578,2.578,2.578,2.578,2.578,2.579,2.579,2.579,2.579,2.579,2.579,2.579,2.579,2.579,2.578,2.578,2.578,2.578,2.578,2.578,2.578,2.578,2.577,2.577,2.577,2.577,2.576,2.576,2.576,2.576,2.576,2.576,2.576,2.576,2.576,2.576,2.576,2.576,2.576,2.576,2.576,2.576,2.576,2.576,2.576,2.576,2.576,2.576,2.575,2.575,2.575,2.575,2.575,2.575,2.575,2.575,2.575,2.575,2.576,2.576,2.576,2.576,2.576,2.576,2.576,2.577,2.577,2.577,2.577,2.577,2.577,2.577,2.577,2.577,2.577,2.578,2.578,2.578,2.578,2.578,2.578,2.579,2.579,2.579,2.58,2.58,2.58,2.58,2.58,2.58,2.58,2.58,2.581,2.581,2.581,2.581,2.581,2.581,2.581,2.581,2.581,2.581,2.58,2.58,2.58,2.58,2.579,2.579,2.579,2.579,2.578,2.578,2.578,2.578,2.578,2.578,2.578,2.578,2.578,2.578,2.578,2.578,2.578,2.578,2.578,2.578,2.578,2.578,2.578,2.578,2.578,2.578,2.578,2.578,2.579,2.579,2.579,2.579,2.579,2.579,2.579,2.579,2.579,2.579,2.579,2.579,2.579,2.579,2.579,2.579,2.579,2.578,2.578,2.578,2.578,2.578,2.577,2.577,2.577,2.577,2.577,2.577,2.577,2.577,2.577,2.577,2.577,2.577,2.577,2.577,2.576,2.577,2.577,2.577,2.577,2.577,2.577,2.577,2.577,2.577,2.576,2.576,2.576,2.576,2.577,2.577,2.577,2.577,2.577,2.577,2.577,2.577,2.577,2.578,2.578,2.578,2.578,2.578,2.578,2.578,2.578,2.579,2.579,2.579,2.579,2.579,2.579,2.579,2.579,2.58,2.58,2.58,2.58,2.58,2.58,2.58,2.581,2.581,2.581,2.581,2.581,2.581,2.581,2.581,2.582,2.582,2.582,2.582,2.582,2.582,2.582,2.582,2.582,2.581,2.581,2.581,2.581,2.581,2.58,2.58,2.58,2.58,2.58,2.58,2.58,2.58,2.58,2.58,2.58,2.58,2.58,2.58,2.58,2.58,2.58,2.58,2.58,2.58,2.58,2.58,2.58,2.58,2.58,2.58,2.58,2.58,2.58,2.58,2.58,2.58,2.58,2.58,2.58,2.58,2.58,2.58,2.58,2.58,2.58,2.58,2.58,2.58,2.579,2.579,2.579,2.579,2.579,2.579,2.579,2.579,2.579,2.579,2.579,2.579,2.579,2.579,2.579,2.578,2.578,2.578,2.578,2.578,2.578,2.578,2.578,2.578,2.578,2.578,2.578,2.578,2.578,2.578,2.578,2.578,2.578,2.578,2.578,2.578,2.578,2.578,2.579,2.579,2.579,2.579,2.579,2.579,2.579,2.579,2.58,2.58,2.58,2.58,2.58,2.581,2.581,2.581,2.581,2.581,2.582,2.582,2.582,2.582,2.582,2.582,2.582,2.582,2.582,2.582,2.582,2.582,2.583,2.583,2.583,2.583,2.583,2.583,2.583,2.583,2.583,2.583,2.583,2.583,2.583,2.583,2.583,2.583,2.583,2.583,2.583,2.583,2.583,2.583,2.583,2.583,2.583,2.583,2.583,2.583,2.583,2.583,2.583,2.583,2.583,2.583,2.583,2.583,2.583,2.583,2.583,2.583,2.583,2.583,2.583,2.584,2.584,2.584,2.584,2.583,2.583,2.583,2.583,2.583,2.583,2.583,2.583,2.583,2.583,2.583,2.583,2.583,2.583,2.583,2.583,2.583,2.583,2.583,2.583,2.583,2.583,2.583,2.583,2.583,2.583,2.583,2.583,2.583,2.583,2.583,2.583,2.583,2.583,2.583,2.582,2.582,2.582,2.582,2.582,2.582,2.582,2.582,2.582,2.582,2.582,2.582,2.582,2.582,2.582,2.582,2.582,2.582,2.582,2.583,2.583,2.583,2.583,2.583,2.583,2.583,2.583,2.583,2.583,2.583,2.583,2.584,2.584,2.584,2.584,2.585,2.585,2.585,2.585,2.585,2.585,2.586,2.586,2.586,2.586,2.586,2.586,2.586,2.587,2.587,2.587,2.587,2.587,2.587,2.587,2.587,2.587,2.587,2.587,2.587,2.586,2.586,2.586,2.586,2.586,2.586,2.586,2.586,2.586,2.586,2.586,2.586,2.586,2.586,2.586,2.586,2.586,2.586,2.586,2.586,2.586,2.586,2.586,2.586,2.585,2.585,2.586,2.586,2.586,2.586,2.586,2.586,2.586,2.586,2.586,2.586,2.586,2.586,2.586,2.587,2.587,2.587,2.587,2.587,2.587,2.587,2.586,2.586,2.586,2.586,2.586,2.586,2.586,2.585,2.585,2.585,2.585,2.585,2.585,2.585,2.585,2.585,2.585,2.585,2.585,2.585,2.585,2.585,2.585,2.586,2.586,2.586,2.586,2.586,2.586,2.586,2.585,2.585,2.585,2.585,2.585,2.585,2.585,2.585,2.585,2.585,2.585,2.585,2.586,2.586,2.586,2.586,2.586,2.586,2.586,2.586,2.586,2.586,2.586,2.586,2.586,2.586,2.586,2.587,2.587,2.587,2.587,2.587,2.587,2.587,2.587,2.588,2.588,2.588,2.588,2.588,2.588,2.588,2.588,2.589,2.589,2.589,2.589,2.59,2.59,2.59,2.59,2.59,2.59,2.589,2.589,2.589,2.589,2.589,2.589,2.589,2.589,2.589,2.589,2.589,2.589,2.589,2.589,2.589,2.589,2.589,2.589,2.589,2.589,2.589,2.589,2.589,2.589,2.589,2.589,2.589,2.589,2.589,2.589,2.589,2.589,2.589,2.589,2.589,2.589,2.589,2.589,2.589,2.589,2.589,2.589,2.589,2.589,2.59,2.59,2.589,2.589,2.589,2.589,2.589,2.589,2.589,2.589,2.589,2.589,2.589,2.589,2.589,2.589,2.589,2.588,2.588,2.588,2.588,2.588,2.588,2.588,2.588,2.588,2.588,2.588,2.588,2.588,2.588,2.588,2.588,2.588,2.588,2.588,2.588,2.588,2.588,2.588,2.588,2.588,2.588,2.588,2.588,2.588,2.588,2.588,2.588,2.588,2.588,2.588,2.589,2.589,2.589,2.589,2.589,2.589,2.589,2.589,2.589,2.589,2.59,2.59,2.59,2.59,2.59,2.59,2.591,2.591,2.591,2.591,2.591,2.591,2.591,2.591,2.591,2.591,2.591,2.592,2.592,2.592,2.592,2.592,2.592,2.592,2.592,2.592,2.592,2.592,2.592,2.592,2.591,2.591,2.591,2.592,2.591,2.591,2.591,2.591,2.591,2.591,2.591,2.591,2.591,2.591,2.591,2.591,2.591,2.591,2.591,2.591,2.591,2.591,2.591,2.591,2.591,2.591,2.591,2.592,2.592,2.592,2.592,2.592,2.592,2.592,2.592,2.592,2.592,2.592,2.591,2.592,2.592,2.592,2.592,2.592,2.592,2.592,2.592,2.592,2.592,2.592,2.592,2.591,2.591,2.591,2.591,2.591,2.591,2.591,2.591,2.591,2.591,2.591,2.591,2.591,2.591,2.591,2.591,2.591,2.591,2.591,2.591,2.591,2.592,2.592,2.592,2.592,2.592,2.592,2.592,2.592,2.591,2.591,2.591,2.591,2.591,2.591,2.591,2.591,2.591,2.591,2.591,2.592,2.592,2.592,2.592,2.592,2.592,2.592,2.592,2.592,2.592,2.592,2.592,2.592,2.592,2.592,2.592,2.593,2.593,2.593,2.593,2.593,2.594,2.594,2.594,2.594,2.594,2.594,2.594,2.594,2.595,2.595,2.595,2.595,2.595,2.595,2.596,2.596,2.596,2.596,2.596,2.596,2.596,2.596,2.596,2.596,2.595,2.595,2.595,2.595,2.595,2.595,2.595,2.595,2.595,2.595,2.595,2.596,2.596,2.596,2.596,2.596,2.596,2.596,2.596,2.596,2.596,2.596,2.596,2.596,2.596,2.596,2.596,2.596,2.596,2.596,2.596,2.596,2.596,2.597,2.597,2.597,2.597,2.597,2.597,2.596,2.596,2.596,2.596,2.597,2.597,2.597,2.597,2.597,2.597,2.597,2.597,2.597,2.596,2.596,2.596,2.596,2.596,2.596,2.596,2.596,2.596,2.596,2.596,2.596,2.596,2.596,2.596,2.596,2.596,2.596,2.596,2.596,2.596,2.596,2.597,2.597,2.597,2.597,2.597,2.597,2.597,2.597,2.597,2.597,2.597,2.597,2.597,2.596,2.596,2.597,2.597,2.597,2.597,2.597,2.597,2.597,2.597,2.597,2.597,2.597,2.596,2.596,2.596,2.596,2.596,2.595,2.595,2.594,2.594,2.593,2.593,2.592,2.592,2.591,2.591,2.59,2.59,2.589,2.589,2.588,2.588,2.588,2.587,2.587,2.587,2.587,2.586,2.586,2.586,2.586,2.586,2.587,2.587,2.587,2.587,2.587,2.587,2.587,2.587,2.587,2.587,2.586,2.586,2.586,2.586,2.586,2.586,2.586,2.586,2.586,2.586,2.586,2.586,2.585,2.585,2.585,2.585,2.585,2.585,2.585,2.585,2.585,2.585,2.585,2.585,2.585,2.585,2.585,2.585,2.585,2.585,2.585,2.585,2.585,2.585,2.585,2.585,2.585,2.585,2.585,2.585,2.585,2.585,2.585
2.532,2.532,2.532,2.532,2.533,2.533,2.533,2.533,2.534,2.534,2.535,2.536,2.538,2.539,2.541,2.543,2.546,2.548,2.551,2.554,2.557,2.56,2.563,2.565,2.568,2.57,2.572,2.574,2.576,2.577,2.577,2.578,2.578,2.578,2.578,2.578,2.578,2.578,2.578,2.578,2.578,2.578,2.578,2.579,2.579,2.58,2.58,2.581,2.582,2.583,2.584,2.585,2.586,2.587,2.588,2.589,2.59,2.591,2.591,2.592,2.592,2.593,2.593,2.593,2.594,2.594,2.594,2.594,2.594,2.593,2.593,2.592,2.592,2.591,2.59,2.589,2.589,2.588,2.587,2.587,2.586,2.586,2.586,2.585,2.585,2.585,2.585,2.585,2.585,2.585,2.585,2.585,2.585,2.585,2.585,2.585,2.585,2.585,2.585,2.585,2.585,2.585,2.585,2.585,2.585,2.585,2.585,2.585,2.585,2.585,2.585,2.585,2.585,2.585,2.585,2.585,2.585,2.585,2.585,2.585,2.585,2.585,2.585,2.585,2.586,2.586,2.586,2.586,2.586,2.587,2.587,2.587,2.587,2.587,2.587,2.587,2.587,2.587,2.587,2.587,2.587,2.587,2.588,2.588,2.588,2.588,2.588,2.589,2.589,2.589,2.589,2.589,2.589,2.589,2.589,2.589,2.589,2.589,2.588,2.588,2.588,2.588,2.588,2.588,2.587,2.587,2.587,2.587,2.587,2.587,2.587,2.587,2.587,2.587,2.587,2.587,2.587,2.587,2.587,2.587,2.587,2.587,2.588,2.588,2.588,2.588,2.588,2.588,2.588,2.588,2.588,2.588,2.588,2.588,2.588,2.588,2.588,2.588,2.588,2.588,2.588,2.588,2.588,2.588,2.588,2.588,2.588,2.588,2.589,2.589,2.589,2.589,2.589,2.589,2.59,2.59,2.59,2.59,2.59,2.59,2.59,2.59,2.59,2.59,2.59,2.59,2.59,2.59,2.59,2.59,2.59,2.59,2.59,2.59,2.59,2.59,2.59,2.59,2.59,2.59,2.59,2.59,2.59,2.59,2.59,2.591,2.591,2.591,2.591,2.591,2.591,2.591,2.592,2.592,2.592,2.592,2.593,2.593,2.593,2.594,2.594,2.594,2.594,2.594,2.594,2.594,2.594,2.594,2.594,2.594,2.594,2.594,2.594,2.594,2.595,2.595,2.595,2.595,2.595,2.595,2.595,2.594,2.594,2.594,2.594,2.594,2.594,2.594,2.594,2.594,2.593,2.593,2.593,2.593,2.593,2.593,2.593,2.593,2.593,2.593,2.593,2.593,2.593,2.593,2.593,2.593,2.593,2.594,2.594,2.594,2.594,2.594,2.594,2.595,2.595,2.595,2.595,2.595,2.595,2.595,2.595,2.595,2.595,2.595,2.595,2.595,2.596,2.596,2.596,2.595,2.595,2.595,2.595,2.595,2.595,2.595,2.595,2.595,2.595,2.596,2.596,2.596,2.596,2.597,2.597,2.597,2.597,2.597,2.597,2.598,2.598,2.598,2.598,2.598,2.598,2.598,2.597,2.597,2.597,2.597,2.597,2.597,2.597,2.598,2.598,2.598,2.598,2.598,2.598,2.598,2.598,2.598,2.598,2.598,2.598,2.598,2.598,2.598,2.598,2.598,2.598,2.599,2.599,2.599,2.599,2.6,2.6,2.6,2.6,2.601,2.601,2.601,2.601,2.601,2.601,2.601,2.602,2.602,2.602,2.602,2.602,2.602,2.602,2.602,2.602,2.602,2.602,2.602,2.602,2.602,2.601,2.601,2.601,2.601,2.601,2.601,2.6,2.6,2.6,2.6,2.6,2.6,2.6,2.6,2.6,2.6,2.6,2.6,2.6,2.6,2.6,2.6,2.6,2.6,2.6,2.6,2.6,2.6,2.6,2.6,2.6,2.601,2.601,2.601,2.601,2.601,2.601,2.601,2.601,2.602,2.602,2.602,2.602,2.602,2.602,2.602,2.602,2.602,2.602,2.602,2.602,2.602,2.602,2.602,2.602,2.602,2.602,2.602,2.602,2.602,2.602,2.603,2.603,2.603,2.603,2.603,2.603,2.603,2.603,2.603,2.603,2.603,2.603,2.603,2.603,2.603,2.603,2.603,2.603,2.603,2.603,2.603,2.603,2.603,2.603,2.604,2.604,2.604,2.604,2.604,2.604,2.604,2.604,2.604,2.604,2.604,2.604,2.604,2.605,2.605,2.605,2.605,2.605,2.605,2.606,2.606,2.606,2.606,2.606,2.607,2.607,2.607,2.607,2.607,2.607,2.607,2.607,2.607,2.607,2.607,2.608,2.608,2.608,2.608,2.608,2.608,2.608,2.608,2.608,2.608,2.608,2.607,2.607,2.607,2.607,2.607,2.607,2.607,2.607,2.607,2.607,2.607,2.607,2.607,2.607,2.607,2.607,2.607,2.607,2.607,2.607,2.607,2.607,2.607,2.607,2.607,2.607,2.607,2.607,2.607,2.607,2.607,2.607,2.607,2.607,2.607,2.607,2.608,2.608,2.608,2.608,2.608,2.609,2.609,2.609,2.609,2.609,2.609,2.609,2.609,2.609,2.609,2.609,2.609,2.609,2.609,2.609,2.609,2.61,2.61,2.61,2.61,2.61,2.61,2.61,2.61,2.61,2.61,2.61,2.611,2.61,2.61,2.61,2.61,2.61,2.61,2.61,2.61,2.61,2.61,2.61,2.611,2.611,2.611,2.611,2.611,2.611,2.611,2.611,2.611,2.611,2.611,2.611,2.611,2.611,2.611,2.611,2.612,2.612,2.612,2.612,2.612,2.613,2.613,2.613,2.614,2.614,2.614,2.614,2.614,2.614,2.614,2.614,2.614,2.614,2.614,2.614,2.614,2.614,2.614,2.614,2.614,2.614,2.614,2.614,2.614,2.614,2.614,2.614,2.614,2.614,2.614,2.614,2.614,2.614,2.614,2.614,2.614,2.614,2.614,2.614,2.614,2.614,2.614,2.614,2.614,2.614,2.614,2.614,2.614,2.614,2.615,2.615,2.615,2.615,2.615,2.615,2.615,2.615,2.615,2.615,2.615,2.615,2.615,2.615,2.616,2.616,2.616,2.616,2.616,2.616,2.616,2.617,2.617,2.617,2.617,2.617,2.617,2.617,2.617,2.617,2.617,2.617,2.617,2.617,2.617,2.617,2.617,2.618,2.618,2.618,2.618,2.618,2.618,2.618,2.618,2.618,2.618,2.618,2.618,2.618,2.618,2.618,2.618,2.618,2.618,2.618,2.618,2.618,2.618,2.618,2.618,2.618,2.619,2.619,2.619,2.619,2.619,2.619,2.619,2.619,2.619,2.619,2.619,2.619,2.619,2.619,2.619,2.619,2.619,2.619,2.619,2.62,2.62,2.62,2.621,2.621,2.621,2.622,2.622,2.622,2.622,2.622,2.622,2.622,2.622,2.622,2.622,2.622,2.622,2.622,2.622,2.623,2.623,2.623,2.622,2.622,2.622,2.622,2.622,2.622,2.622,2.622,2.622,2.621,2.621,2.621,2.621,2.621,2.621,2.621,2.621,2.621,2.621,2.621,2.621,2.621,2.621,2.621,2.621,2.621,2.621,2.621,2.621,2.621,2.622,2.622,2.622,2.622,2.622,2.622,2.622,2.622,2.622,2.623,2.623,2.623,2.623,2.623,2.623,2.623,2.624,2.624,2.624,2.624,2.624,2.624,2.624,2.624,2.624,2.624,2.624,2.623,2.623,2.623,2.624,2.624,2.624,2.624,2.624,2.624,2.624,2.624,2.624,2.624,2.624,2.624,2.624,2.625,2.625,2.625,2.625,2.625,2.625,2.625,2.625,2.625,2.625,2.625,2.625,2.625,2.625,2.625,2.625,2.625,2.625,2.625,2.625,2.625,2.625,2.625,2.625,2.625,2.625,2.625,2.625,2.625,2.625,2.625,2.625,2.625,2.625,2.626,2.626,2.626,2.626,2.626,2.626,2.627,2.627,2.627,2.627,2.627,2.627,2.627,2.627,2.627,2.627,2.627,2.627,2.627,2.628,2.628,2.628,2.628,2.628,2.628,2.628,2.628,2.628,2.627,2.627,2.627,2.627,2.627,2.627,2.627,2.627,2.627,2.627,2.627,2.627,2.627,2.627,2.627,2.627,2.627,2.627,2.627,2.627,2.627,2.627,2.627,2.627,2.627,2.627,2.627,2.627,2.627,2.627,2.627,2.627,2.628,2.628,2.628,2.628,2.628,2.628,2.628,2.628,2.628,2.629,2.629,2.629,2.629,2.629,2.629,2.629,2.629,2.629,2.629,2.629,2.629,2.629,2.629,2.629,2.629,2.629,2.629,2.629,2.629,2.629,2.629,2.629,2.629,2.629,2.629,2.629,2.629,2.629,2.63,2.629,2.629,2.629,2.629,2.629,2.629,2.629,2.629,2.629,2.629,2.63,2.63,2.63,2.63,2.63,2.63,2.63,2.63,2.63,2.63,2.63,2.63,2.63,2.63,2.63,2.63,2.63,2.63,2.63,2.63,2.63,2.63,2.631,2.631,2.631,2.631,2.632,2.632,2.632,2.632,2.632,2.632,2.632,2.632,2.632,2.632,2.632,2.632,2.632,2.632,2.632,2.632,2.632,2.632,2.632,2.632,2.632,2.632,2.632,2.632,2.632,2.632,2.632,2.632,2.632,2.632,2.631,2.631,2.631,2.631,2.631,2.631,2.631,2.631,2.631,2.631,2.631,2.631,2.631,2.631,2.631,2.631,2.632,2.632,2.632,2.632,2.632,2.632,2.632,2.632,2.632,2.632,2.632,2.632,2.632,2.632,2.632,2.632,2.632,2.632,2.632,2.632,2.632,2.632,2.632,2.632,2.633,2.633,2.633,2.633,2.633,2.633,2.633,2.633,2.633,2.633,2.633,2.633,2.633,2.633,2.633,2.633,2.633,2.633,2.633,2.633,2.633,2.633,2.633,2.633,2.633,2.633,2.633,2.633,2.633,2.633,2.633,2.633,2.633,2.633,2.633,2.633,2.633,2.633,2.633,2.633,2.633,2.633,2.633,2.633,2.633,2.633,2.633,2.633,2.633,2.633,2.633,2.633,2.633,2.633,2.633,2.633,2.633,2.633,2.633,2.633,2.633,2.634,2.634,2.634,2.634,2.635,2.635,2.635,2.635,2.636,2.636,2.636,2.636,2.636,2.636,2.636,2.636,2.637,2.637,2.637,2.637,2.637,2.637,2.637,2.637,2.637,2.637,2.637,2.637,2.637,2.636,2.636,2.636,2.636,2.636,2.636,2.636,2.636,2.636,2.636,2.636,2.636,2.636,2.636,2.636,2.636,2.636,2.636,2.636,2.636,2.636,2.636,2.636,2.636,2.636,2.636,2.636,2.636,2.636,2.637,2.637,2.637,2.637,2.637,2.637,2.637,2.637,2.637,2.638,2.638,2.638,2.638,2.638,2.638,2.638,2.638,2.638,2.639,2.639,2.639,2.639,2.639,2.639,2.639,2.639,2.639,2.639,2.639,2.639,2.639,2.639,2.639,2.639,2.639,2.639,2.639,2.639,2.639,2.639,2.639,2.639,2.639,2.639,2.639,2.639,2.639,2.639,2.639,2.639,2.639,2.639,2.639,2.639,2.639,2.639,2.639,2.639,2.639,2.639,2.639,2.639,2.639,2.639,2.639,2.64,2.64,2.64,2.64,2.639,2.639,2.639,2.639,2.639,2.638,2.638,2.638,2.637,2.637,2.636,2.635,2.635,2.634,2.634,2.633,2.632,2.632,2.631,2.631,2.63,2.63,2.63,2.629,2.629,2.629,2.628,2.628,2.628,2.628,2.627,2.627,2.627,2.627,2.628,2.628,2.628,2.628,2.628,2.628,2.628,2.628,2.628,2.628,2.628,2.628,2.628,2.628,2.628,2.628,2.628,2.628,2.628,2.627,2.627,2.627,2.626,2.627,2.626,2.626,2.626,2.626,2.626,2.626,2.626,2.626,2.626,2.626,2.626,2.626,2.626,2.626,2.626,2.626,2.626,2.626,2.626,2.626,2.626,2.626,2.626,2.626,2.626,2.626,2.626
2.532,2.533,2.533,2.533,2.533,2.533,2.534,2.534,2.534,2.535,2.536,2.537,2.538,2.54,2.542,2.544,2.547,2.549,2.553,2.555,2.559,2.561,2.564,2.567,2.569,2.571,2.573,2.575,2.576,2.577,2.577,2.578,2.578,2.578,2.578,2.578,2.578,2.577,2.577,2.577,2.577,2.577,2.578,2.578,2.578,2.579,2.58,2.58,2.581,2.582,2.583,2.584,2.585,2.586,2.587,2.587,2.588,2.589,2.59,2.59,2.59,2.59,2.591,2.591,2.591,2.591,2.59,2.59,2.589,2.589,2.588,2.587,2.586,2.585,2.584,2.583,2.582,2.582,2.581,2.58,2.579,2.579,2.578,2.578,2.578,2.577,2.577,2.576,2.576,2.576,2.576,2.575,2.575,2.575,2.575,2.575,2.575,2.575,2.575,2.575,2.575,2.575,2.575,2.575,2.575,2.575,2.575,2.575,2.575,2.575,2.575,2.575,2.575,2.575,2.575,2.576,2.576,2.576,2.576,2.576,2.576,2.576,2.576,2.576,2.577,2.577,2.577,2.577,2.577,2.577,2.578,2.578,2.578,2.578,2.578,2.578,2.578,2.578,2.578,2.578,2.578,2.578,2.578,2.578,2.579,2.579,2.579,2.579,2.579,2.579,2.579,2.578,2.578,2.578,2.577,2.577,2.577,2.576,2.576,2.576,2.576,2.576,2.575,2.575,2.575,2.575,2.575,2.575,2.575,2.575,2.575,2.575,2.575,2.575,2.575,2.575,2.575,2.575,2.575,2.575,2.575,2.575,2.575,2.575,2.575,2.575,2.575,2.575,2.575,2.575,2.574,2.574,2.575,2.575,2.575,2.575,2.574,2.574,2.574,2.574,2.573,2.573,2.573,2.573,2.573,2.573,2.573,2.572,2.572,2.572,2.572,2.573,2.573,2.573,2.572,2.572,2.572,2.572,2.572,2.572,2.571,2.571,2.571,2.571,2.571,2.571,2.571,2.571,2.571,2.571,2.571,2.571,2.571,2.571,2.571,2.571,2.571,2.571,2.571,2.571,2.571,2.571,2.572,2.572,2.572,2.572,2.572,2.572,2.573,2.573,2.573,2.573,2.573,2.573,2.574,2.574,2.574,2.574,2.575,2.575,2.575,2.575,2.575,2.576,2.576,2.575,2.575,2.575,2.575,2.575,2.575,2.575,2.576,2.576,2.576,2.576,2.575,2.575,2.575,2.575,2.574,2.574,2.574,2.574,2.573,2.573,2.573,2.573,2.573,2.573,2.573,2.573,2.573,2.573,2.573,2.573,2.573,2.573,2.573,2.573,2.573,2.573,2.573,2.573,2.573,2.573,2.573,2.573,2.573,2.573,2.574,2.574,2.574,2.574,2.574,2.574,2.574,2.573,2.573,2.573,2.573,2.573,2.573,2.573,2.573,2.572,2.572,2.572,2.572,2.572,2.571,2.571,2.571,2.571,2.57,2.57,2.57,2.57,2.57,2.571,2.571,2.571,2.571,2.571,2.57,2.57,2.57,2.57,2.57,2.57,2.57,2.57,2.57,2.57,2.57,2.57,2.57,2.57,2.569,2.569,2.569,2.569,2.57,2.57,2.57,2.57,2.57,2.57,2.57,2.57,2.57,2.57,2.571,2.571,2.571,2.571,2.571,2.571,2.571,2.571,2.571,2.571,2.572,2.572,2.572,2.572,2.572,2.573,2.573,2.573,2.574,2.574,2.574,2.574,2.574,2.574,2.574,2.574,2.574,2.574,2.574,2.574,2.574,2.574,2.574,2.574,2.574,2.574,2.573,2.573,2.573,2.572,2.572,2.572,2.571,2.571,2.571,2.571,2.571,2.571,2.571,2.571,2.571,2.571,2.571,2.571,2.571,2.571,2.571,2.571,2.571,2.571,2.571,2.571,2.571,2.571,2.571,2.571,2.571,2.571,2.572,2.572,2.572,2.572,2.572,2.572,2.571,2.571,2.572,2.572,2.572,2.572,2.571,2.571,2.571,2.571,2.571,2.571,2.571,2.57,2.57,2.57,2.57,2.57,2.569,2.569,2.569,2.569,2.569,2.569,2.569,2.569,2.569,2.569,2.569,2.569,2.569,2.569,2.569,2.569,2.569,2.569,2.569,2.569,2.569,2.569,2.569,2.569,2.569,2.569,2.569,2.569,2.569,2.569,2.569,2.569,2.57,2.57,2.57,2.57,2.57,2.57,2.57,2.57,2.571,2.571,2.571,2.571,2.571,2.571,2.571,2.571,2.571,2.572,2.572,2.572,2.572,2.572,2.572,2.572,2.572,2.572,2.573,2.573,2.573,2.573,2.573,2.573,2.573,2.573,2.573,2.574,2.574,2.574,2.574,2.573,2.573,2.573,2.573,2.573,2.572,2.572,2.572,2.572,2.572,2.572,2.572,2.572,2.572,2.572,2.572,2.572,2.572,2.572,2.572,2.572,2.572,2.572,2.572,2.572,2.572,2.572,2.572,2.572,2.572,2.572,2.572,2.572,2.572,2.572,2.572,2.571,2.571,2.571,2.571,2.571,2.571,2.571,2.571,2.571,2.571,2.571,2.571,2.571,2.571,2.571,2.571,2.571,2.571,2.57,2.57,2.57,2.57,2.57,2.57,2.57,2.57,2.57,2.57,2.57,2.57,2.57,2.57,2.57,2.57,2.57,2.57,2.57,2.57,2.569,2.569,2.569,2.569,2.569,2.569,2.569,2.569,2.569,2.569,2.569,2.569,2.569,2.569,2.57,2.57,2.57,2.57,2.57,2.57,2.57,2.57,2.57,2.571,2.571,2.571,2.571,2.571,2.572,2.572,2.572,2.572,2.572,2.572,2.573,2.573,2.573,2.573,2.573,2.573,2.573,2.573,2.573,2.573,2.573,2.573,2.573,2.574,2.574,2.574,2.574,2.574,2.574,2.574,2.574,2.574,2.574,2.574,2.574,2.574,2.574,2.574,2.574,2.573,2.573,2.573,2.573,2.573,2.573,2.573,2.573,2.573,2.573,2.573,2.573,2.573,2.573,2.573,2.573,2.573,2.573,2.573,2.574,2.574,2.574,2.574,2.574,2.574,2.574,2.574,2.574,2.574,2.574,2.574,2.574,2.574,2.574,2.574,2.574,2.574,2.574,2.574,2.574,2.574,2.574,2.573,2.573,2.573,2.574,2.573,2.573,2.573,2.573,2.573,2.573,2.573,2.573,2.573,2.573,2.573,2.573,2.573,2.573,2.573,2.573,2.573,2.573,2.573,2.573,2.573,2.573,2.573,2.573,2.573,2.573,2.572,2.572,2.572,2.572,2.573,2.573,2.573,2.573,2.573,2.573,2.573,2.573,2.573,2.573,2.573,2.573,2.573,2.573,2.573,2.573,2.573,2.573,2.574,2.574,2.574,2.574,2.575,2.575,2.575,2.575,2.575,2.576,2.576,2.576,2.576,2.576,2.576,2.576,2.576,2.576,2.577,2.577,2.577,2.577,2.577,2.577,2.577,2.577,2.577,2.577,2.577,2.577,2.576,2.576,2.576,2.576,2.576,2.576,2.576,2.576,2.576,2.576,2.576,2.576,2.576,2.576,2.576,2.576,2.576,2.576,2.576,2.576,2.575,2.575,2.575,2.575,2.575,2.575,2.575,2.575,2.576,2.576,2.576,2.576,2.576,2.576,2.576,2.576,2.576,2.576,2.576,2.576,2.576,2.576,2.577,2.576,2.576,2.576,2.576,2.576,2.576,2.576,2.576,2.575,2.575,2.575,2.575,2.575,2.575,2.575,2.575,2.575,2.575,2.575,2.575,2.575,2.575,2.575,2.575,2.575,2.575,2.575,2.575,2.575,2.575,2.575,2.575,2.575,2.575,2.575,2.575,2.575,2.575,2.575,2.575,2.575,2.575,2.575,2.575,2.575,2.575,2.575,2.576,2.576,2.576,2.576,2.576,2.576,2.576,2.576,2.576,2.576,2.576,2.576,2.576,2.576,2.576,2.576,2.577,2.577,2.577,2.577,2.577,2.577,2.577,2.577,2.577,2.577,2.577,2.578,2.578,2.578,2.578,2.578,2.579,2.579,2.579,2.579,2.579,2.579,2.579,2.579,2.579,2.579,2.578,2.578,2.578,2.578,2.578,2.578,2.578,2.578,2.578,2.578,2.578,2.578,2.578,2.578,2.578,2.578,2.578,2.578,2.578,2.578,2.578,2.578,2.578,2.578,2.578,2.578,2.578,2.578,2.578,2.578,2.578,2.578,2.578,2.578,2.578,2.578,2.578,2.578,2.578,2.578,2.578,2.579,2.579,2.579,2.578,2.578,2.578,2.578,2.578,2.578,2.578,2.578,2.578,2.578,2.578,2.578,2.578,2.578,2.577,2.577,2.577,2.577,2.577,2.577,2.577,2.577,2.577,2.577,2.577,2.577,2.577,2.577,2.577,2.577,2.577,2.577,2.577,2.577,2.577,2.577,2.577,2.577,2.577,2.577,2.577,2.577,2.577,2.577,2.577,2.577,2.577,2.577,2.577,2.577,2.578,2.578,2.578,2.578,2.578,2.578,2.578,2.578,2.578,2.578,2.579,2.579,2.579,2.579,2.579,2.579,2.58,2.58,2.58,2.58,2.58,2.58,2.58,2.58,2.58,2.58,2.58,2.58,2.58,2.581,2.581,2.581,2.581,2.581,2.581,2.581,2.581,2.58,2.58,2.58,2.58,2.58,2.58,2.58,2.58,2.58,2.58,2.58,2.58,2.58,2.58,2.58,2.58,2.58,2.58,2.58,2.58,2.58,2.58,2.58,2.58,2.58,2.58,2.58,2.58,2.58,2.58,2.58,2.581,2.581,2.581,2.581,2.58,2.58,2.58,2.58,2.58,2.58,2.58,2.58,2.58,2.58,2.581,2.581,2.581,2.58,2.58,2.58,2.58,2.58,2.58,2.58,2.58,2.58,2.58,2.58,2.58,2.58,2.58,2.58,2.58,2.58,2.58,2.58,2.58,2.58,2.58,2.58,2.58,2.58,2.58,2.58,2.58,2.58,2.58,2.58,2.58,2.58,2.58,2.58,2.58,2.58,2.58,2.58,2.58,2.58,2.58,2.58,2.58,2.58,2.58,2.58,2.58,2.58,2.58,2.58,2.58,2.58,2.58,2.58,2.58,2.58,2.58,2.58,2.58,2.581,2.581,2.581,2.581,2.582,2.582,2.582,2.582,2.582,2.583,2.583,2.583,2.583,2.583,2.583,2.583,2.583,2.583,2.583,2.584,2.584,2.584,2.584,2.584,2.584,2.584,2.584,2.584,2.584,2.584,2.584,2.584,2.584,2.584,2.584,2.584,2.584,2.584,2.584,2.584,2.584,2.584,2.584,2.584,2.584,2.584,2.584,2.584,2.584,2.584,2.584,2.584,2.584,2.584,2.584,2.584,2.584,2.584,2.584,2.584,2.584,2.584,2.585,2.585,2.585,2.585,2.585,2.585,2.585,2.585,2.585,2.584,2.584,2.585,2.585,2.585,2.585,2.585,2.585,2.585,2.585,2.584,2.584,2.584,2.584,2.584,2.584,2.584,2.584,2.584,2.584,2.584,2.584,2.584,2.584,2.584,2.584,2.584,2.584,2.584,2.584,2.584,2.584,2.584,2.584,2.584,2.584,2.584,2.584,2.584,2.584,2.584,2.584,2.584,2.584,2.584,2.584,2.584,2.584,2.584,2.584,2.584,2.584,2.584,2.584,2.585,2.585,2.585,2.585,2.585,2.584,2.584,2.584,2.584,2.583,2.583,2.583,2.582,2.581,2.58,2.58,2.579,2.579,2.578,2.577,2.577,2.576,2.576,2.575,2.575,2.574,2.574,2.574,2.573,2.573,2.573,2.572,2.572,2.572,2.572,2.572,2.572,2.573,2.573,2.573,2.573,2.573,2.573,2.573,2.573,2.573,2.572,2.572,2.572,2.572,2.572,2.572,2.572,2.572,2.572,2.572,2.572,2.572,2.571,2.571,2.571,2.571,2.571,2.571,2.571,2.571,2.571,2.571,2.571,2.571,2.571,2.571,2.571,2.571,2.571,2.571,2.571,2.571,2.571,2.571,2.571,2.571,2.571,2.571,2.571,2.571,2.571,2.571,2.571,2.571,2.571,2.571,2.571,2.571,2.571,2.571,2.571,2.571,2.571,2.571,2.571,2.571,2.571,2.571,2.571,2.571,2.571,2.571,2.571,2.571,2.571,2.571,2.571
2.532,2.532,2.532,2.532,2.532,2.532,2.533,2.533,2.533,2.534,2.534,2.536,2.537,2.538,2.54,2.542,2.544,2.546,2.548,2.551,2.553,2.556,2.559,2.561,2.563,2.565,2.567,2.569,2.57,2.571,2.571,2.572,2.572,2.572,2.572,2.572,2.572,2.572,2.572,2.573,2.573,2.572,2.573,2.572,2.571,2.572,2.571,2.572,2.573,2.568,2.569,2.57,2.565,2.566,2.567,2.568,2.561,2.562,2.563,2.558,2.559,2.559,2.555,2.555,2.555,2.553,2.553,2.553,2.552,2.552,2.551,2.551,2.55,2.549,2.549,2.548,2.548,2.547,2.546,2.546,2.545,2.545,2.545,2.544,2.544,2.544,2.545,2.545,2.545,2.545,2.545,2.545,2.545,2.545,2.545,2.545,2.545,2.545,2.545,2.545,2.546,2.546,2.546,2.546,2.546,2.546,2.546,2.546,2.546,2.546,2.547,2.547,2.547,2.547,2.548,2.548,2.548,2.548,2.548,2.548,2.548,2.548,2.548,2.548,2.548,2.548,2.549,2.549,2.549,2.549,2.549,2.549,2.549,2.549,2.549,2.549,2.549,2.549,2.549,2.549,2.549,2.549,2.549,2.549,2.55,2.55,2.55,2.551,2.551,2.551,2.551,2.551,2.551,2.551,2.551,2.551,2.551,2.551,2.551,2.551,2.551,2.551,2.551,2.551,2.551,2.551,2.551,2.551,2.551,2.551,2.551,2.55,2.55,2.55,2.55,2.55,2.55,2.549,2.549,2.549,2.549,2.549,2.549,2.549,2.549,2.549,2.549,2.549,2.549,2.549,2.549,2.549,2.549,2.549,2.549,2.549,2.548,2.548,2.548,2.548,2.548,2.547,2.547,2.548,2.548,2.548,2.547,2.547,2.548,2.547,2.548,2.548,2.547,2.547,2.547,2.547,2.546,2.546,2.546,2.546,2.546,2.546,2.546,2.546,2.545,2.545,2.545,2.545,2.545,2.545,2.545,2.545,2.545,2.545,2.545,2.545,2.545,2.545,2.545,2.545,2.545,2.545,2.545,2.545,2.545,2.545,2.545,2.545,2.546,2.546,2.546,2.546,2.546,2.547,2.547,2.547,2.547,2.547,2.548,2.548,2.549,2.549,2.549,2.55,2.55,2.55,2.55,2.55,2.55,2.55,2.55,2.55,2.55,2.55,2.55,2.55,2.55,2.55,2.55,2.55,2.55,2.55,2.55,2.55,2.55,2.55,2.55,2.55,2.55,2.55,2.55,2.55,2.551,2.551,2.551,2.551,2.552,2.552,2.552,2.552,2.552,2.552,2.552,2.552,2.552,2.552,2.552,2.552,2.552,2.552,2.552,2.552,2.552,2.551,2.551,2.551,2.551,2.551,2.551,2.551,2.551,2.551,2.551,2.551,2.55,2.55,2.55,2.55,2.55,2.549,2.549,2.549,2.549,2.549,2.549,2.549,2.548,2.549,2.549,2.549,2.549,2.549,2.549,2.549,2.548,2.547,2.547,2.547,2.546,2.546,2.546,2.546,2.546,2.545,2.545,2.545,2.545,2.544,2.544,2.544,2.544,2.544,2.544,2.544,2.544,2.544,2.544,2.544,2.544,2.543,2.543,2.544,2.544,2.544,2.544,2.544,2.545,2.545,2.545,2.545,2.545,2.545,2.546,2.546,2.547,2.546,2.547,2.547,2.548,2.548,2.549,2.549,2.549,2.55,2.551,2.55,2.551,2.551,2.551,2.551,2.551,2.552,2.552,2.552,2.552,2.552,2.553,2.553,2.553,2.553,2.553,2.552,2.553,2.553,2.553,2.553,2.554,2.554,2.554,2.554,2.555,2.555,2.555,2.555,2.556,2.556,2.556,2.556,2.557,2.557,2.557,2.557,2.558,2.559,2.559,2.56,2.561,2.561,2.562,2.562,2.562,2.563,2.563,2.563,2.562,2.562,2.562,2.562,2.562,2.561,2.562,2.559,2.559,2.559,2.558,2.558,2.558,2.558,2.558,2.559,2.559,2.559,2.558,2.558,2.558,2.559,2.559,2.559,2.559,2.559,2.559,2.559,2.56,2.56,2.56,2.56,2.56,2.56,2.56,2.56,2.559,2.558,2.558,2.558,2.558,2.556,2.556,2.556,2.557,2.557,2.556,2.557,2.557,2.558,2.559,2.559,2.558,2.558,2.558,2.558,2.558,2.558,2.558,2.558,2.557,2.557,2.557,2.557,2.557,2.557,2.557,2.557,2.556,2.557,2.558,2.558,2.558,2.559,2.559,2.559,2.56,2.56,2.56,2.56,2.561,2.561,2.561,2.561,2.561,2.562,2.562,2.563,2.564,2.564,2.563,2.564,2.563,2.564,2.563,2.563,2.563,2.563,2.563,2.563,2.564,2.565,2.565,2.564,2.564,2.564,2.564,2.564,2.564,2.563,2.563,2.563,2.563,2.563,2.562,2.562,2.562,2.562,2.562,2.562,2.563,2.563,2.562,2.562,2.562,2.562,2.562,2.562,2.563,2.563,2.563,2.563,2.562,2.562,2.562,2.562,2.561,2.561,2.561,2.561,2.56,2.56,2.56,2.56,2.56,2.561,2.56,2.56,2.56,2.56,2.56,2.56,2.559,2.559,2.56,2.56,2.559,2.559,2.559,2.558,2.558,2.558,2.558,2.558,2.558,2.558,2.558,2.559,2.559,2.559,2.559,2.559,2.559,2.558,2.558,2.558,2.558,2.558,2.558,2.558,2.557,2.558,2.558,2.557,2.556,2.556,2.557,2.557,2.557,2.558,2.558,2.559,2.559,2.559,2.559,2.559,2.56,2.56,2.56,2.56,2.561,2.561,2.561,2.562,2.562,2.562,2.562,2.562,2.562,2.562,2.562,2.562,2.562,2.562,2.562,2.562,2.562,2.562,2.562,2.562,2.562,2.563,2.563,2.563,2.562,2.562,2.562,2.562,2.562,2.562,2.561,2.562,2.562,2.562,2.563,2.563,2.565,2.565,2.565,2.564,2.563,2.563,2.563,2.563,2.562,2.561,2.561,2.56,2.559,2.559,2.557,2.557,2.557,2.557,2.557,2.556,2.557,2.557,2.556,2.556,2.555,2.554,2.554,2.554,2.553,2.553,2.553,2.553,2.553,2.553,2.554,2.553,2.553,2.553,2.553,2.553,2.553,2.552,2.552,2.552,2.552,2.552,2.552,2.553,2.552,2.553,2.553,2.551,2.551,2.551,2.549,2.549,2.55,2.549,2.549,2.549,2.548,2.548,2.548,2.548,2.548,2.547,2.547,2.546,2.546,2.546,2.547,2.546,2.547,2.547,2.547,2.546,2.546,2.546,2.546,2.546,2.548,2.547,2.547,2.547,2.547,2.547,2.548,2.548,2.548,2.549,2.549,2.549,2.55,2.55,2.551,2.551,2.551,2.552,2.552,2.552,2.552,2.552,2.553,2.553,2.553,2.553,2.553,2.554,2.554,2.554,2.554,2.554,2.554,2.555,2.555,2.555,2.554,2.554,2.554,2.553,2.556,2.556,2.555,2.557,2.557,2.557,2.558,2.558,2.558,2.559,2.559,2.56,2.56,2.56,2.559,2.559,2.559,2.56,2.56,2.561,2.561,2.561,2.561,2.561,2.561,2.561,2.561,2.562,2.561,2.561,2.562,2.562,2.562,2.563,2.563,2.564,2.564,2.564,2.564,2.564,2.564,2.564,2.564,2.563,2.563,2.563,2.562,2.562,2.562,2.562,2.562,2.562,2.562,2.562,2.562,2.562,2.562,2.562,2.562,2.563,2.563,2.563,2.561,2.561,2.561,2.561,2.562,2.562,2.56,2.561,2.561,2.561,2.559,2.56,2.56,2.56,2.559,2.559,2.56,2.559,2.559,2.559,2.559,2.559,2.559,2.559,2.559,2.559,2.559,2.559,2.559,2.558,2.557,2.557,2.557,2.557,2.557,2.558,2.558,2.558,2.559,2.559,2.559,2.559,2.559,2.561,2.561,2.561,2.56,2.561,2.561,2.561,2.56,2.56,2.56,2.561,2.561,2.561,2.562,2.562,2.562,2.562,2.562,2.562,2.56,2.56,2.56,2.56,2.56,2.56,2.56,2.56,2.56,2.56,2.562,2.562,2.562,2.563,2.563,2.562,2.563,2.563,2.564,2.564,2.563,2.563,2.563,2.564,2.564,2.564,2.564,2.564,2.564,2.564,2.564,2.564,2.564,2.563,2.563,2.563,2.564,2.564,2.564,2.564,2.564,2.564,2.564,2.564,2.564,2.565,2.565,2.564,2.565,2.565,2.565,2.565,2.565,2.567,2.567,2.567,2.567,2.567,2.567,2.567,2.566,2.568,2.568,2.568,2.568,2.568,2.568,2.568,2.568,2.568,2.568,2.568,2.569,2.569,2.569,2.569,2.569,2.569,2.569,2.568,2.569,2.569,2.569,2.569,2.569,2.568,2.568,2.569,2.569,2.569,2.569,2.568,2.567,2.566,2.565,2.566,2.565,2.565,2.565,2.567,2.567,2.567,2.567,2.568,2.568,2.568,2.568,2.568,2.568,2.568,2.568,2.568,2.568,2.568,2.568,2.568,2.568,2.569,2.569,2.568,2.568,2.568,2.568,2.568,2.568,2.567,2.567,2.567,2.566,2.566,2.566,2.566,2.567,2.567,2.567,2.567,2.567,2.567,2.568,2.567,2.567,2.567,2.567,2.567,2.566,2.565,2.565,2.565,2.566,2.566,2.566,2.566,2.566,2.566,2.566,2.566,2.566,2.566,2.566,2.566,2.567,2.567,2.567,2.567,2.567,2.567,2.567,2.568,2.568,2.568,2.569,2.569,2.569,2.568,2.568,2.568,2.568,2.568,2.568,2.568,2.569,2.569,2.569,2.569,2.569,2.569,2.569,2.569,2.569,2.569,2.569,2.569,2.569,2.569,2.569,2.569,2.57,2.57,2.57,2.569,2.57,2.57,2.569,2.569,2.569,2.569,2.569,2.569,2.568,2.568,2.568,2.568,2.567,2.567,2.567,2.567,2.567,2.566,2.566,2.566,2.566,2.566,2.566,2.566,2.566,2.566,2.566,2.566,2.564,2.564,2.564,2.565,2.565,2.565,2.563,2.563,2.563,2.565,2.565,2.565,2.567,2.567,2.567,2.567,2.567,2.567,2.567,2.567,2.567,2.567,2.567,2.567,2.567,2.567,2.567,2.567,2.568,2.568,2.568,2.568,2.568,2.568,2.568,2.568,2.568,2.568,2.569,2.569,2.569,2.569,2.569,2.569,2.57,2.57,2.57,2.57,2.57,2.57,2.57,2.571,2.571,2.571,2.572,2.572,2.572,2.572,2.572,2.572,2.572,2.572,2.572,2.572,2.571,2.571,2.571,2.57,2.57,2.569,2.569,2.569,2.569,2.57,2.569,2.569,2.569,2.57,2.57,2.57,2.571,2.571,2.571,2.571,2.571,2.571,2.572,2.572,2.573,2.57,2.57,2.57,2.572,2.572,2.572,2.572,2.571,2.571,2.571,2.57,2.57,2.57,2.571,2.571,2.571,2.572,2.572,2.572,2.572,2.572,2.572,2.573,2.571,2.571,2.571,2.572,2.572,2.572,2.572,2.572,2.572,2.571,2.571,2.571,2.569,2.569,2.569,2.569,2.569,2.569,2.569,2.57,2.57,2.57,2.571,2.571,2.571,2.572,2.572,2.571,2.573,2.573,2.573,2.573,2.575,2.575,2.575,2.577,2.577,2.577,2.578,2.578,2.578,2.577,2.577,2.577,2.578,2.578,2.578,2.578,2.579,2.579,2.579,2.579,2.581,2.581,2.581,2.581,2.58,2.582,2.582,2.582,2.582,2.582,2.583,2.583,2.583,2.584,2.584,2.584,2.584,2.584,2.585,2.585,2.585,2.585,2.585,2.585,2.585,2.585,2.585,2.585,2.585,2.585,2.585,2.585,2.585,2.585,2.585,2.584,2.585,2.585,2.584,2.584,2.584,2.584,2.584,2.584,2.584,2.584,2.584,2.584,2.584,2.584,2.584,2.584,2.584,2.584,2.584,2.584,2.584,2.584,2.584,2.584,2.584,2.584,2.584,2.584,2.584,2.584,2.584,2.584,2.584,2.584,2.584,2.584,2.584,2.584,2.584,2.584,2.584,2.584,2.584,2.584,2.584,2.584,2.584,2.584,2.584,2.584,2.584,2.584,2.584,2.584,2.584,2.584,2.584,2.584,2.584,2.584,2.584,2.584,2.584,2.584,2.584,2.584,2.584,2.584,2.584,2.584,2.584,2.584,2.584,2.584,2.584,2.584,2.584,2.584,2.584,2.584,2.584,2.584,2.584,2.584,2.584,2.584,2.584,2.584,2.584,2.584,2.584,2.584,2.584,2.584,2.584,2.584,2.584,2.584,2.584,2.584,2.584,2.584,2.584,2.584,2.584,2.584,2.584,2.584,2.584,2.584,2.584,2.584,2.584,2.584,2.584,2.584,2.584,2.584,2.584,2.584,2.584,2.584,2.584,2.584,2.584,2.584,2.584,2.584,2.584,2.584,2.584,2.584,2.584,2.584,2.584,2.584,2.584
2.531,2.532,2.532,2.532,2.533,2.533,2.533,2.533,2.533,2.534,2.534,2.535,2.536,2.537,2.539,2.54,2.542,2.545,2.547,2.55,2.552,2.555,2.558,2.56,2.562,2.564,2.566,2.567,2.568,2.569,2.57,2.57,2.571,2.571,2.571,2.571,2.571,2.571,2.571,2.572,2.572,2.572,2.572,2.572,2.572,2.57,2.571,2.57,2.571,2.572,2.567,2.568,2.57,2.563,2.564,2.565,2.566,2.56,2.561,2.562,2.557,2.557,2.557,2.555,2.555,2.554,2.554,2.554,2.553,2.553,2.552,2.551,2.551,2.55,2.549,2.548,2.547,2.546,2.546,2.545,2.544,2.544,2.543,2.543,2.543,2.542,2.542,2.542,2.541,2.541,2.541,2.541,2.541,2.541,2.541,2.54,2.54,2.54,2.54,2.54,2.541,2.541,2.541,2.541,2.541,2.54,2.54,2.54,2.54,2.54,2.54,2.541,2.541,2.54,2.541,2.541,2.541,2.541,2.541,2.541,2.541,2.542,2.542,2.542,2.542,2.542,2.543,2.543,2.543,2.543,2.543,2.543,2.544,2.544,2.544,2.544,2.544,2.544,2.545,2.545,2.545,2.545,2.545,2.545,2.545,2.545,2.545,2.546,2.546,2.546,2.546,2.545,2.545,2.545,2.546,2.545,2.545,2.546,2.546,2.546,2.546,2.546,2.547,2.547,2.547,2.547,2.547,2.547,2.547,2.547,2.547,2.547,2.547,2.547,2.547,2.547,2.547,2.548,2.548,2.548,2.548,2.547,2.547,2.547,2.547,2.547,2.547,2.547,2.546,2.546,2.546,2.546,2.546,2.546,2.546,2.546,2.545,2.545,2.544,2.545,2.545,2.544,2.544,2.544,2.544,2.545,2.545,2.544,2.544,2.545,2.544,2.544,2.544,2.544,2.544,2.544,2.544,2.543,2.543,2.543,2.542,2.543,2.543,2.544,2.544,2.545,2.546,2.546,2.546,2.547,2.547,2.548,2.548,2.548,2.548,2.548,2.549,2.549,2.549,2.55,2.55,2.55,2.551,2.552,2.553,2.554,2.554,2.555,2.555,2.555,2.555,2.556,2.556,2.556,2.557,2.557,2.558,2.559,2.559,2.56,2.561,2.561,2.562,2.561,2.561,2.562,2.562,2.562,2.562,2.562,2.562,2.563,2.563,2.563,2.564,2.564,2.565,2.565,2.564,2.565,2.565,2.564,2.565,2.565,2.565,2.566,2.566,2.566,2.566,2.567,2.567,2.567,2.568,2.567,2.567,2.567,2.567,2.568,2.568,2.568,2.568,2.568,2.568,2.568,2.568,2.569,2.569,2.569,2.569,2.569,2.569,2.569,2.569,2.568,2.568,2.568,2.567,2.567,2.567,2.567,2.567,2.567,2.567,2.566,2.566,2.566,2.566,2.566,2.566,2.565,2.565,2.565,2.564,2.565,2.565,2.564,2.564,2.564,2.565,2.565,2.565,2.565,2.565,2.565,2.565,2.565,2.565,2.565,2.565,2.565,2.565,2.565,2.565,2.565,2.565,2.565,2.565,2.565,2.565,2.565,2.565,2.565,2.565,2.565,2.566,2.566,2.566,2.566,2.566,2.566,2.567,2.567,2.567,2.567,2.567,2.567,2.567,2.567,2.567,2.567,2.567,2.567,2.567,2.568,2.568,2.567,2.568,2.568,2.569,2.569,2.569,2.569,2.57,2.569,2.57,2.57,2.57,2.57,2.571,2.571,2.571,2.571,2.571,2.571,2.571,2.57,2.57,2.57,2.57,2.569,2.57,2.57,2.57,2.571,2.571,2.571,2.57,2.572,2.572,2.572,2.572,2.572,2.572,2.573,2.573,2.573,2.572,2.572,2.572,2.572,2.572,2.573,2.573,2.574,2.575,2.575,2.576,2.576,2.576,2.576,2.576,2.576,2.576,2.576,2.575,2.576,2.576,2.576,2.576,2.576,2.576,2.576,2.577,2.576,2.576,2.576,2.576,2.575,2.574,2.574,2.574,2.574,2.574,2.573,2.573,2.573,2.573,2.573,2.573,2.573,2.573,2.574,2.574,2.574,2.573,2.573,2.574,2.574,2.574,2.573,2.573,2.573,2.573,2.573,2.573,2.573,2.573,2.573,2.573,2.573,2.573,2.573,2.573,2.573,2.573,2.573,2.573,2.573,2.573,2.573,2.573,2.574,2.574,2.574,2.574,2.574,2.574,2.574,2.574,2.575,2.575,2.576,2.576,2.575,2.575,2.576,2.576,2.576,2.576,2.576,2.576,2.576,2.576,2.576,2.576,2.576,2.576,2.576,2.577,2.577,2.577,2.577,2.578,2.578,2.578,2.578,2.578,2.577,2.577,2.577,2.577,2.578,2.577,2.578,2.577,2.578,2.579,2.579,2.579,2.579,2.579,2.579,2.579,2.579,2.579,2.579,2.579,2.578,2.578,2.578,2.578,2.578,2.578,2.578,2.578,2.578,2.578,2.578,2.578,2.577,2.577,2.577,2.577,2.577,2.577,2.577,2.577,2.577,2.577,2.577,2.577,2.577,2.576,2.576,2.576,2.577,2.577,2.577,2.577,2.576,2.576,2.576,2.576,2.576,2.576,2.576,2.576,2.576,2.576,2.576,2.576,2.576,2.576,2.576,2.576,2.576,2.576,2.575,2.575,2.575,2.576,2.575,2.576,2.575,2.575,2.575,2.575,2.575,2.576,2.576,2.576,2.576,2.576,2.575,2.575,2.575,2.576,2.576,2.576,2.576,2.576,2.576,2.576,2.577,2.577,2.577,2.576,2.577,2.577,2.578,2.578,2.578,2.578,2.578,2.578,2.578,2.579,2.579,2.579,2.578,2.579,2.579,2.579,2.58,2.58,2.58,2.58,2.58,2.58,2.581,2.58,2.58,2.58,2.58,2.58,2.58,2.58,2.58,2.58,2.58,2.58,2.58,2.58,2.58,2.58,2.58,2.58,2.579,2.579,2.579,2.579,2.578,2.577,2.577,2.577,2.576,2.576,2.575,2.575,2.575,2.574,2.574,2.573,2.573,2.573,2.573,2.573,2.573,2.573,2.573,2.573,2.573,2.573,2.572,2.572,2.572,2.572,2.572,2.573,2.573,2.573,2.573,2.573,2.573,2.573,2.573,2.573,2.573,2.573,2.573,2.573,2.573,2.573,2.573,2.573,2.573,2.573,2.573,2.573,2.573,2.573,2.573,2.574,2.574,2.574,2.574,2.574,2.574,2.573,2.573,2.572,2.572,2.572,2.572,2.572,2.572,2.572,2.572,2.571,2.571,2.571,2.57,2.57,2.571,2.57,2.57,2.569,2.569,2.569,2.569,2.569,2.569,2.569,2.569,2.569,2.569,2.569,2.568,2.569,2.569,2.569,2.569,2.569,2.57,2.57,2.57,2.57,2.57,2.57,2.57,2.57,2.57,2.57,2.57,2.57,2.57,2.57,2.57,2.57,2.57,2.57,2.57,2.57,2.569,2.569,2.569,2.569,2.569,2.569,2.569,2.568,2.569,2.569,2.569,2.569,2.569,2.569,2.569,2.569,2.569,2.568,2.568,2.568,2.568,2.568,2.568,2.568,2.568,2.568,2.568,2.568,2.568,2.568,2.568,2.568,2.569,2.568,2.568,2.568,2.568,2.568,2.567,2.567,2.567,2.566,2.566,2.565,2.565,2.565,2.564,2.564,2.564,2.564,2.564,2.563,2.564,2.563,2.563,2.563,2.563,2.562,2.562,2.562,2.562,2.562,2.562,2.562,2.562,2.562,2.562,2.562,2.562,2.562,2.562,2.562,2.563,2.563,2.563,2.563,2.563,2.563,2.563,2.563,2.563,2.563,2.563,2.563,2.563,2.563,2.563,2.563,2.563,2.562,2.562,2.563,2.562,2.563,2.562,2.563,2.563,2.563,2.563,2.563,2.563,2.563,2.563,2.563,2.563,2.563,2.563,2.563,2.564,2.564,2.564,2.564,2.563,2.563,2.563,2.563,2.563,2.563,2.562,2.563,2.563,2.563,2.563,2.563,2.563,2.564,2.564,2.564,2.564,2.564,2.564,2.564,2.564,2.564,2.564,2.564,2.564,2.564,2.564,2.564,2.564,2.564,2.564,2.564,2.564,2.564,2.564,2.564,2.564,2.564,2.564,2.564,2.565,2.565,2.565,2.565,2.566,2.566,2.567,2.567,2.568,2.568,2.568,2.568,2.568,2.568,2.568,2.568,2.569,2.569,2.569,2.568,2.569,2.569,2.569,2.569,2.569,2.569,2.569,2.568,2.568,2.568,2.568,2.568,2.568,2.568,2.568,2.568,2.567,2.567,2.567,2.567,2.567,2.567,2.567,2.567,2.567,2.567,2.566,2.566,2.566,2.566,2.566,2.566,2.566,2.566,2.566,2.566,2.566,2.565,2.565,2.565,2.565,2.565,2.565,2.565,2.565,2.565,2.565,2.565,2.565,2.565,2.565,2.565,2.565,2.565,2.566,2.566,2.565,2.565,2.565,2.566,2.566,2.566,2.566,2.566,2.566,2.566,2.566,2.567,2.567,2.567,2.567,2.568,2.568,2.568,2.568,2.568,2.569,2.568,2.568,2.568,2.569,2.569,2.569,2.569,2.569,2.569,2.569,2.569,2.569,2.57,2.57,2.57,2.57,2.569,2.569,2.569,2.57,2.57,2.57,2.57,2.57,2.571,2.57,2.57,2.57,2.57,2.571,2.571,2.571,2.57,2.57,2.57,2.57,2.57,2.569,2.569,2.569,2.569,2.569,2.569,2.569,2.569,2.57,2.57,2.57,2.57,2.57,2.57,2.569,2.569,2.569,2.569,2.569,2.569,2.569,2.569,2.569,2.569,2.569,2.569,2.57,2.569,2.569,2.568,2.569,2.569,2.568,2.568,2.569,2.568,2.568,2.569,2.569,2.569,2.568,2.568,2.568,2.568,2.568,2.568,2.568,2.568,2.568,2.568,2.568,2.568,2.568,2.568,2.568,2.568,2.566,2.567,2.567,2.565,2.565,2.565,2.565,2.565,2.565,2.565,2.565,2.565,2.565,2.566,2.566,2.566,2.566,2.566,2.566,2.567,2.567,2.567,2.567,2.567,2.567,2.567,2.567,2.567,2.567,2.567,2.567,2.567,2.567,2.568,2.568,2.568,2.568,2.568,2.568,2.568,2.569,2.569,2.569,2.569,2.57,2.57,2.57,2.57,2.57,2.57,2.57,2.57,2.57,2.571,2.571,2.571,2.57,2.57,2.571,2.571,2.571,2.571,2.57,2.57,2.57,2.57,2.57,2.57,2.57,2.571,2.571,2.571,2.57,2.57,2.57,2.57,2.57,2.57,2.57,2.57,2.571,2.571,2.571,2.572,2.572,2.572,2.572,2.572,2.572,2.572,2.573,2.573,2.573,2.572,2.572,2.572,2.571,2.571,2.571,2.571,2.571,2.571,2.569,2.569,2.569,2.569,2.568,2.568,2.568,2.567,2.567,2.567,2.566,2.566,2.566,2.565,2.565,2.565,2.565,2.565,2.565,2.565,2.564,2.564,2.564,2.564,2.564,2.564,2.563,2.563,2.563,2.562,2.562,2.562,2.562,2.562,2.562,2.562,2.563,2.563,2.563,2.562,2.562,2.562,2.561,2.561,2.561,2.561,2.561,2.561,2.561,2.561,2.561,2.561,2.562,2.562,2.562,2.561,2.561,2.561,2.561,2.561,2.561,2.561,2.56,2.56,2.561,2.56,2.56,2.56,2.559,2.56,2.56,2.563,2.562,2.561,2.564,2.564,2.563,2.563,2.562,2.567,2.567,2.566,2.566,2.565,2.57,2.57,2.57,2.57,2.572,2.572,2.572,2.572,2.573,2.573,2.573,2.573,2.573,2.573,2.573,2.573,2.573,2.573,2.573,2.573,2.572,2.572,2.573,2.573,2.572,2.572,2.572,2.572,2.572,2.572,2.572,2.572,2.571,2.571,2.571,2.571,2.571,2.571,2.571,2.571,2.571,2.571,2.571,2.571,2.571,2.571,2.571,2.571,2.571,2.571,2.571,2.571,2.571,2.571,2.571,2.571,2.571,2.571,2.571,2.571,2.571,2.571,2.571,2.571,2.571,2.571,2.571,2.571,2.571,2.571,2.571,2.571,2.571,2.571,2.571,2.571,2.571,2.571,2.571,2.571,2.571,2.571,2.571,2.571,2.571,2.571,2.571,2.571,2.571,2.571,2.571,2.571,2.571,2.571,2.571,2.571,2.571,2.571,2.571,2.571,2.571,2.571
2.553,2.554,2.554,2.554,2.554,2.554,2.554,2.555,2.556,2.557,2.558,2.56,2.561,2.563,2.565,2.568,2.57,2.573,2.575,2.578,2.581,2.583,2.586,2.588,2.59,2.592,2.593,2.594,2.595,2.595,2.596,2.596,2.596,2.596,2.596,2.596,2.596,2.596,2.596,2.596,2.597,2.597,2.598,2.598,2.599,2.6,2.601,2.602,2.603,2.604,2.605,2.606,2.607,2.608,2.609,2.61,2.611,2.611,2.612,2.613,2.613,2.613,2.613,2.614,2.614,2.614,2.614,2.613,2.613,2.613,2.612,2.611,2.611,2.61,2.609,2.608,2.608,2.607,2.606,2.606,2.606,2.606,2.606,2.606,2.605,2.605,2.605,2.605,2.605,2.605,2.605,2.605,2.605,2.605,2.605,2.605,2.605,2.605,2.605,2.605,2.605,2.605,2.605,2.605,2.605,2.605,2.605,2.605,2.605,2.605,2.605,2.605,2.605,2.606,2.606,2.606,2.606,2.606,2.606,2.606,2.606,2.606,2.606,2.606,2.606,2.607,2.607,2.607,2.607,2.607,2.608,2.608,2.608,2.608,2.608,2.608,2.608,2.608,2.608,2.608,2.608,2.608,2.608,2.609,2.609,2.609,2.61,2.61,2.61,2.61,2.61,2.61,2.61,2.61,2.61,2.61,2.609,2.609,2.609,2.609,2.608,2.608,2.608,2.608,2.608,2.608,2.608,2.608,2.608,2.608,2.608,2.608,2.608,2.608,2.608,2.608,2.608,2.608,2.608,2.608,2.608,2.608,2.608,2.608,2.608,2.608,2.608,2.608,2.608,2.608,2.608,2.608,2.608,2.609,2.609,2.609,2.609,2.609,2.609,2.609,2.609,2.609,2.609,2.609,2.609,2.609,2.609,2.61,2.61,2.61,2.61,2.61,2.611,2.611,2.611,2.611,2.611,2.611,2.611,2.611,2.611,2.611,2.611,2.611,2.611,2.611,2.611,2.611,2.611,2.611,2.611,2.611,2.611,2.611,2.611,2.611,2.611,2.611,2.611,2.611,2.611,2.611,2.611,2.611,2.611,2.611,2.611,2.612,2.612,2.612,2.612,2.612,2.612,2.613,2.613,2.613,2.613,2.614,2.614,2.614,2.615,2.615,2.615,2.615,2.615,2.615,2.615,2.615,2.615,2.615,2.615,2.615,2.615,2.615,2.615,2.616,2.616,2.615,2.615,2.615,2.615,2.615,2.615,2.615,2.615,2.614,2.614,2.614,2.614,2.614,2.614,2.614,2.613,2.613,2.613,2.613,2.613,2.613,2.613,2.613,2.613,2.613,2.613,2.613,2.613,2.614,2.614,2.614,2.614,2.614,2.614,2.614,2.614,2.614,2.615,2.615,2.615,2.615,2.615,2.615,2.615,2.615,2.615,2.615,2.615,2.615,2.615,2.615,2.615,2.615,2.615,2.615,2.615,2.615,2.615,2.615,2.615,2.616,2.616,2.616,2.617,2.617,2.617,2.617,2.618,2.618,2.618,2.618,2.618,2.618,2.618,2.618,2.618,2.618,2.618,2.618,2.618,2.617,2.617,2.617,2.617,2.617,2.617,2.617,2.617,2.617,2.617,2.617,2.617,2.617,2.617,2.617,2.617,2.617,2.617,2.617,2.617,2.617,2.617,2.618,2.618,2.618,2.618,2.618,2.619,2.619,2.619,2.619,2.62,2.62,2.62,2.62,2.62,2.62,2.62,2.621,2.621,2.621,2.621,2.621,2.621,2.621,2.621,2.621,2.621,2.621,2.621,2.621,2.621,2.62,2.62,2.62,2.62,2.619,2.619,2.619,2.619,2.618,2.618,2.618,2.618,2.618,2.618,2.618,2.618,2.618,2.618,2.618,2.618,2.618,2.618,2.618,2.618,2.618,2.618,2.618,2.618,2.618,2.618,2.619,2.619,2.619,2.619,2.619,2.619,2.619,2.619,2.619,2.619,2.62,2.62,2.62,2.62,2.62,2.62,2.62,2.62,2.62,2.62,2.62,2.62,2.62,2.62,2.62,2.62,2.62,2.62,2.62,2.62,2.621,2.621,2.621,2.621,2.621,2.621,2.621,2.622,2.622,2.622,2.622,2.622,2.622,2.622,2.622,2.621,2.621,2.621,2.621,2.621,2.621,2.621,2.621,2.621,2.621,2.621,2.621,2.621,2.621,2.621,2.621,2.621,2.621,2.621,2.621,2.621,2.621,2.621,2.622,2.622,2.622,2.622,2.622,2.622,2.623,2.623,2.623,2.623,2.623,2.623,2.623,2.623,2.623,2.624,2.624,2.624,2.624,2.624,2.624,2.624,2.625,2.625,2.625,2.625,2.625,2.625,2.625,2.625,2.625,2.625,2.625,2.624,2.624,2.624,2.624,2.624,2.623,2.623,2.623,2.623,2.623,2.623,2.623,2.623,2.623,2.622,2.622,2.622,2.622,2.622,2.622,2.622,2.622,2.622,2.622,2.622,2.623,2.623,2.623,2.623,2.623,2.623,2.623,2.623,2.623,2.623,2.623,2.623,2.623,2.623,2.624,2.624,2.624,2.624,2.624,2.624,2.624,2.624,2.624,2.624,2.624,2.624,2.624,2.624,2.624,2.625,2.625,2.625,2.625,2.625,2.625,2.626,2.626,2.626,2.626,2.626,2.626,2.627,2.627,2.627,2.627,2.626,2.626,2.626,2.626,2.626,2.626,2.626,2.626,2.626,2.626,2.626,2.626,2.626,2.626,2.626,2.626,2.626,2.626,2.626,2.626,2.626,2.626,2.626,2.626,2.626,2.626,2.626,2.626,2.626,2.627,2.627,2.627,2.627,2.627,2.628,2.628,2.628,2.628,2.628,2.628,2.628,2.628,2.628,2.628,2.628,2.628,2.628,2.628,2.628,2.628,2.629,2.629,2.629,2.629,2.629,2.629,2.629,2.629,2.629,2.629,2.629,2.629,2.629,2.629,2.628,2.628,2.628,2.628,2.628,2.628,2.628,2.628,2.628,2.628,2.628,2.628,2.628,2.628,2.628,2.628,2.628,2.628,2.628,2.628,2.628,2.628,2.628,2.628,2.628,2.628,2.628,2.628,2.628,2.628,2.628,2.628,2.628,2.628,2.628,2.628,2.629,2.629,2.629,2.629,2.629,2.629,2.629,2.629,2.629,2.629,2.629,2.629,2.629,2.629,2.629,2.63,2.63,2.63,2.63,2.63,2.631,2.631,2.631,2.631,2.631,2.631,2.631,2.631,2.631,2.631,2.631,2.631,2.631,2.631,2.631,2.63,2.63,2.63,2.63,2.63,2.63,2.63,2.63,2.63,2.63,2.63,2.63,2.63,2.63,2.63,2.63,2.63,2.63,2.63,2.63,2.63,2.63,2.63,2.63,2.63,2.63,2.63,2.63,2.631,2.631,2.631,2.631,2.631,2.631,2.632,2.632,2.632,2.632,2.632,2.632,2.632,2.632,2.632,2.632,2.632,2.632,2.633,2.633,2.633,2.632,2.632,2.632,2.632,2.632,2.631,2.631,2.631,2.631,2.631,2.63,2.63,2.63,2.63,2.63,2.63,2.63,2.63,2.63,2.63,2.63,2.63,2.63,2.63,2.63,2.63,2.63,2.63,2.63,2.63,2.63,2.63,2.63,2.63,2.63,2.63,2.63,2.63,2.63,2.63,2.63,2.631,2.631,2.631,2.631,2.631,2.631,2.631,2.631,2.631,2.631,2.631,2.631,2.631,2.631,2.631,2.631,2.631,2.631,2.631,2.631,2.631,2.631,2.631,2.631,2.632,2.632,2.632,2.632,2.632,2.632,2.632,2.633,2.633,2.633,2.633,2.633,2.633,2.633,2.632,2.632,2.632,2.632,2.632,2.632,2.632,2.631,2.631,2.631,2.631,2.631,2.631,2.631,2.631,2.631,2.631,2.631,2.631,2.631,2.631,2.631,2.631,2.631,2.631,2.631,2.631,2.631,2.631,2.631,2.631,2.631,2.632,2.632,2.632,2.632,2.632,2.632,2.632,2.632,2.632,2.632,2.632,2.632,2.633,2.633,2.633,2.633,2.633,2.633,2.633,2.633,2.633,2.633,2.633,2.633,2.633,2.632,2.632,2.632,2.632,2.632,2.632,2.631,2.631,2.631,2.631,2.631,2.631,2.631,2.631,2.63,2.63,2.63,2.63,2.63,2.63,2.63,2.63,2.63,2.63,2.63,2.63,2.63,2.63,2.63,2.63,2.63,2.63,2.63,2.63,2.63,2.63,2.63,2.63,2.631,2.631,2.631,2.631,2.631,2.631,2.631,2.631,2.631,2.631,2.631,2.631,2.631,2.631,2.631,2.631,2.631,2.631,2.631,2.631,2.631,2.631,2.631,2.631,2.631,2.631,2.631,2.631,2.632,2.632,2.632,2.632,2.632,2.632,2.632,2.632,2.631,2.631,2.631,2.631,2.631,2.631,2.631,2.631,2.631,2.631,2.631,2.631,2.631,2.63,2.63,2.63,2.63,2.63,2.63,2.63,2.63,2.63,2.63,2.63,2.63,2.63,2.63,2.63,2.63,2.631,2.631,2.631,2.631,2.631,2.631,2.631,2.631,2.631,2.631,2.631,2.631,2.631,2.631,2.631,2.631,2.631,2.631,2.631,2.631,2.631,2.631,2.631,2.631,2.631,2.631,2.631,2.631,2.631,2.631,2.631,2.631,2.63,2.63,2.63,2.63,2.63,2.63,2.629,2.629,2.629,2.629,2.629,2.629,2.629,2.629,2.629,2.629,2.629,2.629,2.628,2.628,2.628,2.628,2.628,2.628,2.628,2.628,2.628,2.628,2.628,2.628,2.628,2.628,2.628,2.628,2.628,2.628,2.628,2.628,2.628,2.628,2.628,2.628,2.628,2.629,2.629,2.629,2.629,2.629,2.629,2.629,2.629,2.629,2.629,2.629,2.629,2.629,2.629,2.629,2.629,2.629,2.629,2.629,2.629,2.629,2.629,2.629,2.629,2.629,2.629,2.629,2.629,2.629,2.629,2.629,2.629,2.629,2.629,2.629,2.628,2.628,2.628,2.628,2.628,2.628,2.628,2.628,2.628,2.628,2.628,2.628,2.628,2.628,2.628,2.628,2.628,2.628,2.628,2.628,2.628,2.628,2.628,2.628,2.628,2.628,2.628,2.628,2.628,2.628,2.628,2.628,2.628,2.628,2.629,2.629,2.629,2.629,2.629,2.629,2.629,2.629,2.629,2.629,2.629,2.629,2.629,2.629,2.629,2.629,2.629,2.629,2.629,2.629,2.628,2.628,2.628,2.628,2.628,2.628,2.628,2.628,2.628,2.628,2.628,2.628,2.628,2.628,2.628,2.627,2.627,2.627,2.627,2.627,2.627,2.627,2.627,2.627,2.627,2.627,2.627,2.627,2.627,2.627,2.627,2.626,2.626,2.626,2.626,2.626,2.626,2.626,2.626,2.626,2.626,2.626,2.626,2.626,2.626,2.626,2.626,2.626,2.626,2.626,2.626,2.626,2.626,2.626,2.626,2.626,2.626,2.626,2.626,2.626,2.626,2.627,2.627,2.627,2.627,2.627,2.627,2.627,2.627,2.627,2.627,2.627,2.627,2.628,2.628,2.628,2.628,2.628,2.627,2.627,2.627,2.627,2.627,2.627,2.626,2.626,2.626,2.626,2.626,2.626,2.626,2.625,2.625,2.625,2.625,2.625,2.625,2.625,2.626,2.626,2.626,2.626,2.626,2.626,2.627,2.627,2.627,2.627,2.627,2.628,2.628,2.628,2.628,2.628,2.628,2.628,2.628,2.628,2.628,2.628,2.628,2.628,2.628,2.628,2.628,2.628,2.628,2.628,2.628,2.628,2.628,2.628,2.628,2.628,2.628,2.628,2.628,2.628,2.628,2.628,2.628,2.628,2.628,2.628,2.628,2.628,2.628,2.628,2.628,2.628,2.628,2.628,2.628,2.628,2.628,2.628,2.628,2.628,2.628,2.628,2.628,2.628,2.628,2.628,2.628,2.628,2.628,2.628,2.628,2.628,2.628,2.628,2.628,2.628,2.628,2.628,2.628,2.628,2.628,2.628,2.628,2.628,2.628,2.628,2.628,2.628,2.628,2.628,2.628,2.628,2.628,2.628,2.628,2.628,2.628,2.628,2.628,2.628,2.628,2.628,2.628,2.628,2.628,2.628,2.628,2.628,2.628,2.628,2.628,2.628,2.628,2.628,2.628,2.628,2.628,2.628,2.628,2.628,2.628,2.628,2.628,2.628,2.628,2.628,2.628,2.628,2.628,2.628,2.628,2.628,2.628,2.628,2.628,2.628,2.628
2.554,2.554,2.555,2.555,2.555,2.555,2.555,2.556,2.556,2.557,2.558,2.559,2.561,2.562,2.564,2.567,2.569,2.572,2.574,2.577,2.58,2.583,2.585,2.587,2.589,2.59,2.592,2.593,2.593,2.594,2.594,2.594,2.594,2.594,2.594,2.594,2.594,2.594,2.595,2.595,2.595,2.596,2.596,2.597,2.597,2.598,2.599,2.601,2.602,2.603,2.604,2.605,2.606,2.607,2.608,2.609,2.61,2.611,2.611,2.611,2.612,2.612,2.612,2.612,2.612,2.612,2.611,2.611,2.61,2.609,2.608,2.608,2.607,2.606,2.605,2.604,2.603,2.602,2.602,2.601,2.601,2.6,2.6,2.6,2.599,2.599,2.599,2.598,2.598,2.598,2.598,2.598,2.598,2.597,2.597,2.597,2.597,2.597,2.597,2.597,2.597,2.597,2.597,2.597,2.597,2.597,2.597,2.597,2.598,2.598,2.598,2.598,2.598,2.598,2.598,2.599,2.599,2.599,2.599,2.599,2.599,2.599,2.599,2.599,2.6,2.6,2.6,2.6,2.6,2.601,2.601,2.601,2.601,2.601,2.601,2.601,2.601,2.601,2.601,2.601,2.601,2.601,2.601,2.602,2.602,2.602,2.602,2.602,2.602,2.602,2.602,2.601,2.601,2.601,2.601,2.6,2.6,2.6,2.6,2.599,2.599,2.599,2.599,2.599,2.599,2.599,2.599,2.599,2.599,2.599,2.599,2.599,2.599,2.599,2.599,2.599,2.599,2.599,2.599,2.599,2.599,2.599,2.599,2.599,2.599,2.599,2.599,2.599,2.599,2.599,2.599,2.599,2.599,2.599,2.599,2.599,2.598,2.598,2.598,2.598,2.598,2.597,2.597,2.597,2.597,2.597,2.597,2.597,2.597,2.597,2.597,2.597,2.597,2.597,2.597,2.597,2.596,2.596,2.596,2.596,2.596,2.596,2.596,2.596,2.596,2.596,2.596,2.596,2.596,2.596,2.596,2.596,2.596,2.596,2.596,2.596,2.596,2.596,2.596,2.596,2.597,2.597,2.597,2.597,2.597,2.597,2.598,2.598,2.598,2.598,2.598,2.599,2.599,2.599,2.599,2.599,2.6,2.6,2.6,2.601,2.601,2.601,2.601,2.601,2.601,2.601,2.601,2.601,2.601,2.601,2.601,2.601,2.601,2.601,2.601,2.601,2.601,2.601,2.601,2.6,2.6,2.6,2.6,2.599,2.599,2.599,2.599,2.599,2.599,2.599,2.599,2.599,2.599,2.599,2.599,2.599,2.599,2.599,2.599,2.599,2.599,2.599,2.599,2.599,2.599,2.599,2.599,2.599,2.6,2.6,2.6,2.6,2.6,2.6,2.6,2.6,2.6,2.6,2.599,2.599,2.599,2.599,2.599,2.599,2.599,2.599,2.598,2.598,2.598,2.598,2.597,2.597,2.597,2.597,2.597,2.597,2.597,2.597,2.597,2.597,2.597,2.597,2.597,2.597,2.597,2.597,2.597,2.597,2.597,2.597,2.597,2.597,2.597,2.596,2.596,2.596,2.596,2.596,2.596,2.596,2.596,2.596,2.596,2.597,2.597,2.597,2.597,2.597,2.597,2.597,2.597,2.598,2.598,2.598,2.598,2.598,2.598,2.598,2.598,2.598,2.599,2.599,2.599,2.599,2.599,2.6,2.6,2.6,2.601,2.601,2.601,2.601,2.601,2.601,2.601,2.601,2.601,2.601,2.601,2.601,2.602,2.602,2.602,2.602,2.602,2.601,2.601,2.601,2.601,2.6,2.6,2.6,2.6,2.599,2.599,2.599,2.599,2.599,2.599,2.599,2.599,2.599,2.599,2.599,2.599,2.599,2.599,2.599,2.599,2.599,2.599,2.599,2.599,2.599,2.599,2.599,2.599,2.599,2.599,2.599,2.599,2.599,2.599,2.599,2.599,2.599,2.599,2.599,2.599,2.6,2.6,2.6,2.599,2.599,2.599,2.599,2.599,2.599,2.598,2.598,2.598,2.598,2.598,2.598,2.597,2.597,2.597,2.597,2.597,2.597,2.597,2.597,2.597,2.597,2.597,2.597,2.597,2.597,2.597,2.597,2.597,2.597,2.597,2.597,2.597,2.597,2.597,2.597,2.597,2.597,2.597,2.597,2.598,2.598,2.598,2.598,2.598,2.598,2.598,2.598,2.598,2.599,2.599,2.599,2.599,2.599,2.599,2.6,2.6,2.6,2.6,2.6,2.6,2.6,2.6,2.6,2.6,2.601,2.601,2.601,2.601,2.601,2.601,2.601,2.602,2.602,2.602,2.602,2.602,2.602,2.602,2.602,2.602,2.602,2.602,2.602,2.602,2.602,2.602,2.601,2.601,2.601,2.601,2.601,2.601,2.601,2.601,2.601,2.601,2.601,2.601,2.601,2.601,2.601,2.601,2.601,2.601,2.601,2.601,2.601,2.601,2.601,2.601,2.601,2.601,2.601,2.601,2.601,2.601,2.601,2.6,2.6,2.6,2.6,2.6,2.6,2.6,2.6,2.6,2.6,2.6,2.6,2.6,2.6,2.6,2.6,2.6,2.6,2.6,2.599,2.599,2.599,2.599,2.599,2.599,2.599,2.599,2.599,2.599,2.599,2.599,2.599,2.599,2.599,2.599,2.599,2.599,2.599,2.599,2.599,2.599,2.599,2.599,2.599,2.599,2.599,2.599,2.599,2.599,2.599,2.599,2.599,2.599,2.599,2.599,2.599,2.599,2.599,2.599,2.599,2.6,2.6,2.6,2.6,2.6,2.601,2.601,2.601,2.601,2.601,2.602,2.602,2.602,2.602,2.602,2.602,2.602,2.602,2.602,2.602,2.603,2.603,2.603,2.603,2.603,2.603,2.603,2.603,2.603,2.604,2.603,2.604,2.604,2.604,2.604,2.604,2.604,2.603,2.603,2.603,2.603,2.603,2.603,2.603,2.603,2.603,2.603,2.603,2.603,2.603,2.603,2.603,2.603,2.603,2.603,2.603,2.603,2.603,2.603,2.603,2.603,2.603,2.603,2.603,2.604,2.604,2.604,2.604,2.604,2.604,2.604,2.604,2.604,2.604,2.604,2.604,2.604,2.604,2.604,2.604,2.603,2.603,2.603,2.603,2.603,2.603,2.603,2.603,2.603,2.603,2.603,2.603,2.603,2.603,2.603,2.603,2.603,2.603,2.603,2.603,2.603,2.603,2.603,2.603,2.603,2.603,2.603,2.603,2.603,2.602,2.602,2.602,2.602,2.602,2.602,2.602,2.602,2.602,2.602,2.602,2.602,2.602,2.602,2.602,2.603,2.603,2.603,2.603,2.603,2.603,2.603,2.603,2.603,2.603,2.603,2.603,2.603,2.604,2.604,2.604,2.604,2.605,2.605,2.605,2.605,2.605,2.606,2.606,2.606,2.606,2.606,2.606,2.606,2.607,2.607,2.607,2.607,2.607,2.607,2.607,2.607,2.607,2.607,2.607,2.607,2.607,2.607,2.606,2.606,2.606,2.606,2.606,2.606,2.606,2.606,2.606,2.606,2.606,2.606,2.606,2.606,2.606,2.606,2.606,2.606,2.606,2.606,2.606,2.606,2.606,2.606,2.606,2.606,2.606,2.606,2.606,2.606,2.606,2.606,2.606,2.606,2.606,2.606,2.606,2.606,2.607,2.607,2.607,2.607,2.607,2.607,2.607,2.606,2.606,2.606,2.606,2.606,2.606,2.606,2.605,2.605,2.605,2.605,2.605,2.605,2.605,2.605,2.605,2.605,2.605,2.605,2.605,2.605,2.605,2.606,2.606,2.606,2.606,2.606,2.606,2.606,2.606,2.606,2.605,2.605,2.605,2.605,2.605,2.605,2.605,2.605,2.605,2.605,2.605,2.606,2.606,2.606,2.606,2.606,2.606,2.606,2.606,2.606,2.606,2.606,2.606,2.606,2.606,2.606,2.607,2.607,2.607,2.607,2.607,2.607,2.607,2.607,2.607,2.608,2.608,2.608,2.608,2.608,2.608,2.608,2.609,2.609,2.609,2.609,2.61,2.61,2.61,2.61,2.61,2.61,2.609,2.609,2.609,2.609,2.609,2.609,2.609,2.609,2.609,2.609,2.609,2.609,2.609,2.609,2.609,2.609,2.609,2.609,2.609,2.609,2.609,2.609,2.609,2.609,2.609,2.609,2.609,2.609,2.609,2.609,2.609,2.609,2.609,2.609,2.609,2.609,2.609,2.608,2.608,2.609,2.609,2.609,2.609,2.609,2.61,2.61,2.609,2.609,2.609,2.609,2.609,2.609,2.609,2.609,2.609,2.609,2.609,2.609,2.609,2.609,2.608,2.608,2.608,2.608,2.608,2.608,2.608,2.608,2.608,2.608,2.608,2.608,2.608,2.608,2.608,2.608,2.608,2.608,2.608,2.608,2.608,2.608,2.608,2.608,2.608,2.608,2.608,2.608,2.608,2.608,2.608,2.608,2.608,2.608,2.608,2.608,2.608,2.608,2.609,2.609,2.609,2.609,2.609,2.609,2.609,2.609,2.609,2.61,2.61,2.61,2.61,2.61,2.61,2.611,2.611,2.611,2.611,2.611,2.611,2.611,2.611,2.611,2.611,2.611,2.611,2.612,2.612,2.612,2.612,2.612,2.612,2.612,2.612,2.612,2.611,2.611,2.611,2.611,2.611,2.611,2.611,2.611,2.611,2.611,2.611,2.611,2.611,2.611,2.611,2.611,2.611,2.611,2.611,2.611,2.611,2.611,2.611,2.611,2.611,2.611,2.611,2.611,2.611,2.611,2.612,2.612,2.612,2.612,2.612,2.611,2.611,2.611,2.611,2.611,2.611,2.611,2.611,2.612,2.612,2.612,2.612,2.612,2.612,2.612,2.611,2.611,2.611,2.611,2.611,2.611,2.611,2.611,2.611,2.611,2.611,2.611,2.611,2.611,2.611,2.611,2.611,2.611,2.611,2.611,2.611,2.611,2.611,2.611,2.611,2.612,2.612,2.611,2.611,2.611,2.611,2.611,2.611,2.611,2.611,2.611,2.611,2.611,2.611,2.611,2.611,2.611,2.611,2.611,2.611,2.611,2.611,2.611,2.611,2.611,2.611,2.611,2.612,2.612,2.612,2.612,2.612,2.612,2.612,2.612,2.613,2.613,2.613,2.613,2.613,2.614,2.614,2.614,2.614,2.614,2.614,2.614,2.614,2.615,2.615,2.615,2.615,2.615,2.615,2.615,2.616,2.616,2.616,2.616,2.616,2.616,2.615,2.615,2.615,2.615,2.615,2.615,2.615,2.615,2.615,2.615,2.615,2.615,2.615,2.615,2.615,2.615,2.615,2.615,2.615,2.615,2.615,2.615,2.615,2.615,2.615,2.615,2.615,2.616,2.616,2.616,2.616,2.616,2.616,2.616,2.616,2.616,2.616,2.616,2.616,2.616,2.616,2.616,2.616,2.616,2.616,2.616,2.616,2.617,2.617,2.617,2.617,2.616,2.616,2.616,2.616,2.616,2.616,2.616,2.615,2.615,2.615,2.615,2.615,2.616,2.616,2.616,2.616,2.616,2.616,2.616,2.616,2.616,2.616,2.616,2.616,2.616,2.616,2.616,2.616,2.617,2.617,2.617,2.616,2.616,2.616,2.616,2.616,2.616,2.616,2.616,2.616,2.616,2.616,2.616,2.616,2.616,2.616,2.616,2.616,2.616,2.616,2.616,2.616,2.616,2.616,2.616,2.615,2.615,2.615,2.614,2.614,2.613,2.613,2.612,2.612,2.611,2.611,2.61,2.61,2.609,2.609,2.608,2.608,2.608,2.607,2.607,2.607,2.607,2.606,2.606,2.606,2.606,2.606,2.607,2.607,2.607,2.607,2.607,2.607,2.607,2.607,2.607,2.607,2.606,2.606,2.606,2.606,2.606,2.606,2.606,2.606,2.606,2.606,2.606,2.606,2.605,2.605,2.605,2.605,2.605,2.605,2.605,2.605,2.605,2.605,2.605,2.605,2.605,2.605,2.605,2.605,2.605,2.605,2.605,2.605,2.605,2.605,2.605,2.605,2.605,2.605,2.605,2.605,2.605,2.605,2.605,2.605,2.605,2.605,2.605,2.605,2.605,2.605,2.605,2.605,2.605,2.605,2.605,2.605,2.605,2.605,2.605,2.605,2.605,2.605,2.605,2.605,2.605,2.605,2.605,2.605,2.605,2.605,2.605,2.605,2.605,2.605,2.605,2.605,2.605,2.605,2.605,2.605,2.605,2.605,2.605,2.605,2.605,2.605,2.605,2.605,2.605,2.605,2.605,2.605,2.605,2.605,2.605,2.605,2.605,2.605,2.605,2.605,2.605,2.605,2.605,2.605,2.605,2.605,2.605,2.605,2.605,2.605,2.605,2.605,2.605,2.605,2.605,2.605,2.605,2.605,2.605,2.605,2.605,2.605,2.605,2.605,2.605,2.605,2.605,2.605,2.605,2.605,2.605,2.605,2.605,2.605,2.605,2.605,2.605,2.605,2.605,2.605,2.605,2.605,2.605,2.605,2.605,2.605,2.605,2.605,2.605,2.605,2.605,2.605,2.605,2.605,2.605,2.605,2.605,2.605,2.605,2.605,2.605,2.605,2.605,2.605,2.605,2.605,2.605,2.605,2.605,2.605,2.605,2.605,2.605,2.605,2.605,2.605,2.605,2.605,2.605,2.605,2.605,2.605,2.605,2.605,2.605,2.605,2.605,2.605,2.605,2.605,2.605,2.605,2.605,2.605,2.605,2.605,2.605,2.605,2.605,2.605,2.605,2.605,2.605,2.605,2.605,2.605,2.605,2.605,2.605,2.605,2.605,2.605,2.605,2.605,2.605,2.605,2.605,2.605,2.605,2.605,2.605,2.605,2.605,2.605,2.605,2.605,2.605,2.605
2.532,2.532,2.532,2.532,2.533,2.533,2.533,2.533,2.534,2.534,2.535,2.536,2.538,2.539,2.541,2.543,2.546,2.548,2.551,2.554,2.557,2.56,2.563,2.565,2.568,2.57,2.572,2.574,2.575,2.576,2.577,2.578,2.578,2.578,2.578,2.578,2.578,2.578,2.578,2.578,2.578,2.578,2.579,2.578,2.579,2.578,2.577,2.578,2.576,2.575,2.576,2.577,2.578,2.572,2.573,2.574,2.569,2.569,2.57,2.565,2.566,2.566,2.563,2.563,2.562,2.562,2.562,2.561,2.561,2.561,2.56,2.56,2.559,2.559,2.558,2.558,2.557,2.556,2.556,2.555,2.555,2.554,2.554,2.554,2.554,2.554,2.554,2.553,2.553,2.554,2.554,2.554,2.554,2.554,2.554,2.554,2.554,2.554,2.554,2.554,2.554,2.554,2.554,2.554,2.554,2.554,2.554,2.554,2.554,2.554,2.554,2.554,2.554,2.554,2.554,2.554,2.554,2.554,2.554,2.554,2.554,2.554,2.554,2.554,2.555,2.555,2.555,2.555,2.555,2.556,2.556,2.556,2.557,2.556,2.556,2.556,2.556,2.557,2.557,2.557,2.557,2.557,2.557,2.557,2.557,2.557,2.558,2.558,2.558,2.558,2.558,2.558,2.558,2.558,2.558,2.558,2.558,2.558,2.558,2.558,2.558,2.559,2.559,2.559,2.559,2.559,2.559,2.559,2.56,2.56,2.56,2.56,2.56,2.56,2.559,2.56,2.559,2.559,2.559,2.56,2.56,2.559,2.559,2.559,2.559,2.56,2.56,2.559,2.56,2.56,2.56,2.56,2.56,2.56,2.56,2.56,2.56,2.56,2.56,2.56,2.56,2.559,2.56,2.558,2.558,2.559,2.558,2.558,2.558,2.558,2.558,2.558,2.558,2.558,2.558,2.558,2.557,2.557,2.557,2.557,2.557,2.557,2.557,2.557,2.557,2.557,2.556,2.557,2.557,2.557,2.557,2.557,2.557,2.557,2.557,2.557,2.557,2.557,2.558,2.558,2.559,2.559,2.559,2.559,2.559,2.56,2.561,2.561,2.561,2.561,2.561,2.562,2.562,2.562,2.563,2.563,2.563,2.563,2.564,2.564,2.564,2.564,2.564,2.565,2.565,2.564,2.564,2.564,2.564,2.564,2.564,2.564,2.564,2.565,2.565,2.566,2.566,2.566,2.566,2.566,2.566,2.566,2.566,2.566,2.566,2.566,2.567,2.567,2.567,2.567,2.567,2.568,2.568,2.568,2.568,2.568,2.568,2.568,2.568,2.568,2.568,2.568,2.569,2.569,2.569,2.568,2.569,2.568,2.568,2.568,2.567,2.567,2.567,2.566,2.566,2.566,2.566,2.564,2.564,2.564,2.564,2.564,2.564,2.564,2.564,2.565,2.564,2.564,2.564,2.564,2.564,2.564,2.564,2.565,2.565,2.565,2.566,2.566,2.566,2.567,2.567,2.567,2.567,2.567,2.567,2.566,2.566,2.566,2.566,2.566,2.566,2.566,2.565,2.565,2.565,2.565,2.565,2.566,2.566,2.566,2.566,2.566,2.567,2.567,2.567,2.567,2.566,2.566,2.567,2.566,2.566,2.566,2.566,2.566,2.566,2.566,2.566,2.566,2.566,2.567,2.567,2.567,2.568,2.568,2.569,2.568,2.569,2.569,2.569,2.57,2.57,2.57,2.571,2.571,2.571,2.571,2.571,2.571,2.571,2.571,2.571,2.572,2.572,2.572,2.572,2.572,2.573,2.573,2.574,2.573,2.573,2.574,2.574,2.574,2.575,2.575,2.575,2.576,2.576,2.576,2.576,2.576,2.576,2.576,2.576,2.577,2.577,2.577,2.577,2.577,2.577,2.577,2.577,2.576,2.576,2.576,2.576,2.576,2.576,2.576,2.575,2.575,2.575,2.575,2.575,2.574,2.574,2.574,2.574,2.573,2.573,2.571,2.572,2.571,2.57,2.57,2.57,2.57,2.569,2.569,2.569,2.569,2.569,2.569,2.569,2.569,2.569,2.569,2.569,2.569,2.569,2.569,2.569,2.569,2.569,2.569,2.569,2.569,2.568,2.568,2.568,2.568,2.568,2.568,2.568,2.568,2.568,2.567,2.567,2.567,2.568,2.568,2.568,2.568,2.569,2.569,2.57,2.57,2.57,2.57,2.57,2.569,2.569,2.569,2.569,2.57,2.57,2.569,2.569,2.569,2.569,2.569,2.569,2.57,2.57,2.571,2.571,2.572,2.572,2.572,2.572,2.572,2.572,2.572,2.572,2.572,2.572,2.572,2.573,2.573,2.573,2.574,2.574,2.574,2.574,2.574,2.574,2.574,2.574,2.574,2.574,2.575,2.575,2.575,2.575,2.576,2.575,2.575,2.575,2.576,2.577,2.577,2.577,2.577,2.577,2.576,2.576,2.576,2.576,2.576,2.576,2.577,2.576,2.576,2.576,2.577,2.576,2.577,2.577,2.576,2.576,2.576,2.576,2.576,2.576,2.576,2.576,2.576,2.576,2.575,2.575,2.575,2.575,2.575,2.575,2.575,2.575,2.575,2.575,2.575,2.575,2.575,2.575,2.576,2.576,2.576,2.576,2.575,2.575,2.575,2.575,2.575,2.575,2.574,2.574,2.574,2.574,2.574,2.574,2.574,2.574,2.574,2.574,2.574,2.574,2.574,2.574,2.574,2.574,2.573,2.573,2.574,2.574,2.574,2.573,2.573,2.573,2.573,2.573,2.573,2.573,2.573,2.574,2.574,2.574,2.574,2.574,2.575,2.575,2.576,2.576,2.577,2.577,2.577,2.578,2.579,2.579,2.579,2.579,2.578,2.578,2.578,2.578,2.579,2.58,2.58,2.58,2.579,2.58,2.58,2.58,2.579,2.579,2.579,2.579,2.579,2.579,2.579,2.579,2.579,2.579,2.579,2.579,2.579,2.579,2.579,2.579,2.579,2.579,2.579,2.579,2.578,2.578,2.578,2.578,2.578,2.578,2.578,2.578,2.577,2.577,2.578,2.578,2.578,2.578,2.578,2.579,2.579,2.579,2.578,2.578,2.578,2.578,2.578,2.578,2.578,2.579,2.579,2.579,2.579,2.578,2.578,2.578,2.578,2.578,2.578,2.578,2.578,2.578,2.578,2.578,2.578,2.578,2.578,2.578,2.578,2.578,2.579,2.578,2.579,2.579,2.577,2.577,2.578,2.577,2.577,2.577,2.577,2.577,2.577,2.577,2.577,2.577,2.577,2.578,2.578,2.578,2.578,2.578,2.578,2.578,2.578,2.578,2.579,2.579,2.579,2.579,2.578,2.579,2.579,2.578,2.578,2.578,2.579,2.579,2.579,2.578,2.578,2.578,2.578,2.579,2.579,2.579,2.58,2.58,2.58,2.581,2.581,2.581,2.582,2.582,2.582,2.582,2.582,2.582,2.582,2.582,2.582,2.582,2.583,2.583,2.583,2.583,2.583,2.583,2.583,2.583,2.582,2.582,2.582,2.584,2.584,2.584,2.584,2.584,2.584,2.585,2.585,2.585,2.585,2.585,2.585,2.585,2.585,2.585,2.585,2.586,2.586,2.586,2.586,2.586,2.586,2.586,2.586,2.586,2.586,2.586,2.587,2.587,2.586,2.585,2.585,2.585,2.584,2.584,2.583,2.583,2.582,2.582,2.582,2.582,2.581,2.581,2.581,2.581,2.581,2.581,2.581,2.581,2.581,2.581,2.581,2.581,2.58,2.58,2.58,2.58,2.58,2.58,2.58,2.58,2.58,2.58,2.58,2.579,2.579,2.58,2.579,2.579,2.579,2.579,2.579,2.578,2.578,2.578,2.578,2.578,2.578,2.579,2.579,2.579,2.579,2.579,2.58,2.58,2.58,2.58,2.58,2.58,2.58,2.58,2.579,2.579,2.579,2.58,2.58,2.58,2.58,2.58,2.58,2.58,2.581,2.581,2.581,2.582,2.582,2.582,2.582,2.582,2.582,2.582,2.583,2.582,2.583,2.583,2.583,2.583,2.584,2.584,2.584,2.585,2.585,2.585,2.585,2.585,2.586,2.586,2.585,2.586,2.586,2.586,2.587,2.587,2.587,2.587,2.587,2.587,2.587,2.587,2.586,2.586,2.586,2.585,2.585,2.585,2.585,2.585,2.584,2.584,2.584,2.584,2.584,2.584,2.584,2.584,2.584,2.584,2.583,2.583,2.583,2.584,2.585,2.585,2.585,2.585,2.586,2.586,2.586,2.587,2.587,2.587,2.586,2.586,2.586,2.585,2.585,2.585,2.585,2.585,2.585,2.585,2.584,2.584,2.584,2.584,2.584,2.584,2.583,2.583,2.583,2.583,2.583,2.583,2.583,2.583,2.583,2.583,2.583,2.583,2.583,2.584,2.584,2.584,2.583,2.583,2.584,2.584,2.584,2.584,2.584,2.584,2.583,2.583,2.583,2.583,2.583,2.583,2.583,2.583,2.584,2.584,2.584,2.583,2.583,2.583,2.583,2.583,2.583,2.583,2.583,2.583,2.583,2.584,2.585,2.585,2.586,2.586,2.586,2.587,2.587,2.587,2.587,2.587,2.587,2.587,2.587,2.587,2.587,2.588,2.587,2.587,2.587,2.587,2.587,2.587,2.587,2.587,2.587,2.587,2.587,2.587,2.587,2.587,2.587,2.587,2.587,2.587,2.587,2.587,2.588,2.588,2.588,2.587,2.587,2.587,2.588,2.588,2.588,2.588,2.588,2.589,2.589,2.589,2.589,2.589,2.589,2.589,2.589,2.589,2.589,2.589,2.588,2.588,2.588,2.588,2.588,2.588,2.587,2.587,2.587,2.587,2.587,2.587,2.588,2.587,2.587,2.587,2.587,2.587,2.587,2.587,2.587,2.586,2.586,2.587,2.586,2.586,2.586,2.586,2.586,2.586,2.586,2.586,2.586,2.586,2.585,2.585,2.585,2.584,2.584,2.584,2.584,2.584,2.584,2.584,2.584,2.584,2.584,2.584,2.584,2.584,2.584,2.584,2.584,2.584,2.584,2.584,2.584,2.584,2.584,2.584,2.584,2.584,2.585,2.585,2.584,2.584,2.584,2.585,2.585,2.585,2.585,2.585,2.585,2.585,2.585,2.585,2.585,2.586,2.586,2.587,2.587,2.587,2.587,2.587,2.587,2.588,2.588,2.588,2.588,2.589,2.589,2.589,2.589,2.59,2.589,2.589,2.589,2.589,2.59,2.59,2.591,2.591,2.591,2.591,2.592,2.592,2.592,2.593,2.593,2.593,2.594,2.594,2.594,2.594,2.594,2.594,2.594,2.594,2.594,2.594,2.595,2.595,2.595,2.595,2.595,2.595,2.596,2.596,2.596,2.596,2.596,2.597,2.597,2.596,2.597,2.597,2.597,2.597,2.597,2.597,2.597,2.597,2.596,2.596,2.597,2.597,2.596,2.596,2.596,2.597,2.597,2.597,2.597,2.597,2.596,2.596,2.596,2.595,2.595,2.595,2.596,2.596,2.596,2.597,2.597,2.597,2.598,2.598,2.598,2.598,2.597,2.598,2.598,2.596,2.596,2.596,2.596,2.596,2.596,2.597,2.597,2.597,2.595,2.595,2.595,2.595,2.596,2.596,2.596,2.596,2.596,2.596,2.597,2.598,2.598,2.598,2.598,2.599,2.599,2.599,2.599,2.599,2.599,2.598,2.598,2.598,2.6,2.6,2.599,2.599,2.6,2.6,2.599,2.602,2.601,2.6,2.603,2.602,2.602,2.605,2.605,2.604,2.607,2.607,2.606,2.606,2.606,2.609,2.609,2.609,2.609,2.608,2.611,2.61,2.61,2.61,2.61,2.612,2.612,2.612,2.612,2.612,2.612,2.611,2.611,2.611,2.611,2.611,2.611,2.611,2.611,2.611,2.611,2.611,2.611,2.611,2.611,2.611,2.611,2.61,2.61,2.61,2.61,2.61,2.61,2.61,2.61,2.61,2.61,2.61,2.61,2.61,2.61,2.61,2.61,2.61,2.61,2.61,2.61,2.61,2.61,2.61,2.61,2.61,2.61,2.61,2.61,2.61,2.61
2.532,2.533,2.533,2.533,2.533,2.533,2.534,2.534,2.534,2.535,2.536,2.537,2.538,2.54,2.542,2.544,2.547,2.549,2.553,2.555,2.559,2.561,2.564,2.567,2.569,2.571,2.573,2.575,2.576,2.576,2.577,2.577,2.577,2.577,2.577,2.577,2.577,2.577,2.577,2.577,2.577,2.578,2.578,2.577,2.578,2.577,2.577,2.576,2.574,2.575,2.573,2.574,2.575,2.569,2.57,2.571,2.565,2.566,2.567,2.562,2.563,2.563,2.563,2.561,2.56,2.56,2.56,2.559,2.558,2.557,2.556,2.556,2.555,2.554,2.553,2.552,2.551,2.55,2.549,2.549,2.548,2.548,2.547,2.547,2.547,2.546,2.546,2.545,2.545,2.545,2.545,2.544,2.544,2.544,2.544,2.544,2.544,2.544,2.544,2.544,2.544,2.544,2.544,2.544,2.544,2.544,2.544,2.544,2.544,2.544,2.544,2.544,2.544,2.545,2.545,2.545,2.545,2.545,2.545,2.545,2.545,2.545,2.545,2.545,2.546,2.545,2.546,2.546,2.546,2.546,2.547,2.546,2.546,2.546,2.546,2.546,2.546,2.546,2.546,2.546,2.547,2.547,2.547,2.547,2.547,2.547,2.547,2.547,2.547,2.547,2.547,2.547,2.546,2.547,2.547,2.547,2.546,2.548,2.548,2.548,2.549,2.549,2.55,2.55,2.55,2.55,2.55,2.55,2.55,2.55,2.55,2.55,2.55,2.549,2.549,2.549,2.549,2.549,2.549,2.549,2.549,2.549,2.549,2.549,2.548,2.548,2.548,2.548,2.548,2.548,2.548,2.548,2.548,2.548,2.548,2.548,2.547,2.547,2.547,2.546,2.546,2.546,2.545,2.545,2.545,2.545,2.545,2.545,2.545,2.545,2.545,2.545,2.545,2.545,2.545,2.545,2.545,2.545,2.545,2.544,2.544,2.544,2.544,2.544,2.543,2.543,2.543,2.543,2.543,2.543,2.543,2.543,2.543,2.543,2.543,2.543,2.544,2.544,2.544,2.543,2.543,2.544,2.544,2.544,2.544,2.544,2.544,2.544,2.545,2.545,2.545,2.545,2.545,2.546,2.546,2.546,2.547,2.546,2.547,2.548,2.548,2.548,2.548,2.549,2.549,2.549,2.549,2.549,2.549,2.549,2.549,2.549,2.549,2.548,2.548,2.549,2.548,2.549,2.549,2.549,2.549,2.549,2.549,2.55,2.549,2.549,2.551,2.551,2.55,2.551,2.551,2.551,2.551,2.551,2.551,2.55,2.55,2.55,2.55,2.55,2.55,2.55,2.55,2.55,2.55,2.549,2.549,2.549,2.549,2.548,2.549,2.548,2.547,2.546,2.546,2.546,2.546,2.546,2.546,2.546,2.545,2.544,2.544,2.544,2.543,2.543,2.543,2.543,2.542,2.543,2.542,2.542,2.542,2.542,2.542,2.542,2.543,2.542,2.542,2.543,2.543,2.543,2.543,2.542,2.542,2.542,2.542,2.542,2.542,2.542,2.542,2.542,2.541,2.541,2.541,2.541,2.541,2.541,2.541,2.541,2.541,2.541,2.541,2.541,2.541,2.541,2.541,2.542,2.542,2.542,2.542,2.542,2.543,2.543,2.543,2.543,2.543,2.543,2.543,2.544,2.544,2.545,2.545,2.545,2.546,2.546,2.546,2.547,2.547,2.548,2.548,2.549,2.549,2.549,2.55,2.55,2.55,2.55,2.55,2.551,2.551,2.551,2.552,2.552,2.552,2.551,2.551,2.551,2.551,2.551,2.551,2.552,2.551,2.551,2.551,2.552,2.554,2.554,2.554,2.554,2.554,2.554,2.554,2.555,2.554,2.554,2.554,2.553,2.553,2.551,2.551,2.549,2.548,2.547,2.547,2.546,2.546,2.545,2.545,2.545,2.543,2.543,2.543,2.543,2.543,2.542,2.542,2.543,2.543,2.542,2.543,2.543,2.543,2.542,2.542,2.542,2.542,2.542,2.542,2.542,2.542,2.541,2.541,2.541,2.54,2.54,2.54,2.54,2.54,2.541,2.541,2.541,2.541,2.541,2.541,2.541,2.541,2.54,2.54,2.541,2.541,2.541,2.541,2.541,2.541,2.541,2.541,2.541,2.541,2.541,2.541,2.541,2.541,2.542,2.541,2.541,2.541,2.541,2.541,2.541,2.541,2.541,2.541,2.541,2.541,2.541,2.541,2.541,2.541,2.541,2.541,2.542,2.542,2.541,2.542,2.542,2.542,2.542,2.542,2.542,2.542,2.542,2.542,2.542,2.542,2.543,2.543,2.543,2.542,2.542,2.543,2.543,2.543,2.543,2.543,2.542,2.543,2.543,2.543,2.543,2.543,2.544,2.544,2.544,2.544,2.544,2.544,2.544,2.544,2.544,2.544,2.545,2.545,2.545,2.544,2.544,2.544,2.544,2.544,2.544,2.544,2.544,2.544,2.544,2.544,2.544,2.544,2.544,2.544,2.544,2.544,2.544,2.544,2.544,2.543,2.543,2.543,2.543,2.543,2.544,2.544,2.544,2.544,2.544,2.544,2.544,2.544,2.544,2.544,2.544,2.543,2.543,2.542,2.542,2.543,2.543,2.543,2.543,2.543,2.543,2.542,2.542,2.542,2.543,2.543,2.543,2.543,2.542,2.542,2.542,2.542,2.542,2.542,2.542,2.542,2.542,2.543,2.543,2.543,2.543,2.543,2.543,2.543,2.543,2.543,2.544,2.544,2.544,2.544,2.545,2.545,2.545,2.545,2.545,2.545,2.545,2.545,2.546,2.547,2.546,2.546,2.546,2.547,2.547,2.547,2.546,2.546,2.546,2.545,2.546,2.545,2.545,2.545,2.544,2.543,2.543,2.543,2.543,2.543,2.543,2.543,2.543,2.543,2.542,2.542,2.543,2.543,2.543,2.542,2.542,2.542,2.542,2.543,2.543,2.543,2.543,2.543,2.543,2.543,2.543,2.543,2.542,2.542,2.542,2.542,2.542,2.542,2.541,2.54,2.54,2.54,2.54,2.54,2.54,2.54,2.539,2.539,2.539,2.538,2.538,2.538,2.538,2.537,2.538,2.537,2.537,2.537,2.537,2.537,2.537,2.537,2.537,2.538,2.538,2.538,2.539,2.539,2.54,2.54,2.54,2.541,2.541,2.541,2.542,2.542,2.542,2.542,2.542,2.541,2.541,2.541,2.54,2.54,2.54,2.54,2.54,2.54,2.539,2.539,2.539,2.539,2.539,2.539,2.538,2.538,2.538,2.537,2.537,2.537,2.536,2.536,2.536,2.536,2.536,2.536,2.536,2.536,2.536,2.536,2.536,2.536,2.536,2.535,2.535,2.535,2.534,2.535,2.535,2.536,2.536,2.537,2.537,2.537,2.537,2.538,2.538,2.538,2.537,2.537,2.537,2.537,2.537,2.537,2.537,2.537,2.537,2.537,2.537,2.537,2.537,2.537,2.537,2.537,2.537,2.537,2.537,2.537,2.537,2.536,2.536,2.537,2.537,2.537,2.538,2.538,2.538,2.538,2.538,2.538,2.538,2.538,2.54,2.54,2.54,2.54,2.54,2.541,2.54,2.54,2.541,2.541,2.541,2.542,2.542,2.542,2.542,2.542,2.542,2.543,2.54,2.54,2.539,2.538,2.536,2.536,2.536,2.536,2.536,2.536,2.535,2.534,2.534,2.534,2.534,2.534,2.533,2.533,2.533,2.532,2.532,2.532,2.532,2.532,2.532,2.532,2.532,2.533,2.532,2.532,2.532,2.532,2.532,2.532,2.532,2.532,2.532,2.532,2.532,2.532,2.532,2.532,2.532,2.532,2.532,2.532,2.532,2.532,2.532,2.532,2.532,2.531,2.531,2.531,2.531,2.531,2.531,2.532,2.532,2.532,2.532,2.532,2.532,2.532,2.532,2.532,2.531,2.531,2.53,2.531,2.531,2.531,2.532,2.532,2.533,2.534,2.535,2.535,2.535,2.535,2.535,2.535,2.535,2.536,2.536,2.536,2.537,2.537,2.538,2.538,2.539,2.54,2.541,2.541,2.542,2.542,2.543,2.543,2.543,2.545,2.545,2.545,2.545,2.544,2.544,2.544,2.545,2.545,2.544,2.544,2.542,2.542,2.54,2.54,2.538,2.537,2.537,2.536,2.536,2.536,2.536,2.536,2.536,2.536,2.536,2.536,2.536,2.536,2.535,2.535,2.535,2.535,2.535,2.534,2.534,2.534,2.534,2.534,2.534,2.533,2.534,2.533,2.533,2.532,2.532,2.532,2.532,2.531,2.531,2.531,2.53,2.53,2.53,2.53,2.53,2.53,2.53,2.53,2.53,2.529,2.529,2.529,2.529,2.529,2.529,2.529,2.529,2.529,2.528,2.528,2.528,2.528,2.528,2.527,2.527,2.527,2.527,2.527,2.527,2.528,2.528,2.528,2.528,2.528,2.529,2.529,2.528,2.529,2.529,2.529,2.529,2.529,2.53,2.53,2.53,2.53,2.53,2.53,2.53,2.53,2.53,2.531,2.531,2.531,2.532,2.532,2.532,2.532,2.532,2.532,2.532,2.534,2.533,2.533,2.533,2.533,2.534,2.534,2.533,2.534,2.534,2.534,2.534,2.534,2.535,2.535,2.535,2.535,2.534,2.534,2.534,2.534,2.534,2.534,2.534,2.534,2.534,2.534,2.534,2.534,2.534,2.534,2.534,2.534,2.534,2.534,2.535,2.535,2.535,2.535,2.536,2.536,2.536,2.535,2.535,2.535,2.535,2.535,2.535,2.535,2.535,2.535,2.534,2.534,2.534,2.534,2.533,2.533,2.533,2.533,2.533,2.533,2.532,2.532,2.532,2.532,2.531,2.531,2.531,2.531,2.53,2.53,2.53,2.529,2.529,2.529,2.529,2.529,2.529,2.529,2.529,2.529,2.529,2.528,2.528,2.528,2.529,2.529,2.529,2.528,2.528,2.528,2.528,2.528,2.528,2.528,2.527,2.527,2.526,2.526,2.526,2.526,2.527,2.527,2.525,2.526,2.526,2.526,2.526,2.526,2.526,2.526,2.526,2.527,2.527,2.527,2.526,2.526,2.527,2.527,2.528,2.529,2.529,2.529,2.53,2.53,2.53,2.531,2.531,2.531,2.531,2.531,2.531,2.531,2.531,2.531,2.531,2.532,2.532,2.532,2.532,2.532,2.532,2.532,2.532,2.532,2.533,2.533,2.533,2.533,2.534,2.534,2.534,2.534,2.534,2.534,2.533,2.533,2.533,2.533,2.534,2.534,2.535,2.535,2.535,2.535,2.534,2.534,2.534,2.534,2.534,2.534,2.535,2.535,2.535,2.535,2.535,2.535,2.534,2.536,2.536,2.536,2.537,2.537,2.537,2.537,2.537,2.537,2.537,2.537,2.537,2.537,2.536,2.536,2.536,2.536,2.536,2.536,2.536,2.536,2.536,2.536,2.536,2.537,2.537,2.537,2.537,2.537,2.537,2.537,2.537,2.537,2.536,2.536,2.536,2.536,2.537,2.537,2.537,2.537,2.538,2.538,2.537,2.537,2.537,2.537,2.537,2.537,2.537,2.537,2.537,2.537,2.538,2.538,2.539,2.539,2.539,2.539,2.539,2.539,2.539,2.539,2.539,2.539,2.539,2.539,2.539,2.539,2.539,2.539,2.539,2.539,2.539,2.539,2.539,2.539,2.539,2.539,2.539,2.539,2.539,2.539,2.539,2.538,2.539,2.539,2.543,2.542,2.541,2.541,2.544,2.544,2.543,2.546,2.546,2.545,2.549,2.548,2.548,2.547,2.547,2.551,2.55,2.55,2.55,2.55,2.552,2.552,2.552,2.553,2.552,2.553,2.553,2.553,2.553,2.553,2.552,2.552,2.552,2.553,2.553,2.553,2.553,2.553,2.553,2.553,2.553,2.553,2.552,2.552,2.552,2.552,2.552,2.552,2.552,2.551,2.552,2.552,2.551,2.551,2.551,2.551,2.551,2.551,2.551,2.551,2.552,2.552,2.551,2.551,2.552,2.552,2.551,2.551,2.551,2.551,2.551,2.551,2.551,2.551,2.551,2.551,2.551,2.551,2.551,2.551,2.551,2.551,2.551,2.551,2.551,2.551,2.551,2.551,2.551,2.551,2.551,2.551,2.551,2.551,2.551,2.551,2.551,2.551,2.551,2.551
2.554,2.554,2.554,2.554,2.555,2.555,2.556,2.558,2.559,2.561,2.562,2.565,2.567,2.569,2.572,2.575,2.578,2.581,2.584,2.587,2.589,2.592,2.594,2.596,2.597,2.598,2.599,2.6,2.6,2.6,2.6,2.6,2.6,2.6,2.6,2.6,2.6,2.6,2.6,2.6,2.601,2.601,2.602,2.603,2.603,2.604,2.605,2.606,2.607,2.608,2.609,2.61,2.611,2.611,2.612,2.613,2.613,2.614,2.614,2.614,2.615,2.615,2.615,2.615,2.615,2.614,2.614,2.613,2.613,2.612,2.611,2.61,2.61,2.609,2.608,2.608,2.607,2.607,2.606,2.606,2.606,2.606,2.606,2.606,2.606,2.606,2.606,2.606,2.606,2.606,2.606,2.606,2.606,2.606,2.606,2.606,2.605,2.605,2.605,2.605,2.605,2.605,2.605,2.605,2.606,2.606,2.606,2.606,2.606,2.606,2.606,2.606,2.606,2.606,2.606,2.606,2.606,2.606,2.606,2.606,2.606,2.607,2.607,2.607,2.607,2.607,2.608,2.608,2.608,2.608,2.608,2.608,2.608,2.608,2.608,2.608,2.608,2.608,2.608,2.608,2.609,2.609,2.609,2.609,2.61,2.61,2.61,2.61,2.61,2.61,2.61,2.61,2.61,2.609,2.609,2.609,2.609,2.609,2.608,2.608,2.608,2.608,2.608,2.608,2.608,2.608,2.608,2.608,2.608,2.608,2.608,2.608,2.608,2.608,2.608,2.608,2.608,2.608,2.608,2.608,2.608,2.608,2.608,2.608,2.608,2.608,2.608,2.608,2.608,2.608,2.608,2.609,2.609,2.609,2.609,2.609,2.609,2.609,2.609,2.609,2.609,2.609,2.609,2.609,2.609,2.609,2.609,2.61,2.61,2.61,2.61,2.61,2.61,2.61,2.611,2.611,2.611,2.611,2.611,2.611,2.611,2.611,2.611,2.611,2.611,2.61,2.61,2.61,2.61,2.61,2.61,2.61,2.611,2.611,2.611,2.611,2.611,2.611,2.611,2.611,2.611,2.611,2.611,2.611,2.611,2.612,2.612,2.612,2.612,2.612,2.612,2.613,2.613,2.613,2.614,2.614,2.614,2.615,2.615,2.615,2.615,2.615,2.615,2.615,2.615,2.615,2.615,2.615,2.615,2.615,2.615,2.615,2.615,2.615,2.615,2.615,2.615,2.615,2.615,2.615,2.615,2.614,2.614,2.614,2.614,2.614,2.614,2.614,2.614,2.614,2.614,2.614,2.614,2.614,2.614,2.614,2.614,2.614,2.614,2.614,2.614,2.614,2.614,2.614,2.614,2.614,2.614,2.615,2.615,2.615,2.615,2.615,2.615,2.615,2.615,2.615,2.615,2.615,2.615,2.616,2.616,2.616,2.616,2.616,2.616,2.616,2.616,2.616,2.616,2.615,2.615,2.615,2.615,2.616,2.616,2.616,2.616,2.617,2.617,2.617,2.617,2.617,2.618,2.618,2.618,2.618,2.618,2.618,2.618,2.618,2.618,2.618,2.618,2.618,2.618,2.618,2.618,2.618,2.618,2.618,2.618,2.618,2.618,2.618,2.618,2.618,2.618,2.618,2.618,2.619,2.619,2.619,2.619,2.619,2.619,2.619,2.619,2.619,2.619,2.619,2.619,2.62,2.62,2.62,2.621,2.621,2.621,2.621,2.622,2.622,2.622,2.622,2.622,2.622,2.622,2.622,2.622,2.622,2.622,2.622,2.622,2.622,2.622,2.622,2.622,2.622,2.622,2.621,2.621,2.621,2.621,2.621,2.621,2.621,2.62,2.62,2.62,2.62,2.62,2.62,2.62,2.62,2.62,2.62,2.62,2.62,2.62,2.62,2.62,2.62,2.62,2.62,2.62,2.62,2.62,2.62,2.621,2.621,2.621,2.621,2.621,2.621,2.621,2.621,2.621,2.622,2.622,2.622,2.622,2.623,2.623,2.623,2.622,2.622,2.622,2.622,2.622,2.622,2.622,2.622,2.622,2.622,2.622,2.622,2.622,2.622,2.623,2.623,2.623,2.623,2.623,2.623,2.623,2.623,2.623,2.623,2.623,2.623,2.623,2.623,2.623,2.623,2.623,2.623,2.623,2.623,2.623,2.623,2.623,2.623,2.624,2.624,2.624,2.624,2.624,2.624,2.624,2.624,2.624,2.624,2.624,2.624,2.624,2.624,2.625,2.625,2.625,2.625,2.625,2.625,2.626,2.626,2.626,2.626,2.626,2.627,2.627,2.627,2.627,2.627,2.627,2.627,2.627,2.627,2.627,2.627,2.628,2.628,2.628,2.628,2.628,2.628,2.628,2.628,2.628,2.628,2.628,2.628,2.627,2.627,2.627,2.627,2.627,2.627,2.627,2.627,2.627,2.627,2.627,2.627,2.627,2.627,2.627,2.627,2.627,2.627,2.627,2.627,2.627,2.627,2.627,2.627,2.627,2.627,2.627,2.627,2.627,2.627,2.627,2.627,2.627,2.627,2.627,2.628,2.628,2.628,2.628,2.628,2.628,2.628,2.629,2.629,2.629,2.629,2.629,2.629,2.629,2.629,2.629,2.629,2.629,2.629,2.629,2.629,2.629,2.63,2.63,2.63,2.63,2.63,2.63,2.63,2.63,2.63,2.63,2.63,2.63,2.63,2.63,2.63,2.63,2.63,2.63,2.63,2.63,2.63,2.63,2.63,2.63,2.631,2.631,2.631,2.631,2.631,2.631,2.631,2.631,2.631,2.631,2.631,2.631,2.631,2.631,2.632,2.632,2.632,2.632,2.632,2.633,2.633,2.633,2.634,2.634,2.634,2.634,2.634,2.634,2.634,2.634,2.634,2.634,2.634,2.634,2.634,2.634,2.634,2.634,2.634,2.634,2.634,2.634,2.634,2.634,2.634,2.634,2.634,2.634,2.634,2.634,2.634,2.634,2.634,2.634,2.634,2.634,2.634,2.634,2.634,2.634,2.634,2.634,2.634,2.634,2.634,2.634,2.634,2.634,2.634,2.634,2.635,2.635,2.635,2.635,2.635,2.635,2.635,2.635,2.635,2.635,2.635,2.635,2.635,2.635,2.636,2.636,2.636,2.636,2.636,2.636,2.636,2.636,2.636,2.637,2.637,2.637,2.637,2.637,2.637,2.637,2.637,2.637,2.637,2.637,2.637,2.637,2.638,2.638,2.638,2.638,2.638,2.638,2.638,2.638,2.638,2.638,2.638,2.638,2.638,2.638,2.638,2.638,2.638,2.638,2.638,2.638,2.638,2.638,2.638,2.638,2.638,2.638,2.638,2.638,2.639,2.639,2.639,2.639,2.639,2.639,2.638,2.638,2.639,2.639,2.639,2.639,2.639,2.639,2.639,2.64,2.64,2.64,2.641,2.641,2.641,2.641,2.642,2.642,2.642,2.642,2.642,2.642,2.642,2.642,2.642,2.642,2.642,2.642,2.642,2.642,2.642,2.642,2.642,2.642,2.642,2.642,2.642,2.642,2.641,2.641,2.641,2.641,2.641,2.641,2.641,2.641,2.641,2.641,2.641,2.641,2.641,2.641,2.641,2.641,2.641,2.641,2.641,2.641,2.641,2.641,2.641,2.641,2.641,2.641,2.641,2.642,2.642,2.642,2.642,2.642,2.642,2.642,2.642,2.642,2.643,2.643,2.643,2.643,2.643,2.643,2.643,2.643,2.643,2.643,2.643,2.643,2.643,2.643,2.643,2.643,2.643,2.643,2.643,2.643,2.643,2.643,2.643,2.644,2.644,2.644,2.644,2.644,2.644,2.644,2.644,2.644,2.644,2.644,2.644,2.644,2.644,2.644,2.644,2.644,2.644,2.644,2.644,2.644,2.644,2.644,2.644,2.644,2.645,2.645,2.645,2.645,2.645,2.645,2.645,2.645,2.645,2.645,2.645,2.645,2.645,2.645,2.645,2.645,2.645,2.645,2.645,2.645,2.646,2.646,2.646,2.646,2.646,2.646,2.647,2.647,2.647,2.647,2.647,2.647,2.647,2.647,2.647,2.647,2.647,2.647,2.647,2.648,2.648,2.648,2.647,2.647,2.647,2.647,2.647,2.647,2.647,2.647,2.647,2.647,2.647,2.647,2.647,2.647,2.647,2.647,2.647,2.647,2.647,2.647,2.647,2.647,2.647,2.647,2.647,2.647,2.647,2.647,2.647,2.647,2.647,2.647,2.647,2.647,2.647,2.647,2.647,2.647,2.647,2.647,2.647,2.648,2.648,2.648,2.648,2.648,2.648,2.649,2.649,2.649,2.649,2.649,2.649,2.649,2.649,2.649,2.649,2.649,2.649,2.649,2.649,2.649,2.649,2.649,2.649,2.649,2.649,2.649,2.649,2.649,2.649,2.649,2.649,2.649,2.649,2.649,2.649,2.649,2.649,2.649,2.649,2.649,2.649,2.649,2.649,2.649,2.649,2.649,2.649,2.649,2.649,2.649,2.649,2.649,2.649,2.649,2.649,2.649,2.649,2.649,2.649,2.649,2.649,2.65,2.65,2.65,2.65,2.65,2.651,2.651,2.651,2.651,2.651,2.651,2.651,2.651,2.651,2.651,2.651,2.651,2.651,2.651,2.651,2.651,2.651,2.651,2.651,2.651,2.652,2.652,2.652,2.651,2.651,2.651,2.651,2.651,2.651,2.651,2.651,2.651,2.651,2.651,2.651,2.651,2.651,2.651,2.651,2.651,2.651,2.651,2.651,2.651,2.651,2.651,2.651,2.651,2.651,2.651,2.651,2.651,2.651,2.651,2.651,2.651,2.651,2.651,2.651,2.651,2.651,2.651,2.651,2.651,2.651,2.651,2.651,2.651,2.652,2.652,2.652,2.652,2.652,2.652,2.652,2.652,2.652,2.652,2.652,2.652,2.652,2.652,2.652,2.652,2.652,2.652,2.652,2.652,2.653,2.653,2.653,2.653,2.653,2.653,2.653,2.653,2.653,2.653,2.653,2.653,2.653,2.653,2.653,2.653,2.653,2.653,2.653,2.653,2.653,2.653,2.653,2.653,2.653,2.653,2.653,2.653,2.653,2.653,2.653,2.653,2.653,2.653,2.653,2.653,2.653,2.653,2.652,2.652,2.652,2.652,2.652,2.653,2.653,2.653,2.653,2.654,2.654,2.654,2.654,2.655,2.655,2.655,2.655,2.655,2.655,2.656,2.656,2.656,2.656,2.656,2.656,2.656,2.656,2.656,2.656,2.656,2.656,2.656,2.656,2.656,2.656,2.656,2.656,2.656,2.656,2.656,2.656,2.656,2.656,2.655,2.655,2.655,2.655,2.655,2.655,2.655,2.655,2.655,2.655,2.655,2.655,2.655,2.655,2.655,2.655,2.655,2.655,2.656,2.656,2.656,2.656,2.656,2.656,2.656,2.656,2.656,2.656,2.656,2.657,2.657,2.657,2.657,2.657,2.657,2.657,2.657,2.657,2.658,2.658,2.658,2.658,2.658,2.658,2.658,2.658,2.658,2.658,2.658,2.658,2.658,2.658,2.658,2.658,2.658,2.658,2.658,2.658,2.658,2.658,2.658,2.658,2.658,2.658,2.658,2.658,2.658,2.659,2.659,2.659,2.659,2.659,2.659,2.658,2.658,2.658,2.658,2.658,2.658,2.658,2.658,2.659,2.659,2.659,2.659,2.659,2.659,2.659,2.659,2.659,2.659,2.659,2.659,2.658,2.658,2.658,2.658,2.657,2.657,2.656,2.656,2.655,2.655,2.654,2.653,2.653,2.652,2.652,2.651,2.651,2.65,2.65,2.649,2.649,2.649,2.648,2.648,2.648,2.647,2.647,2.647,2.647,2.647,2.647,2.647,2.647,2.647,2.647,2.648,2.648,2.648,2.647,2.647,2.647,2.647,2.647,2.647,2.647,2.647,2.647,2.647,2.647,2.647,2.647,2.647,2.646,2.646,2.646,2.646,2.646,2.646,2.646,2.646,2.646,2.646,2.646,2.646,2.646,2.646,2.646,2.646,2.646,2.646,2.646,2.646,2.646,2.646,2.646,2.646,2.646,2.646,2.646,2.646,2.646,2.646,2.646
2.555,2.555,2.555,2.555,2.556,2.556,2.557,2.558,2.559,2.561,2.563,2.565,2.569,2.57,2.574,2.576,2.581,2.583,2.586,2.588,2.591,2.593,2.595,2.597,2.598,2.598,2.599,2.599,2.6,2.6,2.6,2.599,2.599,2.599,2.599,2.599,2.599,2.599,2.599,2.599,2.6,2.6,2.601,2.602,2.603,2.603,2.604,2.605,2.606,2.607,2.608,2.608,2.609,2.61,2.611,2.611,2.611,2.611,2.612,2.612,2.612,2.612,2.611,2.611,2.61,2.61,2.609,2.608,2.607,2.606,2.605,2.604,2.603,2.603,2.602,2.601,2.6,2.6,2.599,2.599,2.599,2.598,2.598,2.597,2.597,2.597,2.596,2.596,2.596,2.596,2.596,2.596,2.596,2.596,2.596,2.596,2.596,2.596,2.596,2.596,2.596,2.596,2.596,2.596,2.596,2.596,2.596,2.596,2.596,2.596,2.596,2.596,2.596,2.596,2.597,2.597,2.597,2.597,2.597,2.597,2.597,2.597,2.598,2.598,2.598,2.598,2.598,2.598,2.599,2.599,2.598,2.598,2.598,2.598,2.598,2.598,2.598,2.599,2.599,2.599,2.599,2.599,2.6,2.6,2.6,2.6,2.599,2.599,2.599,2.598,2.598,2.598,2.597,2.597,2.597,2.596,2.596,2.596,2.596,2.596,2.596,2.596,2.596,2.596,2.596,2.596,2.596,2.596,2.596,2.596,2.596,2.596,2.596,2.596,2.596,2.596,2.596,2.596,2.596,2.596,2.596,2.596,2.595,2.595,2.595,2.595,2.595,2.595,2.595,2.595,2.595,2.595,2.595,2.595,2.594,2.594,2.594,2.594,2.594,2.594,2.593,2.593,2.593,2.593,2.593,2.593,2.593,2.593,2.593,2.593,2.593,2.593,2.593,2.592,2.592,2.592,2.592,2.592,2.592,2.592,2.592,2.592,2.591,2.591,2.591,2.591,2.591,2.591,2.591,2.591,2.591,2.591,2.591,2.591,2.591,2.592,2.592,2.592,2.592,2.592,2.592,2.592,2.593,2.593,2.593,2.593,2.593,2.593,2.593,2.594,2.594,2.594,2.594,2.595,2.595,2.595,2.595,2.596,2.596,2.596,2.596,2.596,2.596,2.596,2.596,2.596,2.596,2.596,2.596,2.596,2.596,2.596,2.596,2.595,2.595,2.595,2.595,2.594,2.594,2.594,2.594,2.593,2.593,2.593,2.593,2.593,2.593,2.593,2.593,2.593,2.593,2.593,2.593,2.593,2.593,2.593,2.593,2.593,2.593,2.593,2.593,2.593,2.593,2.593,2.593,2.593,2.594,2.594,2.594,2.594,2.594,2.594,2.594,2.593,2.593,2.593,2.593,2.593,2.593,2.593,2.593,2.592,2.592,2.592,2.592,2.592,2.591,2.591,2.591,2.591,2.591,2.591,2.591,2.591,2.591,2.591,2.591,2.591,2.591,2.591,2.591,2.59,2.59,2.59,2.59,2.59,2.59,2.59,2.59,2.59,2.59,2.59,2.59,2.59,2.589,2.589,2.589,2.589,2.59,2.59,2.59,2.59,2.59,2.59,2.59,2.59,2.59,2.59,2.59,2.59,2.591,2.591,2.591,2.591,2.591,2.591,2.591,2.591,2.591,2.591,2.592,2.592,2.592,2.593,2.593,2.593,2.593,2.593,2.593,2.593,2.594,2.594,2.594,2.594,2.594,2.594,2.594,2.594,2.594,2.594,2.594,2.594,2.594,2.593,2.593,2.593,2.592,2.592,2.592,2.592,2.591,2.591,2.591,2.591,2.591,2.591,2.591,2.591,2.591,2.591,2.591,2.591,2.591,2.591,2.591,2.591,2.591,2.591,2.591,2.591,2.591,2.591,2.591,2.591,2.591,2.591,2.591,2.591,2.591,2.591,2.591,2.591,2.591,2.591,2.591,2.591,2.591,2.591,2.591,2.591,2.591,2.591,2.59,2.59,2.59,2.59,2.59,2.59,2.589,2.589,2.589,2.589,2.589,2.589,2.589,2.589,2.589,2.589,2.589,2.589,2.589,2.589,2.589,2.589,2.589,2.589,2.589,2.589,2.589,2.589,2.589,2.589,2.589,2.589,2.589,2.589,2.589,2.589,2.589,2.589,2.589,2.589,2.589,2.589,2.589,2.59,2.59,2.59,2.59,2.59,2.59,2.59,2.59,2.591,2.591,2.591,2.591,2.591,2.591,2.591,2.591,2.591,2.591,2.592,2.592,2.592,2.592,2.592,2.592,2.592,2.592,2.592,2.593,2.593,2.593,2.593,2.593,2.593,2.593,2.593,2.593,2.593,2.593,2.593,2.593,2.592,2.592,2.592,2.592,2.592,2.591,2.591,2.591,2.591,2.591,2.591,2.591,2.591,2.591,2.591,2.591,2.591,2.591,2.591,2.591,2.591,2.591,2.591,2.591,2.591,2.591,2.591,2.591,2.591,2.591,2.591,2.591,2.591,2.591,2.591,2.591,2.591,2.591,2.591,2.591,2.591,2.591,2.591,2.591,2.59,2.59,2.59,2.59,2.59,2.59,2.59,2.59,2.59,2.589,2.589,2.589,2.589,2.589,2.589,2.589,2.589,2.589,2.589,2.589,2.589,2.589,2.589,2.589,2.589,2.589,2.589,2.589,2.589,2.589,2.589,2.589,2.589,2.589,2.589,2.589,2.589,2.589,2.589,2.589,2.589,2.589,2.589,2.589,2.589,2.589,2.59,2.59,2.59,2.59,2.59,2.59,2.59,2.591,2.591,2.591,2.591,2.592,2.592,2.592,2.592,2.592,2.592,2.592,2.592,2.592,2.592,2.592,2.592,2.593,2.593,2.593,2.593,2.593,2.593,2.593,2.593,2.593,2.593,2.593,2.593,2.593,2.593,2.593,2.593,2.593,2.593,2.593,2.593,2.593,2.593,2.593,2.593,2.593,2.593,2.593,2.593,2.593,2.593,2.593,2.593,2.593,2.593,2.593,2.593,2.593,2.593,2.593,2.593,2.593,2.593,2.593,2.593,2.593,2.593,2.593,2.593,2.593,2.593,2.593,2.593,2.593,2.593,2.593,2.593,2.593,2.593,2.593,2.593,2.593,2.593,2.593,2.593,2.593,2.593,2.593,2.593,2.593,2.593,2.592,2.592,2.592,2.592,2.592,2.592,2.592,2.592,2.592,2.592,2.592,2.592,2.592,2.592,2.592,2.592,2.592,2.592,2.592,2.592,2.592,2.592,2.592,2.592,2.592,2.592,2.592,2.592,2.592,2.592,2.592,2.592,2.592,2.592,2.592,2.592,2.592,2.592,2.592,2.592,2.592,2.592,2.593,2.593,2.593,2.593,2.593,2.593,2.594,2.594,2.594,2.594,2.595,2.595,2.595,2.595,2.595,2.595,2.595,2.595,2.595,2.596,2.596,2.596,2.596,2.596,2.596,2.596,2.596,2.596,2.596,2.596,2.596,2.596,2.596,2.595,2.595,2.595,2.595,2.595,2.595,2.595,2.595,2.595,2.595,2.595,2.595,2.595,2.595,2.595,2.595,2.595,2.595,2.595,2.595,2.595,2.595,2.595,2.594,2.594,2.594,2.595,2.595,2.595,2.595,2.595,2.595,2.595,2.595,2.595,2.595,2.595,2.595,2.595,2.596,2.596,2.596,2.596,2.596,2.595,2.595,2.595,2.595,2.595,2.595,2.595,2.594,2.594,2.594,2.594,2.594,2.594,2.594,2.594,2.594,2.594,2.594,2.594,2.594,2.594,2.594,2.594,2.594,2.594,2.594,2.594,2.594,2.594,2.594,2.594,2.594,2.594,2.594,2.594,2.594,2.594,2.594,2.594,2.594,2.594,2.594,2.594,2.594,2.594,2.595,2.595,2.595,2.595,2.595,2.595,2.595,2.595,2.595,2.595,2.595,2.595,2.595,2.595,2.595,2.595,2.596,2.596,2.596,2.596,2.596,2.596,2.596,2.596,2.596,2.596,2.596,2.597,2.597,2.597,2.597,2.597,2.598,2.598,2.598,2.598,2.598,2.598,2.598,2.598,2.598,2.598,2.598,2.597,2.597,2.597,2.597,2.597,2.597,2.597,2.597,2.597,2.597,2.597,2.597,2.597,2.597,2.597,2.597,2.597,2.597,2.597,2.597,2.597,2.597,2.597,2.597,2.597,2.597,2.597,2.597,2.597,2.597,2.597,2.597,2.597,2.597,2.597,2.597,2.597,2.597,2.597,2.597,2.598,2.598,2.598,2.598,2.597,2.597,2.597,2.597,2.597,2.597,2.597,2.597,2.597,2.597,2.597,2.597,2.597,2.596,2.596,2.596,2.596,2.596,2.596,2.596,2.596,2.596,2.596,2.596,2.596,2.596,2.596,2.596,2.596,2.596,2.596,2.596,2.596,2.596,2.596,2.596,2.596,2.596,2.596,2.596,2.596,2.596,2.596,2.596,2.596,2.596,2.596,2.596,2.596,2.597,2.597,2.597,2.597,2.597,2.597,2.597,2.597,2.597,2.597,2.598,2.598,2.598,2.598,2.598,2.598,2.599,2.599,2.599,2.599,2.599,2.599,2.599,2.599,2.599,2.599,2.599,2.599,2.599,2.6,2.6,2.6,2.6,2.6,2.6,2.6,2.599,2.599,2.599,2.599,2.599,2.599,2.599,2.599,2.599,2.599,2.599,2.599,2.599,2.599,2.599,2.599,2.599,2.599,2.599,2.599,2.599,2.599,2.599,2.599,2.599,2.599,2.599,2.599,2.599,2.599,2.599,2.599,2.599,2.599,2.6,2.599,2.599,2.599,2.599,2.599,2.599,2.599,2.599,2.599,2.599,2.599,2.6,2.6,2.599,2.599,2.599,2.599,2.599,2.599,2.599,2.599,2.599,2.599,2.599,2.599,2.599,2.599,2.599,2.599,2.599,2.599,2.599,2.599,2.599,2.599,2.599,2.599,2.599,2.599,2.599,2.599,2.599,2.599,2.599,2.599,2.599,2.599,2.599,2.599,2.599,2.599,2.599,2.599,2.599,2.599,2.599,2.599,2.599,2.599,2.599,2.599,2.599,2.599,2.599,2.599,2.599,2.599,2.599,2.599,2.599,2.599,2.599,2.599,2.599,2.6,2.6,2.6,2.6,2.6,2.601,2.601,2.601,2.601,2.602,2.602,2.602,2.602,2.602,2.602,2.602,2.602,2.602,2.602,2.603,2.603,2.603,2.603,2.603,2.603,2.603,2.603,2.603,2.603,2.603,2.603,2.603,2.603,2.603,2.603,2.603,2.603,2.603,2.603,2.603,2.603,2.603,2.603,2.603,2.603,2.603,2.603,2.603,2.603,2.603,2.603,2.603,2.603,2.603,2.603,2.603,2.603,2.603,2.603,2.603,2.603,2.603,2.603,2.604,2.604,2.604,2.604,2.604,2.604,2.603,2.603,2.603,2.603,2.603,2.604,2.604,2.604,2.604,2.604,2.604,2.603,2.603,2.603,2.603,2.603,2.603,2.603,2.603,2.602,2.602,2.602,2.602,2.603,2.603,2.603,2.603,2.603,2.603,2.603,2.603,2.603,2.603,2.603,2.603,2.603,2.603,2.603,2.603,2.603,2.603,2.603,2.603,2.603,2.603,2.603,2.603,2.603,2.603,2.603,2.603,2.603,2.603,2.603,2.603,2.603,2.603,2.603,2.603,2.603,2.603,2.603,2.603,2.603,2.603,2.602,2.602,2.601,2.601,2.6,2.599,2.599,2.598,2.598,2.597,2.596,2.596,2.595,2.595,2.594,2.594,2.593,2.593,2.593,2.592,2.592,2.592,2.591,2.591,2.591,2.591,2.591,2.591,2.592,2.592,2.592,2.592,2.592,2.592,2.592,2.592,2.592,2.591,2.591,2.591,2.591,2.591,2.591,2.591,2.591,2.591,2.591,2.591,2.591,2.59,2.59,2.59,2.59,2.59,2.59,2.59,2.59,2.59,2.59,2.59,2.59,2.59,2.59,2.59,2.59,2.59,2.59,2.59,2.59,2.59,2.59,2.59,2.59,2.59,2.59,2.59,2.59,2.59,2.59,2.59,2.59,2.59,2.59,2.59,2.59,2.59,2.59,2.59,2.59,2.59,2.59,2.59,2.59,2.59,2.59,2.59,2.59,2.59,2.59,2.59,2.59,2.59,2.59,2.59
