# Supplementary material for: Passive wheels – A new localization system for automated guided vehicles
Source: Heliyon. 2024 Jul 20;10(15):e34967. doi: 10.1016/j.heliyon.2024.e34967 (PMC11829107; doi:10.1016/j.heliyon.2024.e34967)
Supplement: Multimedia component 1 [file mmc1.zip › repository/datasets/scenario3/y.txt]

1.879,1.879,1.879,1.879,1.878,1.879,1.879,nan,1.879,1.879,1.879,1.879,nan,1.88,nan,1.882,nan,1.885,nan,1.888,1.889,1.891,1.895,nan,1.899,1.901,1.904,1.905,1.907,1.909,1.909,1.91,1.911,1.911,1.91,1.909,1.909,1.908,1.906,1.905,1.903,1.901,1.899,1.898,1.896,1.894,1.892,nan,1.888,1.887,1.885,1.884,1.882,1.882,1.881,1.88,1.879,1.878,1.877,1.877,1.876,1.876,1.876,1.875,1.875,1.875,1.875,1.875,1.875,1.874,1.874,1.873,1.873,1.873,1.872,1.871,1.871,1.871,1.87,1.869,1.869,1.868,1.867,1.868,1.867,1.867,1.867,1.867,1.867,1.867,1.867,1.866,1.866,1.865,1.866,1.866,1.866,1.866,1.865,1.866,1.866,1.865,1.866,1.866,1.865,1.867,1.866,1.866,1.866,1.866,1.866,1.867,1.866,1.866,1.867,1.867,1.867,1.867,1.867,1.867,1.867,1.868,1.868,1.868,1.868,1.868,1.869,1.869,1.869,1.87,1.869,nan,1.87,1.87,1.871,1.87,nan,1.871,1.873,1.872,nan,nan,1.875,1.874,nan,1.875,1.875,1.875,1.875,1.875,1.875,1.874,1.875,1.873,1.873,1.873,1.872,1.871,1.871,1.871,1.87,1.869,1.869,1.869,1.868,1.867,1.867,1.868,1.867,1.867,1.866,1.866,1.866,1.866,1.865,1.865,1.864,1.865,1.864,1.864,nan,1.863,1.864,1.864,1.864,1.863,1.863,1.863,1.862,1.862,1.862,nan,1.861,1.861,1.86,1.86,1.86,1.86,1.859,1.859,1.859,1.859,nan,nan,nan,nan,1.857,1.857,1.857,1.858,1.857,1.856,1.857,1.857,1.857,1.857,1.857,1.857,1.857,1.857,1.857,1.857,1.857,1.857,1.857,1.856,1.856,1.855,1.856,1.855,1.856,1.855,1.855,1.855,1.855,1.855,1.855,1.855,1.855,1.855,1.856,1.855,1.855,1.855,1.855,1.856,1.856,1.856,1.856,1.856,1.856,1.856,1.856,1.856,1.856,nan,1.856,1.857,1.857,1.858,nan,nan,nan,1.858,nan,nan,1.86,1.861,nan,nan,1.861,1.862,1.862,1.862,1.862,1.863,1.862,1.862,1.862,1.862,1.862,1.862,1.861,1.861,1.86,1.86,1.86,1.859,1.859,1.858,1.858,1.858,1.857,1.857,1.857,1.857,1.857,1.857,1.857,1.856,1.856,1.855,1.856,1.855,1.855,1.854,1.854,nan,1.854,nan,nan,nan,1.852,1.852,1.852,1.851,1.851,1.851,1.851,nan,1.85,1.85,1.85,nan,1.849,1.849,1.849,1.848,1.848,1.847,1.847,1.847,nan,1.846,1.847,1.846,1.846,1.846,1.846,1.845,1.846,1.846,1.847,1.846,1.847,1.847,1.847,1.847,1.847,1.847,1.847,1.847,1.847,1.846,1.846,1.845,1.845,1.845,1.845,1.845,1.844,1.844,1.844,1.844,1.844,1.844,1.844,1.844,1.844,1.844,1.844,1.844,1.845,1.845,1.845,1.845,1.845,1.845,1.846,1.845,1.846,1.846,1.846,1.846,1.846,1.846,1.846,1.847,1.848,1.848,1.849,nan,1.849,nan,nan,nan,nan,1.852,nan,nan,1.851,1.852,1.852,1.851,1.851,1.851,1.852,1.852,1.851,1.851,1.851,1.85,1.849,1.849,1.849,1.849,1.848,1.848,1.847,1.847,1.847,1.847,1.847,1.848,1.847,1.847,1.846,1.847,1.846,1.846,1.846,1.845,1.845,nan,1.845,nan,1.845,1.844,1.844,1.844,1.844,1.843,1.843,1.842,1.842,1.842,1.841,1.841,1.84,nan,nan,nan,nan,nan,1.839,1.838,nan,nan,nan,nan,nan,1.837,1.837,1.837,1.836,1.836,1.836,1.836,1.836,1.836,1.837,1.836,1.837,1.837,1.837,1.837,1.837,1.837,1.837,1.837,1.837,1.837,1.837,1.837,1.837,1.836,1.837,1.837,1.837,1.837,1.837,1.837,1.837,1.837,1.837,nan,1.837,1.837,1.837,1.837,1.837,1.837,1.837,1.837,1.838,1.838,1.838,1.838,1.838,1.839,1.838,1.838,1.839,1.839,1.839,1.84,nan,nan,1.841,1.841,1.842,nan,1.843,1.843,1.843,1.842,1.843,1.844,1.844,1.845,1.845,1.846,1.846,1.845,1.845,1.845,1.844,1.845,1.845,1.844,1.844,1.843,1.843,1.842,1.842,1.842,nan,1.842,1.841,1.841,1.841,1.841,1.84,1.84,1.84,1.84,1.839,1.839,1.838,1.838,1.838,nan,1.838,1.838,1.837,1.837,1.837,1.837,1.836,1.836,1.836,1.835,1.835,1.835,1.834,1.834,1.834,1.833,1.833,nan,nan,1.832,nan,nan,1.831,nan,1.831,1.831,1.831,1.831,1.831,1.831,1.83,1.83,1.83,1.83,1.83,1.83,1.83,1.83,1.83,1.83,1.831,1.831,1.831,1.831,1.831,1.83,1.831,1.83,1.831,1.831,1.831,1.831,1.831,1.831,1.831,nan,1.831,1.831,1.832,1.832,1.832,1.832,1.832,1.832,1.832,1.832,1.832,1.832,1.832,1.832,1.832,1.833,1.833,1.833,1.833,1.833,1.833,1.833,1.833,1.834,1.835,1.834,1.835,1.835,1.835,1.835,1.836,nan,1.836,1.837,nan,1.837,1.838,1.839,1.839,1.838,1.839,1.839,1.839,1.839,1.84,1.841,1.84,1.84,1.839,1.84,1.84,1.839,1.839,1.839,1.839,1.839,1.839,1.838,nan,1.838,1.838,1.838,1.838,1.838,1.837,1.837,1.837,1.837,1.837,1.836,1.836,1.835,1.835,1.835,1.834,1.834,1.834,1.834,1.834,1.833,1.834,1.833,1.833,nan,nan,1.832,nan,1.831,1.83,1.83,1.83,1.83,nan,nan,nan,nan,nan,1.828,nan,nan,1.828,1.828,1.828,1.827,1.827,1.827,1.827,1.827,1.826,1.827,1.827,1.827,1.827,1.827,1.827,1.827,1.827,1.827,1.827,1.827,1.827,1.827,1.827,1.827,1.826,1.827,1.827,1.827,1.827,1.827,1.827,1.827,1.827,1.827,1.827,1.827,1.828,1.828,1.828,1.828,1.828,1.828,1.828,1.829,1.829,1.829,1.829,1.829,1.829,1.829,1.83,1.83,1.83,1.83,1.83,1.831,1.831,1.831,1.831,1.832,1.831,1.833,1.832,nan,1.833,1.834,1.834,nan,1.835,1.835,1.835,1.836,1.836,1.835,1.835,1.836,1.835,1.836,1.835,1.835,1.835,1.835,1.835,1.834,1.834,1.834,1.834,1.834,1.834,1.834,1.834,1.834,1.834,1.834,1.834,1.834,1.833,1.833,1.833,1.833,1.833,1.833,1.832,1.832,1.832,1.831,1.831,1.831,1.831,1.83,1.83,1.829,1.829,nan,1.829,1.829,1.829,1.828,nan,1.827,1.827,1.826,nan,1.826,1.826,1.825,1.826,1.825,1.825,nan,1.823,1.824,1.824,1.824,1.823,1.824,1.823,1.823,1.823,1.823,1.823,1.824,1.823,1.823,1.823,1.824,1.824,1.824,1.824,1.824,1.824,1.824,1.824,1.824,1.824,1.823,1.824,1.824,1.824,1.824,1.825,1.825,1.825,1.825,1.825,1.825,1.825,1.825,1.825,1.825,1.825,1.825,1.826,1.826,1.826,1.827,1.827,1.827,1.827,1.827,1.828,1.828,1.828,1.828,1.828,1.829,1.829,1.829,1.829,1.829,nan,1.83,1.83,nan,1.831,1.832,1.831,nan,1.832,1.833,1.834,1.834,1.835,1.835,1.834,1.835,1.834,1.835,1.834,1.834,1.834,nan,1.834,1.833,1.833,1.833,1.833,1.833,1.832,1.833,1.833,1.833,1.832,1.832,1.832,1.832,1.831,1.832,1.831,1.831,1.831,1.831,1.83,1.83,1.83,1.83,1.829,1.829,1.829,1.828,1.829,1.829,1.828,1.828,1.828,1.828,1.827,1.827,1.827,1.826,1.825,1.825,1.825,nan,nan,nan,1.824,nan,nan,1.823,nan,1.822,1.822,1.822,1.821,1.822,1.821,1.822,1.821,1.822,1.822,1.821,1.821,1.821,1.821,1.821,1.822,1.821,1.821,1.822,1.822,1.822,1.822,1.822,1.823,1.823,nan,1.823,1.823,nan,1.823,1.823,1.823,1.823,1.824,1.824,1.824,1.824,nan,1.824,1.825,1.825,1.824,1.825,1.825,1.825,1.826,1.826,1.826,1.826,1.826,1.827,1.826,1.826,1.827,1.827,1.827,1.828,1.828,nan,1.827,nan,1.829,1.829,nan,nan,nan,nan,nan,1.831,1.831,nan,1.833,1.833,1.833,1.833,1.834,1.834,1.833,1.833,1.833,1.833,1.832,1.833,nan,1.832,1.832,1.832,1.832,1.832,1.832,1.831,1.832,1.831,1.831,1.831,1.831,1.831,1.831,1.831,1.83,1.83,1.83,1.83,1.829,1.829,1.829,1.828,1.828,1.828,1.828,1.828,1.828,1.828,nan,1.827,1.827,nan,nan,1.826,nan,1.825,1.825,1.825,1.824,1.824,nan,nan,nan,nan,nan,1.823,1.822,1.822,1.822,1.822,1.821,1.822,1.821,1.821,1.821,1.821,1.821,1.821,1.821,1.82,1.821,1.82,1.82,1.821,1.821,1.821,1.821,1.821,1.821,1.821,1.821,1.821,1.821,1.821,1.822,1.822,1.822,1.821,1.821,1.822,1.823,1.822,1.822,1.823,1.823,1.823,1.824,nan,1.823,1.824,1.824,1.824,1.825,1.825,1.825,1.825,1.826,1.826,1.826,1.826,1.826,1.826,1.826,1.826,1.826,nan,nan,1.827,1.828,1.827,nan,1.828,1.829,1.829,1.828,1.829,1.829,1.83,nan,nan,nan,nan,nan,nan,1.833,nan,1.833,1.834,1.833,1.833,1.833,1.833,1.833,1.832,1.833,1.833,1.833,1.832,1.832,1.833,1.833,1.832,1.832,1.833,1.833,1.833,1.833,1.833,1.832,1.832,1.832,1.832,1.831,1.831,1.831,1.831,1.831,1.831,1.83,nan,1.829,1.829,1.829,1.829,1.828,1.828,1.828,nan,nan,nan,nan,1.827,nan,nan,nan,1.825,1.825,1.824,1.825,nan,1.824,1.823,1.823,1.823,1.823,1.822,1.822,1.822,1.822,1.822,1.822,1.821,1.821,1.821,1.821,1.82,1.821,1.821,1.821,1.822,1.821,1.821,1.821,1.821,1.822,1.822,1.823,1.823,1.822,1.822,1.823,1.822,1.823,1.823,1.823,1.823,1.823,1.823,1.823,1.824,1.823,1.823,1.824,1.824,1.825,1.825,1.825,1.825,1.825,1.825,1.825,1.826,1.827,1.826,1.827,1.827,1.828,1.828,1.829,1.829,1.829,1.83,1.83,1.83,1.83,1.831,1.831,1.832,1.832,1.833,1.832,1.832,1.833,1.833,1.833,1.833,nan,1.834,1.834,1.835,nan,1.834,nan,nan,1.835,1.835,nan,nan,1.836,nan,1.835,1.835,1.836,1.836,nan,nan,1.836,1.836,nan,1.835,1.835,1.835,1.835,1.835,1.837,1.835,nan,1.835,1.835,1.836,1.835,1.835,1.835,1.836,1.836,1.836,1.835,1.835,1.835,1.836,1.835,1.835,1.835,1.835,1.835,1.835,1.835,1.835,1.835,1.835,1.835,1.835,1.835,1.835,1.835,1.835,1.835,1.835,1.835,1.835,1.835,1.835,1.835,1.835,1.835,1.835,1.835,1.835,1.835,1.835,1.835,1.835,1.835,1.835,1.835,1.835,1.835,1.835,1.835,1.835,1.835,1.835,1.835,1.835,1.835,1.835,1.835,1.835,1.835,1.835,1.835,1.835,1.835,1.836,1.835,1.835,1.835,1.835,1.835,1.835,1.835,1.835,1.835,1.835,1.835,1.835,1.835,1.835,1.835,1.835,1.835,1.835,1.835,1.835,1.835,1.835,1.835,1.835,1.835,1.835,1.835,1.835,1.835,1.835,1.835,1.835,1.835,1.835,1.835,1.835,1.835,1.835,1.835,1.835,1.835,1.835,1.835,1.835,1.835,1.835,1.835,1.835,1.835,1.835,1.835,1.835,1.835,1.835,1.835,1.835,1.835,1.835,1.835,1.835,1.835,1.835,1.835,1.835,1.835,1.835,1.835,1.835,1.835,1.835,1.835,1.835,1.835,1.835,1.835,1.835,1.835,1.835,1.835,1.835,1.835,1.835,1.835,1.835,1.835,1.835,1.835,1.835,1.835,1.835,1.835,1.835,1.835,1.835,1.835,1.835,1.835,1.835,1.835,1.835,1.835,1.835,1.835,1.835,1.835,1.835,1.835,1.835,1.835,1.835,1.835,1.835,1.835,1.835,1.835,1.835,1.835,1.835,1.835,1.835,1.835,1.835,1.835,1.835,1.835,1.835,1.835,1.835,1.835,1.835,1.835,1.835,1.835,1.836,1.835,1.835,1.835,1.835,1.835,1.835,1.835,1.835,1.835,1.835,1.835,1.835,1.835,1.835,1.835,1.835,1.835,1.835,1.835,1.835,1.835,1.835,1.835,1.835,1.835,1.835,1.835,1.835
1.879,1.879,1.879,1.879,1.879,1.879,1.879,1.879,1.879,1.879,1.879,1.879,1.879,1.879,1.88,1.88,1.881,1.882,1.883,1.884,1.886,1.888,1.89,1.892,1.894,1.896,1.898,1.9,1.902,1.903,1.905,1.906,1.906,1.907,1.906,1.906,1.905,1.904,1.903,1.901,1.9,1.898,1.897,1.895,1.893,1.892,1.89,1.888,1.887,1.885,1.884,1.882,1.881,1.88,1.879,1.878,1.878,1.877,1.877,1.876,1.876,1.876,1.876,1.876,1.876,1.876,1.875,1.876,1.876,1.876,1.876,1.876,1.875,1.875,1.875,1.875,1.875,1.875,1.874,1.874,1.874,1.874,1.874,1.874,1.874,1.874,1.873,1.873,1.873,1.873,1.873,1.873,1.873,1.873,1.873,1.873,1.873,1.873,1.873,1.873,1.873,1.873,1.873,1.873,1.873,1.872,1.872,1.872,1.872,1.872,1.872,1.872,1.872,1.871,1.871,1.871,1.871,1.871,1.871,1.871,1.871,1.871,1.871,1.871,1.871,1.871,1.871,1.871,1.87,1.87,1.87,1.87,1.87,1.87,1.87,1.87,1.87,1.87,1.87,1.87,1.87,1.87,1.87,1.87,1.871,1.871,1.871,1.871,1.871,1.871,1.871,1.871,1.871,1.871,1.871,1.871,1.871,1.87,1.87,1.869,1.869,1.868,1.868,1.868,1.867,1.867,1.866,1.866,1.865,1.865,1.865,1.865,1.865,1.865,1.865,1.865,1.865,1.865,1.865,1.865,1.865,1.865,1.865,1.865,1.865,1.865,1.865,1.865,1.865,1.865,1.865,1.865,1.865,1.865,1.864,1.864,1.864,1.864,1.864,1.864,1.864,1.864,1.864,1.864,1.864,1.864,1.864,1.864,1.865,1.865,1.865,1.865,1.865,1.865,1.865,1.865,1.865,1.865,1.866,1.866,1.866,1.866,1.866,1.866,1.866,1.866,1.865,1.865,1.865,1.864,1.864,1.864,1.864,1.863,1.863,1.863,1.863,1.862,1.862,1.862,1.862,1.862,1.862,1.862,1.861,1.861,1.861,1.861,1.861,1.861,1.861,1.86,1.86,1.86,1.86,1.86,1.86,1.86,1.859,1.859,1.859,1.859,1.859,1.859,1.859,1.859,1.859,1.859,1.859,1.859,1.859,1.859,1.859,1.859,1.859,1.859,1.859,1.859,1.859,1.859,1.859,1.859,1.859,1.859,1.859,1.859,1.858,1.858,1.858,1.857,1.857,1.857,1.857,1.856,1.856,1.856,1.856,1.856,1.856,1.856,1.856,1.856,1.856,1.856,1.856,1.856,1.855,1.855,1.855,1.855,1.855,1.854,1.854,1.854,1.854,1.854,1.854,1.854,1.854,1.854,1.854,1.854,1.854,1.854,1.854,1.853,1.853,1.853,1.853,1.853,1.853,1.853,1.853,1.853,1.853,1.853,1.854,1.854,1.854,1.854,1.854,1.854,1.854,1.854,1.855,1.855,1.855,1.855,1.855,1.855,1.855,1.855,1.855,1.855,1.855,1.855,1.854,1.854,1.853,1.853,1.853,1.852,1.852,1.852,1.851,1.851,1.851,1.851,1.85,1.85,1.85,1.85,1.85,1.85,1.85,1.85,1.85,1.85,1.85,1.85,1.849,1.849,1.849,1.849,1.849,1.849,1.848,1.848,1.848,1.848,1.848,1.848,1.848,1.848,1.848,1.848,1.848,1.848,1.848,1.848,1.848,1.848,1.848,1.848,1.848,1.848,1.848,1.848,1.848,1.848,1.848,1.847,1.847,1.847,1.847,1.846,1.846,1.846,1.845,1.845,1.845,1.845,1.845,1.845,1.845,1.845,1.845,1.845,1.845,1.845,1.845,1.845,1.845,1.845,1.845,1.845,1.845,1.845,1.845,1.845,1.844,1.844,1.844,1.844,1.844,1.844,1.844,1.844,1.844,1.844,1.843,1.843,1.843,1.843,1.843,1.843,1.843,1.843,1.843,1.843,1.843,1.843,1.843,1.843,1.843,1.843,1.843,1.843,1.843,1.843,1.843,1.844,1.844,1.844,1.844,1.844,1.844,1.844,1.844,1.844,1.844,1.844,1.844,1.844,1.844,1.844,1.843,1.843,1.843,1.843,1.843,1.843,1.843,1.842,1.842,1.842,1.842,1.841,1.841,1.841,1.841,1.841,1.841,1.841,1.841,1.841,1.841,1.84,1.84,1.84,1.84,1.84,1.84,1.84,1.839,1.839,1.839,1.839,1.839,1.839,1.839,1.839,1.839,1.839,1.839,1.839,1.839,1.839,1.839,1.839,1.839,1.839,1.839,1.839,1.839,1.839,1.839,1.839,1.839,1.839,1.839,1.839,1.838,1.838,1.838,1.838,1.837,1.837,1.837,1.837,1.837,1.836,1.836,1.836,1.836,1.836,1.836,1.836,1.836,1.836,1.836,1.836,1.836,1.836,1.836,1.836,1.835,1.835,1.835,1.835,1.835,1.835,1.835,1.835,1.835,1.835,1.835,1.835,1.835,1.834,1.834,1.834,1.834,1.834,1.834,1.834,1.834,1.834,1.834,1.834,1.834,1.834,1.834,1.834,1.834,1.834,1.834,1.834,1.834,1.834,1.834,1.834,1.834,1.835,1.835,1.835,1.835,1.835,1.835,1.835,1.835,1.835,1.835,1.835,1.835,1.834,1.834,1.834,1.834,1.834,1.834,1.834,1.834,1.834,1.833,1.833,1.833,1.833,1.833,1.833,1.833,1.833,1.832,1.832,1.832,1.832,1.832,1.832,1.832,1.831,1.831,1.831,1.831,1.83,1.83,1.83,1.83,1.83,1.83,1.83,1.83,1.83,1.83,1.83,1.83,1.83,1.83,1.83,1.83,1.83,1.83,1.83,1.83,1.83,1.83,1.83,1.83,1.83,1.83,1.83,1.83,1.83,1.83,1.83,1.83,1.83,1.83,1.829,1.829,1.829,1.829,1.829,1.829,1.829,1.829,1.829,1.829,1.829,1.829,1.829,1.829,1.828,1.828,1.828,1.828,1.828,1.828,1.827,1.827,1.827,1.827,1.827,1.827,1.827,1.827,1.827,1.827,1.827,1.826,1.826,1.826,1.826,1.826,1.826,1.826,1.826,1.826,1.826,1.826,1.826,1.826,1.826,1.826,1.826,1.826,1.826,1.826,1.826,1.826,1.826,1.826,1.826,1.826,1.826,1.826,1.826,1.826,1.826,1.826,1.826,1.826,1.826,1.826,1.826,1.826,1.826,1.825,1.825,1.825,1.825,1.825,1.824,1.824,1.824,1.824,1.824,1.824,1.824,1.823,1.823,1.824,1.823,1.823,1.823,1.823,1.823,1.823,1.823,1.823,1.823,1.823,1.822,1.822,1.822,1.822,1.821,1.821,1.821,1.821,1.821,1.821,1.821,1.821,1.82,1.82,1.82,1.82,1.82,1.82,1.82,1.82,1.82,1.82,1.82,1.82,1.82,1.82,1.82,1.82,1.82,1.82,1.82,1.82,1.82,1.82,1.82,1.82,1.82,1.82,1.82,1.82,1.82,1.82,1.82,1.82,1.82,1.82,1.82,1.82,1.82,1.82,1.82,1.82,1.82,1.819,1.819,1.819,1.819,1.819,1.818,1.818,1.818,1.818,1.818,1.818,1.818,1.818,1.818,1.817,1.817,1.817,1.817,1.817,1.817,1.817,1.817,1.817,1.817,1.817,1.817,1.817,1.817,1.817,1.817,1.817,1.817,1.817,1.817,1.817,1.817,1.817,1.817,1.817,1.817,1.817,1.817,1.817,1.817,1.817,1.817,1.817,1.817,1.817,1.817,1.817,1.817,1.817,1.816,1.816,1.816,1.816,1.816,1.816,1.815,1.815,1.815,1.815,1.815,1.815,1.815,1.815,1.815,1.815,1.815,1.815,1.815,1.815,1.815,1.814,1.814,1.814,1.814,1.814,1.814,1.814,1.813,1.813,1.813,1.813,1.813,1.813,1.813,1.813,1.813,1.813,1.812,1.812,1.812,1.812,1.812,1.812,1.812,1.812,1.812,1.812,1.812,1.812,1.812,1.812,1.812,1.812,1.812,1.812,1.812,1.812,1.812,1.812,1.812,1.812,1.812,1.811,1.811,1.811,1.811,1.811,1.811,1.811,1.811,1.811,1.811,1.811,1.811,1.811,1.811,1.811,1.811,1.811,1.81,1.81,1.81,1.81,1.81,1.81,1.81,1.81,1.81,1.81,1.81,1.81,1.809,1.809,1.809,1.809,1.809,1.809,1.809,1.809,1.808,1.808,1.808,1.808,1.808,1.808,1.808,1.808,1.808,1.808,1.808,1.808,1.808,1.808,1.808,1.808,1.808,1.808,1.808,1.808,1.808,1.808,1.808,1.808,1.808,1.808,1.808,1.808,1.808,1.808,1.808,1.808,1.808,1.808,1.808,1.808,1.808,1.808,1.808,1.807,1.807,1.807,1.807,1.807,1.807,1.807,1.807,1.807,1.807,1.807,1.807,1.807,1.807,1.807,1.806,1.806,1.806,1.806,1.805,1.805,1.805,1.805,1.805,1.805,1.805,1.805,1.805,1.805,1.805,1.805,1.805,1.805,1.805,1.805,1.805,1.805,1.805,1.805,1.805,1.805,1.805,1.805,1.805,1.805,1.805,1.805,1.805,1.805,1.805,1.805,1.805,1.804,1.804,1.804,1.804,1.804,1.804,1.804,1.804,1.804,1.804,1.804,1.804,1.804,1.804,1.804,1.803,1.803,1.803,1.803,1.803,1.803,1.803,1.803,1.803,1.803,1.803,1.803,1.803,1.803,1.803,1.803,1.803,1.803,1.803,1.802,1.802,1.802,1.802,1.802,1.802,1.802,1.802,1.802,1.802,1.802,1.802,1.802,1.802,1.802,1.802,1.802,1.802,1.802,1.801,1.801,1.801,1.801,1.801,1.801,1.801,1.801,1.801,1.801,1.801,1.801,1.801,1.801,1.801,1.801,1.801,1.801,1.801,1.801,1.801,1.801,1.801,1.801,1.801,1.801,1.801,1.801,1.801,1.801,1.801,1.801,1.8,1.8,1.8,1.8,1.801,1.801,1.801,1.801,1.801,1.801,1.801,1.801,1.801,1.8,1.8,1.8,1.8,1.799,1.799,1.799,1.799,1.798,1.798,1.798,1.798,1.798,1.798,1.798,1.797,1.797,1.797,1.797,1.797,1.797,1.797,1.797,1.797,1.797,1.797,1.797,1.797,1.797,1.797,1.797,1.797,1.797,1.797,1.797,1.797,1.797,1.797,1.797,1.797,1.797,1.797,1.797,1.797,1.797,1.797,1.797,1.797,1.797,1.797,1.797,1.797,1.797,1.797,1.797,1.797,1.797,1.797,1.796,1.796,1.796,1.796,1.796,1.796,1.796,1.795,1.795,1.795,1.795,1.795,1.795,1.795,1.794,1.794,1.794,1.794,1.794,1.794,1.794,1.794,1.794,1.793,1.793,1.793,1.793,1.793,1.793,1.793,1.793,1.793,1.793,1.793,1.793,1.793,1.793,1.793,1.793,1.793,1.793,1.793,1.793,1.793,1.793,1.793,1.793,1.793,1.793,1.793,1.793,1.793,1.793,1.793,1.793,1.793,1.793,1.793,1.793,1.793,1.793,1.792,1.792,1.792,1.792,1.792,1.792,1.792,1.792,1.792,1.792,1.792,1.792,1.792,1.793,1.793,1.793,1.794,1.794,1.795,1.795,1.796,1.797,1.797,1.798,1.799,1.799,1.8,1.8,1.801,1.801,1.802,1.802,1.802,1.803,1.803,1.804,1.804,1.804,1.804,1.804,1.805,1.805,1.805,1.805,1.805,1.804,1.804,1.804,1.804,1.804,1.804,1.804,1.804,1.804,1.805,1.805,1.805,1.805,1.805,1.804,1.805,1.805,1.805,1.805,1.805,1.806,1.806,1.805,1.806,1.806,1.806,1.806,1.806,1.806,1.806,1.806,1.806,1.806,1.806,1.806,1.806,1.806,1.806,1.806,1.806,1.806,1.806,1.806,1.806,1.806,1.806,1.806,1.806,1.806,1.806,1.806
1.879,1.879,1.879,1.879,1.879,1.879,1.879,1.879,1.879,1.879,1.879,1.879,1.879,1.879,1.879,1.88,1.881,1.882,1.883,1.884,1.886,1.888,1.89,1.892,1.894,1.895,1.898,1.9,1.901,1.903,1.904,1.905,1.905,1.905,1.905,1.905,1.904,1.903,1.903,1.901,1.9,1.899,1.897,1.896,1.894,1.893,1.891,1.889,1.887,1.886,1.884,1.883,1.882,1.881,1.88,1.879,1.879,1.878,1.878,1.878,1.877,1.877,1.877,1.877,1.877,1.877,1.877,1.877,1.877,1.877,1.877,1.877,1.877,1.877,1.877,1.876,1.876,1.876,1.875,1.875,1.875,1.874,1.874,1.874,1.874,1.873,1.873,1.873,1.872,1.872,1.872,1.871,1.871,1.871,1.871,1.871,1.871,1.871,1.87,1.87,1.87,1.87,1.869,1.869,1.869,1.869,1.869,1.868,1.868,1.868,1.868,1.867,1.867,1.867,1.867,1.867,1.866,1.866,1.866,1.866,1.866,1.866,1.866,1.866,1.866,1.866,1.866,1.866,1.866,1.866,1.866,1.865,1.865,1.865,1.865,1.865,1.865,1.865,1.865,1.865,1.866,1.866,1.866,1.866,1.866,1.866,1.866,1.866,1.866,1.866,1.866,1.866,1.865,1.865,1.865,1.864,1.863,1.863,1.862,1.862,1.861,1.861,1.861,1.86,1.86,1.859,1.859,1.859,1.859,1.859,1.859,1.859,1.859,1.859,1.859,1.859,1.859,1.859,1.859,1.859,1.859,1.859,1.859,1.859,1.859,1.859,1.859,1.859,1.859,1.859,1.859,1.859,1.859,1.859,1.859,1.859,1.859,1.859,1.859,1.859,1.859,1.859,1.859,1.859,1.859,1.859,1.859,1.859,1.859,1.859,1.859,1.859,1.859,1.859,1.859,1.859,1.858,1.858,1.858,1.858,1.858,1.857,1.857,1.857,1.857,1.857,1.857,1.856,1.856,1.855,1.855,1.855,1.855,1.854,1.854,1.854,1.853,1.853,1.853,1.852,1.852,1.852,1.852,1.852,1.851,1.851,1.851,1.851,1.851,1.851,1.85,1.85,1.85,1.85,1.85,1.85,1.85,1.85,1.85,1.85,1.85,1.85,1.85,1.85,1.85,1.85,1.85,1.85,1.85,1.85,1.85,1.85,1.85,1.85,1.85,1.85,1.85,1.85,1.85,1.849,1.849,1.849,1.848,1.848,1.848,1.847,1.847,1.847,1.846,1.846,1.846,1.846,1.846,1.845,1.845,1.845,1.846,1.846,1.846,1.846,1.846,1.846,1.846,1.846,1.845,1.845,1.845,1.845,1.845,1.845,1.844,1.844,1.844,1.844,1.844,1.844,1.844,1.844,1.844,1.844,1.844,1.844,1.844,1.844,1.844,1.844,1.844,1.844,1.844,1.844,1.844,1.844,1.844,1.844,1.844,1.844,1.844,1.844,1.844,1.844,1.844,1.844,1.844,1.844,1.844,1.844,1.844,1.844,1.844,1.843,1.843,1.843,1.843,1.843,1.843,1.842,1.842,1.841,1.841,1.841,1.84,1.84,1.839,1.839,1.838,1.838,1.837,1.837,1.837,1.837,1.837,1.837,1.836,1.836,1.836,1.836,1.836,1.836,1.836,1.836,1.836,1.836,1.836,1.836,1.836,1.835,1.835,1.835,1.835,1.835,1.835,1.835,1.835,1.835,1.835,1.835,1.835,1.835,1.835,1.835,1.835,1.836,1.836,1.836,1.836,1.836,1.835,1.835,1.835,1.835,1.834,1.834,1.833,1.833,1.832,1.832,1.832,1.831,1.831,1.831,1.831,1.831,1.831,1.831,1.831,1.831,1.831,1.832,1.832,1.832,1.832,1.832,1.832,1.832,1.832,1.832,1.832,1.832,1.832,1.831,1.831,1.831,1.831,1.831,1.831,1.831,1.831,1.831,1.831,1.831,1.831,1.831,1.831,1.831,1.831,1.831,1.831,1.831,1.831,1.831,1.831,1.831,1.831,1.831,1.831,1.831,1.831,1.831,1.831,1.831,1.831,1.831,1.831,1.831,1.831,1.83,1.831,1.831,1.831,1.831,1.831,1.831,1.831,1.83,1.83,1.83,1.83,1.83,1.83,1.829,1.829,1.829,1.828,1.828,1.827,1.827,1.827,1.827,1.826,1.826,1.826,1.826,1.826,1.826,1.826,1.826,1.825,1.825,1.825,1.825,1.825,1.825,1.825,1.825,1.825,1.825,1.825,1.825,1.825,1.825,1.825,1.825,1.825,1.825,1.825,1.825,1.825,1.825,1.825,1.825,1.825,1.825,1.826,1.826,1.826,1.825,1.825,1.825,1.825,1.825,1.824,1.824,1.824,1.823,1.823,1.823,1.823,1.822,1.822,1.822,1.822,1.822,1.822,1.822,1.822,1.822,1.822,1.822,1.822,1.822,1.823,1.823,1.823,1.823,1.823,1.822,1.822,1.822,1.822,1.822,1.822,1.823,1.823,1.823,1.823,1.823,1.823,1.823,1.823,1.823,1.823,1.823,1.823,1.823,1.823,1.823,1.823,1.823,1.823,1.823,1.823,1.823,1.822,1.822,1.822,1.822,1.822,1.822,1.822,1.822,1.822,1.822,1.822,1.822,1.822,1.822,1.822,1.822,1.822,1.822,1.822,1.822,1.821,1.821,1.821,1.821,1.821,1.821,1.821,1.82,1.82,1.82,1.82,1.82,1.82,1.819,1.819,1.819,1.819,1.819,1.819,1.818,1.818,1.818,1.818,1.818,1.818,1.818,1.817,1.817,1.817,1.817,1.817,1.817,1.817,1.817,1.817,1.817,1.817,1.817,1.817,1.817,1.817,1.817,1.817,1.817,1.817,1.817,1.817,1.817,1.817,1.817,1.817,1.817,1.817,1.817,1.817,1.817,1.817,1.817,1.817,1.817,1.817,1.817,1.816,1.816,1.816,1.816,1.816,1.816,1.817,1.817,1.817,1.817,1.817,1.817,1.817,1.817,1.817,1.817,1.816,1.816,1.816,1.816,1.816,1.816,1.816,1.816,1.815,1.815,1.815,1.815,1.815,1.815,1.815,1.816,1.816,1.815,1.815,1.815,1.815,1.816,1.816,1.816,1.816,1.816,1.816,1.816,1.816,1.816,1.815,1.815,1.815,1.815,1.815,1.815,1.815,1.815,1.815,1.815,1.815,1.815,1.815,1.815,1.816,1.815,1.815,1.815,1.815,1.815,1.815,1.814,1.814,1.814,1.814,1.814,1.813,1.813,1.813,1.813,1.812,1.812,1.812,1.812,1.811,1.811,1.811,1.811,1.811,1.811,1.81,1.811,1.811,1.811,1.81,1.81,1.81,1.81,1.81,1.81,1.81,1.81,1.809,1.809,1.809,1.809,1.809,1.809,1.809,1.809,1.809,1.809,1.809,1.809,1.809,1.809,1.809,1.809,1.809,1.809,1.809,1.809,1.809,1.809,1.809,1.809,1.809,1.809,1.809,1.809,1.809,1.808,1.808,1.808,1.808,1.808,1.808,1.808,1.808,1.808,1.808,1.808,1.809,1.809,1.809,1.809,1.809,1.81,1.81,1.81,1.81,1.81,1.81,1.81,1.81,1.81,1.809,1.809,1.809,1.809,1.809,1.809,1.809,1.809,1.809,1.809,1.809,1.809,1.809,1.809,1.809,1.809,1.809,1.809,1.809,1.809,1.809,1.809,1.809,1.809,1.809,1.809,1.809,1.809,1.809,1.809,1.809,1.809,1.809,1.809,1.809,1.809,1.809,1.809,1.809,1.809,1.809,1.809,1.809,1.809,1.809,1.809,1.809,1.809,1.809,1.808,1.808,1.808,1.808,1.808,1.808,1.807,1.807,1.807,1.807,1.807,1.806,1.806,1.806,1.806,1.806,1.806,1.806,1.806,1.806,1.806,1.806,1.806,1.805,1.805,1.805,1.805,1.805,1.805,1.805,1.805,1.805,1.805,1.805,1.805,1.805,1.805,1.805,1.805,1.805,1.805,1.805,1.805,1.805,1.805,1.806,1.806,1.806,1.806,1.805,1.805,1.805,1.805,1.805,1.805,1.805,1.805,1.805,1.805,1.805,1.804,1.804,1.804,1.804,1.804,1.804,1.804,1.804,1.804,1.805,1.805,1.805,1.805,1.805,1.805,1.805,1.805,1.805,1.805,1.805,1.805,1.805,1.805,1.805,1.805,1.805,1.805,1.805,1.805,1.805,1.805,1.805,1.805,1.805,1.805,1.805,1.805,1.805,1.805,1.805,1.805,1.805,1.805,1.805,1.805,1.805,1.805,1.805,1.805,1.805,1.805,1.805,1.804,1.804,1.804,1.804,1.804,1.804,1.804,1.804,1.804,1.804,1.804,1.804,1.805,1.805,1.805,1.805,1.804,1.804,1.804,1.804,1.804,1.804,1.804,1.804,1.804,1.804,1.804,1.804,1.804,1.804,1.803,1.803,1.803,1.803,1.803,1.803,1.802,1.802,1.802,1.802,1.802,1.802,1.802,1.802,1.802,1.802,1.802,1.802,1.801,1.801,1.801,1.801,1.801,1.801,1.801,1.801,1.801,1.801,1.801,1.801,1.801,1.801,1.801,1.801,1.802,1.802,1.802,1.802,1.802,1.802,1.802,1.802,1.801,1.801,1.801,1.801,1.801,1.801,1.801,1.801,1.801,1.801,1.801,1.801,1.801,1.801,1.801,1.801,1.801,1.801,1.801,1.801,1.801,1.801,1.801,1.801,1.801,1.801,1.801,1.801,1.801,1.8,1.8,1.8,1.8,1.8,1.8,1.8,1.8,1.8,1.8,1.8,1.8,1.8,1.8,1.8,1.8,1.8,1.8,1.8,1.8,1.8,1.8,1.8,1.8,1.8,1.8,1.8,1.8,1.8,1.8,1.8,1.8,1.8,1.8,1.8,1.8,1.8,1.8,1.8,1.8,1.8,1.8,1.8,1.8,1.8,1.8,1.8,1.801,1.801,1.8,1.8,1.8,1.8,1.8,1.8,1.8,1.8,1.799,1.799,1.799,1.799,1.799,1.799,1.799,1.799,1.799,1.799,1.799,1.799,1.799,1.799,1.799,1.799,1.799,1.799,1.799,1.799,1.799,1.799,1.798,1.798,1.798,1.798,1.798,1.798,1.798,1.798,1.798,1.798,1.798,1.798,1.798,1.798,1.798,1.798,1.798,1.798,1.798,1.798,1.798,1.798,1.798,1.798,1.798,1.798,1.798,1.798,1.798,1.798,1.798,1.798,1.798,1.798,1.798,1.797,1.797,1.798,1.798,1.798,1.798,1.798,1.798,1.798,1.798,1.798,1.798,1.798,1.799,1.799,1.799,1.799,1.799,1.799,1.799,1.799,1.799,1.799,1.798,1.798,1.798,1.798,1.797,1.797,1.797,1.797,1.797,1.797,1.797,1.797,1.797,1.797,1.797,1.797,1.797,1.797,1.797,1.797,1.797,1.797,1.797,1.797,1.797,1.797,1.797,1.797,1.797,1.797,1.797,1.797,1.797,1.797,1.797,1.797,1.797,1.797,1.797,1.797,1.797,1.797,1.797,1.797,1.797,1.798,1.798,1.798,1.798,1.798,1.798,1.798,1.798,1.798,1.798,1.798,1.798,1.797,1.797,1.797,1.797,1.797,1.797,1.797,1.797,1.796,1.796,1.796,1.796,1.796,1.796,1.796,1.796,1.796,1.796,1.797,1.797,1.798,1.798,1.798,1.799,1.799,1.8,1.8,1.801,1.801,1.802,1.802,1.802,1.803,1.803,1.803,1.803,1.804,1.804,1.804,1.804,1.804,1.804,1.804,1.804,1.804,1.804,1.804,1.804,1.804,1.804,1.804,1.804,1.804,1.804,1.804,1.804,1.804,1.804,1.804,1.804,1.804,1.804,1.804,1.804,1.804,1.804,1.804,1.804,1.804,1.804,1.805,1.805,1.805,1.805,1.805,1.805,1.805,1.805,1.805,1.805,1.805,1.805,1.805,1.805,1.805,1.805,1.805,1.805,1.805,1.805,1.805,1.805,1.805,1.805,1.805,1.805,1.805,1.805,1.805,1.805
1.879,1.879,1.879,1.879,1.879,1.879,1.879,1.879,1.879,1.879,1.879,1.879,1.879,1.879,1.879,1.879,1.88,1.88,1.881,1.882,1.883,1.884,1.885,1.887,1.889,1.89,1.892,1.894,1.896,1.897,1.898,1.899,1.9,1.9,1.9,1.9,1.899,1.898,1.897,1.896,1.894,1.893,1.891,1.889,1.888,1.886,1.884,1.883,1.881,1.879,1.878,1.876,1.875,1.874,1.873,1.872,1.871,1.871,1.87,1.87,1.869,1.869,1.869,1.869,1.869,1.869,1.869,1.869,1.869,1.869,1.869,1.869,1.869,1.869,1.869,1.868,1.868,1.868,1.868,1.868,1.867,1.867,1.867,1.867,1.867,1.867,1.867,1.867,1.867,1.867,1.866,1.866,1.866,1.866,1.866,1.866,1.866,1.866,1.866,1.866,1.866,1.866,1.866,1.866,1.866,1.865,1.865,1.865,1.865,1.865,1.865,1.865,1.864,1.864,1.864,1.864,1.864,1.864,1.864,1.864,1.864,1.864,1.864,1.864,1.864,1.864,1.864,1.863,1.863,1.863,1.863,1.863,1.863,1.863,1.863,1.863,1.863,1.863,1.863,1.863,1.863,1.863,1.863,1.863,1.863,1.864,1.864,1.864,1.864,1.864,1.864,1.864,1.864,1.864,1.864,1.864,1.864,1.863,1.863,1.862,1.862,1.862,1.861,1.861,1.86,1.86,1.859,1.859,1.859,1.858,1.858,1.858,1.858,1.858,1.858,1.858,1.858,1.858,1.858,1.858,1.858,1.858,1.858,1.858,1.858,1.858,1.858,1.858,1.858,1.858,1.858,1.858,1.858,1.858,1.858,1.858,1.858,1.858,1.858,1.858,1.858,1.858,1.858,1.858,1.858,1.858,1.858,1.858,1.858,1.858,1.858,1.858,1.858,1.859,1.859,1.859,1.859,1.859,1.859,1.859,1.859,1.859,1.859,1.859,1.859,1.859,1.859,1.859,1.858,1.858,1.858,1.857,1.857,1.857,1.857,1.856,1.856,1.856,1.856,1.856,1.855,1.855,1.855,1.855,1.855,1.855,1.855,1.855,1.855,1.854,1.854,1.854,1.854,1.854,1.854,1.854,1.854,1.854,1.854,1.853,1.853,1.853,1.853,1.853,1.853,1.853,1.853,1.853,1.853,1.853,1.853,1.853,1.853,1.853,1.854,1.854,1.854,1.854,1.854,1.854,1.853,1.853,1.853,1.853,1.853,1.853,1.852,1.852,1.852,1.852,1.851,1.851,1.851,1.85,1.85,1.85,1.85,1.85,1.85,1.85,1.85,1.85,1.85,1.85,1.85,1.85,1.85,1.849,1.849,1.849,1.849,1.849,1.849,1.849,1.848,1.848,1.848,1.848,1.848,1.848,1.848,1.848,1.848,1.848,1.848,1.848,1.848,1.848,1.848,1.848,1.848,1.848,1.848,1.848,1.848,1.848,1.848,1.848,1.848,1.848,1.849,1.849,1.849,1.849,1.849,1.85,1.85,1.85,1.85,1.85,1.851,1.851,1.851,1.851,1.85,1.85,1.85,1.849,1.849,1.848,1.848,1.848,1.847,1.847,1.847,1.847,1.846,1.846,1.846,1.845,1.845,1.845,1.845,1.845,1.845,1.845,1.845,1.845,1.845,1.845,1.845,1.845,1.845,1.845,1.845,1.845,1.845,1.845,1.844,1.844,1.844,1.844,1.844,1.844,1.844,1.844,1.844,1.845,1.844,1.845,1.845,1.845,1.845,1.845,1.845,1.845,1.845,1.845,1.844,1.844,1.844,1.844,1.844,1.843,1.843,1.843,1.842,1.842,1.841,1.841,1.841,1.841,1.841,1.841,1.841,1.841,1.841,1.841,1.841,1.841,1.841,1.841,1.841,1.841,1.841,1.841,1.841,1.841,1.841,1.841,1.841,1.841,1.841,1.841,1.84,1.84,1.84,1.84,1.84,1.84,1.84,1.84,1.84,1.84,1.84,1.84,1.84,1.84,1.84,1.84,1.84,1.84,1.84,1.84,1.84,1.84,1.84,1.84,1.84,1.84,1.84,1.84,1.841,1.841,1.841,1.841,1.841,1.841,1.842,1.842,1.842,1.842,1.842,1.841,1.841,1.841,1.841,1.841,1.84,1.84,1.84,1.84,1.84,1.84,1.84,1.839,1.839,1.839,1.839,1.839,1.839,1.839,1.839,1.839,1.838,1.838,1.838,1.838,1.838,1.838,1.838,1.838,1.838,1.838,1.838,1.838,1.838,1.838,1.838,1.838,1.838,1.838,1.838,1.838,1.838,1.838,1.838,1.838,1.838,1.838,1.838,1.838,1.838,1.838,1.839,1.838,1.838,1.838,1.838,1.838,1.838,1.838,1.838,1.837,1.837,1.837,1.836,1.836,1.836,1.836,1.835,1.835,1.835,1.835,1.835,1.835,1.835,1.835,1.835,1.835,1.835,1.835,1.835,1.835,1.835,1.835,1.834,1.834,1.834,1.834,1.834,1.834,1.834,1.834,1.834,1.834,1.834,1.834,1.834,1.834,1.834,1.834,1.834,1.834,1.834,1.834,1.834,1.834,1.834,1.834,1.834,1.834,1.834,1.834,1.834,1.834,1.834,1.834,1.835,1.835,1.835,1.835,1.835,1.835,1.835,1.836,1.836,1.836,1.836,1.836,1.836,1.836,1.836,1.836,1.836,1.835,1.835,1.835,1.835,1.835,1.835,1.835,1.835,1.835,1.835,1.834,1.834,1.834,1.834,1.834,1.834,1.834,1.834,1.834,1.834,1.834,1.834,1.834,1.833,1.833,1.833,1.833,1.833,1.833,1.833,1.833,1.833,1.833,1.833,1.833,1.833,1.833,1.833,1.833,1.833,1.833,1.833,1.833,1.833,1.833,1.833,1.833,1.833,1.833,1.833,1.833,1.833,1.833,1.833,1.833,1.833,1.833,1.833,1.833,1.833,1.833,1.833,1.833,1.832,1.832,1.832,1.832,1.832,1.832,1.832,1.832,1.832,1.832,1.832,1.832,1.832,1.832,1.832,1.831,1.831,1.831,1.831,1.831,1.831,1.831,1.831,1.831,1.831,1.831,1.831,1.831,1.831,1.831,1.831,1.83,1.83,1.83,1.83,1.83,1.83,1.83,1.83,1.83,1.83,1.83,1.83,1.83,1.83,1.83,1.831,1.831,1.831,1.831,1.831,1.831,1.831,1.831,1.832,1.832,1.832,1.832,1.832,1.832,1.832,1.832,1.832,1.832,1.832,1.832,1.832,1.831,1.831,1.831,1.831,1.83,1.83,1.83,1.83,1.83,1.83,1.83,1.829,1.829,1.829,1.829,1.829,1.829,1.829,1.829,1.829,1.829,1.829,1.829,1.829,1.829,1.829,1.829,1.829,1.829,1.829,1.829,1.829,1.829,1.829,1.829,1.829,1.829,1.829,1.829,1.829,1.829,1.829,1.829,1.829,1.829,1.829,1.829,1.829,1.829,1.829,1.829,1.829,1.829,1.828,1.828,1.828,1.828,1.828,1.827,1.827,1.827,1.827,1.827,1.827,1.827,1.827,1.827,1.827,1.827,1.827,1.827,1.827,1.827,1.827,1.827,1.827,1.827,1.827,1.827,1.827,1.827,1.827,1.827,1.826,1.826,1.826,1.826,1.826,1.826,1.826,1.826,1.826,1.826,1.826,1.826,1.826,1.826,1.826,1.826,1.826,1.826,1.826,1.826,1.826,1.826,1.826,1.826,1.826,1.826,1.826,1.826,1.826,1.826,1.826,1.826,1.826,1.826,1.826,1.826,1.826,1.827,1.827,1.827,1.827,1.827,1.827,1.827,1.827,1.827,1.827,1.827,1.827,1.826,1.826,1.826,1.826,1.826,1.825,1.825,1.825,1.825,1.825,1.825,1.825,1.825,1.825,1.825,1.825,1.825,1.825,1.825,1.825,1.825,1.825,1.825,1.825,1.825,1.824,1.824,1.824,1.824,1.824,1.824,1.824,1.824,1.824,1.824,1.824,1.824,1.824,1.824,1.824,1.824,1.825,1.825,1.825,1.825,1.825,1.825,1.825,1.825,1.825,1.825,1.825,1.824,1.824,1.824,1.824,1.824,1.824,1.824,1.823,1.823,1.823,1.823,1.823,1.823,1.822,1.822,1.822,1.822,1.822,1.822,1.822,1.822,1.822,1.822,1.822,1.822,1.822,1.822,1.822,1.822,1.822,1.822,1.821,1.821,1.821,1.821,1.821,1.821,1.821,1.821,1.821,1.821,1.821,1.821,1.821,1.821,1.821,1.821,1.821,1.821,1.821,1.821,1.821,1.821,1.821,1.821,1.821,1.821,1.821,1.821,1.821,1.821,1.821,1.821,1.821,1.821,1.821,1.821,1.821,1.821,1.821,1.822,1.822,1.822,1.822,1.822,1.821,1.821,1.821,1.821,1.821,1.821,1.821,1.821,1.821,1.821,1.821,1.82,1.82,1.82,1.82,1.82,1.82,1.82,1.82,1.82,1.82,1.82,1.82,1.82,1.82,1.82,1.82,1.82,1.82,1.82,1.82,1.82,1.82,1.819,1.819,1.819,1.819,1.819,1.819,1.819,1.819,1.819,1.819,1.819,1.819,1.819,1.819,1.819,1.819,1.819,1.82,1.82,1.82,1.82,1.82,1.819,1.819,1.819,1.819,1.819,1.819,1.819,1.819,1.819,1.819,1.818,1.818,1.818,1.818,1.818,1.818,1.818,1.817,1.817,1.817,1.817,1.817,1.817,1.817,1.817,1.817,1.817,1.816,1.816,1.816,1.816,1.816,1.816,1.816,1.816,1.816,1.816,1.816,1.816,1.816,1.816,1.816,1.816,1.816,1.816,1.816,1.816,1.816,1.816,1.816,1.816,1.816,1.816,1.816,1.816,1.816,1.816,1.816,1.816,1.816,1.816,1.816,1.816,1.816,1.816,1.816,1.817,1.817,1.817,1.817,1.817,1.816,1.816,1.816,1.816,1.817,1.817,1.817,1.817,1.817,1.816,1.816,1.816,1.816,1.816,1.816,1.816,1.815,1.815,1.815,1.815,1.815,1.815,1.815,1.815,1.815,1.815,1.815,1.815,1.815,1.815,1.815,1.815,1.815,1.815,1.815,1.815,1.815,1.815,1.815,1.815,1.815,1.815,1.815,1.815,1.815,1.815,1.815,1.815,1.815,1.815,1.815,1.815,1.815,1.815,1.815,1.815,1.815,1.815,1.815,1.815,1.815,1.815,1.815,1.815,1.815,1.815,1.815,1.815,1.815,1.814,1.814,1.814,1.814,1.814,1.814,1.814,1.814,1.814,1.814,1.814,1.814,1.814,1.814,1.814,1.814,1.814,1.813,1.813,1.813,1.813,1.813,1.813,1.813,1.813,1.813,1.813,1.813,1.813,1.813,1.813,1.812,1.812,1.812,1.812,1.812,1.812,1.812,1.812,1.812,1.812,1.812,1.812,1.812,1.812,1.812,1.812,1.812,1.812,1.812,1.812,1.812,1.812,1.812,1.812,1.812,1.812,1.812,1.812,1.812,1.812,1.812,1.812,1.812,1.812,1.812,1.812,1.812,1.812,1.812,1.812,1.812,1.813,1.813,1.813,1.813,1.813,1.813,1.812,1.812,1.812,1.812,1.812,1.812,1.811,1.811,1.811,1.811,1.811,1.811,1.81,1.81,1.81,1.81,1.81,1.81,1.81,1.811,1.811,1.811,1.811,1.811,1.812,1.812,1.812,1.813,1.813,1.813,1.814,1.814,1.814,1.814,1.814,1.815,1.815,1.815,1.815,1.815,1.815,1.815,1.815,1.815,1.815,1.815,1.815,1.815,1.815,1.815,1.815,1.815,1.815,1.816,1.816,1.816,1.816,1.816,1.816,1.816,1.816,1.815,1.815,1.815,1.815,1.815,1.815,1.815,1.815,1.815,1.815,1.815,1.815,1.815,1.815,1.815,1.815,1.815,1.815,1.815,1.815,1.815,1.815,1.815,1.815,1.815,1.815,1.815,1.815,1.815,1.815,1.815,1.815,1.815,1.815,1.815,1.815,1.815,1.815,1.815,1.815,1.815,1.815
1.879,1.879,1.879,1.879,1.879,1.879,1.879,1.879,1.879,1.879,1.879,1.879,1.879,1.879,1.879,1.879,1.88,1.88,1.881,1.881,1.883,1.884,1.885,1.887,1.888,1.89,1.891,1.893,1.894,1.895,1.896,1.897,1.897,1.897,1.897,1.897,1.896,1.895,1.894,1.893,1.891,1.89,1.888,1.887,1.885,1.884,1.882,1.88,1.878,1.876,1.875,1.873,1.872,1.871,1.87,1.869,1.869,1.868,1.868,1.867,1.867,1.867,1.867,1.867,1.867,1.867,1.867,1.867,1.867,1.867,1.867,1.867,1.867,1.867,1.867,1.867,1.867,1.867,1.867,1.866,1.866,1.866,1.865,1.865,1.865,1.865,1.864,1.864,1.864,1.864,1.863,1.863,1.863,1.863,1.862,1.862,1.862,1.862,1.862,1.862,1.861,1.861,1.861,1.861,1.86,1.86,1.86,1.86,1.86,1.859,1.859,1.859,1.859,1.858,1.858,1.858,1.858,1.858,1.858,1.858,1.857,1.857,1.857,1.857,1.857,1.857,1.857,1.857,1.857,1.857,1.857,1.857,1.857,1.857,1.857,1.857,1.857,1.857,1.857,1.857,1.857,1.857,1.857,1.857,1.857,1.857,1.857,1.857,1.857,1.857,1.857,1.856,1.856,1.856,1.855,1.855,1.854,1.854,1.853,1.853,1.853,1.852,1.852,1.851,1.851,1.85,1.85,1.85,1.85,1.85,1.85,1.85,1.851,1.851,1.851,1.851,1.85,1.85,1.85,1.85,1.85,1.85,1.85,1.85,1.85,1.85,1.85,1.851,1.851,1.851,1.851,1.851,1.851,1.851,1.851,1.851,1.851,1.851,1.851,1.851,1.851,1.851,1.851,1.851,1.851,1.851,1.851,1.851,1.851,1.851,1.851,1.851,1.851,1.851,1.851,1.85,1.85,1.85,1.85,1.85,1.85,1.849,1.849,1.849,1.849,1.849,1.848,1.848,1.848,1.847,1.847,1.847,1.846,1.846,1.846,1.846,1.845,1.845,1.845,1.844,1.844,1.844,1.844,1.843,1.843,1.843,1.843,1.843,1.843,1.842,1.842,1.842,1.842,1.842,1.842,1.842,1.842,1.842,1.841,1.841,1.841,1.841,1.841,1.841,1.841,1.841,1.841,1.841,1.841,1.841,1.841,1.841,1.841,1.841,1.841,1.841,1.841,1.841,1.841,1.841,1.84,1.84,1.84,1.839,1.839,1.839,1.838,1.838,1.838,1.838,1.837,1.837,1.837,1.837,1.837,1.837,1.837,1.837,1.837,1.838,1.838,1.838,1.838,1.838,1.837,1.837,1.837,1.837,1.836,1.836,1.836,1.836,1.836,1.836,1.836,1.836,1.836,1.836,1.836,1.836,1.836,1.836,1.836,1.836,1.836,1.836,1.836,1.836,1.836,1.836,1.836,1.836,1.836,1.836,1.836,1.836,1.836,1.836,1.836,1.836,1.836,1.836,1.836,1.836,1.836,1.836,1.836,1.836,1.836,1.835,1.835,1.835,1.835,1.835,1.835,1.834,1.834,1.833,1.833,1.833,1.832,1.832,1.831,1.831,1.83,1.83,1.83,1.829,1.829,1.829,1.829,1.829,1.828,1.828,1.828,1.828,1.828,1.828,1.828,1.828,1.828,1.828,1.828,1.828,1.828,1.827,1.827,1.827,1.827,1.827,1.827,1.827,1.827,1.827,1.827,1.827,1.827,1.827,1.827,1.827,1.827,1.827,1.827,1.827,1.827,1.827,1.827,1.827,1.826,1.826,1.826,1.825,1.825,1.824,1.824,1.824,1.823,1.823,1.823,1.823,1.823,1.823,1.823,1.823,1.823,1.823,1.823,1.824,1.824,1.824,1.824,1.824,1.824,1.824,1.824,1.824,1.824,1.824,1.824,1.823,1.823,1.823,1.823,1.823,1.823,1.823,1.823,1.823,1.823,1.823,1.823,1.823,1.823,1.823,1.823,1.823,1.823,1.823,1.823,1.823,1.823,1.823,1.823,1.823,1.823,1.823,1.823,1.823,1.823,1.823,1.823,1.823,1.823,1.823,1.823,1.823,1.823,1.823,1.823,1.823,1.823,1.823,1.823,1.822,1.822,1.822,1.822,1.822,1.822,1.821,1.821,1.821,1.82,1.82,1.82,1.819,1.819,1.819,1.819,1.818,1.818,1.818,1.818,1.818,1.818,1.818,1.818,1.818,1.817,1.817,1.817,1.817,1.817,1.817,1.817,1.817,1.817,1.817,1.817,1.817,1.817,1.817,1.817,1.817,1.817,1.817,1.817,1.817,1.818,1.818,1.818,1.818,1.818,1.818,1.818,1.817,1.817,1.817,1.817,1.817,1.816,1.816,1.816,1.815,1.815,1.815,1.815,1.815,1.815,1.814,1.814,1.814,1.814,1.814,1.814,1.814,1.815,1.815,1.815,1.815,1.815,1.815,1.815,1.815,1.815,1.815,1.815,1.815,1.815,1.815,1.815,1.815,1.815,1.815,1.815,1.815,1.815,1.815,1.815,1.815,1.815,1.815,1.815,1.815,1.815,1.815,1.815,1.815,1.815,1.815,1.815,1.815,1.815,1.815,1.815,1.815,1.815,1.815,1.815,1.815,1.815,1.815,1.815,1.815,1.815,1.814,1.814,1.814,1.814,1.814,1.814,1.814,1.814,1.814,1.814,1.813,1.813,1.813,1.813,1.813,1.813,1.812,1.812,1.812,1.812,1.812,1.812,1.811,1.811,1.811,1.811,1.811,1.811,1.811,1.81,1.81,1.81,1.81,1.81,1.81,1.81,1.81,1.81,1.81,1.81,1.81,1.81,1.81,1.81,1.81,1.81,1.81,1.81,1.81,1.81,1.81,1.81,1.81,1.81,1.81,1.81,1.81,1.81,1.81,1.81,1.81,1.81,1.81,1.81,1.809,1.809,1.809,1.809,1.809,1.809,1.809,1.809,1.809,1.809,1.809,1.809,1.809,1.809,1.809,1.809,1.809,1.809,1.809,1.809,1.809,1.809,1.809,1.809,1.808,1.808,1.808,1.808,1.808,1.808,1.808,1.808,1.808,1.808,1.808,1.808,1.808,1.808,1.808,1.808,1.808,1.808,1.808,1.808,1.808,1.808,1.808,1.808,1.808,1.808,1.808,1.808,1.808,1.808,1.808,1.808,1.808,1.808,1.808,1.808,1.808,1.808,1.808,1.808,1.808,1.808,1.808,1.808,1.808,1.807,1.807,1.807,1.807,1.807,1.807,1.806,1.806,1.806,1.806,1.805,1.805,1.805,1.805,1.805,1.804,1.804,1.804,1.804,1.803,1.803,1.803,1.803,1.803,1.803,1.803,1.803,1.803,1.803,1.803,1.803,1.803,1.803,1.803,1.803,1.802,1.802,1.802,1.802,1.802,1.802,1.802,1.802,1.802,1.802,1.802,1.803,1.803,1.803,1.803,1.803,1.803,1.803,1.803,1.803,1.803,1.802,1.802,1.802,1.802,1.802,1.802,1.801,1.801,1.801,1.801,1.801,1.801,1.801,1.801,1.801,1.801,1.801,1.801,1.802,1.802,1.802,1.802,1.802,1.803,1.803,1.803,1.803,1.803,1.803,1.803,1.803,1.803,1.802,1.802,1.802,1.802,1.802,1.802,1.802,1.802,1.802,1.802,1.802,1.802,1.802,1.802,1.802,1.802,1.802,1.802,1.802,1.802,1.802,1.802,1.802,1.802,1.802,1.802,1.802,1.802,1.802,1.802,1.802,1.802,1.802,1.802,1.802,1.802,1.802,1.802,1.802,1.802,1.802,1.802,1.802,1.802,1.802,1.802,1.802,1.802,1.802,1.801,1.801,1.801,1.801,1.801,1.801,1.801,1.8,1.8,1.8,1.8,1.799,1.799,1.799,1.799,1.799,1.799,1.799,1.799,1.799,1.799,1.799,1.799,1.799,1.799,1.799,1.799,1.799,1.799,1.799,1.799,1.799,1.799,1.799,1.799,1.799,1.799,1.799,1.799,1.799,1.799,1.799,1.799,1.799,1.799,1.799,1.799,1.799,1.799,1.799,1.799,1.799,1.799,1.799,1.799,1.799,1.798,1.798,1.798,1.798,1.798,1.798,1.798,1.798,1.798,1.798,1.798,1.798,1.798,1.798,1.798,1.798,1.799,1.799,1.799,1.799,1.799,1.799,1.799,1.799,1.799,1.799,1.799,1.798,1.799,1.799,1.799,1.799,1.799,1.799,1.799,1.799,1.798,1.798,1.798,1.798,1.798,1.798,1.798,1.798,1.798,1.798,1.798,1.798,1.798,1.798,1.798,1.798,1.798,1.798,1.798,1.798,1.798,1.798,1.798,1.798,1.798,1.798,1.798,1.798,1.798,1.798,1.798,1.798,1.798,1.798,1.798,1.798,1.798,1.798,1.798,1.798,1.797,1.797,1.797,1.797,1.797,1.797,1.797,1.797,1.797,1.797,1.797,1.797,1.797,1.796,1.796,1.796,1.796,1.796,1.796,1.796,1.796,1.796,1.796,1.796,1.796,1.796,1.796,1.796,1.796,1.795,1.795,1.795,1.795,1.795,1.795,1.795,1.795,1.795,1.795,1.795,1.796,1.796,1.796,1.796,1.796,1.796,1.796,1.796,1.796,1.796,1.796,1.796,1.796,1.795,1.795,1.795,1.795,1.795,1.795,1.795,1.795,1.795,1.795,1.795,1.795,1.795,1.795,1.795,1.795,1.795,1.795,1.795,1.795,1.795,1.795,1.795,1.795,1.795,1.795,1.795,1.795,1.795,1.794,1.794,1.794,1.794,1.794,1.794,1.794,1.794,1.794,1.794,1.794,1.794,1.794,1.794,1.794,1.794,1.794,1.794,1.794,1.794,1.794,1.794,1.794,1.794,1.794,1.794,1.794,1.794,1.794,1.794,1.794,1.794,1.794,1.794,1.794,1.794,1.794,1.794,1.794,1.794,1.794,1.794,1.794,1.794,1.795,1.795,1.795,1.795,1.795,1.795,1.794,1.794,1.794,1.794,1.794,1.794,1.794,1.794,1.794,1.794,1.794,1.794,1.794,1.794,1.794,1.794,1.794,1.793,1.793,1.793,1.793,1.793,1.793,1.793,1.793,1.793,1.793,1.793,1.793,1.793,1.793,1.793,1.793,1.793,1.793,1.793,1.793,1.793,1.793,1.793,1.793,1.793,1.793,1.793,1.793,1.793,1.793,1.793,1.793,1.793,1.793,1.793,1.793,1.793,1.793,1.793,1.793,1.793,1.793,1.793,1.793,1.793,1.793,1.793,1.793,1.793,1.793,1.793,1.793,1.793,1.793,1.793,1.793,1.793,1.794,1.794,1.794,1.794,1.794,1.794,1.794,1.794,1.794,1.794,1.794,1.794,1.794,1.793,1.793,1.793,1.793,1.793,1.793,1.793,1.793,1.793,1.793,1.793,1.793,1.793,1.793,1.793,1.793,1.793,1.793,1.793,1.793,1.793,1.793,1.793,1.793,1.793,1.793,1.793,1.793,1.793,1.793,1.793,1.793,1.793,1.793,1.793,1.793,1.793,1.793,1.793,1.793,1.793,1.793,1.793,1.793,1.793,1.793,1.794,1.794,1.794,1.794,1.794,1.794,1.793,1.793,1.793,1.793,1.793,1.793,1.793,1.792,1.792,1.792,1.792,1.792,1.792,1.792,1.792,1.792,1.792,1.792,1.792,1.792,1.792,1.792,1.792,1.793,1.793,1.793,1.794,1.794,1.794,1.795,1.795,1.795,1.795,1.796,1.796,1.796,1.796,1.796,1.797,1.797,1.797,1.797,1.797,1.797,1.797,1.797,1.797,1.797,1.797,1.797,1.797,1.797,1.797,1.797,1.797,1.797,1.797,1.797,1.797,1.797,1.797,1.797,1.797,1.797,1.797,1.797,1.797,1.797,1.797,1.797,1.797,1.797,1.797,1.797,1.796,1.796,1.796,1.796,1.796,1.796,1.796,1.796,1.796,1.796,1.796,1.796,1.796,1.796,1.796,1.796,1.796,1.796,1.796,1.796,1.796,1.796,1.796,1.796,1.796,1.796,1.796,1.796,1.796,1.796,1.796,1.796,1.796,1.796,1.796,1.796,1.796,1.796,1.796,1.796,1.796,1.796,1.796,1.796,1.796,1.796,1.796,1.796,1.796,1.796,1.796,1.796,1.796
1.859,1.859,1.859,1.859,1.859,1.859,1.859,1.859,1.859,1.859,1.859,1.859,1.859,1.859,1.86,1.86,1.861,1.862,1.863,1.864,1.865,1.867,1.869,1.871,1.873,1.876,1.878,1.88,1.882,1.884,1.886,1.887,1.888,1.888,1.889,1.888,1.888,1.887,1.888,1.887,1.888,1.891,1.889,1.892,1.896,1.894,1.898,1.896,1.894,1.903,1.902,1.9,1.909,1.908,1.907,1.906,1.913,1.913,1.912,1.916,1.916,1.916,1.918,1.918,1.918,1.919,1.919,1.919,1.919,1.919,1.919,1.919,1.919,1.919,1.918,1.919,1.919,1.918,1.918,1.918,1.918,1.917,1.917,1.917,1.917,1.917,1.917,1.917,1.917,1.916,1.916,1.916,1.917,1.917,1.917,1.917,1.917,1.917,1.917,1.917,1.917,1.917,1.917,1.917,1.917,1.917,1.917,1.917,1.916,1.916,1.917,1.916,1.916,1.916,1.916,1.917,1.917,1.917,1.916,1.916,1.916,1.916,1.916,1.915,1.915,1.915,1.915,1.915,1.914,1.914,1.914,1.914,1.914,1.914,1.914,1.914,1.913,1.913,1.913,1.913,1.913,1.913,1.913,1.913,1.913,1.913,1.914,1.914,1.914,1.914,1.914,1.914,1.914,1.914,1.914,1.914,1.914,1.914,1.915,1.914,1.915,1.916,1.916,1.917,1.918,1.918,1.919,1.919,1.92,1.922,1.922,1.924,1.924,1.924,1.925,1.925,1.925,1.926,1.926,1.925,1.925,1.925,1.925,1.925,1.926,1.926,1.926,1.926,1.925,1.925,1.925,1.925,1.925,1.925,1.925,1.925,1.925,1.925,1.925,1.925,1.926,1.925,1.925,1.925,1.925,1.925,1.925,1.925,1.925,1.925,1.925,1.925,1.925,1.925,1.925,1.925,1.925,1.925,1.925,1.924,1.924,1.924,1.924,1.924,1.923,1.923,1.923,1.923,1.923,1.923,1.923,1.923,1.922,1.922,1.922,1.922,1.922,1.921,1.921,1.921,1.921,1.921,1.921,1.921,1.921,1.92,1.921,1.92,1.92,1.92,1.92,1.92,1.92,1.92,1.92,1.92,1.92,1.92,1.92,1.92,1.92,1.92,1.919,1.919,1.919,1.92,1.92,1.92,1.92,1.92,1.92,1.92,1.921,1.92,1.921,1.92,1.92,1.92,1.921,1.921,1.92,1.92,1.92,1.92,1.92,1.92,1.92,1.92,1.92,1.92,1.92,1.921,1.921,1.921,1.922,1.922,1.922,1.923,1.923,1.923,1.923,1.923,1.923,1.923,1.923,1.923,1.923,1.923,1.923,1.923,1.924,1.924,1.924,1.924,1.924,1.924,1.925,1.925,1.925,1.925,1.925,1.925,1.925,1.925,1.925,1.925,1.925,1.925,1.925,1.926,1.926,1.926,1.926,1.926,1.926,1.926,1.926,1.926,1.926,1.926,1.926,1.926,1.926,1.927,1.926,1.925,1.925,1.926,1.925,1.925,1.924,1.924,1.923,1.923,1.923,1.922,1.922,1.922,1.922,1.921,1.921,1.92,1.92,1.919,1.918,1.918,1.918,1.917,1.917,1.916,1.916,1.916,1.917,1.917,1.916,1.916,1.916,1.916,1.916,1.916,1.916,1.916,1.917,1.917,1.916,1.916,1.916,1.916,1.915,1.915,1.915,1.915,1.915,1.916,1.916,1.916,1.915,1.915,1.915,1.915,1.916,1.916,1.916,1.916,1.916,1.916,1.916,1.916,1.916,1.916,1.916,1.916,1.917,1.916,1.916,1.916,1.917,1.918,1.917,1.919,1.92,1.92,1.92,1.92,1.92,1.921,1.921,1.921,1.921,1.921,1.921,1.921,1.921,1.921,1.921,1.922,1.922,1.922,1.923,1.923,1.923,1.924,1.924,1.924,1.924,1.924,1.925,1.924,1.924,1.925,1.925,1.924,1.925,1.924,1.925,1.925,1.926,1.926,1.926,1.926,1.927,1.927,1.926,1.926,1.926,1.926,1.926,1.926,1.926,1.926,1.927,1.927,1.927,1.927,1.927,1.927,1.927,1.927,1.927,1.927,1.927,1.927,1.927,1.927,1.927,1.926,1.926,1.925,1.925,1.925,1.925,1.925,1.925,1.925,1.925,1.924,1.924,1.924,1.924,1.923,1.923,1.922,1.922,1.922,1.922,1.922,1.922,1.922,1.922,1.922,1.921,1.921,1.921,1.92,1.92,1.92,1.92,1.919,1.919,1.919,1.919,1.919,1.919,1.919,1.919,1.919,1.919,1.919,1.918,1.917,1.917,1.918,1.918,1.918,1.918,1.918,1.918,1.918,1.918,1.917,1.918,1.918,1.918,1.918,1.918,1.918,1.918,1.919,1.918,1.918,1.918,1.918,1.919,1.919,1.919,1.918,1.917,1.917,1.917,1.917,1.916,1.915,1.915,1.914,1.914,1.914,1.914,1.914,1.914,1.914,1.914,1.913,1.913,1.913,1.912,1.912,1.91,1.91,1.91,1.912,1.912,1.912,1.913,1.913,1.913,1.913,1.913,1.912,1.912,1.912,1.912,1.912,1.912,1.914,1.914,1.914,1.914,1.914,1.914,1.915,1.914,1.914,1.914,1.913,1.913,1.913,1.912,1.913,1.913,1.912,1.912,1.912,1.911,1.911,1.912,1.912,1.913,1.913,1.912,1.91,1.911,1.91,1.911,1.91,1.912,1.911,1.911,1.911,1.911,1.91,1.909,1.909,1.91,1.91,1.91,1.908,1.906,1.906,1.905,1.905,1.906,1.905,1.905,1.905,1.905,1.905,1.905,1.905,1.905,1.906,1.906,1.906,1.908,1.908,1.908,1.908,1.91,1.91,1.91,1.911,1.911,1.911,1.91,1.91,1.91,1.91,1.91,1.91,1.911,1.911,1.911,1.911,1.913,1.913,1.913,1.914,1.914,1.914,1.914,1.914,1.914,1.915,1.915,1.917,1.915,1.915,1.915,1.915,1.914,1.913,1.912,1.911,1.908,1.908,1.906,1.905,1.905,1.904,1.904,1.903,1.903,1.902,1.902,1.902,1.899,1.895,1.895,1.892,1.891,1.891,1.89,1.889,1.888,1.888,1.888,1.887,1.887,1.887,1.887,1.887,1.887,1.886,1.886,1.886,1.885,1.885,1.885,1.885,1.885,1.885,1.885,1.887,1.887,1.887,1.885,1.885,1.885,1.888,1.888,1.888,1.893,1.893,1.893,1.893,1.892,1.894,1.893,1.894,1.892,1.892,1.89,1.889,1.886,1.886,1.886,1.889,1.887,1.886,1.885,1.885,1.882,1.883,1.883,1.881,1.882,1.882,1.882,1.881,1.881,1.882,1.881,1.881,1.879,1.879,1.878,1.878,1.878,1.878,1.878,1.878,1.877,1.877,1.877,1.877,1.876,1.876,1.876,1.876,1.876,1.876,1.876,1.876,1.876,1.877,1.877,1.877,1.877,1.877,1.877,1.877,1.877,1.877,1.877,1.876,1.876,1.876,1.876,1.876,1.876,1.877,1.877,1.877,1.877,1.877,1.876,1.876,1.877,1.875,1.875,1.873,1.873,1.873,1.873,1.873,1.873,1.873,1.872,1.874,1.874,1.874,1.875,1.874,1.875,1.876,1.876,1.876,1.877,1.877,1.877,1.877,1.877,1.877,1.877,1.878,1.878,1.878,1.878,1.878,1.878,1.877,1.877,1.877,1.878,1.878,1.878,1.878,1.878,1.878,1.878,1.878,1.878,1.878,1.879,1.879,1.879,1.879,1.879,1.88,1.879,1.879,1.879,1.879,1.878,1.878,1.878,1.878,1.877,1.877,1.877,1.877,1.877,1.877,1.877,1.876,1.876,1.876,1.876,1.876,1.875,1.875,1.875,1.875,1.875,1.875,1.875,1.875,1.875,1.875,1.875,1.875,1.875,1.874,1.874,1.874,1.874,1.874,1.874,1.874,1.874,1.873,1.873,1.873,1.873,1.873,1.873,1.873,1.873,1.873,1.873,1.873,1.873,1.873,1.873,1.873,1.873,1.873,1.873,1.873,1.873,1.873,1.873,1.873,1.873,1.873,1.874,1.874,1.873,1.874,1.874,1.873,1.874,1.874,1.874,1.874,1.874,1.875,1.875,1.875,1.876,1.876,1.876,1.876,1.876,1.876,1.876,1.876,1.875,1.876,1.876,1.875,1.875,1.876,1.876,1.875,1.875,1.875,1.874,1.874,1.873,1.874,1.874,1.874,1.874,1.874,1.875,1.875,1.875,1.875,1.875,1.875,1.875,1.875,1.875,1.875,1.875,1.875,1.875,1.875,1.875,1.875,1.875,1.875,1.875,1.876,1.876,1.876,1.875,1.875,1.875,1.875,1.875,1.875,1.875,1.875,1.874,1.874,1.875,1.874,1.874,1.874,1.874,1.873,1.874,1.874,1.873,1.873,1.872,1.871,1.871,1.871,1.87,1.87,1.87,1.87,1.87,1.87,1.87,1.869,1.869,1.869,1.869,1.869,1.868,1.869,1.869,1.869,1.869,1.869,1.868,1.868,1.868,1.869,1.869,1.869,1.869,1.869,1.869,1.869,1.869,1.867,1.867,1.867,1.868,1.868,1.868,1.868,1.868,1.868,1.868,1.869,1.869,1.869,1.87,1.87,1.87,1.87,1.87,1.87,1.871,1.871,1.871,1.871,1.872,1.872,1.872,1.872,1.872,1.872,1.873,1.873,1.873,1.873,1.873,1.873,1.875,1.875,1.875,1.875,1.875,1.875,1.875,1.878,1.878,1.878,1.88,1.88,1.88,1.88,1.88,1.88,1.88,1.88,1.88,1.88,1.882,1.882,1.882,1.883,1.882,1.882,1.881,1.881,1.881,1.881,1.881,1.881,1.882,1.882,1.882,1.882,1.882,1.882,1.882,1.881,1.881,1.881,1.883,1.883,1.883,1.883,1.883,1.883,1.883,1.883,1.883,1.883,1.883,1.883,1.883,1.883,1.883,1.882,1.882,1.882,1.882,1.881,1.881,1.88,1.88,1.88,1.88,1.88,1.879,1.879,1.879,1.878,1.878,1.878,1.878,1.878,1.878,1.878,1.878,1.878,1.878,1.878,1.878,1.878,1.876,1.876,1.876,1.876,1.875,1.875,1.875,1.875,1.874,1.875,1.875,1.875,1.875,1.875,1.875,1.875,1.874,1.874,1.874,1.875,1.875,1.875,1.875,1.875,1.875,1.877,1.877,1.877,1.876,1.876,1.876,1.876,1.877,1.877,1.877,1.877,1.877,1.877,1.878,1.878,1.878,1.878,1.878,1.878,1.877,1.877,1.877,1.877,1.876,1.876,1.876,1.876,1.876,1.876,1.876,1.876,1.876,1.876,1.876,1.876,1.876,1.877,1.876,1.876,1.878,1.878,1.878,1.879,1.879,1.878,1.88,1.88,1.88,1.879,1.879,1.879,1.881,1.881,1.881,1.881,1.882,1.882,1.882,1.882,1.882,1.882,1.883,1.883,1.883,1.883,1.883,1.883,1.882,1.882,1.882,1.882,1.882,1.882,1.882,1.883,1.883,1.883,1.884,1.884,1.884,1.883,1.883,1.883,1.88,1.88,1.88,1.88,1.878,1.878,1.878,1.877,1.876,1.876,1.875,1.875,1.875,1.874,1.874,1.874,1.873,1.873,1.873,1.874,1.873,1.873,1.873,1.874,1.875,1.875,1.875,1.875,1.876,1.871,1.872,1.872,1.869,1.869,1.87,1.871,1.866,1.867,1.867,1.868,1.862,1.862,1.863,1.863,1.863,1.86,1.861,1.861,1.861,1.861,1.857,1.857,1.857,1.856,1.856,1.856,1.856,1.856,1.856,1.856,1.856,1.856,1.856,1.857,1.857,1.857,1.857,1.857,1.857,1.857,1.857,1.857,1.857,1.857,1.857,1.858,1.858,1.858,1.858,1.858,1.858,1.858,1.858,1.858,1.858,1.858,1.858,1.858,1.858,1.858,1.858,1.858,1.858,1.858,1.858,1.858,1.858,1.858,1.858,1.858,1.858,1.858,1.858,1.858,1.858,1.858,1.858,1.858,1.858,1.858,1.858,1.858,1.858,1.858,1.858,1.858,1.858,1.858,1.858,1.858,1.858,1.858,1.858,1.858,1.858,1.858,1.858,1.858,1.858,1.858,1.858,1.858,1.858,1.858,1.858,1.858,1.858,1.858,1.858,1.858,1.858,1.858,1.858,1.858,1.858,1.858,1.858,1.858,1.858,1.858,1.858,1.858,1.858,1.858,1.858,1.858,1.858,1.858,1.858,1.858,1.858,1.858,1.858,1.858,1.858,1.858,1.858,1.858,1.858,1.858,1.858,1.858,1.858,1.858,1.858,1.858,1.858,1.858,1.858,1.858,1.858,1.858,1.858,1.858,1.858,1.858,1.858,1.858,1.858,1.858,1.858,1.858,1.858,1.858,1.858,1.858,1.858,1.858,1.858,1.858,1.858,1.858,1.858,1.858,1.858,1.858,1.858,1.858,1.858,1.858,1.858,1.858,1.858
1.859,1.859,1.859,1.859,1.859,1.859,1.859,1.859,1.859,1.859,1.859,1.859,1.859,1.859,1.86,1.86,1.861,1.861,1.862,1.864,1.865,1.867,1.869,1.871,1.873,1.875,1.877,1.879,1.881,1.883,1.885,1.886,1.887,1.887,1.888,1.888,1.887,1.887,1.886,1.888,1.887,1.888,1.89,1.889,1.892,1.895,1.894,1.897,1.895,1.894,1.903,1.902,1.9,1.909,1.908,1.907,1.906,1.912,1.911,1.911,1.914,1.914,1.914,1.915,1.915,1.915,1.915,1.915,1.915,1.915,1.915,1.915,1.915,1.915,1.915,1.915,1.914,1.914,1.913,1.913,1.912,1.912,1.912,1.911,1.911,1.911,1.911,1.91,1.91,1.91,1.909,1.909,1.908,1.908,1.908,1.907,1.907,1.907,1.906,1.906,1.906,1.905,1.905,1.904,1.904,1.904,1.904,1.903,1.903,1.903,1.903,1.903,1.903,1.902,1.902,1.902,1.901,1.901,1.901,1.901,1.901,1.9,1.9,1.9,1.9,1.9,1.9,1.899,1.899,1.899,1.899,1.899,1.899,1.899,1.899,1.899,1.899,1.899,1.899,1.899,1.899,1.899,1.9,1.9,1.9,1.9,1.9,1.9,1.9,1.9,1.9,1.9,1.9,1.899,1.9,1.9,1.899,1.901,1.901,1.902,1.902,1.903,1.904,1.904,1.905,1.905,1.905,1.906,1.906,1.908,1.908,1.908,1.909,1.909,1.909,1.909,1.909,1.909,1.91,1.91,1.909,1.909,1.909,1.909,1.909,1.909,1.91,1.91,1.91,1.91,1.91,1.91,1.91,1.91,1.91,1.91,1.909,1.908,1.908,1.908,1.908,1.908,1.908,1.908,1.908,1.908,1.908,1.907,1.907,1.907,1.908,1.908,1.908,1.908,1.908,1.908,1.908,1.907,1.907,1.907,1.907,1.906,1.906,1.905,1.905,1.906,1.905,1.905,1.905,1.905,1.904,1.904,1.903,1.902,1.901,1.901,1.9,1.899,1.899,1.899,1.898,1.897,1.896,1.896,1.895,1.894,1.894,1.893,1.893,1.892,1.891,1.891,1.89,1.89,1.89,1.889,1.889,1.889,1.888,1.888,1.888,1.888,1.888,1.889,1.889,1.888,1.888,1.888,1.888,1.888,1.888,1.888,1.888,1.888,1.887,1.887,1.887,1.887,1.887,1.887,1.887,1.886,1.888,1.887,1.887,1.889,1.888,1.888,1.888,1.89,1.89,1.89,1.891,1.891,1.89,1.891,1.891,1.891,1.891,1.891,1.891,1.891,1.891,1.891,1.891,1.89,1.89,1.89,1.89,1.89,1.89,1.89,1.89,1.891,1.891,1.891,1.892,1.892,1.892,1.892,1.892,1.892,1.892,1.892,1.893,1.892,1.892,1.892,1.892,1.892,1.892,1.892,1.892,1.891,1.891,1.891,1.891,1.891,1.89,1.89,1.891,1.891,1.891,1.891,1.891,1.89,1.89,1.89,1.89,1.889,1.889,1.888,1.888,1.888,1.888,1.888,1.887,1.886,1.886,1.886,1.885,1.885,1.884,1.884,1.883,1.882,1.882,1.881,1.881,1.881,1.88,1.88,1.88,1.879,1.879,1.879,1.879,1.879,1.879,1.879,1.879,1.879,1.879,1.878,1.878,1.878,1.877,1.877,1.877,1.876,1.876,1.876,1.876,1.876,1.875,1.875,1.876,1.876,1.876,1.876,1.876,1.875,1.875,1.875,1.876,1.875,1.875,1.875,1.875,1.875,1.876,1.875,1.875,1.876,1.876,1.876,1.875,1.878,1.879,1.878,1.88,1.88,1.88,1.88,1.88,1.88,1.879,1.879,1.879,1.879,1.879,1.879,1.879,1.879,1.879,1.879,1.879,1.88,1.88,1.88,1.88,1.88,1.881,1.881,1.881,1.881,1.881,1.882,1.882,1.881,1.881,1.881,1.881,1.881,1.881,1.881,1.881,1.88,1.88,1.88,1.88,1.879,1.879,1.878,1.878,1.878,1.878,1.878,1.878,1.878,1.878,1.878,1.878,1.878,1.877,1.877,1.877,1.877,1.877,1.876,1.877,1.876,1.875,1.875,1.875,1.875,1.874,1.874,1.874,1.874,1.873,1.873,1.872,1.871,1.87,1.87,1.87,1.87,1.869,1.869,1.868,1.868,1.868,1.868,1.868,1.868,1.868,1.868,1.868,1.867,1.868,1.868,1.868,1.868,1.868,1.868,1.867,1.867,1.867,1.868,1.868,1.867,1.867,1.867,1.868,1.868,1.868,1.868,1.868,1.868,1.868,1.868,1.868,1.868,1.868,1.868,1.868,1.868,1.868,1.868,1.867,1.868,1.868,1.87,1.869,1.87,1.871,1.871,1.873,1.873,1.873,1.873,1.873,1.873,1.873,1.873,1.873,1.873,1.873,1.873,1.873,1.873,1.873,1.873,1.873,1.873,1.873,1.874,1.874,1.874,1.874,1.874,1.874,1.874,1.875,1.874,1.874,1.874,1.874,1.874,1.874,1.874,1.874,1.874,1.874,1.874,1.874,1.874,1.874,1.874,1.874,1.873,1.873,1.873,1.873,1.873,1.873,1.873,1.873,1.873,1.873,1.873,1.873,1.873,1.873,1.873,1.872,1.872,1.872,1.872,1.872,1.872,1.871,1.871,1.871,1.87,1.87,1.87,1.87,1.869,1.869,1.869,1.868,1.868,1.868,1.867,1.866,1.866,1.866,1.866,1.865,1.866,1.865,1.865,1.865,1.865,1.864,1.864,1.864,1.863,1.863,1.862,1.862,1.862,1.862,1.862,1.862,1.862,1.862,1.862,1.861,1.861,1.861,1.861,1.861,1.86,1.86,1.86,1.86,1.86,1.86,1.86,1.86,1.86,1.86,1.86,1.86,1.86,1.86,1.86,1.86,1.859,1.859,1.86,1.86,1.86,1.861,1.861,1.861,1.861,1.861,1.861,1.861,1.861,1.861,1.86,1.86,1.86,1.86,1.86,1.86,1.86,1.86,1.86,1.86,1.86,1.86,1.86,1.86,1.86,1.86,1.86,1.86,1.86,1.86,1.859,1.859,1.859,1.859,1.86,1.86,1.859,1.859,1.86,1.859,1.859,1.858,1.858,1.858,1.858,1.858,1.857,1.856,1.856,1.856,1.857,1.857,1.857,1.857,1.857,1.857,1.856,1.856,1.856,1.856,1.856,1.856,1.856,1.856,1.856,1.855,1.855,1.855,1.855,1.855,1.854,1.853,1.853,1.853,1.852,1.852,1.851,1.851,1.851,1.851,1.851,1.849,1.849,1.849,1.849,1.849,1.849,1.85,1.85,1.85,1.85,1.849,1.849,1.849,1.849,1.849,1.849,1.849,1.849,1.849,1.849,1.849,1.849,1.849,1.849,1.849,1.848,1.848,1.848,1.849,1.848,1.849,1.849,1.848,1.848,1.848,1.848,1.848,1.848,1.848,1.848,1.848,1.848,1.848,1.848,1.848,1.848,1.848,1.848,1.849,1.849,1.849,1.851,1.851,1.851,1.851,1.851,1.852,1.852,1.852,1.853,1.853,1.853,1.854,1.854,1.854,1.854,1.854,1.854,1.854,1.854,1.854,1.854,1.854,1.854,1.854,1.854,1.854,1.854,1.854,1.854,1.854,1.854,1.854,1.854,1.854,1.854,1.854,1.854,1.854,1.854,1.854,1.854,1.854,1.854,1.854,1.854,1.854,1.853,1.853,1.853,1.853,1.853,1.853,1.853,1.853,1.852,1.852,1.852,1.852,1.852,1.852,1.852,1.852,1.851,1.851,1.851,1.85,1.85,1.85,1.85,1.849,1.849,1.848,1.848,1.848,1.848,1.847,1.846,1.846,1.846,1.846,1.846,1.845,1.845,1.845,1.845,1.844,1.844,1.844,1.844,1.844,1.844,1.844,1.843,1.843,1.843,1.843,1.843,1.843,1.842,1.842,1.842,1.842,1.842,1.842,1.843,1.843,1.842,1.842,1.842,1.843,1.843,1.843,1.844,1.844,1.844,1.844,1.844,1.843,1.843,1.843,1.843,1.843,1.843,1.844,1.844,1.844,1.844,1.844,1.844,1.844,1.844,1.844,1.844,1.844,1.845,1.845,1.845,1.845,1.845,1.845,1.845,1.844,1.844,1.844,1.841,1.841,1.839,1.837,1.836,1.835,1.834,1.834,1.834,1.834,1.834,1.833,1.833,1.833,1.833,1.833,1.833,1.832,1.832,1.833,1.832,1.833,1.833,1.833,1.833,1.833,1.833,1.832,1.832,1.832,1.832,1.832,1.832,1.832,1.832,1.832,1.832,1.832,1.832,1.832,1.832,1.832,1.832,1.832,1.832,1.832,1.832,1.832,1.832,1.832,1.831,1.831,1.831,1.83,1.83,1.83,1.83,1.83,1.829,1.83,1.83,1.83,1.829,1.829,1.829,1.829,1.829,1.829,1.828,1.828,1.828,1.827,1.827,1.827,1.827,1.827,1.827,1.826,1.826,1.826,1.825,1.825,1.825,1.825,1.825,1.825,1.825,1.825,1.825,1.825,1.825,1.825,1.825,1.825,1.825,1.825,1.825,1.825,1.825,1.825,1.825,1.825,1.825,1.825,1.825,1.825,1.825,1.825,1.825,1.824,1.825,1.825,1.825,1.825,1.826,1.826,1.826,1.826,1.826,1.825,1.826,1.826,1.826,1.827,1.827,1.827,1.827,1.827,1.828,1.828,1.828,1.828,1.828,1.828,1.828,1.828,1.829,1.829,1.829,1.829,1.829,1.829,1.829,1.829,1.829,1.829,1.829,1.829,1.829,1.829,1.829,1.829,1.829,1.829,1.829,1.829,1.829,1.829,1.829,1.829,1.829,1.829,1.829,1.829,1.829,1.828,1.828,1.828,1.828,1.828,1.828,1.828,1.828,1.828,1.827,1.827,1.827,1.827,1.827,1.827,1.827,1.827,1.827,1.827,1.827,1.827,1.827,1.826,1.826,1.825,1.824,1.824,1.824,1.824,1.823,1.823,1.823,1.823,1.824,1.824,1.824,1.824,1.823,1.823,1.823,1.823,1.823,1.822,1.823,1.823,1.823,1.823,1.823,1.823,1.823,1.823,1.822,1.822,1.823,1.823,1.823,1.822,1.822,1.822,1.823,1.823,1.823,1.822,1.822,1.822,1.821,1.821,1.821,1.821,1.82,1.82,1.82,1.82,1.82,1.82,1.819,1.819,1.819,1.82,1.82,1.82,1.82,1.82,1.82,1.82,1.821,1.821,1.821,1.821,1.821,1.822,1.822,1.822,1.822,1.824,1.824,1.824,1.825,1.825,1.825,1.825,1.825,1.825,1.825,1.825,1.825,1.825,1.825,1.825,1.826,1.826,1.825,1.826,1.826,1.826,1.827,1.827,1.827,1.827,1.827,1.827,1.826,1.826,1.827,1.827,1.825,1.825,1.825,1.824,1.824,1.824,1.824,1.824,1.824,1.824,1.824,1.824,1.824,1.824,1.824,1.824,1.823,1.823,1.823,1.823,1.823,1.823,1.822,1.822,1.822,1.821,1.821,1.821,1.82,1.82,1.82,1.821,1.82,1.82,1.82,1.818,1.818,1.818,1.817,1.817,1.817,1.816,1.816,1.815,1.814,1.814,1.814,1.814,1.814,1.814,1.814,1.813,1.813,1.813,1.812,1.812,1.812,1.812,1.812,1.812,1.812,1.812,1.812,1.813,1.813,1.812,1.812,1.811,1.811,1.811,1.809,1.809,1.809,1.81,1.81,1.807,1.807,1.808,1.808,1.808,1.806,1.806,1.806,1.806,1.805,1.805,1.805,1.805,1.805,1.805,1.805,1.804,1.804,1.804,1.804,1.804,1.804,1.804,1.804,1.804,1.804,1.804,1.804,1.804,1.804,1.804,1.804,1.804,1.804,1.804,1.804,1.804,1.804,1.804,1.803,1.804,1.804,1.803,1.803,1.803,1.803,1.803,1.803,1.803,1.803,1.803,1.803,1.803,1.803,1.803,1.803,1.803,1.803,1.803,1.803,1.803,1.803,1.803,1.803,1.803,1.803,1.803,1.803,1.803,1.803,1.803,1.803,1.803,1.803,1.803,1.803,1.803,1.803,1.803,1.803,1.803,1.803,1.803,1.803,1.803,1.803,1.803,1.803,1.803,1.803,1.803,1.803,1.803,1.803,1.803,1.803,1.803,1.803,1.803,1.803,1.803,1.803,1.803,1.803,1.803,1.803,1.803
1.869,1.869,1.869,1.869,1.869,1.869,1.869,1.869,1.869,1.869,1.869,1.87,1.87,1.87,1.871,1.871,1.872,1.873,1.874,1.876,1.878,1.88,1.882,1.884,1.886,1.888,1.89,1.892,1.893,1.895,1.896,1.896,1.896,1.896,1.895,1.894,1.894,1.892,1.891,1.889,1.888,1.886,1.884,1.883,1.881,1.879,1.878,1.876,1.874,1.873,1.871,1.87,1.869,1.868,1.867,1.867,1.866,1.866,1.865,1.865,1.865,1.865,1.865,1.864,1.864,1.864,1.864,1.864,1.865,1.865,1.865,1.864,1.864,1.864,1.864,1.864,1.864,1.863,1.863,1.863,1.863,1.863,1.863,1.863,1.863,1.863,1.863,1.863,1.862,1.862,1.862,1.862,1.862,1.862,1.862,1.862,1.862,1.862,1.862,1.862,1.862,1.862,1.862,1.862,1.862,1.861,1.861,1.861,1.861,1.861,1.861,1.861,1.861,1.861,1.86,1.86,1.86,1.86,1.86,1.86,1.86,1.86,1.86,1.86,1.86,1.86,1.86,1.86,1.859,1.859,1.859,1.859,1.859,1.859,1.859,1.859,1.859,1.859,1.859,1.859,1.859,1.859,1.86,1.86,1.86,1.86,1.86,1.86,1.86,1.86,1.86,1.86,1.86,1.86,1.86,1.86,1.859,1.859,1.858,1.858,1.857,1.857,1.857,1.856,1.856,1.855,1.855,1.854,1.854,1.854,1.854,1.854,1.854,1.854,1.854,1.854,1.854,1.854,1.854,1.854,1.854,1.854,1.854,1.854,1.854,1.854,1.854,1.854,1.854,1.854,1.854,1.854,1.854,1.854,1.853,1.853,1.853,1.853,1.853,1.853,1.853,1.853,1.853,1.853,1.853,1.853,1.853,1.854,1.854,1.854,1.854,1.854,1.854,1.854,1.854,1.854,1.854,1.855,1.855,1.855,1.855,1.855,1.855,1.855,1.855,1.854,1.854,1.854,1.853,1.853,1.853,1.852,1.852,1.852,1.852,1.851,1.851,1.851,1.851,1.851,1.851,1.851,1.85,1.85,1.85,1.85,1.85,1.85,1.85,1.849,1.849,1.849,1.849,1.849,1.849,1.849,1.848,1.848,1.848,1.848,1.848,1.848,1.848,1.848,1.848,1.848,1.848,1.848,1.848,1.848,1.848,1.848,1.848,1.848,1.848,1.848,1.848,1.848,1.848,1.848,1.848,1.848,1.848,1.848,1.847,1.847,1.847,1.847,1.846,1.846,1.846,1.845,1.845,1.845,1.845,1.845,1.845,1.845,1.845,1.845,1.845,1.845,1.845,1.845,1.845,1.844,1.844,1.844,1.844,1.843,1.843,1.843,1.843,1.843,1.843,1.843,1.843,1.843,1.843,1.843,1.842,1.842,1.842,1.842,1.842,1.842,1.842,1.842,1.842,1.842,1.842,1.842,1.842,1.842,1.842,1.842,1.842,1.842,1.843,1.843,1.843,1.843,1.843,1.843,1.843,1.844,1.844,1.844,1.844,1.844,1.844,1.844,1.844,1.844,1.843,1.843,1.843,1.842,1.842,1.841,1.841,1.841,1.84,1.84,1.84,1.84,1.839,1.839,1.839,1.839,1.839,1.838,1.838,1.838,1.838,1.838,1.838,1.838,1.838,1.838,1.838,1.838,1.838,1.837,1.837,1.837,1.837,1.837,1.837,1.837,1.837,1.837,1.837,1.837,1.837,1.837,1.837,1.837,1.837,1.837,1.837,1.837,1.837,1.837,1.837,1.837,1.837,1.836,1.836,1.836,1.836,1.836,1.836,1.835,1.835,1.835,1.834,1.834,1.834,1.834,1.834,1.833,1.833,1.833,1.834,1.834,1.834,1.834,1.834,1.834,1.834,1.834,1.834,1.834,1.834,1.834,1.834,1.833,1.833,1.833,1.833,1.833,1.833,1.833,1.833,1.833,1.833,1.832,1.832,1.832,1.832,1.832,1.832,1.832,1.832,1.832,1.832,1.832,1.832,1.832,1.832,1.832,1.832,1.832,1.832,1.832,1.832,1.832,1.832,1.832,1.832,1.832,1.832,1.832,1.832,1.833,1.833,1.833,1.833,1.833,1.833,1.833,1.833,1.832,1.832,1.832,1.832,1.832,1.832,1.831,1.831,1.831,1.831,1.831,1.83,1.83,1.83,1.83,1.83,1.83,1.83,1.829,1.829,1.829,1.829,1.829,1.829,1.829,1.829,1.829,1.828,1.828,1.828,1.828,1.828,1.828,1.828,1.827,1.827,1.827,1.827,1.827,1.827,1.827,1.827,1.827,1.827,1.827,1.827,1.827,1.827,1.827,1.827,1.827,1.827,1.827,1.827,1.827,1.827,1.827,1.827,1.827,1.827,1.826,1.826,1.826,1.826,1.825,1.825,1.825,1.825,1.825,1.825,1.825,1.825,1.825,1.824,1.824,1.824,1.824,1.824,1.824,1.824,1.824,1.824,1.824,1.824,1.824,1.824,1.824,1.824,1.824,1.824,1.824,1.824,1.823,1.823,1.823,1.823,1.823,1.823,1.823,1.823,1.823,1.823,1.823,1.823,1.823,1.823,1.823,1.823,1.823,1.823,1.823,1.823,1.823,1.823,1.823,1.823,1.823,1.823,1.823,1.823,1.823,1.823,1.823,1.823,1.823,1.823,1.823,1.823,1.823,1.823,1.823,1.823,1.823,1.823,1.823,1.822,1.822,1.822,1.822,1.822,1.822,1.822,1.822,1.822,1.821,1.821,1.821,1.821,1.821,1.821,1.821,1.821,1.82,1.82,1.82,1.82,1.82,1.819,1.819,1.819,1.819,1.818,1.818,1.818,1.818,1.818,1.818,1.818,1.818,1.818,1.818,1.818,1.818,1.818,1.818,1.818,1.818,1.818,1.818,1.818,1.818,1.818,1.818,1.818,1.818,1.818,1.818,1.818,1.818,1.818,1.818,1.818,1.818,1.818,1.818,1.818,1.818,1.817,1.818,1.818,1.817,1.817,1.817,1.817,1.817,1.817,1.817,1.817,1.817,1.816,1.816,1.816,1.816,1.816,1.816,1.815,1.815,1.815,1.815,1.815,1.815,1.815,1.815,1.815,1.815,1.815,1.814,1.814,1.814,1.814,1.814,1.814,1.814,1.814,1.814,1.814,1.814,1.814,1.814,1.814,1.814,1.814,1.814,1.814,1.814,1.814,1.814,1.814,1.814,1.814,1.814,1.814,1.814,1.814,1.814,1.814,1.814,1.814,1.814,1.814,1.814,1.814,1.813,1.813,1.813,1.813,1.813,1.813,1.812,1.812,1.812,1.812,1.812,1.812,1.812,1.812,1.812,1.812,1.812,1.812,1.812,1.812,1.812,1.812,1.811,1.811,1.811,1.811,1.81,1.81,1.81,1.809,1.809,1.809,1.809,1.809,1.809,1.809,1.809,1.809,1.809,1.809,1.808,1.808,1.808,1.808,1.808,1.808,1.808,1.808,1.808,1.808,1.808,1.808,1.808,1.808,1.808,1.808,1.808,1.808,1.808,1.808,1.808,1.808,1.808,1.808,1.808,1.808,1.808,1.808,1.808,1.808,1.808,1.808,1.808,1.808,1.808,1.808,1.808,1.808,1.808,1.807,1.807,1.807,1.807,1.807,1.806,1.806,1.806,1.806,1.806,1.806,1.806,1.806,1.805,1.805,1.805,1.805,1.805,1.805,1.805,1.805,1.805,1.805,1.805,1.805,1.805,1.805,1.805,1.805,1.805,1.805,1.805,1.805,1.805,1.805,1.805,1.805,1.805,1.805,1.805,1.805,1.805,1.805,1.805,1.805,1.805,1.805,1.805,1.805,1.805,1.805,1.805,1.805,1.804,1.804,1.804,1.804,1.804,1.804,1.803,1.803,1.803,1.803,1.803,1.803,1.803,1.803,1.803,1.803,1.803,1.803,1.803,1.803,1.803,1.802,1.802,1.802,1.802,1.802,1.802,1.802,1.801,1.801,1.801,1.801,1.801,1.801,1.801,1.801,1.801,1.801,1.801,1.8,1.8,1.8,1.8,1.8,1.8,1.8,1.8,1.8,1.8,1.8,1.8,1.8,1.8,1.8,1.8,1.8,1.8,1.8,1.8,1.8,1.8,1.8,1.8,1.8,1.799,1.799,1.799,1.799,1.799,1.799,1.799,1.799,1.799,1.799,1.799,1.799,1.799,1.799,1.799,1.799,1.799,1.798,1.798,1.798,1.798,1.798,1.798,1.798,1.798,1.798,1.798,1.797,1.797,1.797,1.797,1.797,1.797,1.797,1.797,1.797,1.797,1.796,1.796,1.796,1.796,1.796,1.797,1.797,1.797,1.797,1.796,1.796,1.796,1.796,1.796,1.796,1.796,1.796,1.796,1.796,1.796,1.796,1.796,1.796,1.796,1.796,1.796,1.796,1.796,1.796,1.796,1.796,1.796,1.796,1.796,1.796,1.796,1.796,1.796,1.795,1.795,1.795,1.795,1.795,1.795,1.795,1.795,1.795,1.795,1.795,1.795,1.795,1.795,1.794,1.794,1.794,1.794,1.794,1.793,1.793,1.793,1.793,1.793,1.793,1.793,1.793,1.793,1.793,1.793,1.793,1.793,1.793,1.793,1.793,1.793,1.793,1.793,1.793,1.793,1.793,1.793,1.793,1.793,1.793,1.793,1.793,1.793,1.793,1.793,1.793,1.793,1.793,1.792,1.792,1.792,1.792,1.792,1.792,1.792,1.792,1.792,1.792,1.792,1.792,1.792,1.792,1.791,1.791,1.791,1.791,1.791,1.791,1.791,1.791,1.791,1.791,1.791,1.791,1.791,1.791,1.791,1.791,1.791,1.791,1.791,1.79,1.79,1.79,1.79,1.79,1.79,1.79,1.79,1.79,1.79,1.79,1.79,1.79,1.79,1.79,1.79,1.79,1.79,1.79,1.79,1.789,1.789,1.789,1.789,1.789,1.789,1.789,1.789,1.789,1.789,1.789,1.789,1.789,1.789,1.789,1.789,1.789,1.789,1.789,1.789,1.789,1.789,1.789,1.789,1.789,1.789,1.789,1.789,1.789,1.789,1.789,1.789,1.789,1.789,1.789,1.789,1.789,1.789,1.789,1.789,1.789,1.789,1.789,1.789,1.788,1.788,1.788,1.788,1.787,1.787,1.787,1.787,1.786,1.786,1.786,1.786,1.786,1.786,1.786,1.785,1.785,1.785,1.785,1.785,1.785,1.785,1.785,1.785,1.785,1.785,1.785,1.785,1.785,1.785,1.785,1.785,1.785,1.785,1.785,1.785,1.785,1.785,1.785,1.785,1.785,1.785,1.785,1.785,1.785,1.785,1.785,1.785,1.785,1.785,1.785,1.785,1.785,1.785,1.785,1.785,1.785,1.785,1.784,1.784,1.784,1.784,1.784,1.784,1.784,1.783,1.783,1.783,1.783,1.783,1.783,1.783,1.782,1.782,1.782,1.782,1.782,1.782,1.782,1.782,1.782,1.782,1.782,1.782,1.782,1.782,1.782,1.782,1.782,1.782,1.782,1.782,1.781,1.781,1.781,1.781,1.781,1.781,1.781,1.781,1.781,1.781,1.781,1.781,1.781,1.781,1.781,1.781,1.781,1.781,1.781,1.781,1.781,1.781,1.781,1.781,1.781,1.781,1.781,1.781,1.78,1.78,1.78,1.78,1.78,1.78,1.78,1.78,1.78,1.78,1.781,1.781,1.781,1.782,1.782,1.782,1.783,1.784,1.784,1.785,1.786,1.786,1.787,1.787,1.788,1.788,1.789,1.789,1.79,1.79,1.791,1.791,1.791,1.792,1.792,1.792,1.792,1.793,1.793,1.793,1.793,1.793,1.793,1.792,1.792,1.792,1.792,1.792,1.792,1.792,1.792,1.793,1.793,1.793,1.793,1.793,1.793,1.793,1.793,1.793,1.793,1.793,1.793,1.794,1.794,1.794,1.794,1.794,1.794,1.794,1.794,1.794,1.794,1.794,1.794,1.794,1.794,1.794,1.794,1.794,1.794,1.794,1.794,1.794,1.794,1.794,1.794,1.794,1.794,1.794,1.794,1.794,1.794,1.794,1.794,1.794,1.794,1.794,1.794,1.794,1.794,1.794,1.794,1.794,1.794,1.794,1.794,1.794,1.794,1.794,1.794,1.794,1.794,1.794,1.794,1.794,1.794,1.794,1.794,1.794,1.794,1.794,1.794,1.794,1.794,1.794,1.794,1.794,1.794,1.794,1.794,1.794,1.794,1.794,1.794,1.794,1.794,1.794,1.794,1.794,1.794,1.794,1.794,1.794,1.794,1.794
1.862,1.862,1.862,1.862,1.862,1.862,1.862,1.862,1.862,1.862,1.862,1.863,1.863,1.863,1.863,1.864,1.865,1.866,1.867,1.869,1.871,1.872,1.874,1.876,1.878,1.88,1.882,1.884,1.885,1.886,1.887,1.888,1.888,1.888,1.888,1.887,1.886,1.885,1.884,1.883,1.881,1.88,1.878,1.877,1.875,1.874,1.872,1.87,1.868,1.867,1.865,1.864,1.863,1.862,1.862,1.861,1.86,1.86,1.86,1.86,1.859,1.859,1.859,1.859,1.859,1.859,1.859,1.859,1.859,1.859,1.859,1.859,1.859,1.859,1.859,1.858,1.858,1.858,1.857,1.857,1.857,1.856,1.856,1.856,1.856,1.855,1.855,1.855,1.854,1.854,1.854,1.854,1.853,1.853,1.853,1.853,1.853,1.853,1.853,1.852,1.852,1.852,1.852,1.851,1.851,1.851,1.851,1.851,1.85,1.85,1.85,1.85,1.849,1.849,1.849,1.849,1.849,1.849,1.849,1.848,1.848,1.848,1.848,1.848,1.848,1.848,1.848,1.848,1.848,1.848,1.848,1.848,1.848,1.848,1.848,1.848,1.848,1.848,1.848,1.848,1.848,1.848,1.848,1.848,1.848,1.848,1.849,1.849,1.848,1.848,1.848,1.848,1.847,1.847,1.846,1.846,1.845,1.845,1.844,1.844,1.843,1.843,1.843,1.842,1.842,1.841,1.841,1.841,1.841,1.841,1.841,1.841,1.841,1.841,1.842,1.841,1.841,1.841,1.841,1.841,1.841,1.841,1.841,1.841,1.841,1.841,1.841,1.841,1.841,1.841,1.841,1.841,1.841,1.841,1.841,1.841,1.841,1.841,1.841,1.841,1.841,1.841,1.841,1.841,1.841,1.841,1.841,1.841,1.841,1.841,1.841,1.841,1.841,1.841,1.841,1.841,1.841,1.84,1.84,1.84,1.84,1.84,1.84,1.839,1.839,1.839,1.839,1.838,1.838,1.838,1.837,1.837,1.837,1.836,1.836,1.836,1.835,1.835,1.835,1.835,1.835,1.834,1.834,1.834,1.834,1.833,1.833,1.833,1.833,1.833,1.833,1.833,1.832,1.832,1.832,1.832,1.832,1.832,1.832,1.832,1.832,1.832,1.832,1.832,1.832,1.832,1.832,1.832,1.832,1.832,1.832,1.832,1.832,1.832,1.832,1.832,1.832,1.832,1.831,1.831,1.831,1.83,1.83,1.83,1.829,1.829,1.829,1.829,1.828,1.828,1.828,1.828,1.828,1.828,1.828,1.828,1.828,1.828,1.828,1.828,1.828,1.828,1.828,1.828,1.828,1.828,1.827,1.827,1.827,1.827,1.827,1.826,1.826,1.826,1.826,1.826,1.826,1.827,1.827,1.827,1.827,1.827,1.827,1.827,1.827,1.827,1.827,1.827,1.827,1.827,1.827,1.826,1.826,1.826,1.826,1.826,1.826,1.826,1.827,1.827,1.827,1.827,1.827,1.826,1.826,1.826,1.826,1.826,1.826,1.826,1.826,1.825,1.825,1.825,1.825,1.824,1.824,1.823,1.823,1.822,1.822,1.821,1.821,1.821,1.82,1.82,1.82,1.819,1.819,1.819,1.819,1.819,1.819,1.818,1.818,1.818,1.818,1.818,1.818,1.818,1.818,1.818,1.818,1.818,1.818,1.818,1.818,1.817,1.817,1.817,1.817,1.817,1.817,1.817,1.817,1.817,1.818,1.818,1.818,1.818,1.818,1.818,1.818,1.818,1.818,1.818,1.817,1.817,1.817,1.816,1.816,1.815,1.815,1.815,1.814,1.814,1.813,1.813,1.813,1.813,1.813,1.813,1.813,1.813,1.813,1.814,1.814,1.814,1.814,1.814,1.815,1.814,1.814,1.814,1.814,1.814,1.814,1.814,1.814,1.814,1.813,1.813,1.813,1.813,1.813,1.814,1.814,1.814,1.814,1.813,1.813,1.813,1.813,1.813,1.813,1.813,1.813,1.813,1.813,1.813,1.813,1.813,1.813,1.813,1.813,1.813,1.813,1.813,1.813,1.813,1.813,1.813,1.813,1.813,1.813,1.813,1.813,1.813,1.813,1.813,1.813,1.813,1.813,1.813,1.812,1.812,1.812,1.812,1.811,1.811,1.811,1.81,1.81,1.81,1.809,1.809,1.809,1.809,1.809,1.808,1.808,1.808,1.808,1.808,1.808,1.808,1.807,1.807,1.807,1.807,1.807,1.807,1.807,1.807,1.807,1.807,1.807,1.807,1.807,1.807,1.807,1.807,1.807,1.807,1.807,1.807,1.807,1.807,1.807,1.807,1.808,1.808,1.808,1.808,1.807,1.807,1.807,1.807,1.807,1.806,1.806,1.806,1.805,1.805,1.805,1.805,1.805,1.805,1.805,1.805,1.804,1.804,1.804,1.804,1.804,1.805,1.805,1.805,1.805,1.805,1.805,1.805,1.805,1.805,1.805,1.804,1.804,1.805,1.805,1.805,1.805,1.805,1.805,1.805,1.805,1.805,1.805,1.805,1.805,1.805,1.805,1.805,1.805,1.805,1.805,1.805,1.805,1.805,1.805,1.805,1.805,1.805,1.805,1.805,1.805,1.805,1.805,1.805,1.805,1.805,1.805,1.804,1.804,1.804,1.804,1.804,1.804,1.804,1.804,1.804,1.804,1.804,1.803,1.803,1.803,1.803,1.803,1.803,1.803,1.802,1.802,1.802,1.802,1.802,1.802,1.801,1.801,1.801,1.801,1.801,1.801,1.8,1.8,1.8,1.8,1.8,1.8,1.8,1.799,1.799,1.799,1.799,1.799,1.799,1.799,1.799,1.799,1.799,1.799,1.799,1.799,1.799,1.799,1.799,1.799,1.799,1.799,1.799,1.799,1.799,1.799,1.799,1.799,1.799,1.799,1.799,1.799,1.799,1.799,1.799,1.799,1.799,1.799,1.798,1.798,1.798,1.798,1.798,1.798,1.799,1.799,1.799,1.799,1.799,1.799,1.799,1.799,1.799,1.799,1.798,1.798,1.798,1.798,1.798,1.798,1.798,1.797,1.797,1.797,1.797,1.797,1.797,1.797,1.797,1.798,1.798,1.797,1.797,1.797,1.797,1.798,1.798,1.798,1.798,1.798,1.798,1.798,1.798,1.798,1.797,1.797,1.797,1.797,1.797,1.797,1.797,1.797,1.797,1.797,1.797,1.797,1.797,1.797,1.798,1.797,1.797,1.797,1.797,1.797,1.797,1.796,1.796,1.796,1.796,1.796,1.795,1.795,1.795,1.795,1.794,1.794,1.794,1.794,1.793,1.793,1.793,1.793,1.793,1.793,1.792,1.793,1.793,1.793,1.792,1.792,1.792,1.792,1.792,1.792,1.792,1.791,1.791,1.791,1.791,1.791,1.791,1.791,1.791,1.791,1.791,1.791,1.791,1.791,1.791,1.791,1.791,1.791,1.791,1.791,1.791,1.791,1.791,1.791,1.791,1.791,1.791,1.791,1.791,1.791,1.79,1.79,1.79,1.79,1.79,1.79,1.79,1.789,1.79,1.79,1.79,1.79,1.79,1.791,1.791,1.791,1.791,1.792,1.792,1.792,1.792,1.792,1.792,1.792,1.792,1.791,1.791,1.791,1.791,1.791,1.791,1.791,1.791,1.791,1.791,1.791,1.791,1.791,1.791,1.791,1.791,1.791,1.791,1.791,1.791,1.791,1.791,1.791,1.791,1.791,1.791,1.791,1.791,1.791,1.791,1.791,1.791,1.791,1.791,1.791,1.791,1.791,1.791,1.791,1.791,1.791,1.791,1.791,1.791,1.791,1.791,1.791,1.791,1.791,1.791,1.79,1.79,1.79,1.79,1.79,1.79,1.789,1.789,1.789,1.789,1.789,1.788,1.788,1.788,1.787,1.787,1.787,1.787,1.787,1.788,1.788,1.788,1.787,1.787,1.787,1.787,1.787,1.787,1.787,1.787,1.787,1.787,1.787,1.787,1.787,1.787,1.787,1.787,1.787,1.787,1.787,1.787,1.787,1.787,1.787,1.787,1.787,1.787,1.787,1.787,1.787,1.787,1.787,1.787,1.787,1.787,1.787,1.787,1.786,1.786,1.786,1.786,1.786,1.786,1.786,1.786,1.786,1.786,1.786,1.786,1.787,1.787,1.787,1.787,1.787,1.787,1.787,1.787,1.787,1.787,1.787,1.787,1.787,1.787,1.787,1.787,1.787,1.787,1.787,1.787,1.787,1.787,1.787,1.787,1.786,1.786,1.786,1.786,1.786,1.786,1.786,1.786,1.786,1.786,1.786,1.786,1.786,1.786,1.786,1.786,1.786,1.786,1.786,1.786,1.786,1.786,1.786,1.786,1.786,1.786,1.786,1.786,1.786,1.786,1.786,1.786,1.786,1.786,1.786,1.786,1.786,1.786,1.786,1.786,1.786,1.786,1.786,1.785,1.785,1.785,1.786,1.785,1.785,1.785,1.785,1.785,1.784,1.784,1.784,1.784,1.784,1.784,1.784,1.784,1.784,1.784,1.784,1.783,1.783,1.783,1.783,1.783,1.783,1.783,1.783,1.783,1.783,1.783,1.783,1.783,1.783,1.783,1.783,1.783,1.783,1.783,1.783,1.783,1.783,1.783,1.783,1.783,1.783,1.783,1.783,1.783,1.783,1.783,1.783,1.783,1.783,1.783,1.783,1.783,1.783,1.782,1.782,1.782,1.782,1.782,1.782,1.782,1.782,1.782,1.783,1.783,1.783,1.782,1.782,1.782,1.782,1.782,1.782,1.782,1.782,1.782,1.782,1.782,1.782,1.782,1.782,1.782,1.782,1.782,1.782,1.782,1.782,1.782,1.782,1.782,1.782,1.782,1.782,1.782,1.782,1.782,1.782,1.782,1.782,1.782,1.782,1.782,1.782,1.782,1.782,1.782,1.782,1.782,1.782,1.782,1.782,1.782,1.782,1.782,1.781,1.781,1.781,1.782,1.782,1.782,1.782,1.782,1.782,1.782,1.782,1.782,1.782,1.782,1.781,1.781,1.781,1.781,1.781,1.781,1.781,1.781,1.781,1.781,1.781,1.781,1.781,1.781,1.781,1.781,1.781,1.781,1.781,1.78,1.78,1.78,1.78,1.78,1.78,1.78,1.78,1.78,1.78,1.78,1.779,1.779,1.779,1.779,1.779,1.779,1.779,1.779,1.779,1.779,1.779,1.779,1.779,1.779,1.779,1.779,1.779,1.78,1.78,1.78,1.78,1.78,1.78,1.779,1.779,1.779,1.779,1.779,1.779,1.779,1.779,1.779,1.779,1.779,1.779,1.779,1.78,1.78,1.78,1.78,1.78,1.78,1.78,1.78,1.78,1.781,1.78,1.78,1.78,1.78,1.78,1.78,1.78,1.78,1.779,1.779,1.779,1.779,1.779,1.779,1.779,1.779,1.779,1.779,1.779,1.779,1.779,1.779,1.779,1.779,1.779,1.779,1.779,1.779,1.779,1.779,1.779,1.779,1.779,1.779,1.779,1.779,1.779,1.779,1.779,1.779,1.779,1.779,1.779,1.779,1.779,1.779,1.779,1.779,1.779,1.779,1.779,1.779,1.779,1.78,1.78,1.78,1.78,1.78,1.78,1.78,1.779,1.779,1.779,1.779,1.779,1.779,1.779,1.778,1.778,1.778,1.778,1.778,1.778,1.778,1.778,1.778,1.778,1.778,1.778,1.778,1.778,1.778,1.779,1.779,1.779,1.78,1.78,1.781,1.781,1.782,1.782,1.783,1.783,1.784,1.784,1.784,1.785,1.785,1.785,1.785,1.786,1.786,1.786,1.786,1.786,1.786,1.786,1.786,1.786,1.786,1.786,1.786,1.786,1.786,1.786,1.786,1.786,1.786,1.786,1.786,1.786,1.786,1.786,1.786,1.786,1.786,1.786,1.786,1.786,1.786,1.786,1.786,1.786,1.786,1.786,1.786,1.786,1.786,1.786,1.786,1.786,1.786,1.786,1.786,1.786,1.786,1.786,1.786,1.786,1.786,1.786,1.786,1.786,1.786,1.786,1.786,1.786,1.786,1.786,1.786,1.786,1.786,1.786,1.786,1.786,1.786,1.786,1.786,1.786,1.786,1.786,1.786,1.786,1.786,1.786,1.786,1.786,1.786,1.786,1.786,1.786,1.786,1.786,1.786,1.786,1.786,1.786,1.786,1.786,1.786,1.786,1.786,1.786,1.786,1.786,1.786,1.786,1.786,1.786,1.786,1.786,1.786,1.786,1.786,1.786,1.786,1.786,1.786,1.786,1.786,1.786,1.786,1.786,1.786,1.786,1.786,1.786,1.786,1.786,1.786,1.786,1.786,1.786,1.786,1.786,1.786,1.786,1.786,1.786,1.786,1.786,1.786,1.786,1.786,1.786,1.786,1.786,1.786,1.786,1.786,1.786,1.786,1.786,1.786,1.786,1.786,1.786,1.786,1.786,1.786,1.786,1.786,1.786,1.786,1.786,1.786,1.786,1.786,1.786,1.786,1.786,1.786,1.786,1.786,1.786,1.786,1.786,1.786,1.786,1.786,1.786,1.786,1.786,1.786,1.786,1.786,1.786,1.786,1.786,1.786,1.786,1.786,1.786,1.786,1.786,1.786,1.786,1.786,1.786,1.786,1.786,1.786,1.786,1.786,1.786,1.786,1.786,1.786,1.786,1.786,1.786,1.786,1.786,1.786,1.786,1.786,1.786,1.786,1.786,1.786,1.786,1.786,1.786,1.786,1.786,1.786,1.786,1.786,1.786,1.786,1.786,1.786,1.786,1.786,1.786,1.786,1.786,1.786,1.786,1.786,1.786,1.786,1.786,1.786,1.786,1.786,1.786,1.786,1.786,1.786,1.786,1.786,1.786,1.786,1.786,1.786,1.786,1.786
1.859,1.859,1.859,1.859,1.859,1.859,1.859,1.859,1.859,1.859,1.859,1.859,1.859,1.859,1.859,1.86,1.86,1.861,1.862,1.862,1.864,1.865,1.867,1.868,1.87,1.872,1.874,1.876,1.878,1.879,1.88,1.882,1.882,1.882,1.882,1.882,1.881,1.881,1.883,1.881,1.883,1.886,1.884,1.888,1.886,1.89,1.893,1.891,1.895,1.899,1.898,1.896,1.895,1.903,1.902,1.901,1.907,1.907,1.906,1.91,1.91,1.91,1.912,1.912,1.912,1.912,1.912,1.913,1.913,1.913,1.913,1.913,1.913,1.913,1.913,1.913,1.912,1.912,1.912,1.912,1.911,1.911,1.91,1.91,1.91,1.91,1.91,1.91,1.91,1.91,1.91,1.91,1.91,1.91,1.91,1.91,1.91,1.909,1.909,1.909,1.909,1.909,1.909,1.909,1.909,1.909,1.909,1.909,1.908,1.908,1.908,1.908,1.908,1.908,1.908,1.907,1.907,1.907,1.907,1.907,1.907,1.907,1.907,1.908,1.907,1.907,1.907,1.907,1.907,1.907,1.907,1.907,1.907,1.908,1.907,1.907,1.907,1.908,1.908,1.908,1.908,1.908,1.909,1.909,1.909,1.909,1.909,1.909,1.909,1.909,1.909,1.909,1.909,1.909,1.909,1.909,1.908,1.908,1.909,1.908,1.909,1.91,1.91,1.911,1.91,1.911,1.912,1.912,1.913,1.914,1.914,1.914,1.914,1.914,1.914,1.914,1.914,1.914,1.914,1.914,1.914,1.913,1.913,1.913,1.913,1.913,1.913,1.912,1.912,1.912,1.912,1.912,1.911,1.911,1.911,1.911,1.911,1.911,1.911,1.911,1.911,1.911,1.911,1.911,1.911,1.91,1.911,1.911,1.91,1.909,1.91,1.909,1.909,1.909,1.908,1.908,1.907,1.907,1.907,1.907,1.907,1.907,1.907,1.906,1.906,1.906,1.906,1.906,1.905,1.905,1.905,1.905,1.905,1.904,1.904,1.904,1.903,1.903,1.902,1.902,1.902,1.902,1.902,1.902,1.902,1.902,1.902,1.902,1.902,1.903,1.903,1.902,1.902,1.902,1.902,1.902,1.902,1.902,1.902,1.902,1.902,1.902,1.901,1.901,1.901,1.901,1.901,1.901,1.901,1.9,1.9,1.9,1.9,1.9,1.9,1.9,1.9,1.899,1.899,1.899,1.898,1.898,1.898,1.899,1.898,1.898,1.899,1.899,1.899,1.899,1.899,1.899,1.898,1.899,1.899,1.899,1.899,1.9,1.9,1.9,1.9,1.899,1.899,1.899,1.899,1.898,1.898,1.898,1.898,1.898,1.899,1.898,1.898,1.898,1.898,1.899,1.898,1.899,1.899,1.899,1.899,1.899,1.899,1.899,1.899,1.899,1.899,1.899,1.898,1.898,1.898,1.897,1.897,1.897,1.897,1.897,1.896,1.895,1.896,1.895,1.895,1.894,1.893,1.893,1.892,1.891,1.891,1.891,1.891,1.89,1.889,1.889,1.888,1.887,1.887,1.886,1.886,1.885,1.885,1.885,1.884,1.883,1.882,1.881,1.881,1.881,1.88,1.88,1.879,1.878,1.878,1.878,1.878,1.878,1.878,1.878,1.877,1.878,1.878,1.878,1.878,1.878,1.878,1.878,1.877,1.877,1.877,1.877,1.877,1.877,1.876,1.876,1.876,1.875,1.875,1.875,1.875,1.875,1.875,1.875,1.875,1.875,1.875,1.876,1.876,1.876,1.877,1.876,1.877,1.876,1.876,1.878,1.877,1.877,1.879,1.878,1.879,1.881,1.88,1.881,1.881,1.882,1.882,1.882,1.882,1.882,1.882,1.881,1.881,1.881,1.88,1.88,1.879,1.879,1.879,1.879,1.879,1.879,1.878,1.878,1.878,1.878,1.878,1.878,1.878,1.878,1.878,1.878,1.877,1.877,1.877,1.876,1.876,1.876,1.876,1.876,1.876,1.875,1.875,1.875,1.875,1.875,1.875,1.875,1.874,1.874,1.874,1.874,1.875,1.875,1.875,1.875,1.874,1.874,1.874,1.874,1.874,1.874,1.873,1.873,1.873,1.873,1.873,1.872,1.873,1.872,1.872,1.871,1.871,1.871,1.87,1.87,1.869,1.869,1.869,1.869,1.868,1.868,1.868,1.868,1.868,1.867,1.867,1.867,1.867,1.867,1.867,1.866,1.866,1.866,1.866,1.866,1.866,1.866,1.866,1.866,1.866,1.866,1.866,1.866,1.866,1.866,1.865,1.865,1.865,1.866,1.866,1.866,1.866,1.866,1.866,1.867,1.867,1.866,1.866,1.866,1.866,1.866,1.866,1.866,1.866,1.866,1.866,1.866,1.866,1.867,1.867,1.867,1.866,1.867,1.868,1.867,1.868,1.868,1.868,1.868,1.868,1.867,1.867,1.867,1.867,1.866,1.866,1.866,1.866,1.866,1.866,1.866,1.866,1.866,1.866,1.866,1.866,1.865,1.865,1.865,1.865,1.865,1.865,1.865,1.865,1.865,1.865,1.865,1.865,1.865,1.865,1.865,1.865,1.865,1.865,1.865,1.864,1.865,1.865,1.865,1.865,1.865,1.865,1.865,1.865,1.865,1.865,1.864,1.864,1.864,1.863,1.863,1.863,1.863,1.862,1.862,1.862,1.862,1.861,1.861,1.861,1.861,1.86,1.861,1.861,1.86,1.86,1.86,1.86,1.86,1.86,1.86,1.86,1.859,1.859,1.859,1.858,1.858,1.858,1.858,1.858,1.859,1.859,1.859,1.859,1.859,1.859,1.859,1.859,1.859,1.859,1.859,1.858,1.858,1.858,1.858,1.858,1.858,1.858,1.858,1.858,1.858,1.858,1.858,1.858,1.858,1.858,1.858,1.858,1.857,1.857,1.857,1.857,1.857,1.857,1.857,1.857,1.857,1.857,1.857,1.856,1.856,1.857,1.857,1.857,1.857,1.857,1.857,1.857,1.857,1.857,1.857,1.857,1.858,1.858,1.858,1.858,1.858,1.858,1.858,1.858,1.858,1.858,1.857,1.857,1.857,1.857,1.857,1.858,1.858,1.858,1.858,1.858,1.858,1.858,1.858,1.858,1.859,1.859,1.859,1.859,1.859,1.859,1.859,1.859,1.859,1.859,1.859,1.859,1.86,1.86,1.86,1.86,1.86,1.86,1.859,1.859,1.859,1.858,1.858,1.859,1.858,1.858,1.858,1.858,1.857,1.857,1.857,1.857,1.857,1.857,1.856,1.856,1.856,1.855,1.855,1.855,1.854,1.854,1.854,1.854,1.853,1.853,1.853,1.853,1.853,1.853,1.853,1.853,1.852,1.852,1.852,1.852,1.852,1.852,1.852,1.852,1.851,1.852,1.852,1.851,1.851,1.851,1.851,1.851,1.85,1.851,1.851,1.851,1.85,1.85,1.85,1.85,1.85,1.85,1.85,1.849,1.849,1.849,1.849,1.849,1.848,1.847,1.847,1.848,1.848,1.847,1.848,1.848,1.848,1.848,1.848,1.848,1.848,1.848,1.848,1.848,1.848,1.848,1.848,1.848,1.848,1.848,1.848,1.848,1.848,1.849,1.849,1.849,1.849,1.849,1.849,1.849,1.849,1.849,1.849,1.85,1.85,1.85,1.85,1.85,1.85,1.85,1.85,1.85,1.849,1.849,1.849,1.849,1.849,1.848,1.848,1.848,1.849,1.849,1.848,1.848,1.848,1.848,1.849,1.848,1.848,1.848,1.848,1.848,1.848,1.848,1.849,1.848,1.848,1.849,1.848,1.848,1.848,1.847,1.847,1.846,1.846,1.845,1.845,1.845,1.846,1.845,1.845,1.845,1.845,1.845,1.844,1.844,1.844,1.843,1.843,1.843,1.843,1.843,1.842,1.842,1.842,1.842,1.842,1.842,1.842,1.842,1.842,1.842,1.842,1.841,1.841,1.841,1.841,1.841,1.84,1.84,1.84,1.84,1.84,1.84,1.839,1.839,1.839,1.839,1.838,1.837,1.837,1.836,1.835,1.835,1.834,1.834,1.833,1.833,1.833,1.832,1.832,1.832,1.831,1.831,1.831,1.832,1.832,1.832,1.833,1.833,1.834,1.833,1.835,1.837,1.836,1.838,1.839,1.839,1.841,1.841,1.842,1.842,1.842,1.841,1.841,1.841,1.84,1.84,1.839,1.838,1.838,1.839,1.839,1.839,1.838,1.838,1.838,1.837,1.837,1.837,1.837,1.837,1.835,1.835,1.835,1.835,1.835,1.835,1.835,1.835,1.835,1.835,1.834,1.834,1.834,1.834,1.834,1.834,1.833,1.833,1.833,1.834,1.834,1.834,1.834,1.834,1.834,1.834,1.834,1.834,1.834,1.834,1.833,1.833,1.832,1.832,1.831,1.831,1.831,1.832,1.831,1.831,1.83,1.83,1.83,1.829,1.829,1.829,1.828,1.828,1.828,1.828,1.828,1.827,1.827,1.826,1.826,1.826,1.826,1.826,1.825,1.825,1.825,1.825,1.826,1.826,1.826,1.826,1.827,1.827,1.827,1.827,1.827,1.827,1.827,1.827,1.827,1.827,1.827,1.827,1.827,1.827,1.827,1.827,1.827,1.827,1.827,1.827,1.827,1.827,1.827,1.827,1.827,1.826,1.826,1.826,1.826,1.826,1.826,1.826,1.826,1.826,1.825,1.826,1.825,1.825,1.827,1.827,1.827,1.827,1.827,1.828,1.828,1.828,1.828,1.828,1.828,1.828,1.827,1.828,1.828,1.828,1.828,1.828,1.828,1.828,1.828,1.828,1.828,1.828,1.828,1.828,1.828,1.827,1.827,1.828,1.828,1.828,1.828,1.828,1.828,1.828,1.828,1.828,1.828,1.828,1.828,1.828,1.828,1.828,1.828,1.828,1.828,1.828,1.828,1.828,1.828,1.828,1.828,1.827,1.827,1.827,1.828,1.828,1.828,1.828,1.828,1.828,1.828,1.827,1.827,1.827,1.828,1.828,1.827,1.826,1.826,1.826,1.825,1.825,1.825,1.824,1.824,1.824,1.824,1.824,1.824,1.824,1.824,1.824,1.824,1.824,1.824,1.824,1.823,1.823,1.823,1.822,1.822,1.822,1.822,1.822,1.822,1.822,1.822,1.822,1.822,1.822,1.822,1.822,1.822,1.822,1.822,1.821,1.821,1.821,1.82,1.82,1.82,1.82,1.822,1.822,1.822,1.822,1.822,1.822,1.822,1.822,1.822,1.823,1.823,1.823,1.823,1.823,1.823,1.823,1.822,1.822,1.822,1.822,1.822,1.822,1.821,1.821,1.821,1.821,1.821,1.821,1.821,1.821,1.821,1.821,1.821,1.821,1.821,1.821,1.821,1.82,1.821,1.821,1.821,1.821,1.821,1.821,1.822,1.822,1.822,1.821,1.821,1.821,1.821,1.821,1.821,1.821,1.821,1.821,1.82,1.82,1.82,1.82,1.82,1.82,1.82,1.82,1.82,1.819,1.819,1.819,1.818,1.818,1.818,1.818,1.818,1.818,1.818,1.817,1.817,1.817,1.817,1.817,1.817,1.817,1.817,1.817,1.815,1.815,1.815,1.815,1.815,1.815,1.815,1.815,1.814,1.814,1.814,1.814,1.814,1.813,1.813,1.812,1.812,1.812,1.812,1.812,1.812,1.811,1.811,1.811,1.811,1.811,1.812,1.812,1.812,1.813,1.813,1.811,1.812,1.812,1.81,1.81,1.811,1.809,1.809,1.809,1.807,1.807,1.807,1.807,1.807,1.806,1.806,1.806,1.806,1.806,1.805,1.805,1.805,1.805,1.805,1.805,1.805,1.805,1.805,1.805,1.805,1.804,1.804,1.804,1.804,1.804,1.804,1.804,1.804,1.804,1.804,1.804,1.804,1.804,1.804,1.804,1.804,1.804,1.804,1.804,1.804,1.804,1.804,1.804,1.804,1.804,1.804,1.804,1.804,1.804,1.804,1.804,1.804,1.804,1.804,1.804,1.804,1.804,1.804,1.804,1.804,1.804,1.804,1.804,1.804,1.804,1.804
1.859,1.859,1.859,1.859,1.859,1.859,1.859,1.859,1.859,1.859,1.859,1.859,1.859,1.859,1.86,1.86,1.86,1.861,1.862,1.862,1.864,1.865,1.866,1.868,1.869,1.871,1.873,1.875,1.876,1.877,1.878,1.878,1.878,1.879,1.879,1.878,1.877,1.878,1.877,1.878,1.881,1.879,1.882,1.885,1.884,1.887,1.885,1.888,1.892,1.891,1.895,1.893,1.892,1.9,1.899,1.898,1.903,1.902,1.902,1.905,1.905,1.904,1.904,1.905,1.905,1.905,1.905,1.905,1.905,1.905,1.905,1.904,1.903,1.903,1.903,1.903,1.903,1.902,1.902,1.902,1.901,1.9,1.9,1.9,1.899,1.899,1.898,1.898,1.897,1.897,1.896,1.896,1.896,1.896,1.895,1.895,1.895,1.895,1.895,1.894,1.894,1.894,1.893,1.893,1.893,1.892,1.892,1.892,1.892,1.892,1.891,1.891,1.891,1.891,1.891,1.89,1.89,1.89,1.89,1.89,1.89,1.89,1.89,1.889,1.889,1.89,1.89,1.889,1.889,1.888,1.888,1.888,1.888,1.888,1.887,1.887,1.887,1.887,1.887,1.886,1.886,1.886,1.886,1.886,1.886,1.886,1.886,1.886,1.886,1.886,1.885,1.885,1.885,1.886,1.885,1.884,1.884,1.886,1.886,1.885,1.888,1.888,1.889,1.889,1.889,1.889,1.889,1.889,1.89,1.89,1.89,1.89,1.89,1.89,1.89,1.89,1.889,1.89,1.89,1.89,1.89,1.89,1.89,1.89,1.89,1.89,1.89,1.889,1.89,1.889,1.889,1.889,1.888,1.888,1.888,1.888,1.888,1.888,1.888,1.888,1.889,1.889,1.889,1.889,1.889,1.889,1.889,1.888,1.888,1.888,1.888,1.888,1.888,1.888,1.888,1.888,1.888,1.888,1.888,1.887,1.887,1.886,1.886,1.886,1.886,1.885,1.885,1.884,1.884,1.884,1.883,1.883,1.882,1.882,1.882,1.881,1.881,1.881,1.88,1.88,1.88,1.879,1.879,1.878,1.878,1.878,1.878,1.878,1.878,1.878,1.877,1.877,1.877,1.877,1.877,1.877,1.876,1.876,1.876,1.876,1.876,1.876,1.876,1.875,1.875,1.875,1.875,1.875,1.875,1.875,1.875,1.875,1.875,1.875,1.875,1.874,1.874,1.875,1.875,1.874,1.874,1.874,1.873,1.875,1.875,1.874,1.876,1.876,1.877,1.877,1.877,1.878,1.877,1.878,1.878,1.878,1.878,1.878,1.878,1.878,1.878,1.878,1.879,1.878,1.878,1.878,1.878,1.879,1.878,1.879,1.879,1.879,1.879,1.88,1.88,1.88,1.88,1.88,1.88,1.881,1.88,1.88,1.88,1.88,1.88,1.88,1.88,1.881,1.881,1.881,1.881,1.88,1.88,1.88,1.88,1.88,1.88,1.879,1.879,1.879,1.879,1.879,1.879,1.879,1.879,1.879,1.879,1.878,1.878,1.877,1.877,1.877,1.876,1.876,1.876,1.876,1.875,1.874,1.874,1.873,1.872,1.872,1.871,1.871,1.87,1.87,1.869,1.869,1.869,1.868,1.868,1.868,1.868,1.868,1.868,1.867,1.868,1.868,1.868,1.868,1.868,1.867,1.867,1.866,1.865,1.865,1.865,1.865,1.865,1.865,1.865,1.865,1.864,1.864,1.864,1.863,1.863,1.863,1.863,1.862,1.862,1.861,1.861,1.861,1.861,1.861,1.861,1.861,1.862,1.862,1.861,1.864,1.863,1.863,1.862,1.864,1.865,1.865,1.865,1.867,1.867,1.867,1.867,1.867,1.867,1.867,1.868,1.868,1.868,1.869,1.87,1.87,1.871,1.871,1.871,1.871,1.871,1.872,1.872,1.872,1.873,1.873,1.873,1.873,1.873,1.873,1.873,1.873,1.872,1.872,1.872,1.872,1.872,1.872,1.872,1.871,1.871,1.871,1.871,1.871,1.871,1.871,1.871,1.871,1.871,1.871,1.871,1.871,1.871,1.871,1.871,1.871,1.87,1.87,1.87,1.87,1.87,1.87,1.87,1.87,1.87,1.87,1.87,1.87,1.869,1.869,1.869,1.869,1.868,1.868,1.867,1.867,1.866,1.866,1.866,1.865,1.865,1.865,1.864,1.864,1.864,1.863,1.863,1.863,1.863,1.862,1.862,1.862,1.861,1.862,1.862,1.861,1.861,1.861,1.861,1.861,1.861,1.861,1.861,1.861,1.86,1.86,1.859,1.86,1.859,1.859,1.859,1.86,1.86,1.86,1.86,1.861,1.861,1.86,1.86,1.86,1.86,1.86,1.86,1.861,1.86,1.861,1.861,1.861,1.862,1.863,1.862,1.863,1.863,1.863,1.863,1.862,1.863,1.863,1.862,1.862,1.862,1.862,1.862,1.862,1.862,1.862,1.863,1.862,1.862,1.862,1.862,1.862,1.862,1.862,1.862,1.863,1.863,1.862,1.862,1.862,1.862,1.862,1.862,1.862,1.862,1.862,1.862,1.862,1.862,1.861,1.861,1.861,1.861,1.86,1.86,1.859,1.858,1.858,1.858,1.858,1.858,1.857,1.857,1.857,1.857,1.857,1.857,1.857,1.857,1.857,1.857,1.856,1.856,1.856,1.855,1.854,1.854,1.853,1.853,1.852,1.851,1.85,1.85,1.85,1.85,1.849,1.849,1.849,1.849,1.849,1.848,1.847,1.847,1.846,1.846,1.845,1.845,1.845,1.845,1.844,1.844,1.844,1.844,1.844,1.844,1.844,1.844,1.844,1.844,1.844,1.844,1.844,1.843,1.843,1.843,1.843,1.843,1.843,1.843,1.843,1.843,1.843,1.843,1.843,1.843,1.843,1.843,1.843,1.843,1.842,1.842,1.842,1.842,1.842,1.842,1.842,1.843,1.843,1.843,1.843,1.843,1.843,1.843,1.844,1.844,1.844,1.844,1.844,1.844,1.844,1.844,1.844,1.844,1.844,1.844,1.844,1.844,1.845,1.845,1.845,1.845,1.845,1.844,1.845,1.845,1.845,1.845,1.844,1.844,1.845,1.845,1.844,1.844,1.844,1.844,1.844,1.843,1.843,1.843,1.842,1.842,1.841,1.841,1.841,1.839,1.839,1.838,1.837,1.837,1.837,1.837,1.837,1.836,1.836,1.836,1.835,1.835,1.835,1.835,1.835,1.835,1.834,1.834,1.834,1.834,1.834,1.834,1.833,1.833,1.833,1.832,1.832,1.831,1.831,1.831,1.83,1.83,1.831,1.83,1.831,1.83,1.83,1.83,1.83,1.831,1.831,1.831,1.829,1.829,1.828,1.828,1.828,1.828,1.827,1.827,1.826,1.826,1.827,1.827,1.826,1.826,1.825,1.825,1.825,1.825,1.825,1.825,1.825,1.825,1.825,1.825,1.825,1.825,1.825,1.825,1.825,1.824,1.824,1.824,1.824,1.824,1.823,1.823,1.823,1.823,1.823,1.823,1.824,1.824,1.824,1.824,1.825,1.825,1.824,1.825,1.825,1.825,1.825,1.825,1.825,1.825,1.825,1.824,1.824,1.824,1.825,1.825,1.825,1.824,1.825,1.825,1.825,1.825,1.825,1.825,1.826,1.826,1.826,1.826,1.827,1.827,1.826,1.826,1.826,1.825,1.826,1.826,1.825,1.825,1.824,1.824,1.824,1.824,1.824,1.824,1.825,1.825,1.824,1.824,1.824,1.824,1.824,1.824,1.824,1.824,1.823,1.823,1.823,1.824,1.824,1.824,1.823,1.823,1.823,1.823,1.822,1.821,1.821,1.821,1.82,1.82,1.82,1.82,1.82,1.819,1.818,1.818,1.818,1.818,1.817,1.817,1.816,1.816,1.815,1.815,1.815,1.815,1.814,1.814,1.814,1.814,1.813,1.813,1.813,1.813,1.812,1.812,1.812,1.812,1.812,1.811,1.812,1.812,1.811,1.811,1.811,1.812,1.812,1.812,1.812,1.812,1.812,1.812,1.812,1.813,1.813,1.813,1.813,1.813,1.814,1.814,1.814,1.814,1.814,1.814,1.815,1.815,1.815,1.815,1.815,1.815,1.815,1.815,1.815,1.815,1.815,1.815,1.815,1.815,1.815,1.816,1.816,1.816,1.816,1.816,1.816,1.816,1.816,1.815,1.815,1.815,1.814,1.814,1.814,1.814,1.814,1.814,1.813,1.813,1.812,1.812,1.812,1.811,1.811,1.811,1.81,1.81,1.809,1.809,1.809,1.809,1.809,1.808,1.807,1.807,1.807,1.807,1.807,1.806,1.806,1.806,1.806,1.806,1.806,1.806,1.806,1.806,1.806,1.805,1.805,1.805,1.804,1.805,1.805,1.804,1.803,1.803,1.803,1.803,1.802,1.802,1.802,1.802,1.802,1.802,1.802,1.802,1.803,1.803,1.803,1.802,1.802,1.802,1.802,1.802,1.802,1.801,1.802,1.802,1.802,1.802,1.802,1.802,1.802,1.802,1.802,1.802,1.802,1.801,1.8,1.8,1.8,1.8,1.799,1.8,1.799,1.799,1.799,1.799,1.798,1.798,1.798,1.798,1.798,1.798,1.798,1.798,1.799,1.799,1.799,1.799,1.799,1.799,1.799,1.799,1.799,1.799,1.799,1.799,1.799,1.799,1.799,1.798,1.799,1.799,1.799,1.799,1.799,1.799,1.799,1.799,1.8,1.8,1.8,1.799,1.799,1.799,1.799,1.799,1.798,1.798,1.798,1.798,1.798,1.798,1.798,1.798,1.798,1.798,1.798,1.798,1.798,1.798,1.798,1.798,1.799,1.799,1.799,1.798,1.798,1.798,1.798,1.798,1.798,1.798,1.798,1.798,1.798,1.798,1.798,1.798,1.798,1.798,1.798,1.798,1.798,1.797,1.797,1.797,1.798,1.798,1.798,1.798,1.798,1.798,1.799,1.799,1.799,1.799,1.797,1.797,1.797,1.797,1.797,1.797,1.796,1.796,1.795,1.793,1.793,1.792,1.791,1.791,1.79,1.79,1.789,1.789,1.787,1.787,1.787,1.787,1.787,1.787,1.786,1.785,1.785,1.785,1.784,1.784,1.784,1.784,1.784,1.784,1.784,1.783,1.783,1.783,1.784,1.784,1.784,1.783,1.783,1.783,1.783,1.783,1.783,1.784,1.783,1.783,1.782,1.782,1.783,1.783,1.782,1.782,1.782,1.782,1.782,1.781,1.782,1.781,1.781,1.781,1.78,1.78,1.781,1.781,1.781,1.781,1.78,1.78,1.78,1.78,1.78,1.781,1.779,1.779,1.779,1.779,1.779,1.779,1.779,1.777,1.778,1.778,1.777,1.777,1.777,1.776,1.776,1.776,1.776,1.776,1.776,1.775,1.776,1.776,1.776,1.776,1.776,1.776,1.775,1.775,1.775,1.775,1.775,1.774,1.774,1.774,1.773,1.773,1.773,1.772,1.772,1.772,1.771,1.771,1.771,1.771,1.771,1.771,1.769,1.77,1.77,1.77,1.769,1.769,1.769,1.768,1.768,1.768,1.768,1.768,1.768,1.768,1.767,1.768,1.767,1.767,1.767,1.767,1.766,1.766,1.765,1.766,1.765,1.765,1.765,1.765,1.765,1.765,1.764,1.764,1.764,1.764,1.764,1.764,1.763,1.763,1.763,1.762,1.762,1.763,1.762,1.762,1.762,1.763,1.762,1.762,1.76,1.76,1.761,1.761,1.759,1.759,1.759,1.758,1.758,1.758,1.757,1.757,1.757,1.757,1.758,1.757,1.757,1.757,1.757,1.757,1.757,1.757,1.757,1.757,1.757,1.757,1.757,1.757,1.757,1.757,1.757,1.757,1.757,1.757,1.757,1.757,1.757,1.757,1.757,1.757,1.757,1.757,1.757,1.757,1.757,1.756,1.756,1.756,1.756,1.756,1.756,1.756,1.756,1.756,1.756,1.756,1.756,1.756,1.756,1.756,1.756,1.756,1.756,1.756,1.756,1.756,1.756,1.756,1.756,1.756,1.756,1.756,1.756,1.756,1.756,1.756,1.756,1.756,1.756,1.756,1.756,1.756,1.756,1.756,1.756,1.756,1.756,1.756,1.756,1.756,1.756,1.756,1.756,1.756,1.756,1.756,1.756,1.756,1.756,1.756
1.867,1.867,1.867,1.867,1.867,1.867,1.867,1.867,1.867,1.867,1.868,1.868,1.868,1.868,1.869,1.87,1.871,1.872,1.873,1.875,1.877,1.878,1.88,1.882,1.883,1.885,1.886,1.887,1.888,1.888,1.888,1.887,1.887,1.886,1.885,1.883,1.882,1.88,1.879,1.877,1.875,1.874,1.872,1.87,1.868,1.867,1.865,1.864,1.862,1.861,1.86,1.859,1.858,1.858,1.857,1.857,1.856,1.856,1.856,1.856,1.856,1.856,1.856,1.856,1.856,1.856,1.856,1.856,1.856,1.856,1.856,1.856,1.855,1.855,1.855,1.855,1.855,1.855,1.854,1.854,1.854,1.854,1.854,1.854,1.854,1.854,1.854,1.854,1.854,1.854,1.854,1.854,1.854,1.854,1.854,1.854,1.853,1.853,1.853,1.853,1.853,1.853,1.853,1.852,1.852,1.852,1.852,1.852,1.852,1.852,1.852,1.852,1.852,1.851,1.851,1.851,1.851,1.851,1.851,1.851,1.851,1.851,1.851,1.851,1.851,1.851,1.851,1.851,1.85,1.85,1.85,1.85,1.85,1.85,1.85,1.85,1.85,1.85,1.851,1.851,1.851,1.851,1.851,1.851,1.851,1.851,1.851,1.852,1.852,1.852,1.851,1.851,1.851,1.851,1.85,1.85,1.849,1.849,1.848,1.848,1.847,1.847,1.847,1.846,1.846,1.845,1.845,1.845,1.845,1.845,1.845,1.845,1.845,1.845,1.845,1.845,1.845,1.845,1.845,1.845,1.845,1.845,1.845,1.845,1.845,1.845,1.845,1.845,1.845,1.845,1.845,1.845,1.845,1.845,1.845,1.845,1.845,1.845,1.845,1.845,1.845,1.845,1.845,1.845,1.845,1.845,1.845,1.845,1.846,1.846,1.846,1.846,1.846,1.846,1.846,1.846,1.846,1.846,1.847,1.847,1.846,1.846,1.846,1.846,1.846,1.845,1.845,1.845,1.844,1.844,1.844,1.843,1.843,1.843,1.843,1.843,1.843,1.842,1.842,1.842,1.842,1.842,1.842,1.842,1.842,1.842,1.841,1.841,1.841,1.841,1.841,1.841,1.841,1.841,1.841,1.84,1.84,1.84,1.84,1.84,1.84,1.84,1.84,1.84,1.84,1.84,1.84,1.84,1.84,1.84,1.841,1.841,1.841,1.841,1.841,1.841,1.84,1.84,1.84,1.84,1.84,1.84,1.839,1.839,1.839,1.839,1.838,1.838,1.838,1.837,1.837,1.837,1.837,1.837,1.837,1.837,1.837,1.837,1.837,1.837,1.837,1.837,1.837,1.836,1.836,1.836,1.836,1.836,1.836,1.836,1.835,1.835,1.835,1.835,1.835,1.835,1.835,1.835,1.835,1.835,1.835,1.835,1.835,1.835,1.835,1.835,1.835,1.835,1.835,1.835,1.835,1.835,1.835,1.835,1.835,1.835,1.836,1.836,1.836,1.836,1.836,1.837,1.837,1.837,1.837,1.837,1.837,1.837,1.838,1.837,1.837,1.837,1.837,1.836,1.836,1.835,1.835,1.835,1.834,1.834,1.834,1.833,1.833,1.833,1.833,1.832,1.832,1.832,1.832,1.832,1.832,1.832,1.832,1.832,1.832,1.832,1.832,1.832,1.832,1.832,1.832,1.831,1.831,1.831,1.831,1.831,1.831,1.831,1.831,1.831,1.831,1.831,1.831,1.831,1.831,1.831,1.831,1.831,1.831,1.832,1.832,1.832,1.832,1.831,1.831,1.831,1.831,1.831,1.83,1.83,1.83,1.829,1.829,1.829,1.828,1.828,1.828,1.828,1.827,1.827,1.827,1.828,1.828,1.828,1.828,1.828,1.828,1.828,1.828,1.828,1.828,1.828,1.828,1.828,1.828,1.828,1.827,1.827,1.827,1.827,1.827,1.827,1.827,1.827,1.827,1.827,1.827,1.827,1.827,1.827,1.827,1.827,1.827,1.827,1.827,1.827,1.827,1.827,1.827,1.827,1.827,1.827,1.827,1.827,1.827,1.827,1.827,1.827,1.827,1.827,1.827,1.828,1.828,1.828,1.828,1.828,1.828,1.828,1.828,1.828,1.828,1.828,1.828,1.827,1.827,1.827,1.827,1.827,1.827,1.826,1.826,1.826,1.826,1.826,1.826,1.825,1.825,1.825,1.825,1.825,1.825,1.825,1.825,1.825,1.825,1.825,1.825,1.825,1.825,1.825,1.824,1.824,1.824,1.824,1.824,1.824,1.824,1.824,1.824,1.824,1.824,1.824,1.824,1.825,1.825,1.825,1.825,1.825,1.825,1.825,1.825,1.825,1.825,1.825,1.825,1.825,1.825,1.824,1.824,1.824,1.824,1.823,1.823,1.823,1.822,1.822,1.822,1.822,1.822,1.821,1.821,1.821,1.821,1.821,1.821,1.821,1.821,1.821,1.821,1.821,1.821,1.821,1.821,1.821,1.821,1.821,1.821,1.821,1.821,1.821,1.821,1.821,1.821,1.821,1.821,1.821,1.821,1.821,1.821,1.821,1.821,1.821,1.821,1.821,1.821,1.821,1.821,1.821,1.821,1.821,1.821,1.821,1.821,1.821,1.821,1.821,1.821,1.821,1.822,1.822,1.822,1.822,1.822,1.822,1.822,1.822,1.822,1.822,1.822,1.822,1.822,1.822,1.822,1.822,1.822,1.822,1.821,1.821,1.821,1.821,1.821,1.821,1.821,1.821,1.821,1.821,1.821,1.82,1.82,1.82,1.82,1.82,1.82,1.82,1.82,1.82,1.82,1.82,1.82,1.819,1.819,1.819,1.819,1.819,1.819,1.819,1.819,1.819,1.819,1.819,1.819,1.819,1.819,1.819,1.819,1.819,1.819,1.82,1.82,1.82,1.82,1.82,1.82,1.82,1.82,1.82,1.82,1.82,1.82,1.82,1.819,1.819,1.819,1.819,1.819,1.819,1.819,1.819,1.819,1.819,1.819,1.819,1.818,1.818,1.818,1.818,1.818,1.818,1.818,1.818,1.818,1.818,1.817,1.817,1.817,1.817,1.817,1.817,1.817,1.817,1.817,1.817,1.817,1.817,1.817,1.817,1.817,1.817,1.817,1.817,1.817,1.817,1.817,1.817,1.817,1.817,1.817,1.817,1.817,1.817,1.817,1.817,1.817,1.817,1.817,1.817,1.818,1.818,1.818,1.818,1.818,1.818,1.818,1.818,1.818,1.818,1.818,1.818,1.818,1.818,1.818,1.818,1.817,1.817,1.817,1.817,1.817,1.816,1.816,1.816,1.816,1.816,1.816,1.816,1.816,1.816,1.816,1.816,1.816,1.816,1.816,1.816,1.816,1.816,1.816,1.816,1.815,1.815,1.815,1.815,1.815,1.815,1.815,1.815,1.815,1.815,1.815,1.815,1.815,1.815,1.815,1.815,1.815,1.815,1.815,1.815,1.815,1.815,1.815,1.815,1.815,1.815,1.815,1.815,1.815,1.814,1.814,1.814,1.814,1.814,1.813,1.813,1.813,1.813,1.813,1.813,1.813,1.813,1.813,1.813,1.813,1.813,1.813,1.813,1.813,1.813,1.813,1.813,1.813,1.813,1.813,1.813,1.813,1.813,1.813,1.812,1.812,1.812,1.812,1.812,1.812,1.812,1.812,1.812,1.812,1.812,1.812,1.812,1.812,1.812,1.812,1.812,1.812,1.812,1.812,1.812,1.812,1.812,1.812,1.812,1.812,1.812,1.812,1.812,1.812,1.812,1.812,1.812,1.812,1.812,1.812,1.813,1.813,1.813,1.813,1.813,1.813,1.813,1.813,1.813,1.813,1.813,1.813,1.812,1.812,1.812,1.812,1.812,1.812,1.811,1.811,1.811,1.811,1.811,1.811,1.811,1.811,1.811,1.811,1.811,1.811,1.811,1.811,1.811,1.811,1.811,1.811,1.811,1.81,1.81,1.81,1.81,1.81,1.81,1.81,1.81,1.81,1.81,1.81,1.81,1.81,1.81,1.81,1.81,1.81,1.81,1.811,1.811,1.811,1.811,1.811,1.811,1.811,1.811,1.811,1.81,1.81,1.81,1.81,1.81,1.81,1.809,1.809,1.809,1.809,1.809,1.809,1.808,1.808,1.808,1.808,1.808,1.808,1.808,1.808,1.808,1.808,1.808,1.808,1.808,1.808,1.808,1.808,1.808,1.807,1.807,1.807,1.807,1.807,1.807,1.807,1.807,1.807,1.807,1.807,1.807,1.807,1.807,1.807,1.807,1.807,1.807,1.807,1.807,1.807,1.807,1.807,1.807,1.807,1.807,1.807,1.807,1.807,1.807,1.807,1.807,1.807,1.807,1.807,1.807,1.807,1.807,1.807,1.807,1.807,1.807,1.807,1.807,1.807,1.807,1.807,1.807,1.807,1.807,1.807,1.807,1.807,1.807,1.807,1.806,1.806,1.806,1.806,1.806,1.806,1.806,1.806,1.806,1.806,1.806,1.806,1.806,1.806,1.806,1.806,1.806,1.806,1.806,1.806,1.805,1.805,1.805,1.805,1.805,1.805,1.805,1.805,1.805,1.805,1.805,1.805,1.805,1.805,1.805,1.805,1.805,1.805,1.805,1.805,1.805,1.805,1.805,1.805,1.805,1.805,1.805,1.805,1.805,1.805,1.805,1.805,1.805,1.805,1.804,1.804,1.804,1.804,1.804,1.804,1.804,1.803,1.803,1.803,1.803,1.803,1.803,1.803,1.803,1.803,1.803,1.802,1.802,1.802,1.802,1.802,1.802,1.802,1.802,1.802,1.802,1.802,1.802,1.802,1.802,1.802,1.802,1.802,1.802,1.802,1.802,1.802,1.802,1.802,1.802,1.802,1.802,1.802,1.802,1.802,1.802,1.802,1.802,1.802,1.802,1.802,1.802,1.802,1.802,1.802,1.802,1.802,1.802,1.802,1.802,1.802,1.802,1.802,1.802,1.802,1.802,1.802,1.802,1.802,1.802,1.802,1.802,1.802,1.802,1.802,1.802,1.801,1.801,1.801,1.801,1.801,1.801,1.801,1.801,1.801,1.801,1.801,1.801,1.801,1.801,1.801,1.801,1.801,1.801,1.801,1.801,1.801,1.801,1.801,1.801,1.801,1.801,1.801,1.801,1.801,1.801,1.801,1.8,1.8,1.8,1.801,1.801,1.801,1.801,1.801,1.801,1.801,1.801,1.801,1.801,1.801,1.801,1.801,1.801,1.801,1.801,1.801,1.801,1.801,1.8,1.8,1.8,1.8,1.8,1.8,1.8,1.8,1.8,1.8,1.799,1.799,1.799,1.799,1.799,1.799,1.799,1.799,1.799,1.799,1.799,1.799,1.799,1.799,1.799,1.799,1.799,1.799,1.799,1.798,1.798,1.798,1.798,1.798,1.798,1.798,1.798,1.798,1.798,1.798,1.798,1.798,1.798,1.798,1.798,1.797,1.797,1.797,1.797,1.797,1.797,1.797,1.797,1.797,1.797,1.797,1.797,1.797,1.797,1.797,1.797,1.797,1.797,1.797,1.798,1.798,1.798,1.798,1.798,1.798,1.798,1.798,1.798,1.798,1.798,1.798,1.798,1.798,1.798,1.798,1.798,1.798,1.798,1.798,1.797,1.797,1.797,1.797,1.797,1.796,1.796,1.796,1.796,1.796,1.796,1.796,1.796,1.796,1.796,1.796,1.796,1.796,1.797,1.797,1.797,1.797,1.798,1.798,1.799,1.799,1.799,1.8,1.8,1.8,1.8,1.8,1.801,1.801,1.801,1.801,1.801,1.801,1.801,1.801,1.801,1.801,1.801,1.801,1.801,1.801,1.801,1.801,1.801,1.801,1.801,1.801,1.801,1.801,1.801,1.801,1.801,1.801,1.801,1.801,1.801,1.801,1.801,1.801,1.801,1.801,1.801,1.801,1.801,1.801,1.801,1.801,1.801,1.801,1.801,1.801,1.801,1.801,1.801,1.801,1.801,1.801,1.801,1.801,1.801,1.801,1.801,1.801,1.801,1.801,1.801,1.801,1.801,1.801,1.801,1.801,1.801,1.801,1.801
1.868,1.868,1.868,1.868,1.867,1.867,1.867,1.867,1.867,1.867,1.868,1.868,1.868,1.868,1.869,1.87,1.871,1.872,1.873,1.875,1.876,1.877,1.879,1.881,1.882,1.883,1.884,1.884,1.885,1.885,1.885,1.884,1.884,1.883,1.882,1.88,1.879,1.878,1.876,1.875,1.873,1.871,1.869,1.867,1.866,1.864,1.862,1.861,1.86,1.859,1.858,1.857,1.856,1.855,1.855,1.855,1.854,1.854,1.854,1.854,1.854,1.854,1.854,1.854,1.855,1.855,1.855,1.855,1.855,1.855,1.855,1.855,1.855,1.854,1.854,1.854,1.854,1.853,1.853,1.853,1.853,1.852,1.852,1.852,1.851,1.851,1.851,1.851,1.85,1.85,1.85,1.85,1.85,1.85,1.85,1.849,1.849,1.849,1.849,1.848,1.848,1.848,1.848,1.848,1.847,1.847,1.847,1.846,1.846,1.846,1.846,1.846,1.845,1.845,1.845,1.845,1.845,1.845,1.845,1.845,1.845,1.845,1.844,1.844,1.844,1.844,1.844,1.844,1.844,1.844,1.844,1.844,1.844,1.844,1.844,1.844,1.844,1.844,1.844,1.844,1.844,1.845,1.845,1.845,1.845,1.845,1.844,1.844,1.844,1.844,1.843,1.843,1.842,1.842,1.841,1.841,1.84,1.84,1.839,1.839,1.838,1.838,1.838,1.838,1.838,1.838,1.838,1.838,1.838,1.838,1.838,1.838,1.838,1.838,1.838,1.838,1.838,1.838,1.838,1.838,1.838,1.838,1.838,1.838,1.838,1.838,1.838,1.838,1.838,1.838,1.838,1.838,1.838,1.838,1.838,1.839,1.839,1.839,1.838,1.838,1.838,1.838,1.838,1.838,1.838,1.838,1.838,1.838,1.838,1.838,1.838,1.838,1.838,1.838,1.838,1.837,1.837,1.837,1.837,1.837,1.837,1.836,1.836,1.836,1.835,1.835,1.835,1.835,1.834,1.834,1.834,1.833,1.833,1.833,1.832,1.832,1.832,1.832,1.831,1.831,1.831,1.831,1.83,1.83,1.83,1.83,1.83,1.83,1.83,1.83,1.829,1.829,1.829,1.829,1.829,1.829,1.829,1.829,1.829,1.829,1.829,1.829,1.829,1.829,1.829,1.829,1.829,1.829,1.829,1.829,1.829,1.829,1.829,1.829,1.829,1.828,1.828,1.828,1.827,1.827,1.827,1.826,1.826,1.826,1.825,1.825,1.825,1.825,1.825,1.825,1.825,1.825,1.825,1.825,1.825,1.825,1.825,1.825,1.825,1.825,1.825,1.825,1.825,1.824,1.824,1.824,1.824,1.824,1.823,1.823,1.823,1.823,1.824,1.824,1.824,1.824,1.824,1.824,1.824,1.824,1.824,1.824,1.824,1.824,1.824,1.824,1.824,1.824,1.824,1.824,1.824,1.824,1.824,1.824,1.824,1.824,1.824,1.824,1.824,1.824,1.824,1.824,1.823,1.823,1.823,1.823,1.823,1.823,1.823,1.823,1.822,1.822,1.821,1.821,1.821,1.82,1.82,1.819,1.819,1.818,1.818,1.818,1.817,1.817,1.817,1.816,1.816,1.816,1.816,1.816,1.816,1.816,1.816,1.816,1.816,1.816,1.815,1.815,1.815,1.815,1.815,1.815,1.815,1.815,1.815,1.815,1.815,1.815,1.815,1.815,1.815,1.815,1.815,1.815,1.815,1.815,1.815,1.815,1.815,1.815,1.815,1.815,1.815,1.814,1.814,1.814,1.813,1.813,1.812,1.812,1.811,1.811,1.811,1.811,1.81,1.81,1.81,1.81,1.81,1.811,1.811,1.811,1.811,1.811,1.812,1.812,1.812,1.812,1.812,1.812,1.812,1.812,1.812,1.811,1.811,1.811,1.811,1.811,1.811,1.811,1.811,1.811,1.811,1.811,1.811,1.811,1.811,1.811,1.811,1.811,1.811,1.811,1.811,1.811,1.811,1.811,1.811,1.811,1.811,1.811,1.811,1.811,1.811,1.811,1.811,1.811,1.811,1.811,1.81,1.81,1.81,1.81,1.81,1.81,1.811,1.811,1.811,1.81,1.81,1.81,1.81,1.81,1.81,1.81,1.809,1.809,1.808,1.808,1.808,1.807,1.807,1.807,1.807,1.806,1.806,1.806,1.806,1.806,1.806,1.806,1.805,1.805,1.805,1.805,1.805,1.805,1.805,1.805,1.805,1.805,1.805,1.805,1.805,1.805,1.805,1.805,1.805,1.805,1.805,1.805,1.805,1.805,1.805,1.805,1.805,1.805,1.805,1.805,1.805,1.805,1.805,1.805,1.805,1.805,1.805,1.804,1.804,1.803,1.803,1.803,1.803,1.802,1.802,1.802,1.802,1.802,1.802,1.802,1.802,1.802,1.802,1.802,1.802,1.802,1.802,1.802,1.802,1.802,1.802,1.802,1.802,1.802,1.802,1.802,1.802,1.802,1.802,1.802,1.803,1.803,1.803,1.803,1.803,1.803,1.803,1.803,1.803,1.803,1.803,1.803,1.803,1.803,1.803,1.803,1.803,1.803,1.802,1.802,1.802,1.802,1.802,1.802,1.802,1.802,1.802,1.802,1.802,1.802,1.802,1.802,1.802,1.802,1.802,1.802,1.802,1.802,1.802,1.801,1.801,1.801,1.801,1.801,1.801,1.801,1.801,1.8,1.8,1.8,1.8,1.8,1.8,1.799,1.799,1.799,1.799,1.799,1.799,1.798,1.798,1.798,1.798,1.798,1.798,1.798,1.797,1.797,1.797,1.797,1.797,1.797,1.797,1.797,1.797,1.797,1.797,1.797,1.797,1.797,1.797,1.797,1.797,1.797,1.797,1.797,1.797,1.797,1.797,1.797,1.797,1.797,1.797,1.797,1.797,1.797,1.797,1.797,1.797,1.797,1.797,1.796,1.796,1.796,1.796,1.796,1.796,1.796,1.797,1.797,1.797,1.797,1.797,1.797,1.797,1.797,1.797,1.797,1.796,1.796,1.796,1.796,1.796,1.796,1.796,1.796,1.795,1.795,1.796,1.796,1.796,1.796,1.796,1.796,1.796,1.796,1.796,1.796,1.796,1.796,1.796,1.796,1.796,1.796,1.796,1.796,1.796,1.796,1.796,1.796,1.796,1.795,1.795,1.795,1.795,1.795,1.795,1.795,1.795,1.795,1.795,1.795,1.796,1.795,1.795,1.795,1.795,1.795,1.795,1.795,1.794,1.794,1.794,1.794,1.793,1.793,1.793,1.793,1.793,1.792,1.792,1.792,1.792,1.791,1.791,1.791,1.791,1.791,1.791,1.791,1.791,1.791,1.791,1.791,1.791,1.79,1.79,1.79,1.79,1.79,1.79,1.79,1.79,1.79,1.79,1.79,1.79,1.79,1.79,1.79,1.79,1.79,1.79,1.79,1.79,1.79,1.79,1.79,1.79,1.79,1.79,1.79,1.79,1.79,1.79,1.789,1.789,1.789,1.789,1.789,1.788,1.788,1.788,1.788,1.788,1.788,1.788,1.788,1.788,1.789,1.789,1.789,1.789,1.79,1.79,1.79,1.79,1.79,1.79,1.79,1.79,1.79,1.79,1.79,1.79,1.79,1.79,1.789,1.789,1.789,1.789,1.789,1.789,1.789,1.789,1.789,1.789,1.789,1.789,1.789,1.789,1.789,1.789,1.789,1.789,1.789,1.789,1.789,1.789,1.789,1.789,1.789,1.789,1.789,1.789,1.789,1.789,1.789,1.789,1.789,1.789,1.789,1.789,1.789,1.79,1.79,1.79,1.79,1.79,1.79,1.789,1.789,1.789,1.789,1.789,1.788,1.788,1.788,1.788,1.788,1.788,1.788,1.787,1.787,1.787,1.787,1.786,1.786,1.786,1.786,1.786,1.786,1.786,1.786,1.786,1.786,1.786,1.786,1.786,1.786,1.786,1.786,1.786,1.786,1.786,1.786,1.786,1.786,1.786,1.786,1.786,1.786,1.786,1.786,1.786,1.786,1.786,1.786,1.787,1.787,1.787,1.787,1.786,1.786,1.786,1.786,1.786,1.786,1.786,1.786,1.786,1.785,1.785,1.785,1.785,1.785,1.785,1.785,1.785,1.785,1.785,1.785,1.785,1.786,1.786,1.786,1.786,1.786,1.786,1.786,1.786,1.786,1.786,1.786,1.786,1.786,1.786,1.786,1.786,1.786,1.786,1.786,1.786,1.786,1.786,1.786,1.786,1.786,1.786,1.786,1.786,1.786,1.786,1.786,1.786,1.786,1.786,1.786,1.786,1.786,1.786,1.786,1.786,1.786,1.785,1.785,1.785,1.785,1.785,1.785,1.785,1.785,1.785,1.785,1.785,1.785,1.785,1.785,1.785,1.785,1.785,1.785,1.785,1.785,1.785,1.785,1.785,1.785,1.785,1.785,1.785,1.785,1.785,1.785,1.784,1.784,1.784,1.784,1.784,1.784,1.784,1.784,1.783,1.783,1.783,1.783,1.783,1.783,1.783,1.783,1.783,1.783,1.783,1.783,1.783,1.783,1.783,1.783,1.783,1.783,1.783,1.783,1.783,1.783,1.783,1.783,1.783,1.783,1.783,1.783,1.783,1.783,1.783,1.783,1.783,1.783,1.783,1.783,1.783,1.782,1.782,1.782,1.782,1.782,1.782,1.782,1.782,1.782,1.782,1.782,1.782,1.782,1.782,1.782,1.782,1.782,1.782,1.782,1.782,1.782,1.782,1.782,1.782,1.782,1.782,1.782,1.782,1.782,1.781,1.781,1.781,1.781,1.782,1.782,1.782,1.782,1.782,1.782,1.782,1.782,1.782,1.782,1.782,1.782,1.782,1.782,1.782,1.782,1.782,1.782,1.782,1.782,1.782,1.782,1.781,1.781,1.781,1.781,1.782,1.781,1.781,1.781,1.781,1.781,1.781,1.782,1.781,1.781,1.781,1.781,1.782,1.782,1.782,1.782,1.782,1.782,1.782,1.782,1.782,1.782,1.781,1.781,1.781,1.781,1.781,1.781,1.781,1.781,1.781,1.781,1.781,1.781,1.781,1.781,1.781,1.781,1.781,1.781,1.781,1.781,1.781,1.781,1.78,1.78,1.78,1.78,1.78,1.78,1.78,1.78,1.78,1.78,1.78,1.78,1.78,1.78,1.78,1.78,1.78,1.78,1.78,1.78,1.78,1.78,1.78,1.78,1.78,1.78,1.78,1.78,1.78,1.78,1.78,1.78,1.78,1.78,1.78,1.78,1.78,1.78,1.78,1.78,1.78,1.78,1.78,1.78,1.78,1.78,1.781,1.781,1.781,1.781,1.781,1.781,1.781,1.781,1.781,1.781,1.781,1.781,1.781,1.781,1.781,1.781,1.78,1.78,1.78,1.78,1.78,1.78,1.78,1.78,1.78,1.78,1.78,1.78,1.78,1.78,1.78,1.78,1.78,1.78,1.78,1.78,1.78,1.78,1.78,1.78,1.78,1.78,1.78,1.78,1.78,1.78,1.78,1.78,1.78,1.78,1.78,1.78,1.78,1.78,1.78,1.78,1.78,1.78,1.78,1.78,1.78,1.78,1.781,1.781,1.781,1.781,1.781,1.781,1.781,1.78,1.78,1.78,1.78,1.78,1.78,1.78,1.779,1.779,1.779,1.779,1.779,1.779,1.779,1.779,1.779,1.779,1.779,1.779,1.779,1.779,1.78,1.78,1.78,1.78,1.781,1.781,1.782,1.782,1.782,1.782,1.783,1.783,1.783,1.783,1.784,1.784,1.784,1.784,1.784,1.784,1.784,1.784,1.784,1.784,1.784,1.784,1.784,1.784,1.784,1.784,1.784,1.784,1.784,1.784,1.784,1.784,1.784,1.784,1.784,1.784,1.784,1.784,1.784,1.784,1.784,1.784,1.784,1.784,1.784,1.784,1.784,1.784,1.784,1.784,1.784,1.784,1.784,1.784,1.784,1.784,1.784,1.784,1.784,1.784,1.784,1.784,1.784,1.784,1.784,1.784,1.784,1.784,1.784,1.784,1.784,1.784,1.784,1.784,1.784,1.784,1.784,1.784,1.784,1.784,1.784,1.784,1.784,1.784,1.784,1.784,1.784,1.784,1.784,1.784,1.784,1.784,1.784,1.784,1.784,1.784,1.784,1.784,1.784,1.784,1.784
