# Supplementary material for: Passive wheels – A new localization system for automated guided vehicles
Source: Heliyon. 2024 Jul 20;10(15):e34967. doi: 10.1016/j.heliyon.2024.e34967 (PMC11829107; doi:10.1016/j.heliyon.2024.e34967)
Supplement: Multimedia component 1 [file mmc1.zip › repository/datasets/scenario4/th.txt]

1.203,1.203,1.203,1.203,1.203,1.089,1.146,1.203,1.031,1.203,1.146,1.089,0.802,0.745,0.63,0.745,0.573,nan,0.458,0.401,nan,0.401,0.573,0.401,0.401,0.516,0.229,0.286,0.286,0.229,0.115,0.0,0.286,0.115,0.172,0.229,0.115,-0.057,0.229,-0.115,-0.115,0.115,0.115,0.229,0.057,0.057,0.172,0.057,0.057,0.115,0.172,0.286,0.172,0.344,0.286,0.344,0.516,0.229,0.516,0.344,0.458,0.516,0.573,0.688,0.63,0.974,0.745,1.031,0.917,1.146,1.146,0.917,nan,0.974,1.089,1.146,1.203,1.146,nan,1.318,1.146,1.318,nan,1.203,nan,nan,1.432,1.547,nan,nan,1.49,nan,nan,nan,1.662,nan,nan,nan,nan,1.604,nan,nan,1.662,nan,nan,1.719,1.719,nan,1.776,nan,1.776,1.719,1.719,1.833,nan,1.776,1.719,1.719,1.719,1.833,1.891,1.833,1.833,1.833,1.719,1.891,1.833,1.833,1.833,1.833,1.891,1.833,1.833,1.776,1.776,1.776,1.833,1.776,1.776,1.776,1.719,1.776,1.719,1.719,1.719,1.662,1.719,1.719,1.719,1.719,1.719,1.719,1.719,1.719,1.719,1.719,1.662,1.662,1.662,1.662,1.604,1.662,1.719,1.719,1.719,1.719,1.662,nan,nan,nan,nan,nan,nan,nan,nan,nan,nan,nan,nan,nan,nan,1.604,nan,1.662,nan,nan,2.005,nan,nan,nan,2.865,3.209,nan,nan,4.526,nan,nan,nan,nan,nan,nan,11.173,nan,nan,nan,nan,nan,21.429,nan,25.554,27.674,29.794,nan,34.148,36.383,nan,40.795,42.915,nan,nan,49.16,51.108,53.113,55.004,56.837,58.671,60.447,62.166,nan,nan,nan,nan,nan,71.62,nan,nan,nan,nan,78.61,80.099,81.36,82.621,83.709,84.683,85.543,86.23,86.689,87.147,87.433,87.548,87.605,87.548,87.491,87.433,87.319,87.261,87.204,87.261,87.261,87.319,87.319,87.319,87.319,87.319,87.204,87.09,87.09,87.032,87.032,87.032,86.975,86.975,86.975,87.032,87.09,87.204,87.319,87.433,87.548,87.663,87.777,87.834,nan,88.178,nan,nan,88.407,nan,88.293,88.293,88.236,88.064,nan,nan,87.663,nan,87.433,87.319,nan,nan,nan,nan,86.689,nan,86.517,86.402,86.287,86.287,86.001,nan,nan,nan,nan,nan,nan,nan,nan,nan,86.058,86.058,86.287,86.345,86.402,86.517,86.631,86.746,nan,nan,nan,nan,nan,nan,nan,87.777,nan,nan,nan,nan,88.465,88.579,88.751,nan,nan,nan,nan,89.152,nan,nan,89.381,nan,nan,89.439,89.439,89.439,89.439,nan,nan,89.381,89.381,89.324,89.095,89.267,89.152,89.152,89.152,89.152,89.095,89.038,89.095,88.98,88.866,nan,88.98,88.866,nan,88.923,88.98,89.095,nan,89.21,89.324,nan,nan,89.553,nan,nan,nan,89.84,nan,89.954,90.012,90.126,90.184,90.241,90.298,90.355,90.413,90.47,90.527,90.585,90.642,90.757,90.585,90.814,90.871,90.871,nan,90.871,90.928,90.699,90.699,90.986,nan,nan,nan,90.814,90.642,90.699,90.699,90.585,90.585,90.585,90.585,90.642,90.757,90.986,91.158,91.444,91.788,nan,nan,nan,93.793,nan,95.455,nan,97.689,99.064,100.554,102.445,104.336,106.398,108.518,110.81,113.102,115.508,117.972,120.55,123.071,125.65,128.171,130.806,133.385,135.906,138.484,140.833,143.411,145.76,148.224,150.516,152.808,155.1,157.392,159.626,161.746,164.038,166.043,168.278,170.283,172.403,174.294,176.013,177.502,178.877,-179.794,-178.992,-178.247,nan,-177.502,-177.502,-177.674,-177.903,-178.304,-178.706,-179.164,-179.508,-179.909,179.737,179.336,179.107,178.648,178.534,178.19,178.018,178.19,178.133,178.133,178.19,178.304,178.476,178.706,178.935,179.336,179.565,179.794,nan,-179.68,-179.393,-179.278,-178.935,-178.648,-178.247,nan,nan,-177.674,nan,-177.273,-177.33,-177.159,-177.216,nan,-177.273,-177.159,nan,-177.33,nan,nan,-177.33,nan,nan,nan,nan,-177.732,nan,-177.732,nan,nan,-177.961,nan,nan,nan,nan,nan,-178.706,nan,-178.763,nan,nan,nan,nan,nan,-179.393,-179.508,nan,nan,nan,-179.68,-179.909,-179.966,179.966,-179.909,179.909,179.966,179.794,179.794,179.737,179.68,179.68,179.68,179.622,179.622,179.565,179.68,179.565,179.508,179.45,179.45,179.45,179.45,179.393,179.45,179.393,179.393,179.393,179.45,179.393,179.393,179.393,179.45,179.393,179.336,179.393,179.336,179.393,179.336,179.393,179.278,179.278,179.278,179.278,179.336,179.278,179.221,179.221,nan,179.221,179.164,nan,179.278,179.278,179.221,179.221,nan,179.164,nan,nan,179.221,179.221,179.278,179.278,179.336,179.278,179.336,179.336,179.393,179.45,179.45,179.508,179.508,179.565,179.565,179.622,179.622,179.68,179.68,179.68,179.68,179.737,179.737,179.794,179.851,179.909,179.851,179.909,179.909,179.909,179.909,179.966,179.909,179.966,179.966,179.966,179.966,179.966,179.966,-179.966,-179.794,-179.622,-179.393,-179.049,-178.648,-178.133,-177.502,-176.815,-176.013,-175.096,-174.065,-172.804,-171.372,-169.825,-168.049,-166.215,-164.152,-161.975,-159.741,-157.392,-154.985,-152.579,-150.23,-147.766,-145.474,-143.125,-140.89,-138.77,-136.765,-134.76,-133.098,-131.437,-129.832,-128.343,-127.082,-125.707,-124.561,-123.53,-122.498,-121.582,-120.78,-119.863,-119.061,-118.201,-117.342,-116.482,-115.68,-114.821,-113.904,-113.102,-112.185,-111.326,-110.409,-109.435,-108.518,-107.659,-106.456,-105.653,-104.565,-103.476,-102.33,-101.242,-100.153,-98.95,-97.747,-96.543,-95.397,-94.252,-93.278,-92.361,-91.501,-90.699,-90.126,-89.611,-89.152,-88.808,-88.579,-88.35,-88.178,-88.006,-87.892,-87.834,-87.72,-87.548,-87.433,-87.319,-87.204,-87.09,-87.032,-86.975,-86.975,-87.09,nan,nan,-87.548,-87.777,-88.006,-88.178,-88.35,-88.579,nan,nan,-89.038,-89.21,-89.324,-89.439,-89.381,-89.324,-89.267,-89.21,-89.21,-89.152,-89.038,-88.98,-88.923,-88.98,-88.98,-88.808,-88.808,-88.751,-88.694,-88.637,nan,-88.637,nan,-88.465,-88.35,-88.407,-88.293,-88.236,-88.121,-88.178,-88.064,-88.064,-88.006,-87.892,-87.892,-87.949,-87.892,nan,-87.834,-87.777,-87.777,-87.72,nan,nan,nan,nan,-87.491,-87.548,-87.548,-87.433,-87.491,-87.319,-87.433,nan,-87.319,nan,-87.433,-87.433,-87.433,-87.491,-87.491,-87.433,-87.433,-87.491,-87.72,nan,-87.663,-87.72,-87.663,-87.834,-87.72,-87.834,-87.777,-87.949,-87.949,-87.892,-87.949,-88.178,nan,-88.006,-88.236,-88.293,-88.236,nan,nan,-88.751,nan,-88.465,-88.465,-88.694,-88.465,nan,-88.579,-88.407,-88.637,-88.637,nan,-88.98,-88.808,-88.637,-88.465,-88.465,-88.236,-88.064,-87.777,-87.433,-86.975,-86.402,nan,-84.912,nan,nan,-81.704,-80.271,-78.782,-77.006,-75.229,nan,-71.161,-69.099,-66.979,nan,nan,nan,-57.754,nan,-52.884,-50.707,-48.358,-46.066,-43.831,-41.597,-39.362,-37.185,-35.18,nan,nan,nan,nan,-25.439,-23.72,-22.002,-20.168,-18.678,-16.845,-15.527,-13.923,-12.376,-11.001,-9.626,-8.48,-7.277,-6.188,-5.558,-4.927,-4.354,-4.183,-4.068,-3.839,-4.068,-4.125,-4.183,-4.24,-4.24,-4.297,-4.526,-4.584,-4.641,-4.698,-4.641,-4.641,-4.641,-4.641,-4.641,-4.641,-4.698,-4.584,-4.641,-4.641,-4.641,-4.641,-4.641,-4.756,-4.641,-4.698,-4.584,-4.584,-4.698,-4.584,-4.641,-4.584,-4.641,-4.698,-4.698,-4.584,-4.698,-4.641,-4.698,-4.698,-4.641,-4.469,-4.584,-4.641,-4.584,-4.354,-4.469,-4.24,-4.125,-4.183,-4.125,-3.896,-3.667,-3.61,-3.266,-3.151,-3.094,-2.979,-2.922,-2.922,-2.807,-2.75,-2.636,-2.693,-2.578,-2.75,-2.636,-2.693,-2.75,-2.75,-2.865,-2.75,-2.807,-2.807,-2.979,-2.865,-2.922,-3.037,-2.922,-3.151,nan,-3.094,-3.151,-3.209,-3.094,-3.266,-3.438,-3.38,-3.266,nan,-3.438,-3.266,-3.495,-3.438,-3.438,-3.495,-3.323,-3.495,-3.495,-3.495,-3.495,-3.495,-3.552,-3.495,-3.495,nan,nan,nan,nan,nan,nan,nan,nan,nan,nan,nan,1.089,1.833,2.578,3.094,3.724,4.354,4.927,5.443,5.73,5.959,6.016,5.844,5.558,5.157,4.526,3.896,3.323,2.578,1.948,1.318,0.63,0.0,-0.63,-1.146,-1.604,-1.948,-2.12,-2.177,-2.12,-2.063,-1.948,-1.776,-1.662,-1.49,-1.318,-1.089,-0.974,-0.859,-0.745,-0.573,-0.516,-0.401,-0.286,-0.172,-0.057,0.057,0.172,0.229,0.344,0.458,0.63,0.688,0.802,0.917,0.974,1.089,1.203,1.261,1.375,1.49,1.604,1.604,1.604,1.662,1.662,1.719,1.776,1.833,1.948,2.12,2.292,2.578,2.922,3.323,3.839,4.412,5.157,6.073,7.105,8.308,9.74,11.23,13.006,14.782,nan,nan,nan,nan,nan,nan,29.966,nan,nan,nan,nan,nan,nan,nan,nan,nan,nan,nan,nan,nan,nan,nan,nan,nan,nan,nan,63.885,nan,nan,nan,nan,68.354,nan,nan,nan,nan,nan,nan,nan,nan,nan,nan,nan,nan,nan,nan,nan,82.563,nan,nan,nan,nan,nan,88.637,89.439,nan,90.757,nan,nan,91.96,92.132,92.189,92.074,91.902,nan,91.387,91.043,90.699,nan,90.069,nan,89.668,89.553,89.439,nan,nan,nan,nan,nan,nan,nan,89.267,nan,nan,90.184,90.413,90.585,90.814,90.928,91.1,91.215,91.329,91.329,nan,91.387,91.616,91.559,91.616,nan,91.731,91.616,91.616,91.559,91.559,91.501,91.501,91.444,91.501,91.387,91.329,nan,91.272,91.215,91.1,91.043,90.986,90.928,90.928,nan,nan,90.814,nan,nan,90.814,nan,nan,nan,nan,90.527,nan,nan,nan,nan,90.355,nan,nan,nan,nan,89.897,89.954,90.012,89.954,89.954,89.782,89.897,nan,89.668,89.782,89.897,nan,nan,89.84,nan,89.725,89.782,nan,89.782,nan,89.782,nan,89.897,89.897,89.897,89.954,nan,nan,90.126,90.126,90.184,90.241,90.241,90.298,90.298,90.355,90.241,90.355,90.241,90.241,90.126,90.298,90.298,90.355,90.355,90.413,90.413,90.47,90.47,90.47,90.527,90.527,90.355,90.355,90.699,90.699,90.527,90.355,90.355,90.413,90.527,90.527,90.527,90.527,90.757,90.871,91.043,91.215,91.501,91.731,92.017,92.189,92.647,93.106,93.507,94.137,nan,nan,nan,nan,nan,101.07,102.731,104.45,106.169,108.289,110.409,112.472,114.649,116.826,119.003,121.238,123.53,125.764,128.056,130.291,132.468,134.645,136.937,139.057,141.234,143.297,145.302,147.365,149.141,151.204,153.037,154.87,156.589,158.366,160.084,161.746,163.35,165.126,166.731,168.392,170.111,171.887,173.434,175.039,176.643,177.961,179.393,-179.565,-178.534,-177.732,-177.159,-176.757,-176.471,-176.242,-176.185,-176.528,-176.471,-176.7,-176.815,-176.872,-177.044,-177.273,-177.273,-177.216,-177.273,-177.273,-177.273,-177.273,-177.273,-177.273,-177.273,-177.273,-177.33,-177.388,-177.445,-177.502,-177.502,-177.674,nan,-177.789,-177.789,-177.789,-177.674,-177.732,nan,nan,-177.445,-177.445,-177.33,-177.273,nan,-177.216,-177.159,nan,-177.159,nan,-177.159,-177.273,nan,-177.33,nan,nan,nan,nan,nan,nan,nan,-177.961,-177.961,-177.903,-178.133,-178.075,nan,nan,nan,nan,-178.534,nan,nan,nan,nan,-178.763,-179.107,-179.107,-179.221,-179.393,nan,nan,nan,-179.622,nan,nan,-179.851,nan,180.023,179.966,-179.909,179.851,179.909,179.909,179.851,179.851,-179.966,179.909,nan,179.966,179.909,179.851,179.794,179.851,179.851,179.737,179.794,179.737,179.851,179.737,179.851,179.794,179.794,179.909,179.851,179.851,179.851,179.794,179.851,179.851,179.794,179.909,nan,179.851,179.851,179.794,179.794,179.737,179.794,179.851,nan,179.68,179.737,179.68,179.68,179.68,179.737,179.68,179.68,179.737,179.68,179.68,179.737,179.68,179.737,179.68,179.737,179.737,179.737,179.737,179.737,179.737,179.737,179.68,179.68,179.737,179.68,179.68,179.68,179.68,179.737,179.68,179.68,179.68,179.68,179.68,179.68,179.68,179.68,179.68,179.68,179.68,179.68,179.68,179.68,179.68,179.68,179.68,179.68,179.68,179.68,179.737,179.68,179.68,179.68,179.68,179.68,179.737,179.68,179.737,179.794,179.909,-179.851,-179.565,-179.107,-178.591,-177.961,-177.33,-176.471,-175.612,-174.466,-173.205,-171.773,-170.168,-168.335,-166.444,-164.382,-162.204,-159.855,-157.392,-155.042,-152.521,-150.0,-147.307,-144.672,-142.036,-139.401,-136.937,-134.187,-131.666,-129.145,-126.738,-124.389,-122.04,-119.805,-117.628,-115.508,-113.446,-111.498,-109.607,-107.659,-105.883,-104.106,-102.445,-100.898,-99.408,-97.918,-96.543,-95.34,-94.252,-93.392,-92.705,-92.189,-91.731,-91.501,-91.444,-91.444,-91.559,-91.731,-91.902,-92.189,-92.361,-92.647,-92.876,-93.048,-93.22,-93.278,-93.392,-93.449,-93.507,-93.507,-93.564,-93.564,-93.564,-93.392,-93.335,-93.22,-93.163,-93.106,-92.991,-92.876,-92.876,-92.819,-92.762,-92.647,-92.533,-92.361,-92.361,-92.304,-92.246,-92.246,-92.074,-92.132,-91.96,-91.902,-91.902,-91.845,-91.845,-91.845,-91.788,nan,-91.845,-91.845,-91.731,-91.788,-91.788,nan,-91.673,-91.731,-91.673,-91.731,-91.616,-91.616,-91.673,-91.673,-91.616,-91.616,nan,nan,nan,-91.616,-91.616,-91.673,-91.731,-91.731,nan,nan,nan,-91.845,-91.845,-92.017,-91.845,-91.902,-91.96,-91.96,-91.902,-92.017,-91.96,nan,-91.788,-91.788,-91.788,-91.559,-91.616,-91.387,nan,-90.814,-90.527,-90.069,-89.897,-89.553,-89.21,-88.923,-88.579,nan,-88.35,-88.121,-88.121,-88.35,-88.522,-88.694,-88.808,-89.267,nan,-89.725,-89.725,-90.241,-90.413,-90.642,-90.814,-91.158,-91.272,-91.501,-91.788,-91.902,nan,nan,-91.845,-91.788,-91.788,nan,-91.731,-91.673,-91.559,nan,nan,-91.616,-91.788,-91.616,-91.501,-91.329,nan,nan,nan,-91.043,nan,nan,-90.47,-90.126,-90.069,-89.553,-89.324,nan,-87.892,nan,-86.23,nan,-83.824,-81.876,-79.985,-77.865,-75.573,-73.052,-70.302,-67.666,-64.63,-61.536,nan,-54.947,nan,-48.3,-44.92,-41.482,-38.044,-34.721,-31.455,-28.132,-25.153,-21.83,nan,-15.928,-13.006,-10.657,-8.308,-6.36,-4.526,-3.151,-2.177,-1.318,-1.089,-0.63,-0.802,-0.974,-1.146,-1.432,-1.604,-2.235,-2.578,-2.979,-3.209,-3.61,-3.782,-4.24,-4.297,-4.412,-4.584,-4.641,-4.584,-4.469,-4.354,-4.24,-4.24,-4.183,-4.24,-4.297,-4.297,-4.297,-4.354,-4.297,-4.526,-4.469,-4.297,-4.469,-4.469,-4.297,-4.469,-4.469,-4.469,-4.469,-4.469,-4.469,-4.469,-4.297,-4.297,-4.297,-4.297,-4.297,-4.469,-4.469,-4.469,-4.469,-4.469,-4.24,-4.469,-4.469,-4.469,-4.297,-4.469,-4.469,-4.469,-4.297,-4.469,-4.412,-4.297,-4.412,-4.24,-4.412,-4.469,-4.297,-4.469,-4.469,-4.297,-4.297,-4.297,-4.297,-4.469,-4.469,-4.297,-4.469,-4.469,-4.469,-4.469,-4.297,-4.469,-4.469,-4.297,-4.469,-4.469,-4.469,-4.297,-4.469,-4.469,-4.297,-4.469,-4.354,-4.297,-4.469,-4.297,-4.297,-4.469,-4.469,-4.297,-4.469,-4.469,-4.469,-4.297,-4.469,-4.469,-4.297,-4.469,-4.469,-4.469,-4.469,-4.297,-4.469,-4.469,-4.297,-4.297,-4.297,-4.469,-4.297,-4.297,-4.469,-4.469,-4.469,-4.297,-4.469,-4.297,-4.297,-4.469,-4.469,-4.297,-4.354,-4.469,-4.469,-4.469,-4.469,-4.469,-4.469,-4.469,-4.469,-4.469,-4.297,-4.469,-4.469,-4.469,-4.469,-4.297,-4.469,-4.297,-4.469,-4.469,-4.297,-4.297,-4.297,-4.297,-4.469,-4.354,-4.469,-4.297,-4.354,-4.469,-4.297,-4.469,-4.469,-4.297,-4.469,-4.469,-4.297,-4.469,-4.297,-4.469,-4.469,-4.469,-4.641,-4.526,-4.469,-4.469,-4.641,-4.469,-4.354,-4.469,-4.297,-4.469,-4.469,-4.469,-4.297,-4.297,-4.297,-4.297,-4.469,-4.297,-4.469,-4.469,-4.297,-4.469,-4.297,-4.297,-4.297,-4.297,-4.469,-4.469,-4.526,-4.297,-4.297,-4.469,-4.297,-4.297,-4.297,-4.297,-4.469,-4.469,-4.297,-4.469,-4.297,-4.469,-4.469,-4.469,-4.297,-4.297,-4.469,-4.297,-4.469,-4.469,-4.469,-4.297,-4.469,-4.469,-4.469,-4.297,-4.469,-4.297,-4.354,-4.469,-4.297,-4.354,-4.297,-4.469,-4.297,-4.297,-4.297,-4.354,-4.297,-4.469,-4.297,-4.297,-4.297,-4.297,-4.297,-4.297,-4.469,-4.297,-4.297,-4.297,-4.297,-4.297,-4.469,-4.297,-4.297,-4.297,-4.354,-4.469,-4.469,-4.469,-4.297,-4.469,-4.469,-4.469,-4.297,-4.297,-4.297,-4.297,-4.297,-4.297,-4.469,-4.469,-4.469,-4.297,-4.297,-4.297,-4.469,-4.297
1.163,1.22,1.276,1.264,1.252,1.208,1.163,1.119,1.074,1.022,0.969,0.916,0.858,0.801,0.744,0.696,0.647,0.603,0.558,0.524,0.49,0.455,0.431,0.407,0.378,0.352,0.326,0.289,0.253,0.216,0.194,0.18,0.166,0.156,0.146,0.138,0.13,0.121,0.119,0.127,0.136,0.144,0.154,0.162,0.17,0.178,0.192,0.216,0.241,0.267,0.293,0.32,0.348,0.376,0.411,0.445,0.483,0.522,0.566,0.611,0.649,0.688,0.732,0.777,0.821,0.864,0.906,0.949,0.985,1.022,1.058,1.09,1.123,1.155,1.187,1.212,1.236,1.26,1.284,1.305,1.325,1.349,1.373,1.398,1.426,1.452,1.479,1.505,1.529,1.557,1.586,1.614,1.628,1.643,1.655,1.667,1.677,1.687,1.685,1.683,1.679,1.675,1.671,1.667,1.671,1.675,1.677,1.679,1.681,1.679,1.677,1.671,1.665,1.679,1.693,1.707,1.695,1.683,1.683,1.689,1.695,1.695,1.695,1.689,1.683,1.677,1.677,1.669,1.661,1.661,1.661,1.659,1.657,1.655,1.653,1.651,1.643,1.634,1.632,1.624,1.616,1.612,1.608,1.604,1.616,1.618,1.62,1.622,1.62,1.618,1.612,1.606,1.598,1.59,1.576,1.564,1.552,1.539,1.529,1.519,1.509,1.499,1.491,1.485,1.479,1.473,1.475,1.467,1.458,1.454,1.45,1.446,1.442,1.438,1.432,1.426,1.418,1.412,1.406,1.4,1.412,1.424,1.495,1.637,1.778,1.95,2.122,2.373,2.624,2.95,3.279,3.714,4.15,4.711,5.273,5.837,6.63,7.687,8.741,9.799,11.105,12.418,13.939,15.466,17.179,19.073,20.957,22.963,24.957,27.027,29.086,31.152,33.242,35.349,37.444,39.549,41.598,43.601,45.595,47.526,49.449,51.382,53.219,54.963,56.708,58.459,60.119,61.786,63.369,64.883,66.392,67.834,69.28,70.673,72.063,73.428,74.78,76.055,77.331,78.607,79.742,80.879,81.807,82.472,83.134,83.799,84.193,84.358,84.524,84.69,84.674,84.658,84.571,84.484,84.452,84.419,84.432,84.444,84.468,84.468,84.468,84.456,84.444,84.373,84.302,84.267,84.233,84.199,84.175,84.179,84.183,84.187,84.229,84.318,84.407,84.496,84.612,84.727,84.846,84.951,85.056,85.148,85.238,85.303,85.368,85.433,85.441,85.378,85.316,85.202,85.089,84.963,84.838,84.712,84.587,84.462,84.347,84.231,84.098,83.964,83.843,83.735,83.629,83.521,83.42,83.331,83.242,83.153,83.06,82.955,82.85,82.809,82.769,82.828,82.886,82.945,83.07,83.196,83.327,83.44,83.553,83.667,83.776,83.888,83.998,84.112,84.225,84.349,84.472,84.593,84.715,84.834,84.953,85.073,85.188,85.295,85.402,85.51,85.617,85.718,85.819,85.914,86.009,86.086,86.163,86.214,86.264,86.302,86.341,86.386,86.43,86.43,86.43,86.43,86.416,86.402,86.371,86.335,86.299,86.264,86.23,86.193,86.157,86.12,86.082,86.04,85.997,85.957,85.916,85.876,85.841,85.823,85.805,85.787,85.829,85.894,85.959,86.023,86.108,86.185,86.262,86.335,86.408,86.481,86.557,86.634,86.699,86.766,86.832,86.895,86.958,87.013,87.067,87.122,87.182,87.243,87.3,87.354,87.409,87.464,87.502,87.542,87.583,87.611,87.639,87.652,87.664,87.676,87.698,87.702,87.706,87.71,87.708,87.684,87.66,87.625,87.591,87.579,87.567,87.577,87.587,87.597,87.696,87.874,88.052,88.328,88.602,88.878,89.267,89.658,90.195,90.735,91.463,92.195,93.21,94.229,95.598,97.316,99.025,101.024,103.014,105.219,107.422,109.781,112.141,114.503,116.964,119.434,121.931,124.417,126.899,129.354,131.806,134.212,136.613,138.953,141.304,143.575,145.844,148.059,150.265,152.426,154.577,156.734,158.876,160.874,162.904,164.8,166.689,168.334,169.971,171.273,172.568,173.452,174.34,175.228,175.695,175.743,175.792,175.51,175.23,174.948,174.58,174.2,173.82,173.439,173.093,172.781,172.471,172.209,171.949,171.833,171.718,171.602,171.635,171.667,171.821,171.975,172.162,172.351,172.573,172.796,173.028,173.261,173.503,173.762,174.021,174.281,174.541,174.784,175.026,175.246,175.463,175.682,175.854,176.026,176.087,176.147,176.188,176.228,176.218,176.188,176.158,176.111,176.065,176.018,175.961,175.892,175.824,175.755,175.686,175.619,175.553,175.504,175.456,175.397,175.338,175.257,175.177,175.09,175.003,174.903,174.804,174.705,174.606,174.507,174.408,174.309,174.208,174.113,174.018,173.928,173.84,173.767,173.694,173.621,173.56,173.506,173.451,173.396,173.356,173.32,173.283,173.253,173.223,173.208,173.194,173.172,173.15,173.127,173.105,173.089,173.073,173.051,173.028,173.006,172.992,172.976,172.96,172.947,172.935,172.925,172.915,172.905,172.907,172.909,172.913,172.917,172.921,172.917,172.913,172.909,172.899,172.889,172.881,172.873,172.862,172.856,172.85,172.838,172.826,172.816,172.806,172.796,172.786,172.784,172.782,172.78,172.786,172.792,172.798,172.804,172.81,172.818,172.826,172.834,172.84,172.858,172.877,172.895,172.911,172.939,172.968,172.994,173.02,173.047,173.075,173.103,173.136,173.164,173.192,173.223,173.253,173.283,173.304,173.322,173.34,173.358,173.376,173.395,173.413,173.425,173.437,173.445,173.453,173.461,173.465,173.463,173.461,173.465,173.469,173.486,173.502,173.518,173.641,173.846,174.05,174.384,174.717,175.052,175.556,176.063,176.734,177.652,178.573,179.495,180.708,-177.753,-176.211,-174.667,-172.817,-170.718,-168.621,-166.521,-164.258,-162.013,-159.687,-157.359,-155.081,-152.892,-150.703,-148.509,-146.488,-144.653,-142.822,-140.987,-139.385,-137.776,-136.387,-134.991,-133.801,-132.609,-131.574,-130.66,-129.751,-128.837,-127.968,-127.096,-126.274,-125.45,-124.616,-123.783,-122.953,-122.121,-121.286,-120.452,-119.59,-118.724,-117.825,-116.871,-115.922,-114.929,-113.932,-112.895,-111.861,-110.778,-109.7,-108.579,-107.463,-106.342,-105.222,-104.212,-103.208,-102.318,-101.427,-100.535,-99.827,-99.301,-98.774,-98.247,-97.88,-97.68,-97.48,-97.336,-97.193,-97.073,-96.954,-96.826,-96.699,-96.579,-96.46,-96.341,-96.254,-96.24,-96.226,-96.211,-96.338,-96.507,-96.674,-96.842,-97.022,-97.205,-97.386,-97.575,-97.762,-97.932,-98.102,-98.224,-98.345,-98.345,-98.345,-98.335,-98.325,-98.28,-98.236,-98.191,-98.161,-98.126,-98.092,-98.058,-98.017,-97.973,-97.928,-97.878,-97.827,-97.776,-97.726,-97.675,-97.627,-97.576,-97.526,-97.477,-97.429,-97.38,-97.336,-97.297,-97.259,-97.22,-97.182,-97.149,-97.117,-97.087,-97.056,-97.026,-96.998,-96.969,-96.943,-96.917,-96.89,-96.86,-96.83,-96.805,-96.781,-96.757,-96.731,-96.712,-96.694,-96.674,-96.654,-96.642,-96.63,-96.619,-96.609,-96.619,-96.63,-96.64,-96.654,-96.67,-96.686,-96.715,-96.743,-96.787,-96.832,-96.874,-96.917,-96.955,-96.994,-97.032,-97.072,-97.107,-97.141,-97.172,-97.202,-97.232,-97.267,-97.303,-97.34,-97.376,-97.41,-97.445,-97.479,-97.518,-97.556,-97.592,-97.629,-97.679,-97.73,-97.768,-97.807,-97.845,-97.882,-97.918,-97.948,-97.979,-97.991,-97.942,-97.894,-97.756,-97.619,-97.382,-97.145,-96.75,-96.361,-95.777,-95.196,-94.612,-93.836,-93.058,-91.994,-90.629,-89.263,-87.605,-85.942,-84.04,-82.147,-80.245,-78.184,-76.118,-73.934,-71.736,-69.492,-67.194,-64.909,-62.61,-60.348,-58.073,-55.865,-53.726,-51.588,-49.536,-47.497,-45.449,-43.486,-41.523,-39.654,-37.869,-36.094,-34.406,-32.736,-31.054,-29.463,-27.864,-26.337,-24.805,-23.368,-22.086,-20.798,-19.772,-18.744,-18.011,-17.276,-16.54,-16.11,-15.925,-15.742,-15.762,-15.782,-15.859,-15.936,-16.013,-16.098,-16.183,-16.263,-16.345,-16.389,-16.434,-16.452,-16.45,-16.448,-16.44,-16.431,-16.427,-16.423,-16.419,-16.421,-16.421,-16.421,-16.415,-16.409,-16.407,-16.405,-16.405,-16.405,-16.405,-16.405,-16.405,-16.405,-16.405,-16.405,-16.405,-16.405,-16.405,-16.405,-16.401,-16.397,-16.349,-16.3,-16.251,-16.207,-16.162,-16.13,-16.077,-16.025,-15.923,-15.823,-15.673,-15.523,-15.363,-15.204,-15.07,-14.937,-14.839,-14.743,-14.645,-14.554,-14.49,-14.425,-14.401,-14.376,-14.385,-14.393,-14.401,-14.421,-14.441,-14.472,-14.506,-14.54,-14.575,-14.609,-14.644,-14.678,-14.712,-14.747,-14.781,-14.819,-14.858,-14.896,-14.921,-14.945,-14.973,-15.002,-15.042,-15.082,-15.123,-15.139,-15.155,-15.167,-15.18,-15.192,-15.204,-15.216,-15.23,-15.244,-15.256,-15.269,-15.281,-15.305,-15.323,-15.341,-15.337,-15.333,-15.299,-15.265,-15.23,-15.085,-14.759,-14.433,-14.107,-13.542,-12.974,-12.276,-11.575,-10.862,-10.146,-9.493,-8.884,-8.275,-7.665,-7.19,-6.714,-6.427,-6.409,-6.391,-6.373,-6.667,-7.217,-7.764,-8.313,-8.947,-9.583,-10.228,-10.874,-11.505,-12.05,-12.594,-12.983,-13.37,-13.759,-13.927,-13.927,-13.927,-13.832,-13.737,-13.601,-13.466,-13.33,-13.179,-13.028,-12.879,-12.729,-12.59,-12.462,-12.335,-12.238,-12.141,-12.048,-11.955,-11.862,-11.756,-11.647,-11.538,-11.429,-11.319,-11.22,-11.121,-11.022,-10.929,-10.872,-10.816,-10.759,-10.678,-10.624,-10.569,-10.514,-10.486,-10.458,-10.419,-10.381,-10.312,-10.15,-9.989,-9.826,-9.614,-9.402,-9.06,-8.558,-8.057,-7.554,-6.8,-5.76,-4.725,-3.35,-1.981,-0.307,1.36,3.276,5.193,7.113,9.198,11.29,13.487,15.724,17.967,20.207,22.422,24.551,26.671,28.685,30.707,32.731,34.603,36.484,38.183,39.704,41.219,42.581,43.938,45.14,46.349,47.556,48.632,49.597,50.559,51.46,52.355,53.184,54.01,54.821,55.628,56.409,57.186,57.972,58.756,59.574,60.39,61.251,62.109,63.019,63.926,64.887,65.851,66.851,67.85,68.882,69.909,70.925,71.936,72.952,73.845,74.593,75.345,75.917,76.487,76.859,77.231,77.403,77.575,77.524,77.473,77.423,77.142,76.861,76.56,76.278,75.998,75.795,75.593,75.457,75.322,75.186,75.057,74.972,74.887,74.802,74.778,74.753,74.882,75.126,75.368,75.615,75.862,76.06,76.258,76.457,76.61,76.724,76.837,76.95,77.035,77.12,77.167,77.201,77.235,77.249,77.264,77.278,77.272,77.247,77.223,77.187,77.15,77.114,77.07,77.025,76.981,76.944,76.908,76.865,76.823,76.78,76.74,76.699,76.659,76.635,76.61,76.574,76.538,76.503,76.469,76.432,76.396,76.355,76.315,76.272,76.23,76.187,76.143,76.098,76.046,75.991,75.937,75.886,75.836,75.785,75.735,75.684,75.635,75.587,75.548,75.51,75.474,75.437,75.409,75.38,75.362,75.348,75.334,75.32,75.312,75.304,75.306,75.308,75.324,75.34,75.356,75.38,75.405,75.439,75.474,75.502,75.53,75.558,75.587,75.615,75.647,75.68,75.712,75.749,75.785,75.811,75.838,75.864,75.892,75.921,75.939,75.963,75.987,76.012,76.028,76.046,76.064,76.078,76.093,76.107,76.107,76.099,76.091,76.089,76.086,76.064,76.042,76.02,76.038,76.068,76.099,76.129,76.188,76.246,76.363,76.558,76.752,76.985,77.217,77.504,77.792,78.079,78.439,78.8,79.328,79.859,80.601,81.638,82.681,83.722,85.054,86.392,87.998,89.83,91.656,93.647,95.63,97.726,99.82,102.002,104.169,106.377,108.575,110.764,112.949,115.14,117.287,119.405,121.521,123.637,125.693,127.684,129.665,131.576,133.486,135.312,137.13,138.874,140.621,142.325,144.025,145.681,147.335,148.994,150.636,152.279,153.915,155.509,157.099,158.532,159.969,161.409,162.609,163.812,164.725,165.64,166.246,166.853,167.134,167.169,167.203,167.098,166.993,166.871,166.75,166.628,166.513,166.422,166.331,166.282,166.234,166.23,166.226,166.232,166.238,166.232,166.226,166.214,166.202,166.189,166.119,166.08,166.042,165.995,165.949,165.941,165.933,165.961,165.989,166.018,166.08,166.143,166.208,166.26,166.313,166.366,166.398,166.43,166.449,166.467,166.465,166.463,166.445,166.4,166.356,166.311,166.263,166.202,166.141,166.068,165.996,165.922,165.848,165.775,165.702,165.631,165.561,165.512,165.463,165.391,165.318,165.245,165.174,165.103,165.031,164.958,164.871,164.78,164.689,164.597,164.519,164.442,164.365,164.288,164.215,164.142,164.068,163.993,163.918,163.857,163.797,163.736,163.697,163.659,163.647,163.635,163.629,163.623,163.625,163.629,163.633,163.637,163.641,163.645,163.649,163.647,163.645,163.643,163.635,163.627,163.625,163.623,163.621,163.614,163.608,163.602,163.592,163.582,163.57,163.558,163.554,163.55,163.552,163.558,163.564,163.564,163.564,163.556,163.548,163.546,163.544,163.542,163.534,163.525,163.515,163.509,163.503,163.497,163.495,163.495,163.495,163.493,163.491,163.483,163.475,163.467,163.465,163.463,163.461,163.459,163.461,163.463,163.471,163.479,163.479,163.479,163.477,163.481,163.485,163.485,163.485,163.485,163.483,163.475,163.467,163.459,163.455,163.447,163.438,163.43,163.432,163.434,163.436,163.434,163.432,163.43,163.43,163.43,163.426,163.412,163.398,163.384,163.38,163.392,163.404,163.398,163.392,163.396,163.4,163.406,163.412,163.552,163.691,163.924,164.157,164.592,165.026,165.626,166.224,167.015,167.802,168.889,169.974,171.404,172.826,174.256,176.002,178.027,180.044,-177.71,-175.468,-173.081,-170.692,-168.304,-165.828,-163.304,-160.792,-158.274,-155.762,-153.243,-150.781,-148.375,-145.976,-143.571,-141.285,-139.117,-136.953,-134.898,-132.85,-130.936,-129.031,-127.117,-125.319,-123.513,-121.835,-120.152,-118.609,-117.233,-115.851,-114.72,-113.595,-112.462,-111.618,-111.105,-110.591,-110.076,-109.84,-109.834,-109.828,-109.939,-110.05,-110.252,-110.455,-110.676,-110.896,-111.078,-111.26,-111.442,-111.551,-111.61,-111.668,-111.705,-111.741,-111.727,-111.713,-111.636,-111.559,-111.482,-111.412,-111.341,-111.268,-111.195,-111.12,-111.045,-110.973,-110.9,-110.847,-110.78,-110.714,-110.647,-110.588,-110.538,-110.487,-110.441,-110.394,-110.35,-110.305,-110.269,-110.232,-110.206,-110.18,-110.163,-110.147,-110.135,-110.123,-110.121,-110.119,-110.115,-110.111,-110.103,-110.095,-110.089,-110.083,-110.077,-110.06,-110.044,-110.02,-110.018,-110.016,-110.014,-110.004,-110.01,-110.016,-110.022,-110.038,-110.06,-110.083,-110.095,-110.107,-110.119,-110.149,-110.178,-110.206,-110.234,-110.269,-110.303,-110.325,-110.348,-110.307,-110.259,-110.21,-110.157,-110.105,-110.002,-109.898,-109.708,-109.518,-109.328,-109.033,-108.737,-108.416,-108.094,-107.793,-107.491,-107.219,-106.945,-106.757,-106.569,-106.541,-106.638,-106.735,-106.911,-107.087,-107.263,-107.495,-107.728,-107.969,-108.21,-108.46,-108.728,-108.994,-109.251,-109.508,-109.765,-109.947,-110.032,-110.117,-110.202,-110.228,-110.196,-110.164,-110.113,-110.062,-110.014,-109.965,-109.923,-109.88,-109.846,-109.812,-109.777,-109.741,-109.714,-109.688,-109.613,-109.538,-109.379,-109.22,-109.059,-108.815,-108.57,-108.338,-107.981,-107.626,-107.269,-106.722,-105.916,-105.108,-103.945,-102.785,-101.622,-100.037,-98.442,-96.409,-94.369,-91.915,-89.089,-86.315,-83.284,-80.24,-77.053,-73.87,-70.614,-67.371,-64.091,-60.845,-57.574,-54.357,-51.192,-48.044,-45.009,-41.989,-39.209,-36.442,-33.662,-31.296,-29.413,-27.524,-25.635,-24.346,-23.616,-22.889,-22.629,-22.371,-22.458,-22.545,-22.632,-22.903,-23.272,-23.639,-24.0,-24.359,-24.707,-25.055,-25.403,-25.67,-25.84,-26.01,-26.18,-26.188,-26.196,-26.111,-26.026,-25.941,-25.957,-25.973,-25.992,-26.01,-26.028,-26.038,-26.038,-26.038,-26.038,-26.028,-26.024,-26.02,-26.02,-26.02,-26.02,-26.02,-26.02,-26.02,-26.02,-26.02,-26.02,-26.02,-26.02,-26.02,-26.02,-26.02,-26.02,-26.02,-26.02,-26.02,-26.02
1.171,1.171,1.171,1.171,1.184,1.184,1.159,1.121,1.083,1.033,0.982,0.919,0.869,0.819,0.756,0.705,0.642,0.604,0.554,0.504,0.466,0.428,0.403,0.352,0.327,0.289,0.277,0.252,0.226,0.201,0.163,0.138,0.1,0.063,0.063,0.05,0.037,0.025,0.012,0.012,0.012,0.012,0.025,0.037,0.05,0.075,0.1,0.138,0.176,0.214,0.239,0.277,0.302,0.34,0.365,0.39,0.403,0.441,0.478,0.516,0.554,0.604,0.655,0.692,0.731,0.781,0.819,0.856,0.894,0.932,0.982,0.995,1.02,1.058,1.108,1.146,1.184,1.209,1.247,1.285,1.297,1.322,1.348,1.373,1.398,1.448,1.474,1.486,1.511,1.549,1.587,1.6,1.612,1.625,1.637,1.65,1.663,1.675,1.675,1.688,1.7,1.7,1.713,1.726,1.751,1.763,1.763,1.751,1.738,1.725,1.725,1.738,1.738,1.751,1.788,1.776,1.789,1.814,1.814,1.814,1.814,1.801,1.814,1.814,1.826,1.814,1.826,1.826,1.839,1.852,1.852,1.826,1.839,1.852,1.852,1.839,1.839,1.839,1.852,1.852,1.852,1.864,1.864,1.864,1.826,1.826,1.826,1.826,1.826,1.826,1.826,1.814,1.801,1.801,1.789,1.789,1.763,1.738,1.738,1.738,1.713,1.7,1.7,1.7,1.7,1.7,1.713,1.713,1.713,1.7,1.713,1.713,1.713,1.7,1.688,1.688,1.688,1.688,1.675,1.675,1.675,1.663,1.675,1.726,1.826,1.952,2.104,2.28,2.469,2.708,2.973,3.326,3.728,4.17,4.661,5.266,5.946,6.778,7.722,8.818,9.99,11.351,12.785,14.361,16.06,17.827,19.678,21.616,23.622,25.675,27.765,29.883,32.037,34.195,36.397,38.575,40.742,42.856,44.947,47.001,49.034,51.011,52.964,54.854,56.705,58.509,60.279,61.981,63.627,65.228,66.817,68.354,69.854,71.328,72.762,74.163,75.574,76.958,78.318,79.693,81.016,82.223,83.359,84.317,85.087,85.74,86.295,86.672,86.95,87.113,87.151,87.114,87.025,86.937,86.824,86.748,86.698,86.685,86.723,86.773,86.798,86.798,86.773,86.736,86.685,86.635,86.584,86.547,86.509,86.471,86.458,86.458,86.484,86.521,86.584,86.685,86.773,86.899,87.038,87.151,87.265,87.378,87.479,87.567,87.668,87.731,87.806,87.857,87.869,87.819,87.718,87.592,87.466,87.34,87.214,87.101,86.975,86.849,86.723,86.597,86.484,86.383,86.257,86.143,86.043,85.929,85.828,85.728,85.627,85.514,85.413,85.299,85.174,85.098,85.073,85.111,85.211,85.363,85.514,85.652,85.778,85.892,86.005,86.118,86.232,86.345,86.459,86.572,86.685,86.811,86.937,87.063,87.202,87.328,87.466,87.618,87.744,87.857,87.97,88.109,88.235,88.348,88.449,88.563,88.651,88.726,88.803,88.877,88.915,88.953,88.991,89.016,89.016,89.003,88.991,88.966,88.94,88.903,88.865,88.815,88.777,88.739,88.689,88.663,88.651,88.588,88.55,88.525,88.5,88.474,88.449,88.411,88.399,88.386,88.361,88.399,88.474,88.563,88.676,88.764,88.853,88.928,89.004,89.092,89.167,89.23,89.293,89.356,89.432,89.482,89.57,89.633,89.722,89.785,89.835,89.911,89.986,90.062,90.125,90.2,90.276,90.326,90.377,90.402,90.452,90.49,90.528,90.578,90.616,90.641,90.654,90.654,90.654,90.641,90.616,90.591,90.553,90.528,90.49,90.477,90.477,90.49,90.502,90.553,90.641,90.805,90.994,91.259,91.586,92.014,92.468,93.01,93.627,94.371,95.288,96.361,97.582,99.006,100.579,102.346,104.283,106.34,108.53,110.761,113.105,115.523,117.988,120.523,123.069,125.627,128.196,130.741,133.286,135.807,138.286,140.713,143.146,145.558,147.937,150.269,152.574,154.842,157.084,159.274,161.481,163.623,165.764,167.882,169.959,171.937,173.852,175.578,177.153,178.551,179.684,180.566,-178.727,-178.286,-178.022,-178.035,-178.199,-178.526,181.095,180.68,180.277,179.886,179.508,179.156,178.816,178.488,178.186,177.947,177.745,177.606,177.531,177.543,177.606,177.732,177.896,178.098,178.324,178.564,178.828,179.068,179.307,179.559,179.811,180.088,180.365,180.63,180.894,181.146,-178.627,-178.413,-178.211,-178.035,-177.871,-177.758,-177.695,-177.67,-177.657,-177.644,-177.644,-177.67,-177.695,-177.745,-177.795,-177.859,-177.934,-177.997,-178.073,-178.123,-178.199,-178.262,-178.337,-178.413,-178.501,-178.577,-178.652,-178.74,-178.803,181.121,181.02,180.92,180.832,180.743,180.655,180.567,180.453,180.353,180.24,180.113,180.025,179.937,179.861,179.798,179.735,179.672,179.622,179.584,179.534,179.496,179.446,179.408,179.37,179.345,179.32,179.307,179.282,179.257,179.231,179.219,179.206,179.194,179.168,179.156,179.131,179.105,179.093,179.068,179.055,179.055,179.055,179.055,179.043,179.043,179.055,179.055,179.055,179.055,179.017,179.017,179.017,179.005,178.992,178.992,178.98,178.992,178.98,178.98,178.98,178.967,178.942,178.929,178.917,178.917,178.917,178.929,178.929,178.929,178.942,178.954,178.967,178.992,179.005,179.005,179.017,179.03,179.043,179.068,179.106,179.106,179.118,179.156,179.181,179.219,179.257,179.307,179.345,179.358,179.383,179.395,179.408,179.433,179.471,179.509,179.547,179.572,179.597,179.61,179.647,179.673,179.685,179.71,179.736,179.761,179.773,179.786,179.786,179.786,179.799,179.799,179.799,179.811,179.849,179.937,180.063,180.264,180.542,180.87,-178.727,-178.224,-177.618,-176.913,-176.118,-175.237,-174.166,-172.907,-171.582,-169.998,-168.297,-166.42,-164.394,-162.224,-159.934,-157.588,-155.22,-152.799,-150.382,-148.001,-145.658,-143.365,-141.186,-139.057,-136.989,-135.063,-133.301,-131.636,-130.087,-128.676,-127.339,-126.131,-124.999,-123.964,-122.981,-122.062,-121.18,-120.336,-119.493,-118.66,-117.816,-116.959,-116.103,-115.259,-114.402,-113.546,-112.664,-111.782,-110.872,-109.943,-109.009,-108.04,-107.045,-106.038,-105.005,-103.933,-102.838,-101.73,-100.596,-99.449,-98.278,-97.094,-95.922,-94.813,-93.82,-92.899,-92.042,-91.337,-90.745,-90.241,-89.788,-89.473,-89.208,-89.019,-88.855,-88.716,-88.591,-88.465,-88.351,-88.225,-88.087,-87.96,-87.847,-87.746,-87.658,-87.595,-87.595,-87.658,-87.797,-87.998,-88.187,-88.364,-88.553,-88.754,-88.943,-89.145,-89.334,-89.485,-89.623,-89.762,-89.901,-89.976,-89.964,-89.913,-89.863,-89.825,-89.787,-89.737,-89.687,-89.636,-89.598,-89.561,-89.51,-89.485,-89.422,-89.372,-89.321,-89.271,-89.22,-89.17,-89.132,-89.094,-89.057,-88.994,-88.943,-88.918,-88.855,-88.817,-88.767,-88.717,-88.691,-88.641,-88.591,-88.565,-88.528,-88.502,-88.452,-88.427,-88.402,-88.351,-88.326,-88.276,-88.238,-88.2,-88.162,-88.137,-88.112,-88.087,-88.061,-88.036,-88.036,-88.024,-88.011,-87.998,-87.986,-87.986,-87.998,-87.998,-88.011,-88.036,-88.074,-88.099,-88.162,-88.225,-88.263,-88.301,-88.339,-88.364,-88.376,-88.402,-88.427,-88.465,-88.49,-88.528,-88.565,-88.603,-88.654,-88.691,-88.717,-88.742,-88.78,-88.805,-88.83,-88.868,-88.906,-88.943,-88.981,-89.031,-89.057,-89.094,-89.145,-89.157,-89.183,-89.208,-89.22,-89.246,-89.246,-89.195,-89.12,-89.019,-88.906,-88.691,-88.402,-87.973,-87.469,-86.864,-86.147,-85.316,-84.396,-83.287,-81.992,-80.577,-79.041,-77.28,-75.463,-73.51,-71.469,-69.34,-67.129,-64.895,-62.614,-60.307,-57.978,-55.631,-53.304,-50.986,-48.68,-46.415,-44.169,-41.939,-39.773,-37.643,-35.579,-33.548,-31.559,-29.621,-27.716,-25.889,-24.126,-22.438,-20.778,-19.152,-17.563,-16.013,-14.461,-13.002,-11.553,-10.205,-8.945,-7.887,-7.032,-6.3,-5.759,-5.342,-5.04,-4.889,-4.839,-4.889,-4.964,-5.04,-5.128,-5.216,-5.292,-5.368,-5.418,-5.456,-5.481,-5.494,-5.494,-5.494,-5.481,-5.456,-5.456,-5.456,-5.456,-5.468,-5.468,-5.468,-5.468,-5.468,-5.468,-5.468,-5.468,-5.468,-5.468,-5.468,-5.468,-5.468,-5.468,-5.468,-5.468,-5.468,-5.468,-5.468,-5.468,-5.468,-5.456,-5.443,-5.418,-5.393,-5.368,-5.342,-5.305,-5.242,-5.191,-5.09,-4.952,-4.788,-4.624,-4.473,-4.322,-4.196,-4.07,-3.944,-3.806,-3.705,-3.629,-3.554,-3.491,-3.44,-3.428,-3.428,-3.453,-3.478,-3.516,-3.566,-3.591,-3.617,-3.642,-3.68,-3.717,-3.755,-3.78,-3.793,-3.818,-3.869,-3.843,-3.881,-3.919,-3.957,-3.995,-4.045,-4.07,-4.133,-4.196,-4.259,-4.297,-4.284,-4.284,-4.297,-4.31,-4.335,-4.36,-4.36,-4.385,-4.41,-4.436,-4.461,-4.473,-4.486,-4.499,-4.499,-4.511,-4.486,-4.423,-4.309,-4.083,-3.755,-3.339,-2.785,-2.13,-1.373,-0.602,0.164,0.894,1.598,2.266,2.91,3.514,4.056,4.524,4.825,4.964,4.976,4.876,4.573,4.083,3.565,2.947,2.292,1.625,0.957,0.277,-0.366,-0.983,-1.587,-2.167,-2.633,-2.999,-3.162,-3.225,-3.2,-3.112,-2.986,-2.86,-2.696,-2.545,-2.381,-2.217,-2.066,-1.915,-1.789,-1.675,-1.575,-1.474,-1.36,-1.26,-1.159,-1.033,-0.92,-0.806,-0.693,-0.58,-0.454,-0.353,-0.265,-0.176,-0.076,0.025,0.113,0.201,0.264,0.34,0.403,0.441,0.479,0.516,0.529,0.567,0.617,0.693,0.806,0.983,1.21,1.474,1.814,2.23,2.746,3.351,4.157,5.065,6.161,7.382,8.731,10.205,11.93,13.768,15.735,17.774,19.901,22.079,24.313,26.581,28.883,31.188,33.483,35.727,37.92,40.071,42.153,44.178,46.095,47.947,49.671,51.349,52.886,54.347,55.72,57.043,58.277,59.436,60.52,61.564,62.548,63.518,64.398,65.269,66.102,66.907,67.725,68.519,69.301,70.081,70.874,71.68,72.514,73.356,74.239,75.146,76.066,77.022,78.031,79.038,80.061,81.105,82.163,83.209,84.255,85.275,86.246,87.088,87.908,88.613,89.193,89.646,90.025,90.326,90.503,90.515,90.415,90.251,90.024,89.697,89.356,89.029,88.714,88.437,88.235,88.046,87.908,87.807,87.706,87.593,87.492,87.404,87.378,87.416,87.542,87.731,87.983,88.248,88.5,88.714,88.916,89.092,89.281,89.446,89.558,89.684,89.785,89.873,89.936,89.987,90.012,90.037,90.05,90.024,90.012,89.987,89.961,89.924,89.886,89.861,89.823,89.76,89.722,89.684,89.646,89.621,89.571,89.533,89.495,89.457,89.42,89.394,89.357,89.306,89.268,89.218,89.168,89.13,89.079,89.054,89.017,88.966,88.928,88.878,88.84,88.777,88.739,88.689,88.639,88.601,88.563,88.513,88.487,88.437,88.387,88.336,88.311,88.273,88.223,88.185,88.172,88.147,88.109,88.109,88.109,88.109,88.109,88.109,88.097,88.109,88.122,88.147,88.185,88.198,88.223,88.261,88.298,88.336,88.399,88.437,88.5,88.538,88.588,88.626,88.664,88.701,88.752,88.777,88.802,88.827,88.84,88.853,88.878,88.916,88.941,88.966,88.991,89.016,89.042,89.067,89.092,89.117,89.13,89.142,89.142,89.155,89.168,89.155,89.155,89.155,89.142,89.13,89.13,89.142,89.155,89.218,89.331,89.47,89.659,89.848,90.062,90.301,90.566,90.868,91.234,91.661,92.191,92.795,93.575,94.447,95.518,96.763,98.088,99.574,101.222,102.925,104.8,106.743,108.766,110.835,112.98,115.156,117.389,119.643,121.915,124.177,126.434,128.673,130.896,133.084,135.253,137.383,139.471,141.538,143.556,145.52,147.473,149.336,151.178,152.979,154.73,156.442,158.132,159.82,161.495,163.17,164.859,166.522,168.186,169.846,171.486,173.098,174.61,176.035,177.281,178.326,179.234,179.951,180.544,180.921,-178.826,-178.675,-178.675,-178.789,181.098,180.947,180.808,180.682,180.556,180.455,180.38,180.329,180.291,180.266,180.266,180.279,180.279,180.279,180.279,180.266,180.228,180.165,180.102,180.027,179.964,179.913,179.863,179.838,179.838,179.825,179.85,179.901,179.964,180.039,180.115,180.178,180.228,180.291,180.329,180.354,180.354,180.367,180.379,180.392,180.379,180.354,180.304,180.253,180.203,180.14,180.077,179.989,179.913,179.85,179.762,179.699,179.636,179.573,179.51,179.447,179.372,179.296,179.233,179.157,179.082,179.006,178.905,178.817,178.716,178.616,178.54,178.439,178.351,178.288,178.2,178.112,178.036,177.948,177.873,177.772,177.696,177.646,177.583,177.57,177.558,177.545,177.532,177.507,177.495,177.482,177.482,177.495,177.507,177.52,177.507,177.495,177.469,177.469,177.444,177.457,177.431,177.419,177.419,177.419,177.406,177.406,177.419,177.419,177.419,177.394,177.381,177.381,177.394,177.419,177.419,177.431,177.431,177.431,177.419,177.406,177.394,177.369,177.343,177.331,177.318,177.318,177.306,177.306,177.306,177.306,177.306,177.318,177.331,177.343,177.356,177.356,177.343,177.356,177.356,177.369,177.369,177.381,177.394,177.394,177.419,177.406,177.406,177.394,177.394,177.381,177.381,177.381,177.381,177.381,177.394,177.381,177.381,177.394,177.394,177.394,177.394,177.394,177.406,177.369,177.381,177.381,177.381,177.381,177.394,177.406,177.406,177.394,177.394,177.394,177.406,177.419,177.419,177.406,177.406,177.381,177.419,177.419,177.419,177.457,177.507,177.608,177.835,178.163,178.591,179.132,179.762,180.467,-178.725,-177.756,-176.649,-175.387,-173.976,-172.427,-170.624,-168.661,-166.581,-164.379,-162.133,-159.743,-157.283,-154.782,-152.244,-149.651,-147.026,-144.424,-141.824,-139.23,-136.658,-134.127,-131.659,-129.215,-126.858,-124.57,-122.361,-120.197,-118.116,-116.104,-114.147,-112.245,-110.403,-108.618,-106.878,-105.236,-103.652,-102.143,-100.692,-99.37,-98.172,-97.084,-96.244,-95.525,-95.022,-94.694,-94.493,-94.404,-94.417,-94.518,-94.682,-94.883,-95.11,-95.35,-95.601,-95.828,-96.017,-96.168,-96.282,-96.37,-96.42,-96.458,-96.483,-96.496,-96.496,-96.458,-96.408,-96.307,-96.219,-96.131,-96.042,-95.954,-95.866,-95.778,-95.69,-95.614,-95.551,-95.488,-95.425,-95.375,-95.324,-95.261,-95.198,-95.16,-95.123,-95.06,-95.022,-94.984,-94.946,-94.909,-94.896,-94.871,-94.883,-94.871,-94.846,-94.82,-94.808,-94.795,-94.783,-94.77,-94.757,-94.745,-94.732,-94.72,-94.72,-94.707,-94.707,-94.707,-94.707,-94.72,-94.72,-94.72,-94.732,-94.758,-94.77,-94.808,-94.846,-94.883,-94.896,-94.921,-94.946,-94.984,-95.022,-95.047,-95.06,-95.072,-95.098,-95.098,-95.098,-95.06,-94.997,-94.908,-94.846,-94.795,-94.745,-94.669,-94.493,-94.241,-93.913,-93.548,-93.208,-92.868,-92.553,-92.263,-91.985,-91.709,-91.47,-91.28,-91.154,-91.167,-91.293,-91.457,-91.658,-91.885,-92.124,-92.376,-92.629,-92.88,-93.145,-93.422,-93.699,-93.977,-94.216,-94.417,-94.606,-94.77,-94.858,-94.884,-94.909,-94.896,-94.884,-94.846,-94.808,-94.758,-94.707,-94.657,-94.619,-94.569,-94.518,-94.468,-94.43,-94.38,-94.354,-94.304,-94.203,-94.115,-93.951,-93.75,-93.535,-93.321,-93.108,-92.88,-92.528,-92.087,-91.583,-90.915,-90.097,-89.139,-87.954,-86.581,-84.944,-83.02,-80.948,-78.597,-76.151,-73.482,-70.582,-67.596,-64.497,-61.272,-57.971,-54.643,-51.32,-47.977,-44.629,-41.266,-37.952,-34.67,-31.428,-28.215,-25.089,-22.085,-19.168,-16.501,-13.904,-11.741,-9.771,-8.21,-6.796,-5.848,-5.146,-4.756,-4.566,-4.503,-4.629,-4.843,-5.158,-5.511,-5.901,-6.292,-6.671,-7.038,-7.376,-7.678,-7.955,-8.157,-8.333,-8.434,-8.472,-8.422,-8.321,-8.233,-8.17,-8.132,-8.132,-8.144,-8.182,-8.195,-8.22,-8.233,-8.233,-8.233,-8.22,-8.22,-8.207,-8.207,-8.207,-8.207,-8.207,-8.207,-8.207,-8.207,-8.207,-8.207,-8.207,-8.207,-8.207,-8.207,-8.207,-8.207,-8.207,-8.207,-8.207,-8.207,-8.207,-8.207
1.176,1.175,1.176,1.189,1.19,1.169,1.132,1.087,1.039,0.989,0.935,0.876,0.818,0.753,0.692,0.636,0.579,0.53,0.48,0.434,0.392,0.356,0.319,0.291,0.265,0.237,0.21,0.18,0.15,0.124,0.102,0.082,0.062,0.046,0.03,0.018,0.007,0.0,-0.001,0.001,0.005,0.009,0.023,0.035,0.049,0.066,0.083,0.105,0.125,0.149,0.175,0.2,0.226,0.257,0.288,0.322,0.353,0.386,0.425,0.467,0.506,0.546,0.586,0.63,0.674,0.715,0.759,0.8,0.843,0.881,0.923,0.961,0.995,1.029,1.062,1.097,1.128,1.158,1.19,1.215,1.24,1.267,1.296,1.322,1.343,1.367,1.39,1.412,1.435,1.462,1.489,1.505,1.519,1.535,1.547,1.562,1.575,1.585,1.589,1.593,1.595,1.599,1.605,1.61,1.615,1.617,1.622,1.622,1.622,1.626,1.627,1.631,1.637,1.644,1.65,1.65,1.653,1.656,1.659,1.659,1.658,1.66,1.663,1.665,1.665,1.664,1.662,1.668,1.671,1.677,1.676,1.673,1.673,1.671,1.672,1.669,1.668,1.67,1.669,1.668,1.669,1.666,1.659,1.658,1.654,1.653,1.653,1.652,1.649,1.644,1.64,1.637,1.632,1.626,1.616,1.609,1.598,1.595,1.592,1.582,1.577,1.576,1.574,1.572,1.567,1.564,1.558,1.557,1.557,1.553,1.549,1.546,1.54,1.533,1.525,1.521,1.52,1.516,1.517,1.522,1.52,1.523,1.518,1.529,1.541,1.544,1.593,1.642,1.759,1.974,2.276,2.634,3.035,3.499,4.038,4.678,5.442,6.338,7.364,8.529,9.828,11.244,12.772,14.407,16.138,17.962,19.877,21.875,23.932,26.029,28.16,30.33,32.513,34.708,36.896,39.074,41.225,43.351,45.442,47.502,49.523,51.494,53.424,55.308,57.144,58.934,60.678,62.384,64.042,65.664,67.24,68.779,70.276,71.744,73.179,74.59,75.987,77.362,78.722,80.06,81.334,82.508,83.549,84.445,85.199,85.805,86.273,86.604,86.81,86.889,86.883,86.819,86.734,86.636,86.547,86.493,86.491,86.526,86.577,86.618,86.626,86.604,86.572,86.53,86.468,86.416,86.361,86.32,86.29,86.277,86.272,86.281,86.308,86.363,86.443,86.544,86.662,86.792,86.925,87.055,87.176,87.291,87.396,87.489,87.571,87.638,87.69,87.718,87.693,87.611,87.49,87.357,87.23,87.101,86.973,86.848,86.724,86.601,86.482,86.363,86.247,86.134,86.022,85.911,85.805,85.699,85.596,85.491,85.384,85.273,85.163,85.049,84.951,84.907,84.924,85.005,85.133,85.28,85.423,85.551,85.67,85.79,85.905,86.022,86.139,86.255,86.367,86.486,86.608,86.731,86.86,86.99,87.122,87.262,87.398,87.531,87.66,87.785,87.905,88.022,88.131,88.241,88.343,88.438,88.522,88.592,88.652,88.701,88.737,88.763,88.78,88.782,88.779,88.767,88.746,88.72,88.69,88.658,88.624,88.594,88.558,88.523,88.491,88.456,88.423,88.386,88.352,88.318,88.29,88.26,88.235,88.21,88.188,88.169,88.172,88.218,88.3,88.394,88.485,88.573,88.654,88.729,88.802,88.879,88.95,89.02,89.092,89.165,89.24,89.313,89.383,89.453,89.519,89.59,89.655,89.717,89.78,89.842,89.904,89.961,90.012,90.064,90.111,90.157,90.198,90.233,90.267,90.298,90.319,90.331,90.34,90.341,90.335,90.319,90.295,90.268,90.241,90.214,90.197,90.193,90.202,90.218,90.26,90.337,90.447,90.614,90.851,91.148,91.52,91.957,92.459,93.028,93.697,94.497,95.453,96.584,97.896,99.395,101.07,102.907,104.888,106.993,109.211,111.524,113.921,116.377,118.895,121.457,124.036,126.615,129.188,131.746,134.289,136.806,139.297,141.765,144.203,146.609,148.981,151.313,153.616,155.884,158.13,160.35,162.538,164.7,166.84,168.937,170.978,172.933,174.762,176.424,177.879,179.114,180.124,180.926,-178.484,-178.114,-177.967,-178.043,-178.298,-178.65,180.955,180.549,180.145,179.753,179.381,179.03,178.706,178.401,178.137,177.913,177.735,177.626,177.592,177.634,177.731,177.866,178.05,178.254,178.478,178.718,178.954,179.193,179.434,179.683,179.945,180.22,180.492,180.757,181.013,-178.745,-178.516,-178.3,-178.106,-177.933,-177.793,-177.702,-177.658,-177.636,-177.631,-177.639,-177.662,-177.694,-177.731,-177.778,-177.829,-177.89,-177.954,-178.023,-178.095,-178.167,-178.237,-178.307,-178.383,-178.462,-178.54,-178.614,-178.696,-178.783,181.128,181.038,180.946,180.853,180.754,180.654,180.557,180.457,180.36,180.256,180.154,180.062,179.973,179.888,179.81,179.736,179.668,179.61,179.553,179.498,179.446,179.399,179.361,179.323,179.291,179.267,179.248,179.227,179.208,179.182,179.16,179.139,179.114,179.092,179.076,179.057,179.036,179.017,178.996,178.975,178.962,178.957,178.949,178.94,178.932,178.928,178.928,178.927,178.921,178.917,178.91,178.903,178.895,178.887,178.873,178.856,178.846,178.841,178.839,178.833,178.826,178.823,178.813,178.803,178.795,178.791,178.79,178.787,178.785,178.784,178.785,178.788,178.787,178.787,178.784,178.783,178.793,178.805,178.822,178.843,178.868,178.895,178.923,178.954,178.987,179.015,179.041,179.069,179.093,179.122,179.153,179.177,179.204,179.232,179.26,179.285,179.311,179.338,179.359,179.383,179.409,179.433,179.454,179.472,179.49,179.504,179.518,179.531,179.539,179.541,179.543,179.54,179.536,179.552,179.601,179.704,179.868,180.09,180.393,180.77,-178.768,-178.208,-177.56,-176.816,-175.953,-174.946,-173.781,-172.446,-170.945,-169.28,-167.456,-165.482,-163.376,-161.152,-158.839,-156.465,-154.057,-151.625,-149.202,-146.817,-144.49,-142.239,-140.071,-138.004,-136.039,-134.192,-132.461,-130.853,-129.363,-127.978,-126.702,-125.521,-124.427,-123.413,-122.461,-121.559,-120.697,-119.855,-119.011,-118.159,-117.296,-116.437,-115.578,-114.721,-113.86,-112.987,-112.103,-111.2,-110.276,-109.331,-108.365,-107.373,-106.352,-105.315,-104.256,-103.175,-102.072,-100.947,-99.797,-98.622,-97.427,-96.236,-95.083,-94.005,-93.019,-92.109,-91.324,-90.65,-90.071,-89.589,-89.211,-88.915,-88.689,-88.509,-88.364,-88.243,-88.129,-88.007,-87.88,-87.753,-87.631,-87.516,-87.411,-87.322,-87.263,-87.249,-87.301,-87.425,-87.596,-87.784,-87.971,-88.16,-88.349,-88.542,-88.732,-88.909,-89.077,-89.239,-89.387,-89.51,-89.603,-89.636,-89.609,-89.547,-89.488,-89.439,-89.395,-89.352,-89.308,-89.269,-89.231,-89.191,-89.149,-89.106,-89.059,-89.007,-88.96,-88.907,-88.856,-88.802,-88.748,-88.69,-88.634,-88.58,-88.529,-88.478,-88.429,-88.382,-88.339,-88.304,-88.268,-88.232,-88.197,-88.162,-88.127,-88.093,-88.065,-88.035,-88.006,-87.977,-87.946,-87.913,-87.885,-87.858,-87.834,-87.81,-87.785,-87.761,-87.743,-87.727,-87.711,-87.699,-87.684,-87.679,-87.681,-87.689,-87.702,-87.716,-87.73,-87.746,-87.771,-87.802,-87.845,-87.889,-87.93,-87.967,-88.0,-88.032,-88.069,-88.105,-88.142,-88.178,-88.213,-88.247,-88.281,-88.317,-88.349,-88.388,-88.424,-88.458,-88.494,-88.532,-88.571,-88.611,-88.652,-88.692,-88.728,-88.765,-88.8,-88.838,-88.872,-88.898,-88.92,-88.94,-88.952,-88.957,-88.939,-88.882,-88.787,-88.684,-88.53,-88.279,-87.92,-87.462,-86.911,-86.272,-85.526,-84.655,-83.641,-82.471,-81.138,-79.647,-78.009,-76.221,-74.312,-72.303,-70.204,-68.027,-65.786,-63.498,-61.176,-58.825,-56.467,-54.103,-51.759,-49.429,-47.128,-44.855,-42.624,-40.428,-38.271,-36.155,-34.087,-32.072,-30.102,-28.182,-26.319,-24.507,-22.751,-21.035,-19.364,-17.738,-16.148,-14.589,-13.059,-11.569,-10.146,-8.832,-7.656,-6.642,-5.799,-5.124,-4.613,-4.253,-4.023,-3.922,-3.927,-3.994,-4.068,-4.148,-4.236,-4.331,-4.413,-4.485,-4.546,-4.575,-4.593,-4.606,-4.614,-4.608,-4.597,-4.583,-4.575,-4.572,-4.577,-4.584,-4.584,-4.582,-4.578,-4.574,-4.567,-4.565,-4.563,-4.562,-4.559,-4.56,-4.561,-4.559,-4.556,-4.557,-4.552,-4.554,-4.554,-4.556,-4.555,-4.554,-4.542,-4.513,-4.488,-4.465,-4.441,-4.408,-4.369,-4.318,-4.24,-4.129,-3.996,-3.843,-3.685,-3.523,-3.378,-3.247,-3.129,-3.02,-2.917,-2.826,-2.749,-2.684,-2.639,-2.613,-2.608,-2.612,-2.623,-2.647,-2.672,-2.697,-2.725,-2.753,-2.785,-2.82,-2.856,-2.891,-2.927,-2.964,-3.001,-3.04,-3.077,-3.115,-3.157,-3.201,-3.243,-3.289,-3.332,-3.372,-3.41,-3.436,-3.449,-3.452,-3.462,-3.475,-3.486,-3.5,-3.514,-3.524,-3.528,-3.534,-3.549,-3.564,-3.574,-3.59,-3.605,-3.615,-3.606,-3.574,-3.502,-3.363,-3.123,-2.758,-2.255,-1.629,-0.91,-0.143,0.631,1.395,2.124,2.814,3.472,4.091,4.673,5.192,5.592,5.848,5.96,5.926,5.732,5.361,4.85,4.241,3.578,2.904,2.233,1.574,0.924,0.283,-0.338,-0.923,-1.424,-1.805,-2.052,-2.166,-2.181,-2.121,-2.01,-1.878,-1.73,-1.574,-1.416,-1.257,-1.099,-0.955,-0.818,-0.693,-0.576,-0.471,-0.368,-0.266,-0.166,-0.062,0.048,0.159,0.273,0.384,0.498,0.611,0.716,0.807,0.907,1.002,1.099,1.193,1.275,1.344,1.41,1.455,1.49,1.515,1.53,1.544,1.584,1.645,1.729,1.876,2.07,2.317,2.627,3.007,3.46,4.016,4.705,5.563,6.55,7.7,9.023,10.513,12.153,13.941,15.854,17.873,19.978,22.151,24.384,26.664,28.973,31.3,33.621,35.909,38.154,40.342,42.464,44.522,46.506,48.41,50.217,51.926,53.54,55.066,56.504,57.861,59.141,60.35,61.485,62.56,63.572,64.541,65.46,66.34,67.191,68.022,68.841,69.644,70.433,71.229,72.023,72.832,73.655,74.498,75.363,76.252,77.166,78.113,79.087,80.091,81.116,82.155,83.208,84.263,85.326,86.385,87.4,88.333,89.176,89.92,90.564,91.107,91.552,91.894,92.129,92.256,92.241,92.105,91.889,91.607,91.274,90.926,90.595,90.295,90.041,89.831,89.668,89.541,89.426,89.312,89.201,89.092,89.015,89.008,89.086,89.256,89.501,89.77,90.026,90.265,90.481,90.678,90.851,91.006,91.145,91.268,91.371,91.466,91.546,91.607,91.652,91.687,91.709,91.718,91.717,91.703,91.677,91.647,91.615,91.576,91.536,91.494,91.45,91.41,91.374,91.333,91.293,91.257,91.221,91.182,91.143,91.107,91.062,91.022,90.98,90.941,90.901,90.862,90.821,90.775,90.731,90.686,90.642,90.595,90.547,90.502,90.453,90.406,90.36,90.313,90.271,90.223,90.178,90.132,90.087,90.04,90.001,89.967,89.941,89.909,89.878,89.854,89.836,89.818,89.807,89.797,89.79,89.789,89.785,89.794,89.812,89.83,89.855,89.881,89.907,89.94,89.974,90.007,90.043,90.078,90.117,90.156,90.194,90.228,90.262,90.297,90.333,90.364,90.389,90.418,90.446,90.471,90.492,90.517,90.542,90.564,90.59,90.617,90.638,90.658,90.674,90.69,90.702,90.709,90.717,90.72,90.721,90.716,90.705,90.705,90.7,90.687,90.675,90.673,90.684,90.718,90.789,90.907,91.063,91.248,91.459,91.695,91.955,92.246,92.582,92.975,93.442,94.006,94.694,95.52,96.495,97.627,98.915,100.353,101.93,103.635,105.45,107.367,109.364,111.429,113.556,115.729,117.945,120.186,122.446,124.716,126.972,129.213,131.441,133.655,135.85,138.021,140.154,142.243,144.293,146.302,148.267,150.187,152.064,153.887,155.668,157.418,159.145,160.849,162.541,164.227,165.909,167.589,169.269,170.943,172.603,174.237,175.812,177.296,178.645,179.834,180.856,-178.29,-177.597,-177.071,-176.712,-176.505,-176.439,-176.48,-176.593,-176.732,-176.885,-177.031,-177.164,-177.29,-177.389,-177.469,-177.516,-177.546,-177.558,-177.551,-177.546,-177.545,-177.549,-177.555,-177.583,-177.635,-177.699,-177.766,-177.833,-177.899,-177.953,-177.994,-178.016,-178.018,-178.008,-177.975,-177.916,-177.849,-177.784,-177.72,-177.661,-177.605,-177.56,-177.524,-177.5,-177.488,-177.481,-177.48,-177.493,-177.517,-177.55,-177.593,-177.644,-177.695,-177.758,-177.833,-177.908,-177.985,-178.061,-178.141,-178.22,-178.299,-178.37,-178.44,-178.512,-178.583,-178.656,-178.732,-178.807,181.113,181.03,180.943,180.85,180.755,180.657,180.56,180.469,180.378,180.289,180.207,180.12,180.039,179.965,179.887,179.814,179.746,179.681,179.63,179.587,179.556,179.539,179.53,179.526,179.52,179.516,179.515,179.514,179.51,179.509,179.503,179.497,179.494,179.486,179.477,179.471,179.472,179.465,179.461,179.458,179.453,179.45,179.446,179.439,179.434,179.426,179.418,179.413,179.408,179.413,179.418,179.414,179.412,179.407,179.397,179.386,179.376,179.365,179.356,179.347,179.342,179.34,179.335,179.327,179.318,179.316,179.314,179.312,179.311,179.307,179.305,179.297,179.289,179.282,179.278,179.274,179.265,179.26,179.257,179.254,179.251,179.25,179.25,179.25,179.246,179.242,179.238,179.234,179.236,179.23,179.228,179.221,179.222,179.221,179.218,179.217,179.216,179.215,179.211,179.211,179.213,179.214,179.214,179.213,179.214,179.215,179.219,179.22,179.218,179.22,179.222,179.222,179.219,179.218,179.214,179.208,179.225,179.221,179.222,179.26,179.341,179.509,179.784,180.169,180.642,-178.812,-178.171,-177.442,-176.587,-175.573,-174.387,-173.022,-171.483,-169.778,-167.916,-165.912,-163.783,-161.542,-159.204,-156.781,-154.296,-151.757,-149.184,-146.579,-143.959,-141.331,-138.718,-136.122,-133.56,-131.036,-128.566,-126.155,-123.81,-121.529,-119.312,-117.159,-115.072,-113.053,-111.102,-109.217,-107.381,-105.601,-103.884,-102.241,-100.673,-99.175,-97.763,-96.47,-95.328,-94.364,-93.576,-92.963,-92.511,-92.211,-92.053,-92.022,-92.094,-92.235,-92.42,-92.638,-92.879,-93.127,-93.366,-93.582,-93.761,-93.899,-93.995,-94.066,-94.119,-94.157,-94.189,-94.212,-94.208,-94.163,-94.079,-93.977,-93.887,-93.802,-93.725,-93.646,-93.56,-93.481,-93.405,-93.337,-93.272,-93.211,-93.139,-93.078,-93.016,-92.954,-92.897,-92.848,-92.801,-92.756,-92.712,-92.669,-92.632,-92.602,-92.575,-92.558,-92.542,-92.525,-92.511,-92.495,-92.483,-92.466,-92.453,-92.444,-92.434,-92.429,-92.421,-92.412,-92.409,-92.402,-92.396,-92.394,-92.387,-92.382,-92.38,-92.385,-92.393,-92.409,-92.43,-92.465,-92.494,-92.513,-92.534,-92.559,-92.587,-92.614,-92.642,-92.667,-92.692,-92.717,-92.743,-92.754,-92.738,-92.686,-92.614,-92.544,-92.486,-92.429,-92.354,-92.227,-92.015,-91.718,-91.373,-91.022,-90.688,-90.374,-90.077,-89.799,-89.53,-89.274,-89.052,-88.902,-88.857,-88.93,-89.083,-89.284,-89.52,-89.766,-90.02,-90.27,-90.522,-90.773,-91.036,-91.306,-91.574,-91.836,-92.085,-92.315,-92.506,-92.642,-92.712,-92.737,-92.728,-92.699,-92.658,-92.611,-92.56,-92.513,-92.46,-92.406,-92.359,-92.315,-92.27,-92.231,-92.192,-92.155,-92.12,-92.074,-91.975,-91.841,-91.66,-91.445,-91.221,-91.007,-90.784,-90.5,-90.108,-89.604,-88.977,-88.228,-87.341,-86.268,-84.977,-83.461,-81.72,-79.751,-77.557,-75.14,-72.526,-69.731,-66.786,-63.707,-60.518,-57.256,-53.933,-50.574,-47.194,-43.803,-40.42,-37.053,-33.717,-30.421,-27.172,-23.986,-20.883,-17.89,-15.044,-12.386,-9.959,-7.809,-5.982,-4.48,-3.282,-2.385,-1.772,-1.424,-1.291,-1.327,-1.498,-1.753,-2.075,-2.432,-2.819,-3.207,-3.59,-3.952,-4.287,-4.58,-4.826,-5.021,-5.176,-5.268,-5.264,-5.179,-5.068,-4.986,-4.932,-4.895,-4.895,-4.922,-4.948,-4.957,-4.967,-4.968,-4.963,-4.959,-4.953,-4.947,-4.946,-4.945,-4.945,-4.943,-4.943,-4.944,-4.942,-4.943,-4.942,-4.941,-4.94,-4.94,-4.943,-4.943,-4.944,-4.944,-4.948
1.176,1.175,1.176,1.19,1.19,1.168,1.13,1.085,1.036,0.986,0.932,0.873,0.815,0.749,0.689,0.633,0.576,0.527,0.477,0.431,0.39,0.354,0.317,0.289,0.264,0.236,0.209,0.178,0.148,0.123,0.101,0.081,0.061,0.045,0.029,0.017,0.007,-0.0,-0.001,0.001,0.005,0.009,0.024,0.036,0.05,0.067,0.084,0.107,0.127,0.151,0.177,0.202,0.228,0.259,0.29,0.324,0.355,0.388,0.427,0.47,0.509,0.549,0.586,0.633,0.677,0.718,0.762,0.803,0.846,0.884,0.926,0.963,0.997,1.031,1.064,1.099,1.13,1.16,1.192,1.217,1.242,1.269,1.298,1.324,1.345,1.369,1.392,1.414,1.437,1.464,1.491,1.506,1.52,1.536,1.548,1.563,1.576,1.586,1.589,1.593,1.595,1.599,1.606,1.611,1.615,1.617,1.622,1.622,1.622,1.626,1.627,1.631,1.637,1.645,1.651,1.65,1.653,1.656,1.659,1.659,1.658,1.66,1.663,1.665,1.665,1.664,1.662,1.669,1.671,1.678,1.676,1.673,1.673,1.671,1.672,1.669,1.668,1.67,1.669,1.668,1.669,1.666,1.659,1.658,1.654,1.653,1.653,1.652,1.649,1.644,1.64,1.637,1.632,1.626,1.616,1.609,1.598,1.595,1.592,1.582,1.577,1.576,1.574,1.572,1.567,1.564,1.558,1.557,1.557,1.553,1.549,1.546,1.54,1.533,1.525,1.521,1.52,1.516,1.518,1.523,1.52,1.524,1.52,1.532,1.547,1.553,1.604,1.654,1.773,1.991,2.296,2.657,3.061,3.529,4.071,4.719,5.49,6.392,7.427,8.6,9.907,11.333,12.865,14.511,16.244,18.076,19.992,22.0,24.061,26.162,28.29,30.465,32.643,34.842,37.027,39.211,41.354,43.482,45.57,47.629,49.645,51.615,53.541,55.423,57.255,59.045,60.782,62.489,64.141,65.763,67.337,68.876,70.366,71.833,73.265,74.676,76.069,77.448,78.804,80.148,81.409,82.58,83.612,84.5,85.243,85.841,86.3,86.624,86.822,86.894,86.883,86.815,86.729,86.63,86.542,86.49,86.491,86.528,86.58,86.621,86.626,86.603,86.57,86.527,86.465,86.413,86.358,86.318,86.288,86.277,86.272,86.282,86.31,86.367,86.448,86.551,86.669,86.8,86.933,87.063,87.184,87.298,87.402,87.495,87.576,87.642,87.693,87.72,87.692,87.606,87.483,87.349,87.223,87.093,86.965,86.84,86.717,86.594,86.475,86.356,86.24,86.127,86.015,85.904,85.799,85.693,85.59,85.485,85.378,85.266,85.157,85.042,84.946,84.905,84.926,85.01,85.141,85.29,85.432,85.559,85.677,85.798,85.912,86.029,86.146,86.263,86.374,86.493,86.616,86.739,86.868,86.998,87.13,87.27,87.407,87.539,87.668,87.793,87.912,88.029,88.138,88.249,88.349,88.444,88.527,88.596,88.656,88.704,88.739,88.765,88.781,88.782,88.779,88.766,88.745,88.719,88.688,88.656,88.622,88.592,88.556,88.521,88.489,88.454,88.421,88.384,88.35,88.316,88.289,88.258,88.234,88.209,88.187,88.168,88.173,88.221,88.305,88.4,88.491,88.579,88.659,88.734,88.807,88.884,88.955,89.024,89.097,89.17,89.245,89.318,89.388,89.457,89.523,89.595,89.659,89.721,89.784,89.846,89.908,89.965,90.015,90.068,90.114,90.16,90.201,90.235,90.269,90.3,90.321,90.332,90.341,90.341,90.335,90.318,90.294,90.266,90.24,90.213,90.197,90.193,90.203,90.22,90.263,90.343,90.454,90.625,90.867,91.167,91.544,91.984,92.491,93.065,93.739,94.547,95.512,96.655,97.975,99.486,101.171,103.024,105.01,107.123,109.346,111.669,114.068,116.529,119.048,121.618,124.197,126.776,129.34,131.898,134.442,136.962,139.449,141.919,144.353,146.754,149.125,151.452,153.754,156.022,158.266,160.488,162.67,164.835,166.968,169.067,171.104,173.053,174.872,176.531,177.969,179.19,180.183,180.976,-178.449,-178.091,-177.958,-178.048,-178.313,-178.672,180.931,180.526,180.121,179.729,179.359,179.009,178.687,178.383,178.122,177.9,177.725,177.62,177.591,177.637,177.737,177.875,178.062,178.267,178.492,178.732,178.968,179.207,179.449,179.699,179.961,180.238,180.509,180.774,181.029,-178.73,-178.502,-178.286,-178.094,-177.922,-177.785,-177.696,-177.655,-177.634,-177.631,-177.639,-177.663,-177.696,-177.733,-177.781,-177.832,-177.893,-177.958,-178.027,-178.099,-178.171,-178.241,-178.311,-178.387,-178.466,-178.545,-178.618,-178.701,-178.788,181.123,181.033,180.941,180.847,180.748,180.648,180.551,180.451,180.354,180.25,180.148,180.057,179.968,179.883,179.806,179.732,179.664,179.607,179.55,179.495,179.443,179.396,179.359,179.321,179.289,179.266,179.247,179.226,179.207,179.181,179.159,179.138,179.113,179.091,179.075,179.056,179.035,179.016,178.995,178.974,178.961,178.957,178.949,178.94,178.932,178.928,178.928,178.927,178.921,178.917,178.91,178.903,178.895,178.887,178.872,178.855,178.846,178.841,178.839,178.833,178.826,178.823,178.813,178.803,178.795,178.791,178.79,178.787,178.785,178.784,178.785,178.788,178.787,178.787,178.784,178.783,178.794,178.806,178.823,178.845,178.87,178.897,178.925,178.956,178.989,179.017,179.043,179.071,179.095,179.124,179.155,179.179,179.206,179.234,179.262,179.287,179.313,179.34,179.361,179.385,179.411,179.435,179.456,179.473,179.491,179.505,179.519,179.532,179.54,179.542,179.544,179.54,179.536,179.554,179.605,179.711,179.879,180.105,180.412,180.794,-178.739,-178.173,-177.519,-176.767,-175.899,-174.882,-173.71,-172.363,-170.854,-169.176,-167.346,-165.358,-163.248,-161.012,-158.7,-156.317,-153.914,-151.474,-149.054,-146.666,-144.347,-142.102,-139.938,-137.875,-135.919,-134.078,-132.355,-130.762,-129.272,-127.891,-126.625,-125.447,-124.36,-123.351,-122.404,-121.502,-120.644,-119.802,-118.96,-118.106,-117.244,-116.383,-115.526,-114.664,-113.809,-112.934,-112.049,-111.143,-110.219,-109.271,-108.304,-107.312,-106.289,-105.252,-104.191,-103.107,-102.004,-100.876,-99.727,-98.55,-97.354,-96.162,-95.012,-93.941,-92.958,-92.055,-91.278,-90.608,-90.036,-89.56,-89.188,-88.897,-88.675,-88.498,-88.355,-88.236,-88.122,-87.999,-87.872,-87.745,-87.623,-87.509,-87.405,-87.316,-87.259,-87.248,-87.304,-87.433,-87.606,-87.795,-87.982,-88.171,-88.36,-88.553,-88.743,-88.92,-89.087,-89.249,-89.395,-89.517,-89.608,-89.638,-89.607,-89.543,-89.484,-89.436,-89.392,-89.349,-89.305,-89.266,-89.228,-89.188,-89.146,-89.103,-89.056,-89.004,-88.957,-88.904,-88.853,-88.799,-88.745,-88.686,-88.63,-88.576,-88.526,-88.475,-88.426,-88.379,-88.336,-88.302,-88.266,-88.23,-88.195,-88.16,-88.125,-88.091,-88.063,-88.033,-88.004,-87.975,-87.944,-87.911,-87.883,-87.856,-87.832,-87.808,-87.783,-87.759,-87.742,-87.726,-87.71,-87.698,-87.683,-87.679,-87.681,-87.689,-87.703,-87.717,-87.731,-87.747,-87.772,-87.804,-87.847,-87.891,-87.932,-87.969,-88.002,-88.034,-88.071,-88.107,-88.144,-88.18,-88.215,-88.249,-88.283,-88.319,-88.351,-88.39,-88.426,-88.46,-88.496,-88.534,-88.573,-88.613,-88.654,-88.694,-88.73,-88.767,-88.802,-88.84,-88.874,-88.899,-88.921,-88.941,-88.952,-88.957,-88.937,-88.878,-88.781,-88.677,-88.52,-88.264,-87.898,-87.432,-86.877,-86.233,-85.479,-84.601,-83.581,-82.397,-81.06,-79.555,-77.91,-76.095,-74.199,-72.182,-70.075,-67.892,-65.646,-63.355,-61.033,-58.679,-56.324,-53.955,-51.618,-49.283,-46.99,-44.714,-42.486,-40.295,-38.137,-36.029,-33.959,-31.945,-29.984,-28.071,-26.206,-24.397,-22.64,-20.912,-19.263,-17.637,-16.053,-14.491,-12.968,-11.478,-10.061,-8.751,-7.585,-6.579,-5.748,-5.082,-4.582,-4.231,-4.01,-3.916,-3.927,-3.998,-4.072,-4.153,-4.241,-4.337,-4.418,-4.489,-4.549,-4.577,-4.594,-4.607,-4.614,-4.607,-4.596,-4.582,-4.574,-4.572,-4.577,-4.584,-4.584,-4.582,-4.578,-4.574,-4.566,-4.565,-4.563,-4.562,-4.559,-4.56,-4.561,-4.559,-4.556,-4.557,-4.552,-4.554,-4.554,-4.556,-4.555,-4.554,-4.541,-4.511,-4.486,-4.463,-4.439,-4.406,-4.366,-4.315,-4.235,-4.122,-3.988,-3.833,-3.675,-3.513,-3.369,-3.239,-3.121,-3.013,-2.91,-2.82,-2.744,-2.68,-2.636,-2.611,-2.607,-2.612,-2.623,-2.648,-2.673,-2.698,-2.726,-2.755,-2.787,-2.822,-2.858,-2.893,-2.929,-2.966,-3.003,-3.042,-3.079,-3.117,-3.159,-3.203,-3.245,-3.291,-3.334,-3.374,-3.412,-3.437,-3.45,-3.452,-3.462,-3.476,-3.486,-3.501,-3.515,-3.524,-3.528,-3.534,-3.549,-3.565,-3.574,-3.59,-3.605,-3.615,-3.605,-3.572,-3.497,-3.354,-3.107,-2.733,-2.223,-1.589,-0.867,-0.096,0.678,1.439,2.168,2.859,3.511,4.125,4.709,5.224,5.616,5.863,5.967,5.924,5.72,5.338,4.819,4.203,3.538,2.863,2.193,1.534,0.886,0.243,-0.375,-0.958,-1.453,-1.828,-2.066,-2.172,-2.181,-2.117,-2.003,-1.87,-1.721,-1.564,-1.406,-1.247,-1.089,-0.946,-0.809,-0.685,-0.569,-0.464,-0.362,-0.259,-0.16,-0.056,0.055,0.166,0.28,0.391,0.505,0.618,0.723,0.813,0.913,1.008,1.105,1.199,1.28,1.348,1.415,1.458,1.493,1.517,1.531,1.546,1.587,1.649,1.735,1.886,2.082,2.333,2.647,3.031,3.489,4.052,4.749,5.618,6.61,7.773,9.104,10.607,12.252,14.047,15.971,17.995,20.107,22.284,24.519,26.806,29.112,31.443,33.76,36.049,38.29,40.479,42.592,44.652,46.629,48.526,50.325,52.032,53.636,55.161,56.59,57.943,59.22,60.425,61.553,62.627,63.633,64.602,65.515,66.394,67.243,68.073,68.891,69.693,70.482,71.277,72.071,72.881,73.705,74.551,75.416,76.308,77.222,78.171,79.147,80.154,81.179,82.22,83.272,84.324,85.389,86.452,87.461,88.39,89.226,89.963,90.602,91.139,91.578,91.915,92.143,92.264,92.24,92.097,91.876,91.59,91.254,90.905,90.575,90.278,90.026,89.819,89.659,89.534,89.42,89.305,89.195,89.086,89.011,89.008,89.091,89.267,89.516,89.787,90.042,90.281,90.494,90.69,90.861,91.016,91.153,91.275,91.377,91.472,91.551,91.611,91.655,91.689,91.71,91.719,91.717,91.702,91.676,91.645,91.613,91.574,91.534,91.492,91.448,91.408,91.372,91.331,91.291,91.255,91.219,91.18,91.141,91.105,91.06,91.02,90.978,90.939,90.899,90.86,90.819,90.772,90.729,90.683,90.64,90.592,90.544,90.499,90.45,90.403,90.357,90.31,90.269,90.22,90.176,90.129,90.085,90.037,89.999,89.965,89.94,89.907,89.876,89.853,89.836,89.817,89.806,89.797,89.79,89.789,89.785,89.795,89.813,89.831,89.857,89.883,89.909,89.942,89.976,90.009,90.045,90.081,90.12,90.159,90.197,90.23,90.264,90.299,90.335,90.366,90.391,90.42,90.448,90.473,90.494,90.519,90.544,90.566,90.592,90.619,90.64,90.66,90.675,90.691,90.703,90.71,90.718,90.721,90.722,90.716,90.705,90.706,90.701,90.687,90.675,90.674,90.686,90.721,90.794,90.915,91.073,91.26,91.473,91.71,91.972,92.265,92.602,93.0,93.471,94.04,94.737,95.573,96.554,97.699,98.994,100.437,102.022,103.739,105.559,107.482,109.488,111.559,113.687,115.864,118.078,120.324,122.585,124.852,127.107,129.355,131.575,133.788,135.984,138.151,140.28,142.373,144.416,146.428,148.388,150.303,152.179,154.001,155.779,157.522,159.248,160.956,162.643,164.331,166.01,167.691,169.369,171.048,172.703,174.338,175.906,177.38,178.726,179.905,180.918,-178.237,-177.557,-177.042,-176.691,-176.492,-176.435,-176.483,-176.599,-176.74,-176.894,-177.039,-177.171,-177.297,-177.395,-177.473,-177.518,-177.547,-177.558,-177.55,-177.545,-177.545,-177.549,-177.555,-177.584,-177.638,-177.702,-177.77,-177.837,-177.903,-177.956,-177.996,-178.017,-178.017,-178.007,-177.972,-177.912,-177.844,-177.78,-177.716,-177.657,-177.601,-177.557,-177.521,-177.498,-177.487,-177.48,-177.48,-177.493,-177.518,-177.552,-177.595,-177.647,-177.698,-177.762,-177.837,-177.912,-177.99,-178.065,-178.145,-178.225,-178.304,-178.374,-178.444,-178.516,-178.587,-178.66,-178.736,-178.811,181.108,181.025,180.938,180.845,180.749,180.652,180.555,180.464,180.373,180.284,180.202,180.115,180.034,179.961,179.883,179.81,179.743,179.678,179.627,179.585,179.554,179.538,179.53,179.526,179.52,179.516,179.515,179.514,179.51,179.509,179.503,179.497,179.494,179.486,179.477,179.471,179.472,179.465,179.461,179.458,179.453,179.45,179.446,179.439,179.434,179.426,179.418,179.413,179.408,179.414,179.419,179.414,179.412,179.407,179.397,179.386,179.376,179.365,179.356,179.347,179.342,179.34,179.335,179.327,179.318,179.316,179.314,179.312,179.311,179.307,179.305,179.297,179.289,179.282,179.278,179.274,179.265,179.26,179.257,179.254,179.251,179.25,179.25,179.25,179.246,179.242,179.238,179.234,179.236,179.23,179.228,179.221,179.222,179.221,179.218,179.217,179.216,179.215,179.211,179.211,179.213,179.214,179.214,179.213,179.214,179.215,179.22,179.22,179.218,179.22,179.222,179.222,179.22,179.219,179.214,179.208,179.227,179.222,179.223,179.263,179.347,179.52,179.802,180.194,180.672,-178.778,-178.13,-177.398,-176.532,-175.511,-174.312,-172.939,-171.386,-169.672,-167.803,-165.788,-163.656,-161.407,-159.062,-156.629,-154.133,-151.603,-149.023,-146.422,-143.793,-141.173,-138.557,-135.96,-133.402,-130.881,-128.4,-126.011,-123.667,-121.392,-119.174,-117.029,-114.946,-112.931,-110.976,-109.101,-107.276,-105.495,-103.781,-102.143,-100.569,-99.084,-97.675,-96.393,-95.258,-94.307,-93.528,-92.926,-92.483,-92.193,-92.044,-92.02,-92.098,-92.243,-92.431,-92.651,-92.893,-93.141,-93.38,-93.595,-93.772,-93.906,-94.0,-94.07,-94.122,-94.159,-94.19,-94.213,-94.207,-94.16,-94.073,-93.97,-93.881,-93.797,-93.72,-93.641,-93.555,-93.476,-93.4,-93.333,-93.268,-93.207,-93.134,-93.074,-93.012,-92.95,-92.893,-92.845,-92.798,-92.753,-92.709,-92.666,-92.63,-92.6,-92.573,-92.557,-92.541,-92.524,-92.51,-92.494,-92.482,-92.465,-92.452,-92.443,-92.433,-92.429,-92.42,-92.411,-92.409,-92.401,-92.395,-92.394,-92.386,-92.382,-92.38,-92.385,-92.393,-92.41,-92.431,-92.467,-92.496,-92.514,-92.535,-92.56,-92.588,-92.615,-92.643,-92.668,-92.693,-92.718,-92.744,-92.754,-92.736,-92.682,-92.609,-92.54,-92.482,-92.425,-92.349,-92.219,-92.001,-91.7,-91.353,-91.0,-90.668,-90.356,-90.059,-89.781,-89.513,-89.259,-89.038,-88.893,-88.854,-88.935,-89.092,-89.296,-89.534,-89.78,-90.035,-90.285,-90.537,-90.788,-91.052,-91.322,-91.59,-91.852,-92.099,-92.328,-92.517,-92.65,-92.716,-92.738,-92.727,-92.697,-92.655,-92.608,-92.556,-92.51,-92.456,-92.402,-92.356,-92.312,-92.267,-92.228,-92.189,-92.152,-92.117,-92.071,-91.968,-91.832,-91.648,-91.431,-91.207,-90.994,-90.769,-90.482,-90.084,-89.572,-88.938,-88.182,-87.29,-86.202,-84.897,-83.37,-81.611,-79.633,-77.419,-74.994,-72.365,-69.563,-66.605,-63.523,-60.313,-57.061,-53.73,-50.372,-46.988,-43.598,-40.209,-36.845,-33.517,-30.218,-26.977,-23.798,-20.701,-17.713,-14.87,-12.224,-9.797,-7.678,-5.874,-4.389,-3.208,-2.331,-1.736,-1.404,-1.283,-1.329,-1.509,-1.768,-2.096,-2.454,-2.843,-3.23,-3.613,-3.974,-4.306,-4.596,-4.841,-5.033,-5.185,-5.273,-5.263,-5.174,-5.061,-4.981,-4.928,-4.893,-4.895,-4.923,-4.949,-4.957,-4.967,-4.968,-4.962,-4.959,-4.952,-4.947,-4.946,-4.945,-4.945,-4.943,-4.943,-4.944,-4.942,-4.943,-4.942,-4.941,-4.94,-4.94,-4.943,-4.943,-4.944,-4.944,-4.948,-4.95,-4.949,-4.95,-4.95,-4.952,-4.954,-4.958,-4.959,-4.96,-4.961,-4.961,-4.959,-4.961,-4.96,-4.958,-4.958,-4.959,-4.963,-4.966,-4.967,-4.965,-4.966,-4.965,-4.964,-4.966,-4.968,-4.97,-4.968,-4.971,-4.972,-4.974,-4.976,-4.98,-4.985,-4.985,-4.986,-4.99,-4.994,-4.994,-4.995,-5.0,-5.001,-5.004,-5.007,-5.008,-5.007,-5.006,-5.005,-5.009,-5.012,-5.011
-0.006,-0.008,0.049,0.105,0.093,0.081,0.036,-0.008,-0.053,-0.097,-0.15,-0.202,-0.255,-0.314,-0.37,-0.427,-0.475,-0.524,-0.568,-0.613,-0.649,-0.683,-0.717,-0.741,-0.766,-0.794,-0.82,-0.847,-0.875,-0.912,-0.948,-0.97,-0.984,-0.999,-1.009,-1.019,-1.028,-1.036,-1.044,-1.046,-1.038,-1.03,-1.022,-1.012,-1.004,-0.995,-0.987,-0.969,-0.945,-0.921,-0.894,-0.868,-0.842,-0.814,-0.785,-0.734,-0.7,-0.661,-0.623,-0.578,-0.525,-0.486,-0.448,-0.403,-0.359,-0.309,-0.267,-0.224,-0.182,-0.145,-0.084,-0.048,-0.015,0.017,0.05,0.105,0.129,0.153,0.177,0.187,0.207,0.227,0.251,0.276,0.339,0.367,0.393,0.42,0.446,0.47,0.494,0.522,0.551,0.565,0.579,0.591,0.603,0.622,0.632,0.63,0.628,0.636,0.632,0.628,0.624,0.628,0.607,0.609,0.611,0.613,0.611,0.62,0.614,0.608,0.622,0.636,0.684,0.672,0.66,0.66,0.666,0.675,0.675,0.675,0.669,0.732,0.726,0.726,0.718,0.71,0.803,0.803,0.801,0.799,0.797,0.834,0.832,0.824,0.816,0.814,0.834,0.826,0.822,0.818,0.814,0.827,0.829,0.831,0.833,0.853,0.851,0.845,0.839,0.831,0.927,0.912,0.9,0.888,0.876,0.924,0.914,0.904,0.894,0.885,0.961,0.955,0.949,0.951,0.943,0.958,0.953,0.949,0.945,0.941,0.937,0.989,0.983,0.975,0.969,0.963,0.957,0.969,0.981,1.052,1.194,1.335,1.507,1.679,1.93,2.18,2.507,2.836,3.271,3.706,4.268,4.83,5.394,6.213,7.27,8.324,9.382,10.688,11.98,13.502,15.029,16.813,18.707,20.591,22.597,24.573,26.643,28.702,30.773,32.863,34.97,37.086,39.191,41.241,43.251,45.246,47.177,49.09,51.023,52.86,54.604,56.389,58.14,59.8,61.514,63.097,64.612,66.179,67.621,69.068,70.564,71.954,73.32,74.82,76.094,77.37,78.647,79.782,81.115,82.043,82.707,83.369,84.035,84.428,84.594,84.938,85.104,85.088,85.072,84.985,84.898,84.866,84.833,84.845,84.858,84.882,84.882,84.882,84.87,84.857,84.786,84.716,84.681,84.647,84.613,84.588,84.592,84.597,84.601,84.643,84.732,84.821,84.91,85.025,85.141,85.26,85.365,85.722,85.813,85.904,85.968,86.033,86.098,86.106,86.043,86.117,86.003,85.89,85.764,85.639,85.513,85.388,85.263,85.148,85.169,85.036,84.902,84.781,84.673,84.567,84.459,84.358,84.269,84.18,84.225,84.132,84.027,83.922,83.881,83.841,83.9,83.958,84.093,84.219,84.344,84.475,84.589,84.702,84.815,84.925,85.051,85.162,85.276,85.389,85.512,85.636,85.792,85.913,86.032,86.152,86.271,86.386,86.493,86.622,86.73,86.837,86.938,87.039,87.134,87.315,87.392,87.469,87.519,87.57,87.608,87.679,87.724,87.768,87.768,87.768,87.768,87.754,87.74,87.723,87.687,87.65,87.616,87.582,87.545,87.509,87.512,87.474,87.431,87.389,87.348,87.344,87.304,87.27,87.251,87.288,87.27,87.313,87.377,87.442,87.485,87.569,87.646,87.723,87.796,87.933,88.006,88.083,88.16,88.224,88.291,88.48,88.543,88.605,88.66,88.715,88.839,88.899,88.96,89.017,89.071,89.157,89.212,89.25,89.291,89.331,89.396,89.424,89.436,89.448,89.461,89.572,89.576,89.58,89.584,89.582,89.558,89.535,89.5,89.466,89.454,89.442,89.452,89.462,89.472,89.571,89.749,89.927,90.203,90.477,90.753,91.142,91.533,92.07,92.61,93.338,94.07,95.085,96.166,97.535,99.253,100.962,102.961,105.035,107.24,109.443,111.851,114.212,116.573,119.122,121.591,124.088,126.666,129.147,131.602,134.15,136.556,138.958,141.297,143.651,145.921,148.191,150.51,152.716,154.877,157.109,159.266,161.408,163.46,165.49,167.386,169.331,170.975,172.613,173.915,175.294,176.177,177.066,177.953,178.451,178.499,178.548,178.266,177.986,177.704,177.336,176.956,176.576,176.194,175.849,175.537,175.226,174.965,174.704,174.589,174.474,174.358,174.391,174.423,174.576,174.731,174.918,175.107,175.329,175.552,175.784,176.017,176.259,176.518,176.777,177.037,177.297,177.54,177.812,178.031,178.249,178.468,178.64,178.812,178.888,178.948,178.989,179.029,179.019,178.956,178.925,178.879,178.832,178.786,178.729,178.66,178.604,178.535,178.467,178.4,178.333,178.285,178.266,178.207,178.148,178.067,177.987,177.9,177.86,177.761,177.662,177.562,177.463,177.364,177.265,177.255,177.154,177.059,176.964,176.875,176.783,176.71,176.637,176.565,176.606,176.551,176.496,176.442,176.401,176.545,176.509,176.478,176.448,176.434,176.567,176.545,176.523,176.5,176.478,176.558,176.542,176.52,176.498,176.475,176.461,176.669,176.653,176.641,176.783,176.773,176.763,176.752,176.754,176.865,176.869,176.873,176.877,176.873,177.054,177.05,177.04,177.03,177.022,177.198,177.188,177.181,177.175,177.163,177.402,177.392,177.382,177.372,177.526,177.524,177.522,177.52,177.526,177.696,177.702,177.708,177.714,177.722,177.907,177.916,177.922,177.94,177.958,178.217,178.233,178.261,178.289,178.316,178.523,178.549,178.577,178.606,178.8,178.829,178.857,178.887,178.918,179.074,179.094,179.112,179.131,179.149,179.31,179.328,179.347,179.359,179.371,179.552,179.561,179.569,179.573,179.571,179.569,179.573,179.577,179.593,179.609,179.625,179.748,179.953,-179.843,-179.508,-179.175,-178.841,-178.336,-177.829,-177.159,-176.241,-175.319,-174.357,-173.144,-171.605,-170.063,-168.519,-166.653,-164.554,-162.456,-160.414,-158.151,-155.906,-153.562,-151.233,-148.956,-146.767,-144.561,-142.367,-140.345,-138.449,-136.618,-134.783,-133.105,-131.497,-130.108,-128.639,-127.449,-126.257,-125.222,-124.308,-123.36,-122.445,-121.576,-120.704,-119.883,-119.058,-118.203,-117.371,-116.54,-115.708,-114.874,-114.04,-113.177,-112.282,-111.383,-110.429,-109.48,-108.487,-107.442,-106.405,-105.372,-104.288,-103.182,-102.062,-100.945,-99.824,-98.705,-97.641,-96.637,-95.747,-94.856,-93.965,-93.2,-92.674,-92.147,-91.621,-91.254,-91.053,-90.853,-90.709,-90.566,-90.447,-90.327,-90.2,-90.073,-89.953,-89.755,-89.635,-89.548,-89.534,-89.52,-89.455,-89.582,-89.75,-89.918,-90.085,-90.25,-90.432,-90.614,-90.802,-90.99,-91.069,-91.238,-91.36,-91.481,-91.481,-91.481,-91.464,-91.454,-91.409,-91.365,-91.32,-91.29,-91.255,-91.221,-91.106,-91.065,-91.021,-90.976,-90.926,-90.875,-90.824,-90.746,-90.696,-90.647,-90.597,-90.526,-90.478,-90.429,-90.381,-90.336,-90.237,-90.199,-90.161,-90.122,-90.09,-90.025,-89.994,-89.964,-89.933,-89.905,-89.756,-89.73,-89.703,-89.677,-89.647,-89.557,-89.533,-89.509,-89.485,-89.381,-89.363,-89.345,-89.325,-89.304,-89.254,-89.242,-89.232,-89.221,-89.232,-89.128,-89.138,-89.152,-89.168,-89.184,-89.094,-89.123,-89.167,-89.212,-89.254,-89.297,-89.288,-89.326,-89.365,-89.405,-89.439,-89.44,-89.47,-89.501,-89.531,-89.565,-89.565,-89.601,-89.638,-89.672,-89.706,-89.745,-89.783,-89.822,-89.858,-89.816,-89.867,-89.917,-89.956,-89.994,-90.033,-90.069,-90.083,-90.113,-90.143,-90.155,-90.107,-90.058,-89.921,-89.783,-89.547,-89.31,-88.915,-88.525,-87.941,-87.36,-86.776,-86.001,-85.223,-84.127,-82.762,-81.396,-79.738,-78.075,-76.175,-74.283,-72.38,-70.333,-68.267,-66.083,-63.885,-61.671,-59.373,-57.088,-54.837,-52.575,-50.299,-48.181,-46.042,-43.903,-41.852,-39.813,-37.764,-35.803,-33.841,-31.972,-30.187,-28.442,-26.754,-25.084,-23.371,-21.78,-20.182,-18.624,-17.092,-15.654,-14.377,-13.089,-12.063,-11.036,-10.302,-9.546,-8.81,-8.38,-8.195,-8.012,-8.032,-8.052,-8.129,-8.206,-8.283,-8.368,-8.453,-8.533,-8.615,-8.659,-8.703,-8.722,-8.72,-8.718,-8.71,-8.701,-8.697,-8.693,-8.689,-8.691,-8.691,-8.691,-8.685,-8.679,-8.677,-8.675,-8.675,-8.675,-8.675,-8.675,-8.675,-8.675,-8.675,-8.675,-8.675,-8.675,-8.675,-8.675,-8.671,-8.667,-8.619,-8.57,-8.521,-8.477,-8.432,-8.4,-8.347,-8.295,-8.193,-8.093,-7.943,-7.793,-7.633,-7.474,-7.218,-7.085,-6.987,-6.89,-6.793,-6.7,-6.635,-6.571,-6.546,-6.522,-6.55,-6.558,-6.566,-6.586,-6.606,-6.608,-6.642,-6.677,-6.711,-6.666,-6.7,-6.735,-6.769,-6.803,-6.823,-6.861,-6.9,-6.938,-6.962,-6.967,-6.995,-7.024,-7.064,-7.105,-7.155,-7.171,-7.188,-7.2,-7.212,-7.207,-7.219,-7.231,-7.201,-7.216,-7.228,-7.235,-7.247,-7.271,-7.29,-7.308,-7.304,-7.3,-7.218,-7.184,-7.149,-7.008,-6.683,-6.356,-5.995,-5.431,-4.863,-4.165,-3.463,-2.726,-2.01,-1.357,-0.748,-0.123,0.487,0.962,1.438,1.725,1.694,1.712,1.73,1.435,0.886,0.359,-0.19,-0.824,-1.461,-2.105,-2.729,-3.36,-3.906,-4.449,-4.838,-5.13,-5.519,-5.686,-5.686,-5.607,-5.512,-5.417,-5.281,-5.146,-5.01,-4.859,-4.647,-4.498,-4.348,-4.209,-4.081,-3.954,-3.856,-3.759,-3.666,-3.573,-3.48,-3.338,-3.229,-3.12,-3.01,-2.901,-2.802,-2.703,-2.604,-2.511,-2.454,-2.4,-2.343,-2.263,-2.208,-2.153,-2.099,-2.07,-2.042,-2.004,-1.965,-1.896,-1.734,-1.573,-1.411,-1.198,-0.986,-0.645,-0.142,0.359,0.862,1.616,2.655,3.791,5.167,6.536,8.21,9.876,11.85,13.767,15.687,17.791,19.884,22.081,24.321,26.564,28.804,31.098,33.227,35.347,37.361,39.374,41.398,43.27,45.214,46.913,48.434,49.986,51.349,52.705,54.025,55.233,56.441,57.516,58.481,59.605,60.506,61.401,62.23,63.055,63.912,64.719,65.499,66.277,67.063,67.847,68.717,69.533,70.394,71.252,72.162,73.069,74.03,75.131,76.13,77.13,78.161,79.247,80.263,81.275,82.29,83.183,84.225,84.977,85.549,86.119,86.491,86.863,87.035,87.207,87.156,87.106,87.055,86.774,86.493,86.192,85.91,85.63,85.427,85.225,85.089,84.954,84.818,84.689,84.604,84.519,84.434,84.41,84.385,84.515,84.758,85.0,85.248,85.494,85.992,86.19,86.388,86.542,86.656,87.092,87.205,87.29,87.375,87.421,87.778,87.813,87.827,87.841,87.855,87.992,87.967,87.943,87.907,88.098,88.062,88.017,87.973,87.928,88.086,88.05,88.007,87.965,87.922,87.882,87.841,88.047,88.022,87.998,87.962,87.925,87.891,88.06,88.024,87.988,87.947,87.907,88.016,87.974,87.931,87.887,87.842,87.892,87.837,87.783,87.732,87.727,87.676,87.626,87.575,87.527,87.518,87.48,87.441,87.405,87.368,87.347,87.319,87.301,87.286,87.272,87.254,87.246,87.238,87.24,87.246,87.263,87.279,87.295,87.319,87.434,87.468,87.503,87.531,87.651,87.679,87.707,87.736,87.768,87.909,87.941,87.978,88.014,88.04,88.145,88.172,88.2,88.228,88.238,88.262,88.286,88.31,88.327,88.315,88.334,88.348,88.362,88.376,88.376,88.372,88.364,88.362,88.36,88.338,88.316,88.293,88.311,88.342,88.372,88.403,88.461,88.52,88.637,88.831,89.025,89.259,89.491,89.778,90.065,90.353,90.713,91.073,91.602,92.133,92.874,93.912,95.043,96.085,97.416,98.755,100.361,102.242,104.068,106.058,108.112,110.209,112.303,114.484,116.778,118.986,121.185,123.461,125.646,127.837,130.102,132.22,134.335,136.505,138.561,140.553,142.617,144.527,146.437,148.264,150.135,151.879,153.626,155.385,157.085,158.741,160.43,162.088,163.731,165.449,167.086,168.68,170.318,171.751,173.188,174.628,175.884,177.087,177.999,178.915,179.571,-179.821,-179.54,-179.506,-179.471,-179.577,-179.682,-179.803,-179.924,179.954,179.839,179.748,179.657,179.608,179.56,179.556,179.552,179.558,179.564,179.558,179.552,179.54,179.527,179.515,179.445,179.406,179.368,179.321,179.275,179.267,179.259,179.287,179.315,179.344,179.406,179.469,179.534,179.62,179.673,179.725,179.758,179.79,179.808,179.827,179.943,179.941,179.923,179.879,179.834,179.789,179.845,179.784,179.723,179.65,179.578,179.505,179.506,179.433,179.36,179.289,179.218,179.17,179.121,179.049,179.082,179.009,178.938,178.867,178.794,178.721,178.635,178.633,178.542,178.451,178.372,178.295,178.339,178.262,178.189,178.222,178.147,178.073,178.092,178.031,177.971,178.038,177.999,177.961,178.08,178.068,178.062,178.056,178.058,178.111,178.115,178.119,178.123,178.127,178.246,178.244,178.242,178.24,178.232,178.468,178.466,178.464,178.462,178.456,178.613,178.607,178.597,178.586,178.708,178.696,178.692,178.688,178.69,178.877,178.883,178.883,178.883,178.875,179.019,179.017,179.015,179.013,179.005,178.997,179.121,179.115,179.109,179.103,179.101,179.101,179.101,179.167,179.165,179.157,179.149,179.141,179.238,179.236,179.234,179.232,179.203,179.205,179.213,179.221,179.221,179.24,179.238,179.242,179.246,179.246,179.335,179.335,179.333,179.325,179.317,179.392,179.388,179.38,179.372,179.364,179.377,179.379,179.381,179.379,179.401,179.399,179.399,179.399,179.395,179.38,179.366,179.402,179.398,179.41,179.422,179.416,179.41,179.414,179.418,179.347,179.353,179.493,179.632,179.865,-179.903,-179.467,-179.033,-178.433,-177.835,-177.045,-176.257,-175.17,-174.225,-172.796,-171.374,-169.944,-168.301,-166.277,-164.259,-162.013,-159.853,-157.466,-155.077,-152.746,-150.27,-147.745,-145.308,-142.79,-140.279,-137.802,-135.34,-132.934,-130.602,-128.197,-125.911,-123.742,-121.659,-119.604,-117.557,-115.671,-113.767,-111.852,-110.05,-108.245,-106.566,-104.875,-103.332,-101.956,-100.552,-99.421,-98.296,-97.163,-96.319,-95.785,-95.271,-94.755,-94.519,-94.513,-94.507,-94.619,-94.73,-94.932,-95.134,-95.355,-95.575,-95.757,-95.939,-96.122,-96.231,-96.289,-96.348,-96.385,-96.391,-96.377,-96.363,-96.286,-96.209,-96.073,-96.003,-95.932,-95.859,-95.786,-95.645,-95.57,-95.497,-95.424,-95.372,-95.205,-95.138,-95.071,-95.013,-94.962,-94.786,-94.74,-94.693,-94.649,-94.604,-94.568,-94.42,-94.394,-94.367,-94.351,-94.335,-94.323,-94.244,-94.242,-94.24,-94.236,-94.232,-94.224,-94.216,-94.08,-94.074,-94.068,-94.052,-94.036,-94.011,-93.892,-93.89,-93.888,-93.877,-93.884,-93.89,-93.896,-93.834,-93.856,-93.878,-93.891,-93.903,-93.915,-93.862,-93.891,-93.919,-93.947,-93.982,-94.016,-93.941,-93.964,-93.923,-93.875,-93.826,-93.773,-93.721,-93.574,-93.471,-93.28,-93.091,-92.9,-92.605,-92.309,-91.988,-91.617,-91.316,-91.014,-90.742,-90.468,-90.281,-90.092,-90.064,-90.095,-90.192,-90.368,-90.544,-90.72,-90.952,-91.185,-91.426,-91.635,-91.885,-92.153,-92.419,-92.677,-92.878,-93.136,-93.317,-93.402,-93.486,-93.571,-93.597,-93.565,-93.532,-93.405,-93.355,-93.306,-93.258,-93.215,-93.122,-93.088,-93.054,-93.019,-92.983,-92.956,-92.887,-92.813,-92.738,-92.578,-92.419,-92.259,-92.015,-91.769,-91.537,-91.18,-90.825,-90.468,-89.921,-89.115,-88.307,-87.144,-86.002,-84.839,-83.254,-81.659,-79.626,-77.588,-75.134,-72.308,-69.558,-66.527,-63.525,-60.339,-57.178,-53.934,-50.691,-47.449,-44.208,-40.937,-37.758,-34.594,-31.428,-28.418,-25.398,-22.629,-19.85,-17.07,-14.719,-12.836,-10.948,-9.044,-7.755,-7.024,-6.244,-5.984,-5.726,-5.813,-5.9,-5.987,-6.257,-6.626,-6.994,-7.355,-7.714,-8.061,-8.41,-8.758,-9.025,-9.195,-9.364,-9.534,-9.542,-9.551,-9.466,-9.381,-9.296,-9.312,-9.328,-9.346,-9.365,-9.383,-9.393,-9.393,-9.393,-9.393,-9.383,-9.379,-9.375,-9.375,-9.375,-9.375,-9.375,-9.375,-9.375,-9.375,-9.375,-9.375,-9.375,-9.375,-9.375,-9.375,-9.375,-9.375,-9.375,-9.375,-9.375,-9.375,-9.375,-9.375,-9.375,-9.375,-9.375,-9.375,-9.375,-9.375,-9.375,-9.375,-9.375,-9.375,-9.375,-9.375,-9.375,-9.375,-9.375,-9.375,-9.375,-9.375,-9.375,-9.375,-9.375,-9.375,-9.375,-9.375,-9.375,-9.375,-9.375,-9.375,-9.375,-9.375,-9.375,-9.375,-9.375,-9.375,-9.375,-9.375,-9.375,-9.375,-9.375,-9.375,-9.375,-9.375,-9.375,-9.375,-9.375,-9.375,-9.375,-9.375,-9.375,-9.375,-9.375,-9.375,-9.375,-9.375,-9.375,-9.375,-9.375,-9.375,-9.375,-9.375,-9.375,-9.375,-9.375,-9.375,-9.375,-9.375,-9.375,-9.375,-9.375,-9.375,-9.375,-9.375,-9.375,-9.375,-9.375,-9.375,-9.375,-9.375,-9.375,-9.375,-9.375,-9.375,-9.375,-9.375,-9.375,-9.375,-9.375,-9.375,-9.375,-9.375,-9.375,-9.375,-9.375,-9.375,-9.375,-9.375,-9.375,-9.375,-9.375,-9.375,-9.375,-9.375,-9.375,-9.375,-9.375,-9.375,-9.375,-9.375,-9.375,-9.375,-9.375,-9.375,-9.375,-9.375,-9.375
0.0,0.0,0.0,0.0,0.013,0.013,-0.013,-0.05,-0.088,-0.139,-0.189,-0.252,-0.302,-0.353,-0.416,-0.466,-0.529,-0.567,-0.617,-0.667,-0.705,-0.743,-0.768,-0.818,-0.843,-0.881,-0.894,-0.909,-0.935,-0.96,-0.998,-1.023,-1.061,-1.098,-1.098,-1.101,-1.114,-1.127,-1.139,-1.139,-1.139,-1.139,-1.127,-1.114,-1.101,-1.076,-1.047,-1.009,-0.972,-0.934,-0.909,-0.871,-0.846,-0.808,-0.745,-0.72,-0.707,-0.669,-0.632,-0.591,-0.553,-0.503,-0.453,-0.415,-0.364,-0.313,-0.276,-0.238,-0.2,-0.152,-0.101,-0.089,-0.064,-0.026,0.049,0.087,0.125,0.15,0.188,0.214,0.226,0.252,0.277,0.292,0.317,0.367,0.392,0.405,0.43,0.468,0.519,0.532,0.544,0.557,0.57,0.582,0.628,0.64,0.64,0.653,0.665,0.631,0.643,0.656,0.681,0.694,0.714,0.702,0.689,0.676,0.702,0.714,0.714,0.727,0.765,0.774,0.787,0.812,0.812,0.812,0.88,0.868,0.88,0.88,0.893,0.868,0.881,0.881,0.893,0.906,0.911,0.886,0.899,0.911,0.89,0.877,0.877,0.877,0.89,0.879,0.879,0.892,0.892,0.892,0.886,0.886,0.886,0.886,0.886,0.924,0.924,0.912,0.899,0.899,0.963,0.963,0.938,0.912,0.941,0.941,0.916,0.904,0.904,0.842,0.842,0.842,0.855,0.855,0.88,0.868,0.88,0.88,0.88,0.868,0.85,0.85,0.85,0.85,0.838,0.838,0.838,0.825,0.838,0.888,0.989,1.115,1.266,1.443,1.631,1.871,2.135,2.488,2.891,3.332,3.824,4.429,5.108,5.941,6.875,7.971,9.142,10.504,11.938,13.515,15.214,16.981,18.809,20.747,22.753,24.806,26.842,28.96,31.114,33.263,35.465,37.644,39.799,41.913,44.003,46.014,48.047,50.023,51.958,53.848,55.699,57.503,59.258,60.96,62.605,64.192,65.781,67.318,68.845,70.319,71.753,73.16,74.571,75.955,77.347,78.722,80.044,81.252,82.43,83.388,84.159,84.812,85.407,85.785,86.062,86.226,86.264,86.226,86.138,86.049,85.936,85.861,85.81,85.798,85.835,85.886,85.911,85.911,85.886,85.848,85.798,85.747,85.697,85.659,85.621,85.583,85.571,85.571,85.596,85.634,85.697,85.797,85.886,86.012,86.15,86.264,86.413,86.526,86.627,86.715,86.816,86.879,86.954,87.005,87.05,87.0,86.899,86.773,86.647,86.521,86.395,86.282,86.21,86.084,85.958,85.832,85.719,85.618,85.492,85.378,85.277,85.164,85.105,85.004,84.903,84.79,84.689,84.576,84.45,84.374,84.349,84.501,84.602,84.753,84.904,85.043,85.169,85.282,85.396,85.562,85.676,85.789,85.902,86.016,86.129,86.255,86.403,86.529,86.667,86.793,86.932,87.083,87.252,87.366,87.479,87.618,87.743,87.857,87.96,88.073,88.162,88.237,88.313,88.388,88.426,88.537,88.575,88.6,88.6,88.588,88.575,88.55,88.525,88.469,88.431,88.381,88.343,88.306,88.255,88.194,88.181,88.118,88.08,88.055,88.043,88.017,87.992,87.954,87.942,87.962,87.937,87.975,88.05,88.138,88.336,88.424,88.513,88.588,88.728,88.816,88.892,88.955,89.018,89.155,89.231,89.281,89.369,89.432,89.52,89.583,89.705,89.78,89.856,89.932,90.081,90.157,90.233,90.283,90.333,90.504,90.555,90.592,90.63,90.681,90.826,90.851,90.864,90.864,90.864,90.851,90.916,90.89,90.853,90.827,90.79,90.777,90.777,90.79,90.802,90.853,90.941,91.105,91.294,91.558,91.886,92.314,92.767,93.309,93.926,94.671,95.587,96.732,97.954,99.377,100.95,102.717,104.6,106.656,108.846,111.019,113.363,115.781,118.215,120.751,123.296,125.854,128.371,130.917,133.461,135.893,138.372,140.8,143.057,145.47,147.848,150.174,152.479,154.747,156.978,159.168,161.375,163.517,165.524,167.642,169.719,171.602,173.517,175.243,176.732,178.13,179.263,-179.933,-179.226,-178.785,-178.521,-178.534,-178.698,-179.025,-179.405,-179.819,179.778,179.387,179.009,178.656,178.317,177.989,177.687,177.447,177.246,177.107,177.031,177.044,177.107,177.233,177.397,177.598,177.825,178.065,178.329,178.569,178.808,179.06,179.312,179.589,179.866,-179.869,-179.605,-179.353,-178.978,-178.765,-178.563,-178.386,-178.223,-178.109,-177.914,-177.889,-177.876,-177.864,-177.864,-177.75,-177.775,-177.826,-177.876,-177.939,-178.015,-178.078,-178.087,-178.137,-178.213,-178.276,-178.351,-178.427,-178.515,-178.591,-178.544,-178.632,-178.695,-178.77,-178.871,-178.972,-178.993,-179.081,-179.17,-179.258,-179.371,-179.499,-179.612,-179.738,-179.826,-179.915,-179.863,-179.926,-179.989,179.948,179.911,179.873,179.823,179.785,179.735,179.72,179.683,179.657,179.632,179.619,179.636,179.611,179.585,179.573,179.56,179.57,179.545,179.533,179.507,179.482,179.467,179.442,179.429,179.429,179.469,179.469,179.456,179.456,179.469,179.479,179.479,179.479,179.441,179.441,179.435,179.423,179.41,179.41,179.398,179.406,179.394,179.394,179.394,179.381,179.408,179.396,179.383,179.383,179.366,179.378,179.378,179.378,179.391,179.421,179.434,179.459,179.472,179.472,179.429,179.442,179.454,179.479,179.517,179.527,179.539,179.577,179.602,179.64,179.696,179.746,179.784,179.797,179.769,179.781,179.794,179.819,179.857,179.888,179.926,179.951,179.977,179.989,179.993,-179.981,-179.969,-179.944,-179.918,-179.888,-179.875,-179.862,-179.862,-179.862,-179.85,-179.85,-179.85,-179.837,-179.799,-179.711,-179.585,-179.384,-179.107,-178.779,-178.376,-177.872,-177.267,-176.561,-175.766,-174.886,-173.815,-172.631,-171.306,-169.722,-168.11,-166.232,-164.206,-162.036,-159.768,-157.422,-155.054,-152.655,-150.238,-147.857,-145.547,-143.254,-141.075,-138.945,-136.878,-134.952,-133.213,-131.548,-129.999,-128.587,-127.33,-126.121,-124.989,-123.954,-123.101,-122.182,-121.3,-120.456,-119.613,-118.872,-118.029,-117.172,-116.315,-115.471,-114.615,-113.758,-112.971,-112.089,-111.179,-110.25,-109.317,-108.348,-107.427,-106.42,-105.387,-104.315,-103.221,-102.171,-101.037,-99.891,-98.719,-97.535,-96.382,-95.272,-94.279,-93.358,-92.46,-91.755,-91.163,-90.659,-90.206,-89.891,-89.626,-89.437,-89.273,-89.134,-89.009,-88.883,-88.75,-88.624,-88.485,-88.359,-88.246,-88.145,-88.046,-87.983,-87.983,-88.046,-88.185,-88.327,-88.515,-88.692,-88.881,-89.082,-89.247,-89.449,-89.638,-89.789,-89.903,-90.042,-90.181,-90.256,-90.244,-90.193,-90.143,-90.124,-90.086,-90.035,-89.985,-89.935,-89.897,-89.859,-89.809,-89.811,-89.748,-89.698,-89.648,-89.597,-89.547,-89.491,-89.453,-89.415,-89.377,-89.314,-89.304,-89.279,-89.216,-89.178,-89.128,-89.044,-89.018,-88.968,-88.918,-88.892,-88.888,-88.863,-88.813,-88.787,-88.75,-88.699,-88.674,-88.624,-88.586,-88.556,-88.519,-88.493,-88.468,-88.443,-88.426,-88.401,-88.401,-88.388,-88.376,-88.345,-88.333,-88.333,-88.345,-88.345,-88.303,-88.329,-88.366,-88.392,-88.455,-88.518,-88.514,-88.552,-88.59,-88.615,-88.627,-88.633,-88.658,-88.695,-88.721,-88.758,-88.835,-88.873,-88.923,-88.961,-89.003,-89.028,-89.066,-89.091,-89.116,-89.211,-89.248,-89.286,-89.324,-89.374,-89.418,-89.455,-89.506,-89.518,-89.543,-89.569,-89.587,-89.612,-89.612,-89.562,-89.486,-89.385,-89.272,-89.058,-88.768,-88.34,-87.836,-87.23,-86.514,-85.683,-84.762,-83.653,-82.382,-80.967,-79.431,-77.67,-75.843,-73.89,-71.849,-69.78,-67.57,-65.336,-63.132,-60.825,-58.496,-56.172,-53.844,-51.526,-49.3,-47.035,-44.79,-42.56,-40.426,-38.296,-36.232,-34.201,-32.22,-30.282,-28.428,-26.602,-24.839,-23.212,-21.552,-19.926,-18.385,-16.835,-15.283,-13.824,-12.415,-11.067,-9.806,-8.803,-7.948,-7.216,-6.675,-6.259,-5.956,-5.783,-5.732,-5.783,-5.858,-5.934,-6.022,-6.11,-6.186,-6.261,-6.312,-6.349,-6.375,-6.387,-6.387,-6.387,-6.375,-6.35,-6.35,-6.35,-6.35,-6.362,-6.362,-6.362,-6.362,-6.362,-6.362,-6.362,-6.362,-6.362,-6.362,-6.362,-6.362,-6.362,-6.362,-6.362,-6.362,-6.362,-6.362,-6.362,-6.362,-6.362,-6.35,-6.337,-6.312,-6.287,-6.261,-6.236,-6.198,-6.135,-6.085,-5.984,-5.846,-5.682,-5.518,-5.367,-5.168,-5.042,-4.916,-4.789,-4.635,-4.534,-4.458,-4.383,-4.32,-4.269,-4.259,-4.259,-4.268,-4.293,-4.331,-4.381,-4.378,-4.403,-4.428,-4.466,-4.446,-4.484,-4.509,-4.522,-4.547,-4.597,-4.506,-4.544,-4.581,-4.619,-4.604,-4.655,-4.68,-4.743,-4.806,-4.837,-4.875,-4.863,-4.855,-4.868,-4.88,-4.906,-4.889,-4.889,-4.916,-4.941,-4.966,-4.992,-5.06,-5.072,-5.085,-5.067,-5.079,-5.054,-4.959,-4.845,-4.619,-4.236,-3.82,-3.266,-2.611,-1.847,-1.075,-0.309,0.42,1.119,1.787,2.431,3.035,3.577,4.083,4.384,4.522,4.535,4.434,4.181,3.691,3.173,2.555,1.9,1.238,0.57,-0.109,-0.752,-1.367,-1.972,-2.551,-3.017,-3.383,-3.516,-3.579,-3.554,-3.466,-3.34,-3.239,-3.076,-2.925,-2.761,-2.597,-2.446,-2.295,-2.169,-2.122,-2.021,-1.921,-1.807,-1.706,-1.605,-1.48,-1.366,-1.253,-1.14,-1.026,-0.899,-0.799,-0.71,-0.622,-0.522,-0.421,-0.333,-0.244,-0.181,-0.106,0.011,0.048,0.086,0.124,0.137,0.174,0.225,0.3,0.414,0.59,0.817,1.081,1.422,1.837,2.354,2.959,3.765,4.672,5.768,6.914,8.262,9.736,11.461,13.3,15.206,17.246,19.373,21.611,23.845,26.112,28.431,30.736,33.031,35.329,37.522,39.673,41.755,43.778,45.695,47.546,49.302,50.98,52.518,54.026,55.399,56.721,58.027,59.186,60.27,61.314,62.298,63.305,64.185,65.056,65.889,66.694,67.512,68.428,69.21,69.99,70.783,71.59,72.423,73.265,74.172,75.08,75.999,76.956,77.965,78.953,79.976,81.02,82.078,83.139,84.185,85.205,86.176,87.019,87.875,88.581,89.16,89.613,89.992,90.294,90.47,90.483,90.382,90.218,89.991,89.664,89.324,88.996,88.681,88.404,88.202,88.013,87.875,87.774,87.673,87.56,87.459,87.371,87.346,87.383,87.509,87.698,87.95,88.215,88.467,88.701,88.903,89.08,89.268,89.457,89.57,89.696,89.796,89.885,90.034,90.084,90.109,90.134,90.147,90.182,90.169,90.144,90.119,90.081,90.095,90.07,90.032,89.969,89.932,89.978,89.94,89.915,89.864,89.906,89.869,89.831,89.793,89.768,89.73,89.68,89.745,89.695,89.644,89.607,89.556,89.619,89.581,89.531,89.493,89.511,89.473,89.41,89.372,89.321,89.451,89.413,89.375,89.325,89.3,89.311,89.261,89.211,89.186,89.148,89.193,89.155,89.142,89.117,89.079,89.237,89.237,89.237,89.237,89.237,89.439,89.452,89.464,89.49,89.527,89.625,89.65,89.688,89.726,89.764,89.891,89.929,89.992,90.03,90.203,90.241,90.279,90.317,90.367,90.488,90.513,90.538,90.551,90.564,90.743,90.781,90.806,90.831,90.856,91.024,91.049,91.074,91.099,91.124,91.137,91.184,91.184,91.197,91.209,91.197,91.197,91.197,91.184,91.172,91.172,91.184,91.197,91.26,91.373,91.512,91.7,91.89,92.104,92.343,92.608,92.91,93.276,93.703,94.233,94.837,95.617,96.489,97.593,98.839,100.164,101.649,103.297,104.965,106.84,108.782,110.772,112.841,114.985,117.044,119.277,121.531,123.743,126.004,128.262,130.363,132.586,134.774,136.943,138.964,141.052,143.119,145.057,147.021,148.974,150.783,152.625,154.426,156.059,157.771,159.461,161.017,162.692,164.366,166.056,167.602,169.266,170.927,172.392,174.005,175.516,176.821,178.068,179.112,-179.98,-179.263,-178.816,-178.438,-178.186,-178.035,-178.035,-178.148,-178.262,-178.413,-178.552,-178.678,-178.804,-178.904,-178.98,-179.03,-179.068,-179.093,-179.093,-179.081,-179.081,-179.081,-179.081,-179.093,-179.131,-179.194,-179.257,-179.333,-179.396,-179.446,-179.497,-179.522,-179.522,-179.534,-179.509,-179.459,-179.396,-179.32,-179.245,-179.182,-179.073,-179.01,-178.972,-178.947,-178.947,-178.934,-178.921,-178.723,-178.736,-178.761,-178.811,-178.862,-178.912,-178.743,-178.806,-178.894,-178.97,-179.033,-179.121,-179.088,-179.151,-179.214,-179.277,-179.34,-179.415,-179.491,-179.407,-179.483,-179.558,-179.634,-179.735,-179.823,-179.86,-179.961,179.964,179.863,179.775,179.78,179.692,179.604,179.576,179.488,179.412,179.354,179.278,179.228,179.165,179.171,179.159,179.146,179.151,179.125,179.113,179.157,179.157,179.17,179.182,179.195,179.181,179.169,179.144,179.144,179.118,179.138,179.112,179.1,179.1,179.136,179.123,179.123,179.136,179.136,179.097,179.072,179.059,179.059,179.072,179.06,179.06,179.073,179.073,179.073,179.128,179.115,179.102,179.077,179.052,179.033,179.02,179.02,179.008,179.011,179.011,179.011,179.011,179.023,179.016,179.029,179.041,179.041,179.029,179.057,179.057,179.07,179.07,179.082,179.125,179.125,179.15,179.137,179.137,179.164,179.164,179.151,179.151,179.181,179.181,179.181,179.194,179.181,179.129,179.142,179.142,179.142,179.142,179.107,179.12,179.082,179.095,179.095,179.099,179.099,179.111,179.124,179.124,179.125,179.125,179.125,179.138,179.151,179.151,179.156,179.156,179.131,179.168,179.168,179.168,179.206,179.257,179.358,179.584,179.912,-179.66,-179.119,-178.488,-177.783,-176.976,-176.007,-174.899,-173.772,-172.361,-170.812,-169.009,-167.066,-164.987,-162.784,-160.538,-158.218,-155.759,-153.257,-150.719,-148.163,-145.538,-142.961,-140.36,-137.767,-135.256,-132.725,-130.257,-127.81,-125.454,-123.165,-120.956,-118.889,-116.807,-114.795,-112.9,-110.998,-109.156,-107.425,-105.685,-104.043,-102.53,-101.021,-99.57,-98.319,-97.121,-96.033,-95.193,-94.475,-94.027,-93.699,-93.498,-93.409,-93.422,-93.523,-93.687,-93.888,-94.115,-94.355,-94.607,-94.833,-95.022,-95.173,-95.287,-95.375,-95.425,-95.463,-95.432,-95.445,-95.445,-95.407,-95.356,-95.224,-95.136,-95.047,-94.959,-94.816,-94.728,-94.639,-94.551,-94.476,-94.388,-94.325,-94.262,-94.211,-94.161,-94.075,-94.012,-93.974,-93.937,-93.874,-93.779,-93.741,-93.703,-93.665,-93.653,-93.627,-93.63,-93.618,-93.592,-93.567,-93.555,-93.542,-93.529,-93.415,-93.403,-93.39,-93.377,-93.365,-93.365,-93.324,-93.324,-93.324,-93.324,-93.336,-93.336,-93.307,-93.32,-93.345,-93.357,-93.395,-93.433,-93.471,-93.449,-93.474,-93.5,-93.537,-93.575,-93.6,-93.606,-93.619,-93.644,-93.644,-93.644,-93.595,-93.532,-93.444,-93.381,-93.331,-93.28,-93.166,-92.99,-92.738,-92.41,-92.045,-91.705,-91.365,-91.05,-90.79,-90.513,-90.236,-89.997,-89.808,-89.682,-89.695,-89.82,-89.993,-90.194,-90.421,-90.66,-90.912,-91.164,-91.416,-91.644,-91.921,-92.198,-92.476,-92.715,-92.925,-93.114,-93.278,-93.366,-93.415,-93.44,-93.427,-93.415,-93.377,-93.337,-93.286,-93.236,-93.186,-93.148,-93.151,-93.101,-93.051,-93.013,-92.962,-92.937,-92.88,-92.779,-92.691,-92.528,-92.326,-92.112,-91.898,-91.684,-91.457,-91.104,-90.663,-90.159,-89.491,-88.673,-87.715,-86.58,-85.208,-83.571,-81.647,-79.575,-77.324,-74.878,-72.209,-69.4,-66.509,-63.41,-60.197,-56.896,-53.583,-50.272,-46.929,-43.611,-40.306,-36.992,-33.747,-30.505,-27.315,-24.217,-21.213,-18.355,-15.719,-13.122,-10.959,-8.989,-7.431,-6.016,-5.068,-4.345,-3.955,-3.766,-3.703,-3.829,-4.043,-4.358,-4.71,-5.101,-5.491,-5.87,-6.237,-6.575,-6.877,-7.155,-7.356,-7.533,-7.633,-7.671,-7.621,-7.52,-7.432,-7.369,-7.331,-7.331,-7.344,-7.382,-7.394,-7.419,-7.432,-7.432,-7.432,-7.419,-7.419,-7.407,-7.407,-7.407,-7.407,-7.407,-7.407,-7.407,-7.407,-7.407,-7.407,-7.407,-7.407,-7.407,-7.407,-7.407,-7.407,-7.407,-7.407,-7.407,-7.407,-7.407,-7.407,-7.407,-7.407,-7.407,-7.407,-7.407,-7.407,-7.407,-7.407,-7.407,-7.407,-7.407,-7.407,-7.407,-7.407,-7.407,-7.407,-7.407,-7.407,-7.407,-7.407,-7.407,-7.407,-7.407,-7.407,-7.407,-7.407,-7.407,-7.407,-7.407,-7.407,-7.407,-7.407,-7.407,-7.407,-7.407,-7.407,-7.407,-7.407,-7.407,-7.407,-7.407,-7.407,-7.407,-7.407,-7.407,-7.407,-7.407,-7.407,-7.407,-7.407,-7.407,-7.407,-7.407,-7.407,-7.407,-7.407,-7.407,-7.407,-7.407
0.592,0.648,0.705,0.693,0.681,0.636,0.592,0.547,0.503,0.45,0.398,0.345,0.286,0.23,0.173,0.125,0.076,0.031,-0.013,-0.048,-0.082,-0.116,-0.14,-0.165,-0.193,-0.219,-0.246,-0.282,-0.318,-0.355,-0.377,-0.391,-0.405,-0.416,-0.426,-0.434,-0.442,-0.45,-0.452,-0.444,-0.436,-0.428,-0.418,-0.41,-0.401,-0.393,-0.379,-0.355,-0.331,-0.304,-0.278,-0.252,-0.223,-0.195,-0.161,-0.126,-0.088,-0.049,-0.005,0.04,0.078,0.116,0.161,0.205,0.25,0.292,0.335,0.377,0.414,0.45,0.487,0.519,0.351,0.384,0.416,0.44,0.465,0.489,0.513,0.533,0.554,0.578,0.602,0.626,0.655,0.681,0.707,0.734,0.758,0.786,0.815,0.843,0.857,0.871,0.883,0.895,0.906,0.916,0.914,0.912,0.908,0.904,0.9,0.895,0.9,0.904,0.906,0.908,0.91,0.908,0.906,0.9,0.893,0.908,0.922,0.936,0.924,0.912,0.912,0.918,0.924,0.924,0.924,0.918,0.912,0.906,0.906,0.898,0.889,0.889,0.889,0.887,0.885,0.883,0.881,0.879,0.871,0.863,0.861,0.853,0.845,0.841,0.837,0.833,0.845,0.847,0.849,0.851,0.849,0.847,0.841,0.835,0.827,1.019,1.004,0.992,0.98,0.968,0.958,0.948,0.938,0.928,0.919,0.913,0.907,0.901,0.903,0.895,0.887,0.883,0.879,0.875,0.871,0.867,0.861,0.855,0.847,0.841,0.835,0.828,0.841,0.853,0.923,1.065,1.207,1.379,1.551,1.802,2.052,2.379,2.708,3.143,3.578,4.14,4.702,5.265,6.058,7.116,8.17,9.228,10.533,11.846,13.368,14.895,16.608,18.502,20.386,22.392,24.385,26.456,28.515,30.581,32.671,34.778,36.872,38.977,41.027,43.029,45.024,46.955,48.877,50.81,52.647,54.392,56.137,57.888,59.547,61.214,62.797,64.312,65.82,67.262,68.709,70.101,71.491,72.857,74.209,75.483,76.759,78.036,79.171,80.308,81.235,81.9,82.562,83.227,83.621,83.787,83.953,84.119,84.103,84.087,84.0,83.913,83.88,83.848,83.86,83.872,83.897,83.897,83.897,83.884,83.872,83.801,83.731,83.696,83.662,83.627,83.603,83.607,83.611,83.615,83.658,83.747,83.836,83.925,84.04,84.156,84.275,84.38,84.485,84.576,84.667,84.732,84.796,84.861,84.869,84.807,84.744,84.631,84.518,84.392,84.267,84.141,84.016,83.89,83.775,83.66,83.526,83.393,83.272,83.163,83.057,82.95,82.849,82.76,82.671,82.581,82.489,82.383,82.278,82.238,82.197,85.856,85.914,85.973,86.098,86.224,86.355,86.468,86.581,86.695,86.804,86.915,87.026,87.14,87.253,87.377,87.5,87.621,87.743,87.862,87.981,88.101,88.216,88.323,88.43,88.538,88.645,88.746,88.847,88.942,89.037,89.114,89.191,89.242,89.292,89.33,89.369,89.413,89.458,89.458,89.458,89.458,89.444,89.43,89.399,89.363,89.326,89.292,89.258,89.221,89.185,89.148,89.11,89.068,89.025,88.785,88.744,88.704,88.669,88.651,88.633,88.615,88.657,88.722,88.787,88.851,88.936,89.013,89.09,89.163,89.236,89.309,89.385,89.462,89.527,89.594,89.66,89.723,89.786,89.841,89.895,89.95,90.01,90.071,90.128,90.182,90.237,90.292,90.33,90.37,90.411,90.439,90.467,90.48,90.492,90.504,90.526,90.73,90.734,90.738,90.736,90.712,90.688,90.653,90.619,90.607,90.595,90.605,90.615,90.625,90.724,90.902,91.08,91.356,91.63,91.906,92.295,92.686,93.223,93.763,94.491,95.223,96.238,97.257,98.626,100.344,102.053,104.052,106.042,108.247,110.45,112.809,115.169,117.531,119.992,122.462,124.958,127.445,129.927,132.382,134.834,137.24,139.641,141.981,144.332,146.602,148.872,151.087,153.293,155.454,157.605,159.762,161.904,163.902,165.932,167.828,169.717,171.361,172.999,174.301,175.596,176.48,177.368,178.256,178.723,178.771,178.82,178.538,178.258,177.976,177.608,177.228,176.848,176.466,176.121,175.809,175.498,175.237,174.977,174.861,174.746,174.63,174.663,174.695,174.848,175.003,175.19,175.379,175.601,175.824,176.056,176.289,176.531,176.79,177.049,177.309,177.569,177.812,178.054,178.273,178.491,178.71,178.882,179.054,179.115,179.175,179.216,179.256,179.246,179.216,179.186,179.139,179.093,179.046,178.989,-176.881,-176.949,-177.018,-177.087,-177.153,-177.22,-177.269,-177.317,-177.376,-177.434,-177.516,-177.596,-177.683,-177.77,-177.869,-177.968,-178.068,-178.167,-178.266,-178.365,-178.464,-178.565,-178.66,-178.755,-178.844,-178.933,-179.006,-179.079,-179.152,-179.212,-179.267,-179.322,-179.376,-179.417,-179.453,-179.49,-179.52,-179.55,-179.564,-179.579,-179.601,-179.623,-179.645,-179.668,-179.684,-179.7,-179.722,-179.744,-179.967,-179.981,-179.997,179.987,179.975,179.962,179.952,179.942,179.932,179.934,179.936,179.94,179.944,179.948,179.944,179.94,179.936,179.926,179.916,179.908,179.9,179.89,179.884,179.878,179.865,179.853,179.843,179.833,179.823,179.813,179.811,179.809,179.807,179.813,179.819,179.825,179.831,179.837,179.845,179.853,179.861,179.867,179.886,179.904,179.922,179.938,179.967,179.995,-179.979,-179.953,-179.926,-179.898,-179.87,-179.837,-179.809,-179.781,-179.75,-179.72,-179.69,-179.669,-179.651,-179.633,-179.615,-179.597,-179.578,-179.56,-179.548,-179.536,-179.528,-179.52,-179.512,-179.508,-179.51,-179.512,-179.508,-179.503,-179.487,-179.471,-179.455,-179.332,-179.127,-178.923,-178.589,-178.255,-177.921,-177.416,-176.909,-176.239,-175.321,-174.399,-173.478,-172.265,-170.725,-169.184,-167.64,-165.79,-163.691,-161.594,-159.493,-157.231,-154.986,-152.66,-150.331,-148.054,-145.865,-143.676,-141.482,-139.461,-137.626,-135.795,-133.96,-132.358,-130.749,-129.36,-127.964,-126.774,-125.582,-124.547,-123.633,-122.724,-121.81,-120.941,-120.069,-119.247,-118.422,-117.589,-116.756,-115.926,-115.094,-114.259,-113.425,-112.563,-111.697,-110.798,-109.843,-108.895,-107.902,-106.905,-105.868,-104.834,-103.751,-102.672,-101.552,-100.435,-99.315,-98.195,-97.185,-96.18,-95.29,-94.399,-93.508,-92.8,-92.274,-91.747,-91.22,-90.853,-90.652,-90.453,-90.309,-90.165,-90.046,-89.927,-89.799,-89.672,-89.552,-89.433,-89.313,-89.227,-89.212,-89.198,-89.184,-89.311,-89.48,-89.647,-89.815,-89.995,-90.177,-90.359,-90.547,-90.735,-87.306,-87.476,-87.597,-87.718,-87.718,-87.718,-87.708,-87.698,-87.654,-87.609,-87.565,-87.534,-87.5,-87.466,-87.431,-87.391,-87.346,-87.302,-87.251,-87.201,-87.15,-87.099,-87.049,-87.0,-86.95,-86.899,-86.851,-86.802,-86.753,-86.709,-86.671,-86.632,-86.594,-86.555,-86.523,-86.49,-86.46,-86.43,-86.399,-86.371,-86.343,-86.317,-86.29,-86.264,-86.434,-86.403,-86.379,-86.355,-86.33,-86.304,-86.286,-86.268,-86.247,-86.227,-86.215,-86.203,-86.193,-86.183,-86.193,-86.203,-86.213,-86.227,-86.243,-86.26,-86.288,-86.316,-86.361,-86.405,-86.448,-86.49,-86.529,-86.567,-86.606,-86.646,-86.68,-86.715,-86.745,-86.775,-86.806,-86.84,-86.877,-86.913,-86.949,-86.984,-87.018,-87.053,-87.091,-87.129,-87.166,-87.202,-87.253,-87.303,-87.342,-87.38,-87.419,-87.455,-87.492,-87.522,-87.552,-87.564,-87.516,-87.467,-87.329,-87.192,-86.956,-86.719,-86.324,-85.934,-85.35,-84.769,-84.185,-83.41,-82.631,-81.567,-80.202,-78.836,-77.179,-75.516,-73.613,-71.721,-69.818,-67.757,-65.692,-63.508,-61.309,-59.065,-56.767,-54.482,-52.184,-49.921,-47.646,-45.439,-43.3,-41.161,-39.109,-37.071,-35.022,-33.059,-31.097,-29.227,-27.443,-25.668,-23.98,-22.31,-20.627,-19.037,-17.438,-15.911,-14.379,-12.942,-11.659,-10.372,-9.346,-8.318,-7.584,-6.849,-6.113,-5.683,-5.499,-5.315,-5.335,-5.355,-5.433,-5.509,-5.586,-5.671,-5.756,-5.837,-5.918,-5.962,-6.007,-6.025,-6.023,-6.021,-6.013,-6.005,-6.001,-5.997,-5.993,-5.995,-5.995,-5.995,-5.989,-5.983,-5.981,-5.979,-5.979,-5.979,-5.979,-5.979,-5.979,-5.979,-5.979,-5.979,-5.979,-5.979,-5.979,-5.979,-5.975,-5.97,-5.922,-5.873,-5.825,-5.78,-5.736,-5.703,-5.651,-5.598,-5.497,-5.396,-5.246,-5.097,-4.937,-4.777,-4.644,-4.51,-4.413,-4.316,-4.219,-4.128,-4.063,-3.998,-3.974,-3.95,-0.759,-0.767,-0.775,-0.795,-0.815,-0.846,-0.88,-0.914,-0.949,-0.983,-1.018,-1.052,-1.086,-1.121,-1.155,-1.194,-1.232,-1.27,-1.295,-1.319,-1.347,-1.376,-1.416,-1.456,-1.497,-1.513,-1.529,-1.542,-1.554,-1.566,-1.578,-1.59,-1.604,-1.618,-1.83,-1.843,-1.855,-1.879,-1.897,-1.915,-1.911,-1.907,-1.873,-1.839,-1.804,-1.659,-1.333,-1.007,-0.681,-0.116,0.452,1.15,1.851,2.564,3.28,3.933,4.542,5.151,5.761,6.236,7.112,7.399,7.417,7.435,7.453,7.159,6.609,6.062,5.513,4.879,4.243,3.598,2.952,2.321,1.776,1.232,0.843,0.456,0.067,-0.101,-0.101,-0.101,-0.006,0.089,0.225,0.36,0.496,0.647,0.798,0.947,1.097,1.236,1.364,1.491,1.588,1.685,1.778,1.871,1.964,2.069,2.179,2.288,2.197,2.306,2.405,2.505,2.604,2.697,2.754,2.81,2.867,2.948,3.002,3.057,3.112,3.14,3.168,3.207,3.245,3.314,3.476,3.637,3.8,4.012,4.224,4.565,5.068,5.569,6.072,6.826,7.866,8.901,10.276,11.645,13.319,14.986,16.902,18.819,20.739,22.824,24.916,27.113,29.35,31.593,33.833,36.048,38.177,40.297,42.311,44.333,46.357,48.229,50.11,51.809,53.33,54.845,56.207,57.564,58.766,59.974,61.182,62.258,63.223,64.185,65.086,65.981,66.81,67.635,68.447,69.254,70.035,70.812,71.598,72.382,73.2,74.016,74.877,75.735,76.645,77.552,78.513,79.477,80.476,81.476,82.508,83.535,84.551,85.562,86.578,87.471,88.219,88.971,89.543,90.113,90.485,90.857,91.029,91.201,91.15,91.099,91.049,90.768,90.487,90.186,89.904,89.624,89.421,89.219,89.083,88.948,88.812,88.683,88.598,88.513,88.428,88.403,88.379,88.508,88.752,88.994,89.241,89.487,89.686,89.884,90.083,90.236,90.35,90.463,90.576,90.661,90.746,90.792,90.827,90.861,90.875,90.89,90.904,90.898,90.873,94.449,94.412,94.376,94.339,94.295,94.25,94.206,94.169,94.133,94.09,94.048,94.005,93.965,93.925,93.884,93.86,93.836,93.799,93.763,93.728,93.694,93.657,93.621,93.581,93.54,93.498,93.455,93.413,93.368,93.324,93.271,93.216,93.162,93.111,93.061,93.01,92.96,92.709,92.661,92.612,92.574,92.535,92.499,92.462,92.434,92.406,92.388,92.373,92.359,92.345,92.337,92.329,92.331,92.333,92.349,92.365,92.382,92.406,92.43,92.464,92.499,92.527,92.555,92.584,92.612,92.64,92.673,92.705,92.737,92.774,92.81,92.837,92.863,93.089,93.118,93.146,93.164,93.188,93.213,93.237,93.253,93.271,93.289,93.304,93.318,93.332,93.332,93.324,93.316,93.314,93.312,93.29,93.267,93.245,93.263,93.294,93.324,93.354,93.413,93.472,93.589,93.783,93.977,94.21,94.442,94.73,95.017,95.305,95.664,96.025,96.554,97.084,97.826,98.864,99.906,100.947,102.279,103.617,105.223,107.056,108.881,110.872,112.855,114.952,117.046,119.227,121.394,123.602,125.8,127.989,130.174,132.365,134.512,136.631,138.746,140.862,142.918,144.909,146.891,148.801,150.711,152.537,154.356,156.099,157.846,159.551,161.251,162.907,164.561,166.219,167.861,169.504,171.14,172.734,174.324,175.757,177.194,178.634,179.834,-178.962,-178.05,-177.134,-176.529,-175.921,-175.641,-175.606,-175.572,-175.677,-175.782,-175.903,-176.025,-176.147,-176.262,-176.353,-176.444,-176.492,-176.541,-176.545,-176.549,-176.543,-176.537,-176.543,-176.549,-176.561,-176.573,-176.585,-176.656,-176.694,-176.733,-176.779,-176.826,-176.834,-176.842,-176.814,-176.785,-176.757,-176.694,-176.632,-176.567,-176.514,-176.462,-176.409,-176.377,-176.344,-176.326,-176.308,-176.31,-176.312,-173.931,-173.975,-174.02,-174.064,-174.113,-174.173,-174.234,-174.307,-174.38,-174.453,-174.527,-174.6,-174.673,-174.744,-174.815,-174.863,-174.912,-174.985,-175.057,-175.13,-175.201,-175.272,-175.344,-175.418,-175.504,-175.596,-175.686,-175.778,-175.856,-175.933,-176.01,-176.087,-176.16,-176.233,-176.308,-176.382,-176.457,-176.518,-176.579,-176.639,-176.678,-176.716,-176.728,-176.94,-176.947,-176.953,-176.951,-176.947,-176.942,-176.938,-176.934,-176.93,-176.926,-176.928,-176.93,-176.932,-176.94,-176.949,-176.951,-176.953,-176.955,-176.961,-176.967,-176.973,-176.983,-176.993,-177.005,-177.017,-177.021,-177.025,-177.023,-177.017,-177.011,-177.011,-177.011,-177.019,-177.027,-177.029,-177.032,-177.034,-177.042,-177.05,-177.06,-177.066,-177.072,-177.078,-177.08,-177.08,-177.08,-177.082,-177.084,-177.092,-177.1,-177.108,-177.11,-177.112,-177.114,-177.116,-177.114,-177.112,-177.104,-177.096,-177.096,-177.096,-177.098,-177.094,-177.09,-177.09,-177.09,-177.09,-177.092,-177.1,-177.108,-177.116,-177.121,-177.129,-177.137,-177.145,-177.143,-177.141,-177.139,-177.141,-177.143,-177.145,-177.145,-177.145,-177.149,-177.163,-177.177,-177.191,-177.195,-177.183,-177.171,-177.177,-177.183,-177.179,-177.175,-177.169,-177.163,-177.023,-176.884,-176.651,-176.419,-175.983,-175.549,-174.949,-174.351,-173.561,-172.773,-171.686,-170.601,-169.171,-167.749,-166.32,-164.573,-162.548,-160.531,-158.285,-156.043,-153.656,-151.267,-148.879,-146.403,-143.879,-141.367,-138.849,-136.337,-133.818,-131.356,-128.95,-126.552,-124.146,-121.86,-119.692,-117.528,-115.473,-113.425,-111.511,-109.606,-107.692,-105.894,-104.088,-102.41,-100.727,-99.184,-97.808,-96.426,-95.295,-94.17,-93.037,-92.193,-91.68,-91.166,-90.651,-90.415,-90.409,-90.403,-90.514,-90.625,-90.827,-91.03,-91.251,-91.471,-91.653,-91.835,-92.017,-92.126,-92.185,-92.244,-92.28,-92.316,-92.302,-92.288,-89.812,-89.735,-89.658,-89.587,-89.516,-89.444,-89.371,-89.296,-89.221,-89.148,-89.075,-89.023,-88.956,-88.889,-88.822,-88.764,-88.713,-88.663,-88.616,-88.57,-88.525,-88.481,-88.444,-88.408,-88.382,-88.355,-88.339,-88.323,-88.311,-88.299,-88.297,-88.295,-88.291,-88.287,-88.278,-88.27,-88.264,-88.258,-88.252,-88.236,-88.22,-88.196,-88.194,-88.191,-88.189,-88.179,-88.185,-88.191,-88.198,-88.214,-88.236,-88.258,-88.27,-88.283,-88.295,-88.325,-88.353,-88.382,-88.41,-88.444,-88.479,-88.501,-88.523,-88.483,-88.434,-88.386,-88.333,-88.281,-88.177,-88.074,-87.884,-87.694,-87.504,-87.208,-86.913,-86.592,-86.27,-85.969,-85.667,-85.394,-85.12,-84.933,-84.744,-84.716,-84.814,-84.911,-85.086,-85.262,-85.439,-85.671,-85.904,-86.144,-86.385,-86.636,-87.103,-87.37,-87.627,-87.883,-88.141,-88.323,-88.408,-88.492,-88.578,-88.604,-88.571,-88.539,-88.488,-88.438,-88.389,-88.341,-88.298,-88.256,-88.221,-88.187,-88.153,-88.116,-88.09,-88.064,-87.989,-87.914,-87.754,-87.595,-87.435,-87.191,-86.945,-86.713,-86.356,-86.001,-85.644,-85.097,-84.292,-83.483,-82.321,-81.161,-79.998,-78.413,-76.818,-74.785,-72.745,-70.291,-67.465,-64.691,-61.66,-58.615,-55.429,-52.246,-48.99,-45.746,-42.466,-39.221,-35.95,-32.732,-29.568,-26.419,-23.384,-20.365,-17.585,-14.818,-12.038,-9.671,-7.789,-5.9,-4.011,-2.722,-1.991,-1.265,-1.005,-0.747,-0.834,-0.921,-1.008,-1.278,-1.647,-2.015,-2.375,-2.734,-3.082,-3.43,-3.779,-4.045,-4.216,-4.385,-4.555,-4.563,-4.571,-4.487,-4.402,-4.317,-4.333,-4.349,-4.367,-4.385,-4.404,-4.414,-4.414,-4.414,-4.414,-4.404,-4.4,-4.396,-4.396,-4.396,-4.396,-4.396,-4.396,-4.396,-4.396,-4.396,-4.396,-4.396,-4.396,-4.396,-4.396,-4.396,-4.396,-4.396,-4.396,-4.396,-4.396,-4.396,-4.396,-4.396,-4.396,-4.396,-4.396,-4.396,-4.396,-4.396,-4.396,-4.396,-4.396,-4.396,-4.396,-4.396,-4.396,-4.396,-4.396,-4.396,-4.396,-4.396,-4.396,-4.396,-4.396,-4.396,-4.396,-4.396,-4.396,-4.396,-4.396,-4.396,-4.396,-4.396,-4.396,-4.396,-4.396,-4.396,-4.396,-4.396,-4.396,-4.396,-4.396,-4.396,-4.396,-4.396,-4.396,-4.396,-4.396,-4.396,-4.396,-4.396,-4.396,-4.396,-4.396,-4.396,-4.396,-4.396,-4.396,-4.396,-4.396,-4.396,-4.396,-4.396,-4.396,-4.396,-4.396,-4.396,-4.396,-4.396,-4.396,-4.396,-4.396,-4.396,-4.396,-4.396,-4.396
0.6,0.6,0.6,0.6,0.612,0.612,0.587,0.549,0.512,0.461,0.411,0.348,0.298,0.247,0.184,0.134,0.071,0.033,-0.017,-0.068,-0.106,-0.143,-0.169,-0.219,-0.244,-0.282,-0.295,-0.32,-0.345,-0.37,-0.408,-0.433,-0.471,-0.509,-0.509,-0.521,-0.534,-0.547,-0.559,-0.559,-0.559,-0.559,-0.547,-0.534,-0.521,-0.496,-0.471,-0.433,-0.395,-0.358,-0.332,-0.295,-0.269,-0.232,-0.206,-0.181,-0.169,-0.131,-0.093,-0.055,-0.017,0.033,0.083,0.121,0.159,0.209,0.247,0.285,0.323,0.36,0.411,0.423,0.449,0.287,0.337,0.375,0.413,0.438,0.476,0.513,0.526,0.551,0.576,0.601,0.627,0.677,0.702,0.715,0.74,0.778,0.816,0.828,0.841,0.853,0.866,0.879,0.891,0.904,0.904,0.916,0.929,0.929,0.942,0.954,0.979,0.992,0.992,0.979,0.967,0.954,0.954,0.967,0.967,0.979,0.917,0.905,0.917,0.942,0.942,0.942,0.942,0.93,0.942,0.942,0.955,0.942,0.955,0.955,0.968,0.98,0.98,0.955,0.968,0.98,0.98,0.968,0.968,0.968,0.98,0.98,0.98,0.993,0.993,0.993,0.955,0.955,0.955,0.955,0.955,0.955,0.955,0.943,0.93,0.93,0.917,0.917,0.892,0.867,0.867,0.867,0.842,0.829,0.829,0.829,0.829,0.829,0.842,0.842,0.842,0.829,0.842,0.842,0.842,0.829,0.817,0.817,0.817,0.817,0.804,0.804,0.804,0.791,0.804,0.854,0.955,1.081,1.232,1.409,1.597,1.837,2.101,2.454,2.857,3.298,3.79,4.395,5.075,5.907,6.851,7.947,9.118,10.48,11.914,13.489,15.188,16.955,18.807,20.745,22.751,24.804,26.894,29.012,31.166,33.324,35.526,37.704,39.871,41.985,44.076,46.13,48.163,50.14,52.093,53.983,55.834,57.638,59.408,61.11,62.755,64.357,65.946,67.483,68.982,70.456,71.891,73.292,74.702,76.086,77.447,78.822,80.144,81.352,82.488,83.446,84.216,84.869,85.423,85.801,86.078,86.242,86.28,86.242,86.154,86.066,85.952,85.877,85.826,85.814,85.852,85.902,85.927,85.927,85.902,85.864,85.814,85.763,85.713,85.675,85.637,85.6,85.587,85.587,85.612,85.65,85.713,85.814,85.902,86.028,86.167,86.28,86.393,86.507,86.608,86.696,86.797,86.86,86.935,86.985,86.998,86.948,86.847,86.721,86.595,86.469,86.343,86.23,86.104,85.978,85.852,85.726,85.612,85.511,85.386,85.272,85.171,85.058,84.957,84.857,84.756,84.642,84.541,84.428,84.302,85.826,85.801,85.839,85.94,86.091,86.242,86.381,86.507,86.62,86.734,86.847,86.96,87.073,87.187,87.3,87.414,87.54,87.666,87.792,87.93,88.056,88.195,88.346,88.472,88.585,88.699,88.837,88.963,89.077,89.178,89.291,89.379,89.455,89.531,89.606,89.644,89.681,89.719,89.744,89.744,89.732,89.719,89.694,89.669,89.631,89.593,89.543,89.505,89.467,89.417,89.392,89.379,89.316,89.278,88.853,88.828,88.803,88.778,88.74,88.727,88.715,88.689,88.727,88.803,88.891,89.005,89.093,89.181,89.256,89.332,89.42,89.496,89.559,89.622,89.685,89.76,89.811,89.899,89.962,90.05,90.113,90.163,90.239,90.315,90.39,90.453,90.529,90.604,90.655,90.705,90.73,90.781,90.818,90.856,90.907,90.944,90.77,90.782,90.782,90.782,90.77,90.745,90.719,90.682,90.656,90.618,90.606,90.606,90.618,90.631,90.681,90.77,90.933,91.122,91.387,91.714,92.143,92.596,93.138,93.755,94.5,95.416,96.489,97.711,99.135,100.707,102.474,104.412,106.468,108.658,110.889,113.234,115.652,118.116,120.652,123.197,125.755,128.324,130.869,133.414,135.935,138.414,140.842,143.274,145.687,148.065,150.397,152.703,154.971,157.212,159.402,161.609,163.751,165.892,168.01,170.088,172.066,173.98,175.707,177.281,178.679,179.812,-179.306,-178.598,-178.158,-177.894,-177.906,-178.07,-178.398,-178.777,-179.192,-179.594,-179.985,179.637,179.284,178.945,178.616,178.314,178.075,177.873,177.735,177.659,177.672,177.735,177.861,178.025,178.226,178.453,178.692,178.957,179.196,179.436,179.687,179.939,-179.784,-179.506,-179.241,-178.977,-178.725,-178.498,-178.284,-178.083,-177.906,-177.743,-177.629,-177.566,-177.541,-177.528,-177.516,-177.516,-177.541,-177.566,-177.617,-177.667,-177.73,-177.805,-177.869,-177.944,-177.995,-177.27,-177.333,-177.409,-177.484,-177.573,-177.648,-177.724,-177.812,-177.875,-177.951,-178.051,-178.152,-178.24,-178.328,-178.417,-178.505,-178.618,-178.719,-178.832,-178.958,-179.046,-179.135,-179.21,-179.273,-179.336,-179.399,-179.45,-179.488,-179.538,-179.576,-179.626,-179.664,-179.702,-179.727,-179.752,-179.765,-179.79,-179.815,-179.84,-179.853,-179.865,-179.878,-179.903,179.884,179.859,179.834,179.821,179.796,179.783,179.783,179.783,179.783,179.771,179.771,179.783,179.783,179.783,179.783,179.746,179.746,179.746,179.733,179.721,179.721,179.708,179.721,179.708,179.708,179.708,179.695,179.67,179.658,179.645,179.645,179.645,179.658,179.658,179.658,179.67,179.683,179.695,179.721,179.733,179.733,179.746,179.758,179.771,179.796,179.834,179.834,179.847,179.884,179.91,179.947,179.985,-179.964,-179.927,-179.914,-179.889,-179.876,-179.864,-179.838,-179.801,-179.763,-179.725,-179.7,-179.675,-179.662,-179.624,-179.799,-179.786,-179.761,-179.736,-179.711,-179.698,-179.686,-179.686,-179.686,-179.673,-179.673,-179.673,-179.66,-179.623,-179.534,-179.408,-179.207,-178.93,-178.602,-178.199,-177.695,-177.09,-176.385,-175.589,-174.709,-173.638,-172.378,-171.053,-169.469,-167.769,-165.891,-163.865,-161.695,-159.406,-157.06,-154.692,-152.27,-149.854,-147.472,-145.13,-142.837,-140.658,-138.528,-136.461,-134.535,-132.773,-131.108,-129.559,-128.147,-126.811,-125.602,-124.47,-123.436,-122.453,-121.534,-120.652,-119.807,-118.964,-118.132,-117.288,-116.431,-115.575,-114.731,-113.874,-113.017,-112.135,-111.253,-110.343,-109.414,-108.481,-107.512,-106.516,-105.509,-104.477,-103.404,-102.31,-101.201,-100.068,-98.921,-97.75,-96.565,-95.394,-94.284,-93.291,-92.371,-91.514,-90.808,-90.217,-89.712,-89.259,-88.944,-88.679,-88.49,-88.327,-88.188,-88.062,-87.936,-87.823,-87.697,-87.558,-87.432,-87.319,-87.218,-87.13,-87.067,-87.067,-87.13,-87.268,-87.47,-87.659,-87.835,-88.024,-88.226,-88.415,-88.616,-88.805,-87.757,-87.895,-88.034,-88.172,-88.248,-88.236,-88.185,-88.135,-88.097,-88.059,-88.009,-87.958,-87.908,-87.87,-87.832,-87.782,-87.757,-87.694,-87.643,-87.593,-87.543,-87.492,-87.442,-87.404,-87.366,-87.328,-87.265,-87.215,-87.19,-87.127,-87.089,-87.039,-86.988,-86.963,-86.913,-86.862,-86.837,-86.799,-86.774,-86.724,-86.699,-86.673,-86.623,-86.598,-86.547,-86.91,-86.872,-86.834,-86.809,-86.784,-86.758,-86.733,-86.708,-86.708,-86.695,-86.683,-86.67,-86.658,-86.658,-86.67,-86.67,-86.683,-86.708,-86.746,-86.771,-86.834,-86.897,-86.935,-86.973,-87.01,-87.035,-87.048,-87.073,-87.099,-87.136,-87.161,-87.199,-87.237,-87.275,-87.325,-87.363,-87.388,-87.413,-87.451,-87.476,-87.502,-87.539,-87.577,-87.615,-87.653,-87.703,-87.728,-87.766,-87.817,-87.829,-87.854,-87.88,-87.892,-87.917,-87.917,-87.867,-87.791,-87.69,-87.577,-87.363,-87.073,-86.645,-86.141,-85.535,-84.819,-83.988,-83.067,-81.958,-80.664,-79.249,-77.713,-75.952,-74.135,-72.182,-70.141,-68.011,-65.801,-63.567,-61.286,-58.979,-56.65,-54.303,-51.976,-49.657,-47.352,-45.086,-42.841,-40.611,-38.445,-36.315,-34.251,-32.219,-30.231,-28.293,-26.387,-24.561,-22.798,-21.11,-19.45,-17.824,-16.235,-14.685,-13.133,-11.674,-10.225,-8.877,-7.617,-6.559,-5.703,-4.972,-4.431,-4.014,-3.712,-3.561,-3.51,-3.561,-3.636,-3.712,-3.8,-3.888,-3.964,-4.039,-4.09,-4.127,-4.153,-4.165,-4.165,-4.165,-4.153,-4.128,-4.128,-4.128,-4.128,-4.14,-4.14,-4.14,-4.14,-4.14,-4.14,-4.14,-4.14,-4.14,-4.14,-4.14,-4.14,-4.14,-4.14,-4.14,-4.14,-4.14,-4.14,-4.14,-4.14,-4.14,-4.128,-4.115,-4.09,-4.065,-4.039,-4.014,-3.976,-3.913,-3.863,-3.762,-3.624,-3.46,-3.296,-3.145,-2.994,-2.868,-2.742,-2.616,-2.477,-2.376,-2.301,-2.225,-2.162,-2.112,-2.099,-2.099,-1.325,-1.35,-1.388,-1.438,-1.463,-1.489,-1.514,-1.551,-1.589,-1.627,-1.652,-1.665,-1.69,-1.741,-1.715,-1.753,-1.791,-1.829,-1.867,-1.917,-1.942,-2.005,-2.068,-2.131,-2.169,-2.156,-2.156,-2.169,-2.181,-2.207,-2.232,-2.232,-2.257,-2.282,-2.307,-2.333,-2.345,-2.358,-2.37,-2.37,-2.383,-2.358,-2.295,-2.181,-1.955,-1.627,-1.211,-0.657,-0.002,0.755,1.527,2.293,3.022,3.726,4.395,5.038,5.643,6.184,6.652,6.953,7.092,6.504,6.404,6.101,5.611,5.093,4.476,3.821,3.153,2.485,1.805,1.163,0.546,-0.059,-0.639,-1.105,-1.47,-1.634,-1.697,-1.672,-1.583,-1.457,-1.331,-1.168,-1.017,-0.853,-0.689,-0.538,-0.387,-0.261,-0.147,-0.046,0.054,0.168,0.268,0.369,0.495,0.609,0.722,0.835,0.949,1.075,1.175,1.264,1.352,1.452,1.553,2.241,2.33,2.393,2.468,2.531,2.569,2.607,2.645,2.657,2.695,2.745,2.821,2.934,3.111,3.338,3.602,3.942,4.358,4.875,5.479,6.285,7.193,8.289,9.51,10.859,12.333,14.058,15.896,17.863,19.903,22.029,24.207,26.442,28.709,31.011,33.316,35.612,37.855,40.048,42.2,44.281,46.307,48.224,50.075,51.799,53.477,55.014,56.475,57.848,59.171,60.405,61.564,62.648,63.692,64.676,65.646,66.526,67.397,68.23,69.035,69.853,70.647,71.429,72.209,73.002,73.809,74.642,75.484,76.367,77.274,78.194,79.151,80.159,81.166,82.189,83.233,84.292,85.337,86.383,87.403,88.374,89.217,90.036,90.742,91.321,91.774,92.153,92.454,92.631,92.644,92.543,92.379,92.152,91.825,91.484,91.157,90.842,90.565,90.363,90.174,90.036,89.935,89.834,89.721,89.62,89.532,89.507,89.544,89.67,89.859,90.111,90.376,90.628,90.842,91.044,91.22,91.409,91.574,91.686,91.812,91.913,92.001,92.064,92.115,92.14,92.165,92.178,92.152,92.14,92.115,92.089,92.052,93.614,93.588,93.551,93.488,93.45,93.412,93.374,93.349,93.299,93.261,93.223,93.185,93.147,93.122,93.084,93.034,92.996,92.946,92.896,92.858,92.807,92.782,92.744,92.694,92.656,92.606,92.568,92.505,92.467,92.417,92.366,92.329,92.291,92.24,92.215,92.165,92.114,92.064,91.839,91.801,91.751,91.713,91.7,91.675,91.637,91.637,91.637,91.637,91.637,91.637,91.625,91.637,91.65,91.675,91.713,91.725,91.751,91.788,91.826,91.864,91.927,91.965,92.028,92.066,92.116,92.154,92.192,92.229,92.28,92.305,92.33,92.355,92.368,92.38,92.206,92.244,92.269,92.294,92.319,92.344,92.369,92.395,92.42,92.445,92.458,92.47,92.47,92.483,92.495,92.483,92.483,92.483,92.47,92.458,92.458,92.47,92.483,92.546,92.659,92.798,92.986,93.176,93.39,93.629,93.894,94.196,94.562,94.989,95.519,96.123,96.903,97.775,98.846,100.091,101.416,102.902,104.55,106.253,108.128,110.071,112.094,114.163,116.308,118.484,120.717,122.971,125.243,127.504,129.762,132.001,134.223,136.412,138.581,140.71,142.799,144.866,146.884,148.848,150.801,152.664,154.505,156.307,158.058,159.77,161.46,163.148,164.823,166.498,168.187,169.85,171.514,173.174,174.814,176.426,177.938,179.363,-179.391,-178.347,-177.439,-176.721,-176.128,-175.751,-175.499,-175.347,-175.347,-175.461,-175.574,-175.725,-175.864,-175.99,-176.116,-176.217,-176.293,-176.343,-176.381,-176.406,-176.406,-176.393,-176.393,-176.393,-176.393,-176.406,-176.444,-176.507,-176.57,-176.645,-176.708,-176.759,-176.809,-176.834,-176.834,-176.847,-176.822,-176.771,-176.708,-176.633,-176.557,-176.494,-176.444,-176.381,-176.343,-176.318,-176.318,-176.305,-176.293,-176.28,-176.293,-176.318,-176.368,-176.419,-176.469,-174.732,-174.795,-174.883,-174.959,-175.022,-175.11,-175.173,-175.236,-175.299,-175.362,-175.425,-175.501,-175.576,-175.639,-175.715,-175.791,-175.866,-175.967,-176.055,-176.156,-176.257,-176.332,-176.433,-176.521,-176.584,-176.672,-176.761,-176.836,-176.924,-177.0,-177.101,-177.176,-177.227,-177.29,-177.302,-177.315,-177.327,-177.34,-177.365,-177.378,-177.391,-177.59,-177.578,-177.565,-177.553,-177.565,-177.578,-177.603,-177.603,-177.628,-177.616,-177.641,-177.654,-177.654,-177.654,-177.666,-177.666,-177.654,-177.654,-177.654,-177.679,-177.691,-177.691,-177.679,-177.654,-177.654,-177.641,-177.641,-177.641,-177.654,-177.666,-177.679,-177.704,-177.729,-177.742,-177.754,-177.754,-177.767,-177.767,-177.767,-177.767,-177.767,-177.754,-177.742,-177.729,-177.716,-177.716,-177.729,-177.716,-177.716,-177.704,-177.704,-177.691,-177.679,-177.679,-177.653,-177.666,-177.666,-177.679,-177.679,-177.691,-177.691,-177.691,-177.691,-177.691,-177.679,-177.691,-177.691,-177.679,-177.679,-177.679,-177.679,-177.679,-177.666,-177.704,-177.691,-177.891,-177.891,-177.891,-177.879,-177.866,-177.866,-177.879,-177.879,-177.879,-177.866,-177.853,-177.853,-177.866,-177.866,-177.891,-177.853,-177.853,-177.853,-177.816,-177.765,-177.664,-177.438,-177.11,-176.682,-176.141,-175.51,-174.805,-173.998,-173.029,-171.921,-170.66,-169.249,-167.699,-165.897,-163.933,-161.854,-159.651,-157.405,-155.015,-152.556,-150.054,-147.516,-144.924,-142.298,-139.697,-137.096,-134.503,-131.931,-129.4,-126.931,-124.487,-122.13,-119.842,-117.633,-115.47,-113.388,-111.376,-109.419,-107.517,-105.676,-103.89,-102.15,-100.509,-98.924,-97.415,-95.964,-94.642,-93.444,-92.356,-91.516,-90.798,-90.294,-89.967,-89.765,-89.677,-89.689,-89.79,-89.954,-90.155,-90.383,-90.622,-90.874,-91.1,-91.29,-91.441,-91.554,-91.642,-91.693,-91.73,-91.756,-91.768,-91.768,-91.73,-91.68,-91.579,-91.491,-91.403,-91.315,-91.227,-89.939,-89.85,-89.762,-89.687,-89.624,-89.561,-89.498,-89.447,-89.397,-89.334,-89.271,-89.233,-89.195,-89.132,-89.095,-89.057,-89.019,-88.981,-88.969,-88.943,-88.956,-88.943,-88.918,-88.893,-88.88,-88.868,-88.855,-88.843,-88.83,-88.817,-88.805,-88.792,-88.792,-88.78,-88.78,-88.78,-88.78,-88.792,-88.792,-88.792,-88.805,-88.83,-88.843,-88.88,-88.918,-88.956,-88.769,-88.794,-88.819,-88.857,-88.895,-88.92,-88.932,-88.945,-88.97,-88.97,-88.97,-88.932,-88.869,-88.781,-88.718,-88.668,-88.617,-88.542,-88.366,-88.113,-87.786,-87.42,-87.08,-86.74,-86.426,-86.136,-85.858,-85.581,-85.342,-85.153,-85.027,-85.04,-85.165,-85.329,-85.531,-85.758,-85.997,-86.249,-86.501,-86.753,-87.017,-87.295,-87.572,-87.849,-88.089,-88.29,-88.479,-88.643,-88.731,-88.756,-88.981,-88.969,-88.956,-88.918,-88.881,-88.83,-88.78,-88.729,-88.692,-88.641,-88.591,-88.54,-88.503,-88.452,-88.427,-88.377,-88.276,-88.188,-88.024,-87.823,-87.608,-87.394,-87.18,-86.953,-86.6,-86.159,-85.655,-84.988,-84.17,-83.211,-82.026,-80.654,-79.017,-77.093,-75.021,-72.67,-70.224,-67.555,-64.654,-61.669,-58.57,-55.345,-52.043,-48.715,-45.393,-42.05,-38.702,-35.339,-32.025,-28.742,-25.501,-22.288,-19.162,-16.158,-13.24,-10.574,-7.977,-5.813,-3.844,-2.283,-0.868,0.079,0.782,1.172,1.361,1.424,1.298,1.084,0.769,0.417,0.026,-0.365,-0.743,-1.11,-1.448,-1.751,-2.028,-2.229,-2.406,-2.507,-2.544,-2.494,-2.393,-2.305,-2.242,-2.204,-2.204,-2.217,-2.255,-2.267,-2.293,-2.305,-2.305,-2.305,-2.293,-2.293,-2.28,-2.28,-2.28,-2.28,-2.28,-2.28,-2.28,-2.28,-2.28,-2.28,-2.28,-2.28,-2.28,-2.28,-2.28,-2.28,-2.28,-2.28,-2.28,-2.28,-2.28,-2.28,-2.28,-2.28,-2.28,-2.28,-2.28,-2.28,-2.28,-2.28,-2.28,-2.28,-2.28,-2.28,-2.28,-2.28,-2.28,-2.28,-2.28,-2.28,-2.28,-2.28,-2.28,-2.28,-2.28,-2.28,-2.28,-2.28,-2.28,-2.28,-2.28,-2.28,-2.28,-2.28,-2.28,-2.28,-2.28,-2.28,-2.28,-2.28,-2.28,-2.28,-2.28,-2.28,-2.28,-2.28,-2.28,-2.28,-2.28,-2.28,-2.28,-2.28,-2.28,-2.28,-2.28,-2.28,-2.28,-2.28,-2.28,-2.28,-2.28,-2.28,-2.28,-2.28,-2.28,-2.28,-2.28,-2.28,-2.28,-2.28,-2.28,-2.28,-2.28,-2.28,-2.28,-2.28,-2.28,-2.28,-2.28,-2.28,-2.28,-2.28,-2.28,-2.28,-2.28,-2.28,-2.28,-2.28,-2.28,-2.28,-2.28,-2.28,-2.28,-2.28,-2.28,-2.28,-2.28,-2.28,-2.28
0.004,0.004,0.003,0.004,0.017,0.018,-0.003,-0.04,-0.085,-0.133,-0.183,-0.237,-0.296,-0.354,-0.419,-0.48,-0.536,-0.595,-0.644,-0.694,-0.74,-0.782,-0.818,-0.855,-0.883,-0.909,-0.922,-0.949,-0.979,-1.009,-1.035,-1.057,-1.077,-1.102,-1.118,-1.134,-1.146,-1.157,-1.164,-1.165,-1.163,-1.159,-1.155,-1.141,-1.129,-1.127,-1.11,-1.093,-1.071,-1.051,-1.027,-1.001,-0.976,-0.938,-0.907,-0.876,-0.842,-0.811,-0.778,-0.714,-0.672,-0.633,-0.593,-0.553,-0.507,-0.463,-0.422,-0.378,-0.337,-0.321,-0.283,-0.241,-0.203,-0.169,-0.162,-0.129,-0.094,-0.063,-0.033,-0.009,0.016,0.041,0.068,0.123,0.149,0.17,0.194,0.217,0.239,0.262,0.282,0.309,0.325,0.339,0.355,0.367,0.367,0.38,0.39,0.394,0.398,0.374,0.378,0.384,0.389,0.413,0.415,0.42,0.42,0.42,0.358,0.359,0.363,0.369,0.376,0.344,0.344,0.347,0.35,0.353,0.387,0.386,0.388,0.391,0.393,0.359,0.358,0.356,0.362,0.39,0.396,0.395,0.392,0.392,0.398,0.399,0.396,0.395,0.397,0.448,0.447,0.448,0.445,0.438,0.483,0.479,0.478,0.478,0.477,0.521,0.516,0.512,0.509,0.525,0.519,0.509,0.502,0.491,0.511,0.508,0.498,0.493,0.492,0.528,0.526,0.521,0.518,0.512,0.531,0.531,0.527,0.523,0.52,0.514,0.544,0.536,0.532,0.531,0.527,0.528,0.533,0.531,0.534,0.529,0.54,0.552,0.555,0.604,0.653,0.77,0.985,1.287,1.645,2.046,2.51,3.049,3.689,4.453,5.349,6.375,7.564,8.863,10.279,11.807,13.442,15.194,17.018,18.933,20.976,23.034,25.131,27.275,29.445,31.628,33.892,36.08,38.258,40.443,42.569,44.66,46.72,48.796,50.767,52.697,54.596,56.432,58.222,60.099,61.805,63.463,65.16,66.736,68.275,69.836,71.304,72.739,74.15,75.635,77.01,78.37,79.773,81.047,82.221,83.262,84.158,84.956,85.562,86.03,86.361,86.567,86.646,86.64,86.576,86.491,86.393,86.304,86.25,86.248,86.283,86.334,86.375,86.383,86.361,86.329,86.287,86.225,86.173,86.118,86.077,86.047,86.034,86.029,86.038,86.065,86.12,86.2,86.301,86.419,86.598,86.731,86.861,86.982,87.097,87.202,87.295,87.377,87.47,87.522,87.55,87.525,87.443,87.322,87.189,87.062,86.933,86.805,86.646,86.522,86.399,86.28,86.161,86.045,85.932,85.82,85.709,85.56,85.454,85.351,85.246,85.139,85.028,84.918,84.804,84.706,84.662,84.696,84.777,84.905,85.052,85.195,85.323,85.541,85.661,85.776,85.893,86.01,86.126,86.238,86.366,86.488,86.611,86.74,86.87,87.002,87.195,87.331,87.464,87.593,87.718,87.838,87.955,88.064,88.181,88.283,88.378,88.462,88.532,88.634,88.683,88.719,88.745,88.762,88.764,88.761,88.749,88.709,88.683,88.653,88.621,88.587,88.557,88.501,88.466,88.434,88.399,88.366,88.342,88.308,88.274,88.246,88.216,88.18,88.155,88.133,88.114,88.117,88.195,88.277,88.371,88.462,88.55,88.633,88.708,88.781,88.858,88.91,88.98,89.052,89.125,89.2,89.255,89.325,89.395,89.461,89.532,89.602,89.664,89.727,89.789,89.851,89.884,89.935,89.987,90.034,90.08,90.089,90.124,90.158,90.189,90.21,90.222,90.278,90.279,90.273,90.257,90.233,90.206,90.179,90.152,90.135,90.131,90.14,90.156,90.198,90.275,90.385,90.552,90.789,91.086,91.458,91.895,92.397,92.966,93.635,94.435,95.391,96.522,97.968,99.467,101.142,103.073,105.054,107.159,109.412,111.725,114.122,116.635,119.153,121.715,124.368,126.947,129.52,132.078,134.698,137.215,139.706,142.325,144.763,147.169,149.723,152.055,154.358,156.78,159.026,161.246,163.434,165.617,167.757,169.854,172.026,173.981,175.81,177.555,179.01,-179.755,-178.726,-177.924,-177.334,-176.964,-176.816,-176.892,-177.147,-177.499,-177.894,-178.301,-178.705,-179.097,-179.469,-179.819,179.857,179.552,179.288,179.064,178.886,178.776,178.742,178.784,178.881,179.016,179.2,179.404,179.628,179.868,-179.896,-179.657,-179.416,-179.167,-178.905,-178.63,-178.358,-178.148,-177.892,-177.65,-177.421,-177.205,-177.011,-176.838,-176.706,-176.615,-176.571,-176.549,-176.605,-176.613,-176.636,-176.668,-176.705,-176.752,-176.803,-176.93,-176.994,-177.063,-177.135,-177.207,-177.277,-177.395,-177.471,-177.55,-177.628,-177.702,-177.784,-177.871,-178.008,-178.098,-178.19,-178.283,-178.382,-178.482,-178.674,-178.774,-178.871,-178.975,-179.077,-179.228,-179.317,-179.402,-179.48,-179.554,-179.618,-179.676,-179.733,-179.788,-179.928,-179.975,179.987,179.949,179.917,179.837,179.818,179.797,179.778,179.752,179.666,179.645,179.62,179.598,179.582,179.451,179.43,179.411,179.39,179.369,179.342,179.337,179.329,179.32,179.253,179.249,179.249,179.248,179.242,179.176,179.169,179.162,179.154,179.146,179.132,179.115,179.105,179.1,179.098,178.985,178.978,178.975,178.965,178.955,178.877,178.873,178.872,178.869,178.845,178.844,178.845,178.848,178.847,178.792,178.789,178.788,178.798,178.81,178.826,178.847,178.872,178.899,178.927,178.996,179.029,179.057,179.083,179.111,179.049,179.078,179.109,179.133,179.134,179.162,179.19,179.215,179.241,179.25,179.271,179.295,179.321,179.345,179.34,179.358,179.376,179.39,179.404,179.417,179.425,179.427,179.429,179.426,179.422,179.438,179.487,179.59,179.754,179.976,-179.721,-179.344,-178.882,-178.322,-177.674,-176.93,-176.067,-175.06,-173.842,-172.507,-171.006,-169.341,-167.517,-165.442,-163.336,-161.112,-158.694,-156.32,-153.912,-151.381,-148.958,-146.573,-144.109,-141.858,-139.69,-137.623,-135.609,-133.762,-132.031,-130.301,-128.811,-127.426,-126.019,-124.838,-123.744,-122.73,-121.778,-120.867,-120.005,-119.163,-118.319,-117.467,-116.604,-115.734,-114.875,-114.018,-113.157,-112.284,-111.4,-110.497,-109.586,-108.641,-107.675,-106.683,-105.634,-104.597,-103.538,-102.457,-101.354,-100.197,-99.047,-97.872,-96.677,-95.486,-94.281,-93.203,-92.217,-91.307,-90.522,-89.874,-89.295,-88.813,-88.435,-88.139,-87.913,-87.733,-87.588,-87.467,-87.353,-87.231,-87.104,-86.977,-86.934,-86.819,-86.714,-86.625,-86.641,-86.627,-86.679,-86.803,-86.974,-87.28,-87.467,-87.656,-87.845,-88.038,-88.256,-88.433,-88.601,-88.763,-88.911,-89.034,-89.22,-89.253,-89.226,-89.164,-89.105,-89.056,-89.012,-88.969,-88.954,-88.915,-88.877,-88.837,-88.795,-88.752,-88.705,-88.756,-88.709,-88.656,-88.605,-88.551,-88.63,-88.572,-88.516,-88.462,-88.578,-88.527,-88.478,-88.431,-88.388,-88.372,-88.336,-88.3,-88.265,-88.23,-88.213,-88.179,-88.151,-88.121,-88.092,-88.101,-88.07,-88.037,-88.009,-87.982,-88.017,-87.993,-87.968,-87.944,-87.956,-87.94,-87.924,-87.912,-87.897,-87.972,-87.974,-87.982,-87.995,-88.009,-88.05,-88.066,-88.091,-88.122,-88.165,-88.272,-88.313,-88.35,-88.383,-88.415,-88.507,-88.543,-88.58,-88.616,-88.718,-88.752,-88.786,-88.822,-88.854,-88.93,-88.966,-89.0,-89.036,-89.074,-89.122,-89.162,-89.203,-89.243,-89.279,-89.3,-89.335,-89.373,-89.407,-89.433,-89.455,-89.504,-89.516,-89.521,-89.503,-89.446,-89.351,-89.248,-89.094,-88.843,-88.484,-88.026,-87.475,-86.836,-86.09,-85.219,-84.205,-83.017,-81.684,-80.193,-78.555,-76.767,-74.83,-72.821,-70.722,-68.536,-66.295,-64.007,-61.624,-59.273,-56.915,-54.551,-52.17,-49.84,-47.539,-45.333,-43.102,-40.906,-38.705,-36.589,-34.521,-32.47,-30.5,-28.58,-26.717,-24.819,-23.063,-21.347,-19.615,-17.989,-16.399,-14.794,-13.264,-11.774,-10.278,-8.964,-7.788,-6.774,-5.931,-5.247,-4.736,-4.376,-4.146,-4.045,-4.05,-4.117,-4.191,-4.271,-4.359,-4.454,-4.536,-4.608,-4.669,-4.698,-4.716,-4.729,-4.737,-4.731,-4.72,-4.706,-4.698,-4.695,-4.7,-4.707,-4.707,-4.705,-4.701,-4.697,-4.69,-4.688,-4.686,-4.685,-4.682,-4.683,-4.684,-4.682,-4.679,-4.68,-4.675,-4.677,-4.677,-4.679,-4.678,-4.677,-4.665,-4.636,-4.611,-4.588,-4.564,-4.531,-4.492,-4.441,-4.363,-4.252,-4.119,-3.972,-3.814,-3.652,-3.507,-3.376,-3.299,-3.19,-3.087,-3.049,-2.972,-2.907,-2.882,-2.856,-2.851,-2.875,-2.886,-2.91,-2.99,-3.015,-3.043,-3.071,-3.103,-3.125,-3.161,-3.196,-3.232,-3.269,-3.341,-3.38,-3.417,-3.455,-3.497,-3.558,-3.6,-3.646,-3.689,-3.729,-3.79,-3.816,-3.829,-3.849,-3.859,-3.872,-3.898,-3.912,-3.926,-3.955,-3.959,-3.965,-3.966,-3.981,-3.991,-4.007,-4.022,-4.064,-4.055,-4.017,-3.945,-3.806,-3.514,-3.149,-2.646,-1.961,-1.242,-0.475,0.299,1.063,1.867,2.557,3.215,3.834,4.416,4.979,5.379,5.635,5.747,5.713,5.446,5.075,4.564,3.955,3.305,2.631,1.96,1.301,0.651,-0.026,-0.647,-1.232,-1.733,-2.114,-2.381,-2.495,-2.51,-2.45,-2.339,-2.207,-2.062,-1.906,-1.748,-1.589,-1.431,-1.287,-1.15,-1.025,-0.908,-0.803,-0.7,-0.598,-0.498,-0.394,-0.284,-0.173,-0.059,0.052,0.166,0.279,0.384,0.496,0.596,0.691,0.788,0.882,0.964,1.033,1.099,1.144,1.179,1.204,1.219,1.233,1.273,1.334,1.418,1.565,1.759,2.006,2.316,2.696,3.149,3.705,4.394,5.252,6.239,7.469,8.792,10.282,11.922,13.71,15.657,17.676,19.781,21.977,24.21,26.49,28.829,31.156,33.477,35.835,38.08,40.268,42.375,44.433,46.417,48.321,50.163,51.872,53.486,55.061,56.499,57.856,59.19,60.399,61.534,62.609,63.621,64.675,65.594,66.474,67.325,68.156,69.031,69.834,70.623,71.419,72.213,73.022,73.913,74.756,75.621,76.51,77.424,78.371,79.497,80.501,81.526,82.565,83.618,84.793,85.856,86.915,87.93,88.863,89.739,90.483,91.127,91.67,92.115,92.457,92.692,92.819,92.804,92.668,92.452,92.17,91.837,91.489,91.158,90.858,90.604,90.394,90.231,90.104,89.989,89.875,89.764,89.655,89.578,89.571,89.649,89.819,90.064,90.218,90.474,90.713,90.929,91.126,91.209,91.364,91.503,91.626,91.742,91.837,91.917,91.978,92.023,92.034,92.056,92.065,92.064,92.05,91.946,91.916,91.884,91.845,91.805,91.694,91.65,91.61,91.574,91.533,91.424,91.388,91.352,91.313,91.274,91.238,91.161,91.121,91.079,91.04,91.0,90.839,90.798,90.752,90.708,90.663,90.49,90.443,90.395,90.35,90.259,90.212,90.166,90.119,90.077,89.971,89.926,89.88,89.835,89.788,89.74,89.706,89.68,89.648,89.617,89.563,89.545,89.528,89.516,89.485,89.478,89.477,89.473,89.482,89.514,89.532,89.557,89.583,89.562,89.595,89.629,89.662,89.698,89.718,89.757,89.796,89.834,89.868,89.876,89.911,89.947,89.978,90.003,90.072,90.1,90.125,90.146,90.164,90.189,90.211,90.237,90.264,90.285,90.305,90.322,90.338,90.35,90.357,90.365,90.368,90.369,90.364,90.353,90.353,90.348,90.335,90.323,90.321,90.332,90.366,90.437,90.555,90.711,90.896,91.107,91.343,91.603,91.894,92.23,92.623,93.09,93.654,94.342,95.168,96.143,97.499,98.787,100.225,101.802,103.507,105.436,107.353,109.35,111.513,113.64,115.813,118.136,120.377,122.637,124.907,127.163,129.527,131.755,134.095,136.29,138.461,140.733,142.822,144.872,147.058,149.023,150.943,153.0,154.823,156.604,158.354,160.176,161.88,163.572,165.399,167.081,168.761,170.542,172.215,173.875,175.624,177.199,178.683,-179.898,-178.709,-177.687,-176.833,-176.14,-175.654,-175.295,-175.088,-175.022,-175.063,-175.176,-175.315,-175.468,-175.614,-175.747,-175.873,-175.972,-176.052,-176.099,-176.129,-176.141,-176.134,-176.129,-176.128,-176.132,-176.138,-176.166,-176.218,-176.282,-176.349,-176.416,-176.482,-176.536,-176.577,-176.599,-176.601,-176.591,-176.558,-176.499,-176.432,-176.367,-176.384,-176.325,-176.269,-176.224,-176.188,-176.164,-176.219,-176.212,-176.211,-176.224,-176.248,-176.281,-176.378,-176.429,-176.48,-176.543,-176.618,-176.693,-176.77,-176.939,-177.019,-177.098,-177.177,-177.248,-177.318,-177.39,-177.577,-177.65,-177.726,-177.801,-177.881,-178.076,-178.163,-178.256,-178.351,-178.449,-178.651,-178.742,-178.833,-179.038,-179.12,-179.207,-179.288,-179.505,-179.583,-179.656,-179.8,-179.865,-179.916,-179.969,-180.0,179.983,179.848,179.844,179.838,179.834,179.833,179.727,179.723,179.722,179.716,179.71,179.592,179.584,179.575,179.569,179.57,179.479,179.475,179.472,179.467,179.445,179.441,179.434,179.429,179.421,179.405,179.4,179.395,179.4,179.405,179.327,179.325,179.32,179.31,179.299,179.32,179.309,179.3,179.291,179.286,179.205,179.2,179.192,179.183,179.123,179.121,179.119,179.118,179.114,179.105,179.097,179.089,179.082,179.078,179.069,179.06,179.055,179.052,179.049,179.055,179.054,179.054,179.054,179.05,179.011,179.007,179.003,179.005,179.043,179.041,179.034,179.035,179.034,179.047,179.046,179.045,179.044,179.04,179.062,179.064,179.065,179.065,179.064,179.039,179.04,179.044,179.045,179.043,179.045,179.046,179.046,179.043,179.042,179.038,179.032,179.049,179.045,179.046,179.084,179.165,179.333,179.608,179.993,-179.534,-178.988,-178.347,-177.618,-176.763,-175.749,-174.563,-173.139,-171.6,-169.895,-167.964,-165.96,-163.831,-161.51,-159.172,-156.749,-154.264,-151.636,-149.063,-146.458,-143.731,-141.103,-138.49,-135.775,-133.213,-130.689,-128.106,-125.695,-123.35,-120.967,-118.75,-116.597,-114.51,-112.325,-110.374,-108.489,-106.599,-104.819,-103.102,-101.383,-99.815,-98.317,-96.876,-95.583,-94.441,-93.477,-92.689,-92.131,-91.679,-91.379,-91.221,-91.19,-91.262,-91.403,-91.588,-91.806,-92.047,-92.295,-92.534,-92.75,-92.929,-93.067,-93.163,-93.332,-93.385,-93.423,-93.455,-93.478,-93.57,-93.526,-93.442,-93.339,-93.249,-93.268,-93.191,-93.112,-93.026,-93.051,-92.975,-92.907,-92.842,-92.781,-92.834,-92.773,-92.711,-92.649,-92.592,-92.593,-92.546,-92.501,-92.457,-92.414,-92.377,-92.474,-92.447,-92.43,-92.414,-92.397,-92.383,-92.367,-92.434,-92.417,-92.404,-92.395,-92.385,-92.38,-92.438,-92.429,-92.426,-92.419,-92.413,-92.411,-92.404,-92.373,-92.371,-92.376,-92.384,-92.4,-92.421,-92.553,-92.582,-92.601,-92.622,-92.647,-92.698,-92.725,-92.753,-92.778,-92.803,-92.88,-92.906,-92.917,-92.901,-92.849,-92.777,-92.724,-92.666,-92.609,-92.534,-92.407,-92.195,-91.842,-91.497,-91.146,-90.812,-90.498,-90.201,-89.923,-89.654,-89.428,-89.206,-89.056,-89.011,-89.084,-89.237,-89.438,-89.718,-89.964,-90.218,-90.468,-90.72,-90.971,-91.286,-91.556,-91.824,-92.086,-92.335,-92.64,-92.831,-92.967,-93.037,-93.062,-93.056,-93.027,-92.986,-92.939,-92.888,-92.88,-92.827,-92.773,-92.726,-92.705,-92.66,-92.621,-92.582,-92.545,-92.51,-92.464,-92.365,-92.231,-92.05,-91.835,-91.611,-91.397,-91.174,-90.89,-90.498,-89.994,-89.367,-88.618,-87.731,-86.658,-85.288,-83.772,-82.031,-80.047,-77.853,-75.436,-72.822,-69.962,-66.94,-63.861,-60.612,-57.244,-53.921,-50.56,-47.18,-43.749,-40.285,-36.918,-33.532,-30.159,-26.91,-23.638,-20.535,-17.492,-14.598,-11.94,-9.531,-7.381,-5.554,-4.024,-2.826,-1.929,-1.316,-0.968,-0.873,-0.909,-1.08,-1.335,-1.657,-2.014,-2.401,-2.789,-3.172,-3.534,-3.869,-4.162,-4.408,-4.603,-4.758,-4.85,-4.846,-4.761,-4.65,-4.568,-4.514,-4.477,-4.477,-4.504,-4.53,-4.539,-4.549,-4.55,-4.545,-4.541,-4.535,-4.529,-4.528,-4.527,-4.527,-4.525,-4.525,-4.526,-4.524,-4.525,-4.524,-4.523,-4.522,-4.522,-4.525,-4.525,-4.526,-4.526,-4.53
0.004,0.004,0.003,0.004,0.018,0.018,-0.004,-0.042,-0.088,-0.136,-0.186,-0.24,-0.3,-0.357,-0.423,-0.484,-0.545,-0.602,-0.651,-0.701,-0.746,-0.788,-0.824,-0.861,-0.883,-0.908,-0.936,-0.963,-0.994,-1.024,-1.049,-1.071,-1.101,-1.121,-1.136,-1.152,-1.164,-1.175,-1.182,-1.182,-1.18,-1.176,-1.172,-1.15,-1.138,-1.124,-1.107,-1.09,-1.068,-1.048,-1.023,-0.997,-0.972,-0.946,-0.915,-0.884,-0.85,-0.812,-0.779,-0.74,-0.697,-0.659,-0.629,-0.592,-0.545,-0.501,-0.46,-0.417,-0.381,-0.338,-0.3,-0.258,-0.27,-0.236,-0.202,-0.169,-0.134,-0.146,-0.116,-0.084,-0.06,-0.035,-0.007,0.051,0.077,0.098,0.122,0.145,0.167,0.19,0.262,0.289,0.304,0.318,0.278,0.289,0.305,0.317,0.327,0.363,0.367,0.368,0.373,0.379,0.427,0.432,0.434,0.439,0.439,0.472,0.476,0.477,0.481,0.503,0.51,0.516,0.516,0.518,0.546,0.549,0.549,0.548,0.55,0.563,0.565,0.565,0.564,0.562,0.563,0.566,0.572,0.57,0.567,0.567,0.565,0.566,0.563,0.613,0.615,0.614,0.613,0.614,0.644,0.637,0.636,0.632,0.631,0.616,0.615,0.612,0.607,0.603,0.72,0.715,0.709,0.699,0.692,0.766,0.763,0.76,0.75,0.687,0.686,0.684,0.682,0.677,0.695,0.689,0.688,0.688,0.684,0.68,0.677,0.708,0.701,0.693,0.689,0.688,0.684,0.685,0.691,0.688,0.692,0.687,0.7,0.715,0.721,0.772,0.822,0.941,1.159,1.464,1.824,2.229,2.697,3.239,3.887,4.658,5.56,6.595,7.8,9.107,10.532,12.064,13.71,15.432,17.264,19.18,21.264,23.325,25.426,27.571,29.746,31.924,34.097,36.281,38.466,40.668,42.797,44.885,46.944,49.008,50.978,52.903,54.942,56.774,58.564,60.349,62.057,63.708,65.411,66.985,68.524,70.077,71.544,72.976,74.387,75.768,77.147,78.503,79.889,81.15,82.321,83.354,84.241,85.127,85.725,86.184,86.508,86.706,86.778,86.767,86.699,86.613,86.514,86.426,86.374,86.375,86.412,86.464,86.504,86.51,86.487,86.454,86.411,86.348,86.297,86.242,86.202,86.172,86.16,86.156,86.166,86.194,86.251,86.332,86.434,86.613,86.743,86.877,87.007,87.127,87.241,87.346,87.438,87.569,87.635,87.686,87.712,87.684,87.599,87.476,87.342,87.239,87.11,86.982,86.857,86.733,86.61,86.492,86.372,86.257,86.146,86.034,85.923,85.817,85.711,85.609,85.504,85.397,85.285,85.175,85.133,85.037,84.996,85.017,85.101,85.232,85.381,85.523,85.656,85.775,85.895,86.01,86.127,86.244,86.377,86.488,86.608,86.73,86.853,86.982,87.113,87.291,87.431,87.568,87.7,87.829,87.954,88.104,88.221,88.329,88.441,88.541,88.636,88.842,88.911,88.97,89.019,89.054,89.079,89.096,89.097,89.156,89.143,89.122,89.096,89.065,89.033,88.999,89.011,88.975,88.94,88.908,88.873,88.935,88.897,88.863,88.83,88.931,88.901,88.877,88.852,88.83,88.867,88.871,88.92,89.003,89.098,89.217,89.305,89.385,89.46,89.533,89.666,89.736,89.806,89.878,89.951,90.027,90.174,90.243,90.313,90.379,90.45,90.582,90.644,90.707,90.769,90.831,91.006,91.057,91.109,91.156,91.202,91.318,91.353,91.387,91.418,91.438,91.45,91.473,91.473,91.467,91.45,91.426,91.398,91.372,91.345,91.328,91.325,91.335,91.351,91.395,91.474,91.586,91.757,91.999,92.299,92.676,93.116,93.623,94.197,94.871,95.679,96.644,97.787,99.274,100.786,102.47,104.546,106.532,108.645,110.934,113.256,115.655,118.117,120.69,123.26,125.882,128.462,131.026,133.584,136.159,138.678,141.166,143.683,146.117,148.518,150.976,153.304,155.605,157.873,160.22,162.442,164.814,166.978,169.111,171.21,173.486,175.435,177.253,179.053,-179.509,-178.288,-177.293,-176.5,-175.925,-175.567,-175.434,-175.524,-175.789,-176.148,-176.545,-176.95,-177.355,-177.747,-178.117,-178.467,-178.789,-179.093,-179.354,-179.576,-179.751,-179.856,-179.885,-179.839,-179.739,-179.601,-179.414,-179.209,-178.984,-178.744,-178.508,-178.269,-178.027,-177.777,-177.515,-177.238,-176.934,-176.669,-176.414,-176.172,-175.945,-175.729,-175.606,-175.434,-175.296,-175.208,-175.167,-175.239,-175.235,-175.244,-175.268,-175.3,-175.338,-175.385,-175.45,-175.511,-175.576,-175.645,-175.717,-175.789,-175.859,-176.028,-176.104,-176.183,-176.261,-176.335,-176.424,-176.51,-176.6,-176.69,-176.782,-176.875,-177.042,-177.142,-177.239,-177.339,-177.436,-177.54,-177.795,-177.886,-177.975,-178.06,-178.141,-178.215,-178.282,-178.34,-178.396,-178.606,-178.658,-178.705,-178.743,-178.78,-178.923,-178.946,-178.965,-178.986,-179.131,-179.158,-179.18,-179.201,-179.226,-179.342,-179.358,-179.377,-179.398,-179.417,-179.532,-179.553,-179.566,-179.57,-179.578,-179.634,-179.642,-179.645,-179.645,-179.646,-179.79,-179.794,-179.802,-179.809,-179.903,-179.911,-179.925,-179.942,-179.952,179.988,179.986,179.98,179.973,179.97,179.947,179.937,179.929,179.925,179.925,179.874,179.872,179.871,179.872,179.875,179.774,179.774,179.771,179.77,179.781,179.793,179.81,179.832,179.857,179.84,179.868,179.899,179.932,179.96,179.951,179.979,-179.997,-179.968,-179.937,-179.949,-179.922,-179.893,-179.866,-179.841,-179.863,-179.836,-179.815,-179.791,-179.781,-179.757,-179.737,-179.719,-179.701,-179.687,-179.673,-179.66,-179.652,-179.651,-179.648,-179.652,-179.656,-179.639,-179.588,-179.481,-179.313,-179.087,-178.78,-178.398,-177.931,-177.365,-176.711,-175.959,-175.091,-174.074,-172.824,-171.478,-169.968,-168.29,-166.461,-164.373,-162.263,-160.026,-157.608,-155.225,-152.821,-150.303,-147.883,-145.495,-143.094,-140.848,-138.685,-136.622,-134.521,-132.681,-130.957,-129.247,-127.756,-126.376,-125.041,-123.864,-122.777,-121.767,-120.82,-119.914,-119.056,-118.215,-117.373,-116.518,-115.656,-114.836,-113.979,-113.117,-112.262,-111.387,-110.502,-109.596,-108.659,-107.711,-106.744,-105.752,-104.75,-103.712,-102.652,-101.567,-100.465,-99.27,-98.121,-96.944,-95.748,-94.556,-93.371,-92.299,-91.317,-90.413,-89.636,-88.958,-88.386,-87.91,-87.538,-87.247,-87.025,-86.848,-86.705,-86.585,-86.472,-86.349,-86.281,-86.154,-86.032,-85.917,-85.813,-85.756,-85.699,-85.687,-85.744,-85.872,-86.068,-86.257,-86.444,-86.633,-86.886,-87.079,-87.269,-87.446,-87.613,-87.774,-87.921,-88.092,-88.183,-88.212,-88.182,-88.118,-88.059,-88.011,-87.967,-87.951,-87.907,-87.868,-87.83,-87.79,-87.748,-87.766,-87.718,-87.666,-87.619,-87.566,-87.592,-87.538,-87.484,-87.426,-87.37,-87.38,-87.329,-87.278,-87.229,-87.182,-87.204,-87.17,-87.134,-87.098,-87.067,-87.032,-86.997,-86.964,-86.936,-86.977,-86.948,-86.919,-86.888,-86.855,-86.921,-86.894,-86.87,-86.846,-86.821,-86.938,-86.92,-86.904,-86.889,-86.877,-86.957,-86.953,-86.955,-86.964,-86.977,-86.991,-87.071,-87.087,-87.113,-87.144,-87.188,-87.302,-87.343,-87.38,-87.413,-87.445,-87.541,-87.577,-87.614,-87.65,-87.722,-87.756,-87.79,-87.826,-87.858,-87.945,-87.981,-88.015,-88.051,-88.089,-88.159,-88.2,-88.241,-88.281,-88.316,-88.437,-88.472,-88.51,-88.544,-88.569,-88.591,-88.611,-88.622,-88.627,-88.607,-88.548,-88.451,-88.347,-88.19,-87.934,-87.568,-87.102,-86.547,-85.903,-85.149,-84.271,-83.251,-82.024,-80.687,-79.183,-77.538,-75.722,-73.732,-71.716,-69.609,-67.325,-65.079,-62.788,-60.45,-58.096,-55.741,-53.372,-50.963,-48.627,-46.335,-43.995,-41.768,-39.576,-37.453,-35.344,-33.274,-31.212,-29.25,-27.337,-25.442,-23.633,-21.877,-20.148,-18.516,-16.891,-15.306,-13.765,-12.242,-10.752,-9.284,-7.975,-6.808,-5.802,-4.971,-4.307,-3.806,-3.455,-3.234,-3.14,-3.152,-3.223,-3.296,-3.377,-3.465,-3.561,-3.642,-3.714,-3.774,-3.801,-3.818,-3.831,-3.838,-3.832,-3.82,-3.806,-3.799,-3.796,-3.801,-3.809,-3.808,-3.806,-3.802,-3.798,-3.791,-3.789,-3.787,-3.786,-3.783,-3.784,-3.785,-3.783,-3.78,-3.781,-3.776,-3.778,-3.778,-3.78,-3.779,-3.778,-3.765,-3.735,-3.711,-3.688,-3.664,-3.63,-3.591,-3.539,-3.459,-3.496,-3.362,-3.208,-3.05,-2.887,-2.784,-2.654,-2.537,-2.506,-2.404,-2.313,-2.268,-2.204,-2.16,-2.136,-2.164,-2.169,-2.18,-2.243,-2.268,-2.293,-2.322,-2.35,-2.409,-2.445,-2.481,-2.516,-2.589,-2.626,-2.663,-2.702,-2.739,-2.792,-2.834,-2.878,-2.92,-2.966,-3.068,-3.108,-3.146,-3.186,-3.199,-3.201,-3.24,-3.254,-3.264,-3.279,-3.327,-3.337,-3.341,-3.385,-3.4,-3.415,-3.445,-3.461,-3.476,-3.563,-3.553,-3.52,-3.445,-3.291,-3.045,-2.671,-2.142,-1.508,-0.785,-0.015,0.71,1.471,2.2,2.891,3.542,4.24,4.824,5.34,5.732,5.979,6.049,6.006,5.802,5.42,4.901,4.184,3.519,2.844,2.174,1.515,0.884,0.241,-0.377,-0.96,-1.483,-1.858,-2.096,-2.202,-2.211,-2.13,-2.017,-1.883,-1.734,-1.578,-1.42,-1.261,-1.103,-0.959,-0.823,-0.812,-0.695,-0.591,-0.488,-0.386,-0.286,-0.182,-0.071,0.039,0.154,0.264,0.356,0.469,0.574,0.664,0.765,0.859,0.956,1.05,1.131,1.199,1.266,1.277,1.311,1.336,1.35,1.364,1.406,1.468,1.553,1.705,1.901,2.152,2.465,2.85,3.307,3.87,4.568,5.437,6.429,7.561,8.892,10.395,12.04,13.835,15.834,17.858,19.97,22.195,24.429,26.716,29.105,31.436,33.753,36.097,38.338,40.527,42.591,44.65,46.628,48.525,50.373,52.08,53.684,55.257,56.687,58.039,59.308,60.513,61.64,62.715,63.721,64.779,65.692,66.572,67.42,68.25,69.116,69.919,70.707,71.503,72.297,73.106,74.011,74.856,75.722,76.613,77.528,78.477,79.547,80.554,81.578,82.62,83.672,84.774,85.839,86.902,87.912,88.841,89.788,90.525,91.164,91.701,92.14,92.477,92.705,92.825,92.802,92.659,92.438,92.152,91.816,91.466,91.137,90.839,90.588,90.381,90.221,90.096,89.981,89.867,89.756,89.648,89.573,89.57,89.653,89.838,90.087,90.358,90.612,90.852,91.109,91.305,91.476,91.63,91.768,91.869,91.971,92.065,92.145,92.204,92.194,92.229,92.25,92.258,92.297,92.282,92.256,92.225,92.193,92.15,92.11,92.068,92.023,91.984,91.907,91.866,91.826,91.79,91.754,91.715,91.635,91.599,91.554,91.514,91.472,91.398,91.358,91.319,91.278,91.232,91.132,91.086,91.043,90.995,90.947,90.944,90.895,90.848,90.802,90.755,90.699,90.65,90.606,90.56,90.509,90.461,90.423,90.389,90.364,90.35,90.32,90.296,90.279,90.26,90.25,90.244,90.237,90.237,90.232,90.242,90.296,90.314,90.339,90.365,90.414,90.447,90.481,90.514,90.551,90.591,90.63,90.669,90.707,90.741,90.753,90.788,90.824,90.855,90.885,90.914,90.942,90.966,90.987,91.058,91.083,91.105,91.131,91.158,91.179,91.199,91.221,91.237,91.249,91.256,91.264,91.267,91.268,91.262,91.251,91.252,91.247,91.233,91.221,91.22,91.232,91.267,91.34,91.461,91.619,91.807,92.019,92.256,92.518,92.811,93.148,93.546,94.017,94.586,95.283,96.119,97.1,98.368,99.663,101.106,102.691,104.408,106.278,108.2,110.206,112.357,114.485,116.662,118.909,121.154,123.416,125.683,127.988,130.235,132.456,134.674,136.869,139.037,141.241,143.334,145.377,147.491,149.451,151.365,153.292,155.114,156.892,158.635,160.395,162.103,163.79,165.478,167.248,168.929,170.673,172.351,174.006,175.735,177.303,178.777,-179.824,-178.645,-177.633,-176.787,-176.107,-175.592,-175.244,-175.046,-174.988,-175.036,-175.153,-175.294,-175.447,-175.592,-175.725,-175.851,-175.948,-176.027,-176.071,-176.1,-176.112,-176.103,-176.098,-176.098,-176.102,-176.108,-176.138,-176.191,-176.256,-176.323,-176.39,-176.456,-176.509,-176.549,-176.57,-176.571,-176.56,-176.526,-176.465,-176.506,-176.442,-176.378,-176.319,-176.263,-176.219,-176.25,-176.227,-176.215,-176.209,-176.208,-176.222,-176.247,-176.291,-176.334,-176.386,-176.437,-176.501,-176.576,-176.675,-176.752,-176.828,-176.908,-176.987,-177.066,-177.142,-177.212,-177.284,-177.355,-177.428,-177.504,-177.579,-177.737,-177.82,-177.907,-178.001,-178.096,-178.283,-178.38,-178.471,-178.562,-178.754,-178.836,-178.923,-179.004,-179.106,-179.184,-179.256,-179.4,-179.465,-179.516,-179.643,-179.674,-179.69,-179.796,-179.8,-179.806,-179.81,-179.811,-179.921,-179.925,-179.926,-179.932,-179.938,-179.998,179.994,179.985,179.979,179.98,179.898,179.894,179.891,179.886,179.881,179.877,179.87,179.865,179.857,179.831,179.826,179.822,179.827,179.832,179.851,179.849,179.844,179.834,179.823,179.765,179.755,179.746,179.737,179.732,179.68,179.675,179.667,179.658,179.634,179.632,179.63,179.629,179.625,179.598,179.59,179.582,179.575,179.571,179.554,179.544,179.54,179.537,179.534,179.508,179.507,179.507,179.507,179.503,179.453,179.449,179.445,179.448,179.416,179.414,179.407,179.409,179.407,179.375,179.374,179.373,179.372,179.368,179.367,179.369,179.37,179.37,179.369,179.382,179.383,179.387,179.388,179.386,179.388,179.402,179.402,179.399,179.399,179.394,179.388,179.407,179.401,179.403,179.443,179.527,179.7,179.982,-179.626,-179.148,-178.598,-177.95,-177.218,-176.352,-175.331,-174.132,-172.676,-171.123,-169.409,-167.424,-165.409,-163.277,-160.893,-158.547,-156.114,-153.618,-151.024,-148.444,-145.843,-143.133,-140.513,-137.896,-135.177,-132.619,-130.098,-127.521,-125.132,-122.788,-120.413,-118.195,-116.05,-113.967,-111.795,-109.84,-107.966,-106.079,-104.299,-102.584,-100.894,-99.32,-97.835,-96.332,-95.051,-93.915,-92.965,-92.185,-91.635,-91.193,-90.903,-90.754,-90.73,-90.808,-90.953,-91.14,-91.361,-91.603,-91.851,-92.09,-92.304,-92.481,-92.692,-92.786,-92.856,-92.908,-92.945,-93.094,-93.117,-93.111,-93.063,-92.977,-92.934,-92.845,-92.76,-92.683,-92.605,-92.573,-92.495,-92.419,-92.352,-92.287,-92.233,-92.161,-92.1,-92.038,-92.049,-91.992,-91.943,-91.897,-91.852,-91.808,-91.765,-91.841,-91.812,-91.785,-91.769,-91.753,-91.735,-91.789,-91.773,-91.761,-91.744,-91.731,-91.723,-91.713,-91.73,-91.721,-91.712,-91.71,-91.702,-91.696,-91.821,-91.813,-91.809,-91.807,-91.812,-91.82,-91.89,-91.912,-91.947,-91.976,-91.995,-92.016,-92.041,-92.084,-92.111,-92.139,-92.164,-92.189,-92.264,-92.29,-92.3,-92.282,-92.228,-92.155,-92.156,-92.098,-92.042,-91.965,-91.835,-91.617,-91.316,-90.97,-90.595,-90.263,-89.951,-89.654,-89.376,-89.108,-88.854,-88.633,-88.551,-88.512,-88.593,-88.75,-88.954,-89.192,-89.456,-89.711,-89.96,-90.213,-90.463,-90.81,-91.08,-91.348,-91.61,-91.857,-92.126,-92.315,-92.447,-92.513,-92.536,-92.475,-92.445,-92.403,-92.356,-92.305,-92.313,-92.26,-92.205,-92.159,-92.115,-92.07,-92.104,-92.065,-92.028,-91.993,-91.946,-91.844,-91.708,-91.523,-91.307,-91.082,-90.869,-90.645,-90.358,-89.96,-89.447,-88.813,-88.058,-87.165,-86.077,-84.678,-83.151,-81.392,-79.378,-77.163,-74.739,-72.11,-69.267,-66.16,-63.077,-59.857,-56.482,-53.151,-49.772,-46.388,-43.001,-39.609,-36.246,-32.858,-29.511,-26.27,-23.001,-19.905,-16.879,-13.971,-11.325,-8.837,-6.719,-4.915,-3.439,-2.258,-1.381,-0.786,-0.454,-0.34,-0.385,-0.565,-0.824,-1.152,-1.51,-1.899,-2.286,-2.669,-3.03,-3.362,-3.653,-3.897,-4.089,-4.241,-4.329,-4.319,-4.23,-4.118,-4.037,-3.984,-3.949,-3.951,-3.98,-4.005,-4.014,-4.024,-4.024,-4.019,-4.015,-4.009,-4.003,-4.002,-4.001,-4.001,-3.999,-3.999,-4.0,-3.998,-3.999,-3.998,-3.997,-3.996,-3.996,-3.999,-3.999,-4.0,-4.0,-4.004,-4.006,-4.005,-4.006,-4.006,-4.008,-4.01,-4.014,-4.015,-4.016,-4.017,-4.017,-4.015,-4.017,-4.016,-4.014,-4.014,-4.015,-4.019,-4.022,-4.023,-4.021,-4.022,-4.021,-4.02,-4.022,-4.024,-4.026,-4.024,-4.027,-4.028,-4.03,-4.032,-4.036,-4.041,-4.041,-4.042,-4.046,-4.05,-4.05,-4.051,-4.056,-4.057
0.604,0.603,0.604,0.616,0.618,0.597,0.56,0.515,0.467,0.417,0.363,0.304,0.246,0.181,0.12,0.064,0.007,-0.042,-0.092,-0.138,-0.18,-0.216,-0.253,-0.281,-0.307,-0.335,-0.362,-0.392,-0.422,-0.448,-0.47,-0.49,-0.51,-0.526,-0.542,-0.554,-0.565,-0.572,-0.573,-0.571,-0.567,-0.563,-0.549,-0.537,-0.523,-0.506,-0.489,-0.467,-0.447,-0.423,-0.397,-0.372,-0.346,-0.315,-0.284,-0.25,-0.219,-0.186,-0.147,-0.105,-0.066,-0.026,0.014,0.057,0.102,0.143,0.187,0.228,0.271,0.309,0.45,0.488,0.522,0.556,0.589,0.624,0.655,0.685,0.717,0.742,0.767,0.794,0.823,0.849,0.87,0.894,0.917,0.939,0.962,0.989,1.016,1.032,1.046,1.062,1.074,1.089,1.102,1.112,1.116,1.12,1.122,1.126,1.132,1.137,1.142,1.144,1.149,1.149,1.149,1.153,0.855,0.859,0.865,0.872,0.878,0.878,0.881,0.884,0.887,0.887,0.886,0.888,0.891,0.893,0.893,0.892,0.89,0.896,0.899,0.905,0.904,0.901,0.901,0.899,0.9,0.897,0.896,0.898,0.897,0.896,0.897,0.894,0.887,0.886,0.882,0.881,0.881,0.88,0.877,0.872,0.868,0.865,0.86,0.754,0.744,0.737,0.726,0.723,0.72,0.71,0.705,0.704,0.702,0.7,0.695,0.692,0.686,0.685,0.685,0.681,0.677,0.674,0.668,0.661,0.653,0.649,0.648,0.644,0.645,0.65,0.648,0.651,0.646,0.657,0.669,0.672,0.721,0.77,0.887,1.102,1.404,1.762,2.163,2.627,3.166,3.806,4.57,5.466,6.492,7.657,8.956,10.372,11.9,13.535,15.266,17.09,19.005,21.003,23.06,25.157,27.288,29.458,31.641,33.836,36.024,38.202,40.353,42.479,44.57,46.63,48.651,50.622,52.552,54.436,56.272,58.062,59.806,61.512,63.17,64.792,66.368,67.907,69.404,70.872,72.307,73.718,75.115,76.49,77.85,79.188,80.462,81.636,82.677,83.573,84.327,84.933,85.401,85.732,85.938,86.017,86.011,85.947,85.862,85.764,85.675,85.621,85.619,85.654,85.705,85.746,85.754,85.732,85.7,85.658,85.596,85.544,85.489,85.448,85.418,85.405,85.4,85.409,85.436,85.491,85.571,85.672,85.79,85.92,86.053,86.183,86.304,86.419,86.524,86.617,86.699,86.766,86.818,86.846,86.821,86.739,86.618,86.485,86.358,86.229,86.101,85.976,85.852,85.729,85.61,85.491,85.375,85.262,85.15,85.039,84.933,84.827,84.724,84.619,85.111,85.0,84.89,84.776,84.678,84.634,84.651,84.732,84.86,85.007,85.15,85.278,85.397,85.517,85.632,85.749,85.866,85.982,86.094,86.213,86.335,86.458,86.587,86.717,86.849,86.989,87.125,87.258,87.387,87.512,87.632,87.749,87.858,87.968,88.07,88.165,88.249,88.319,88.379,88.428,88.464,88.49,88.507,88.509,88.506,88.494,88.473,88.447,88.417,88.385,88.351,88.321,88.285,88.25,88.218,88.183,88.15,88.113,88.079,88.045,88.017,87.987,87.962,87.937,87.915,87.896,87.899,87.945,88.027,88.121,88.212,88.3,88.381,88.456,88.529,88.606,88.677,88.747,88.819,88.892,88.967,89.04,89.11,89.18,89.246,89.317,89.382,89.444,89.507,89.569,89.631,89.688,89.739,89.791,89.838,89.884,89.925,89.96,89.994,90.025,90.246,90.258,90.267,90.268,90.262,90.246,90.222,90.195,90.168,90.141,90.124,90.12,90.129,90.145,90.187,90.264,90.374,90.541,90.778,91.075,91.447,91.884,92.386,92.955,93.624,94.424,95.38,96.511,97.823,99.322,100.997,102.834,104.815,106.92,109.138,111.451,113.848,116.304,118.822,121.384,123.963,126.542,129.115,131.673,134.216,136.733,139.224,141.692,144.13,146.536,148.908,151.24,153.543,155.811,158.057,160.277,162.465,164.627,166.767,168.864,170.905,172.86,174.689,176.351,177.806,179.041,-179.949,-179.147,-178.557,-178.187,-178.04,-178.116,-178.371,-178.723,-179.118,-179.524,-179.928,179.68,179.308,178.957,178.633,178.328,178.064,177.84,177.662,177.553,177.519,177.561,177.658,177.793,177.977,178.181,178.405,178.645,178.881,179.12,179.361,179.61,179.872,-179.853,-179.581,-179.316,-179.06,-178.818,-178.589,-178.373,-178.179,-178.006,-177.866,-177.775,-177.731,-177.709,-177.704,-177.712,-177.735,-177.767,-177.804,-177.851,-177.902,-177.963,-177.827,-177.896,-177.968,-178.04,-178.11,-178.18,-178.256,-178.335,-178.413,-178.487,-178.569,-178.656,-178.745,-178.835,-178.927,-179.02,-179.119,-179.219,-179.316,-179.416,-179.513,-179.617,-179.719,-179.811,-179.9,-179.985,179.937,179.863,179.795,179.737,179.68,179.625,179.573,179.526,179.488,179.45,179.418,179.394,179.375,179.354,179.335,179.309,179.287,179.266,179.241,179.219,179.203,179.184,179.163,179.144,179.123,179.102,179.089,179.084,179.076,179.067,179.059,179.055,179.055,179.054,179.048,179.044,179.037,179.03,179.022,179.014,179.0,178.983,178.973,178.968,178.966,178.96,178.953,178.95,178.94,178.93,178.922,178.918,178.917,178.914,178.912,178.911,178.912,178.915,178.914,178.914,178.911,178.91,178.92,178.932,178.949,178.97,178.995,179.022,179.05,179.081,179.114,179.142,179.168,179.196,179.22,179.249,179.28,179.304,179.331,179.359,179.387,179.412,179.438,179.465,179.486,179.51,179.536,179.56,179.581,179.599,179.617,179.631,179.645,179.658,179.666,179.668,179.67,179.667,179.663,179.679,179.728,179.831,179.995,-179.783,-179.48,-179.103,-178.641,-178.081,-177.433,-176.689,-175.826,-174.819,-173.654,-172.319,-170.818,-169.153,-167.329,-165.355,-163.249,-161.025,-158.712,-156.338,-153.93,-151.498,-149.075,-146.69,-144.363,-142.112,-139.944,-137.877,-135.912,-134.065,-132.334,-130.726,-129.236,-127.851,-126.575,-125.394,-124.3,-123.286,-122.334,-121.432,-120.57,-119.728,-118.884,-118.032,-117.169,-116.31,-115.451,-114.594,-113.733,-112.86,-111.976,-111.073,-110.149,-109.204,-108.238,-107.246,-106.225,-105.188,-104.129,-103.048,-101.945,-100.82,-99.67,-98.495,-97.3,-96.109,-94.956,-93.878,-92.892,-91.982,-91.197,-90.523,-89.944,-89.462,-89.084,-88.788,-88.562,-88.382,-88.237,-88.116,-88.002,-87.88,-87.753,-87.626,-87.504,-87.389,-87.284,-87.195,-87.136,-87.122,-87.174,-87.298,-87.469,-87.657,-87.844,-88.033,-88.222,-88.615,-88.805,-88.982,-89.15,-89.312,-89.46,-89.583,-89.676,-89.709,-89.682,-89.62,-89.561,-89.512,-89.468,-89.425,-89.381,-89.342,-89.304,-89.264,-89.222,-89.179,-89.132,-89.08,-89.033,-88.98,-88.929,-88.875,-88.821,-88.763,-88.707,-88.653,-88.602,-88.551,-88.502,-88.455,-88.412,-88.377,-88.341,-88.305,-88.27,-88.235,-88.2,-88.166,-88.138,-88.108,-87.679,-87.65,-87.619,-87.586,-87.558,-87.531,-87.507,-87.483,-87.458,-87.434,-87.416,-87.4,-87.384,-87.372,-87.357,-87.352,-87.354,-87.362,-87.375,-87.389,-87.403,-87.419,-87.444,-87.475,-87.518,-87.562,-87.603,-87.64,-87.673,-87.705,-87.742,-87.778,-87.815,-87.851,-87.886,-87.92,-87.954,-87.99,-88.022,-88.061,-88.097,-88.131,-88.167,-88.405,-88.444,-88.484,-88.525,-88.565,-88.601,-88.638,-88.673,-88.711,-88.745,-88.771,-88.793,-88.813,-88.825,-88.83,-88.812,-88.755,-88.66,-88.557,-88.403,-88.152,-87.793,-87.335,-86.784,-86.145,-85.399,-84.528,-83.514,-82.344,-81.011,-79.52,-77.882,-76.094,-74.185,-72.176,-70.077,-67.9,-65.659,-63.371,-61.049,-58.698,-56.34,-53.976,-51.632,-49.302,-47.001,-44.728,-42.497,-40.301,-38.144,-36.028,-33.96,-31.945,-29.975,-28.055,-26.192,-24.38,-22.624,-20.908,-19.237,-17.611,-16.021,-14.462,-12.932,-11.442,-10.019,-8.705,-7.529,-6.515,-5.672,-4.997,-4.486,-4.126,-3.896,-3.795,-3.8,-3.867,-3.941,-4.021,-4.109,-4.204,-4.286,-4.358,-4.419,-4.448,-4.466,-4.479,-4.487,-4.481,-4.47,-4.456,-4.448,-4.445,-4.45,-4.457,-4.457,-4.455,-4.451,-4.447,-4.44,-4.438,-4.436,-4.435,-4.432,-4.433,-4.434,-4.432,-4.429,-4.43,-4.425,-4.427,-4.427,-4.429,-4.428,-4.427,-4.415,-4.386,-4.361,-4.338,-4.314,-4.281,-4.242,-4.191,-4.113,-4.002,-3.869,-3.716,-3.558,-3.396,-3.251,-3.12,-3.002,-2.893,-2.79,-2.699,-2.622,-2.557,-2.512,-1.886,-1.881,-1.885,-1.896,-1.92,-1.945,-1.97,-1.998,-2.026,-2.058,-2.093,-2.129,-2.164,-2.2,-2.237,-2.274,-2.313,-2.35,-2.388,-2.43,-2.474,-2.516,-2.562,-2.605,-2.645,-2.683,-2.709,-2.722,-2.725,-2.735,-2.748,-2.759,-2.773,-2.987,-2.997,-3.001,-3.007,-3.022,-3.037,-3.047,-3.063,-3.078,-3.088,-3.079,-3.047,-2.975,-2.836,-2.596,-2.231,-1.728,-1.102,-0.383,0.384,1.158,1.922,2.651,3.341,3.999,4.618,5.2,7.519,7.919,8.175,8.287,8.253,8.059,7.688,7.177,6.568,5.905,5.231,4.56,3.901,3.251,2.61,1.989,1.404,0.903,0.522,0.275,0.161,0.146,0.206,0.317,0.449,0.597,0.753,0.911,1.07,1.228,1.372,1.509,1.634,1.751,1.856,1.959,2.061,2.161,2.265,2.375,2.486,2.6,2.711,1.225,1.338,1.443,1.534,1.634,1.729,1.826,1.92,2.002,2.071,2.137,2.182,2.217,2.242,2.257,2.271,2.311,2.372,2.456,2.603,2.797,3.044,3.354,3.734,4.187,4.743,5.432,6.29,7.277,8.427,9.75,11.24,12.88,14.668,16.581,18.6,20.705,22.878,25.111,27.391,29.7,32.027,34.348,36.636,38.881,41.069,43.191,45.249,47.233,49.137,50.944,52.653,54.267,55.793,57.231,58.588,59.868,61.077,62.212,63.287,64.299,65.268,66.187,67.067,67.918,68.749,69.568,70.371,71.16,71.956,72.75,73.559,74.382,75.225,76.09,76.979,77.893,78.84,79.814,80.818,81.843,82.882,83.935,84.99,86.053,87.112,88.127,89.06,89.903,90.647,91.291,91.834,92.279,92.621,92.856,92.983,92.968,92.832,92.616,92.334,92.001,91.653,91.322,91.022,90.768,90.558,90.395,90.268,90.153,90.039,89.928,89.819,89.742,89.735,89.813,89.983,90.228,90.497,90.753,90.992,91.208,91.405,91.578,91.733,91.872,91.995,92.098,92.193,92.273,92.334,92.379,92.414,92.436,92.445,92.444,92.43,92.404,92.374,92.542,92.503,92.463,92.421,92.377,92.337,92.301,92.26,92.22,92.184,92.148,92.109,92.07,92.034,91.989,91.949,91.907,91.868,91.828,91.789,91.748,91.702,91.658,91.613,91.569,91.522,91.474,91.429,91.38,91.333,91.287,91.24,91.198,91.15,91.105,91.059,91.014,90.767,90.728,90.694,90.668,90.636,90.605,90.581,90.563,90.545,90.534,90.524,90.517,90.516,90.512,90.521,90.539,90.557,90.582,90.608,90.634,90.667,90.701,90.734,90.77,90.805,90.844,90.883,90.921,90.955,90.989,91.024,91.06,91.291,91.316,91.345,91.373,91.398,91.419,91.444,91.469,91.491,91.517,91.544,91.565,91.585,91.601,91.617,91.629,91.636,91.644,91.647,91.648,91.643,91.632,91.632,91.627,91.614,91.602,91.6,91.611,91.645,91.716,91.834,91.99,92.175,92.386,92.622,92.882,93.173,93.509,93.902,94.369,94.933,95.621,96.447,97.422,98.554,99.842,101.28,102.857,104.562,106.377,108.294,110.291,112.356,114.483,116.656,118.872,121.113,123.373,125.643,127.899,130.14,132.368,134.582,136.777,138.948,141.081,143.17,145.22,147.229,149.194,151.114,152.991,154.814,156.595,158.345,160.072,161.776,163.468,165.154,166.836,168.516,170.196,171.87,173.53,175.164,176.739,178.223,179.572,-179.239,-178.217,-177.363,-176.67,-176.144,-175.785,-175.578,-175.512,-175.553,-175.666,-175.805,-175.958,-176.104,-176.237,-176.363,-176.462,-176.542,-176.589,-176.619,-176.631,-176.624,-176.619,-176.618,-176.622,-176.628,-176.656,-176.708,-176.772,-176.839,-176.906,-176.972,-177.026,-177.067,-177.089,-177.091,-177.081,-177.048,-176.989,-176.922,-176.857,-176.793,-176.734,-176.678,-176.633,-176.597,-176.573,-176.561,-176.554,-176.553,-176.566,-176.59,-175.623,-175.666,-175.717,-175.768,-175.831,-175.906,-175.981,-176.058,-176.134,-176.214,-176.293,-176.372,-176.443,-176.513,-176.585,-176.656,-176.729,-176.805,-176.88,-176.96,-177.043,-177.13,-177.223,-177.318,-177.416,-177.513,-177.604,-177.695,-177.784,-177.866,-177.953,-178.034,-178.108,-178.186,-178.259,-178.327,-178.392,-178.443,-178.486,-178.517,-178.734,-178.743,-178.747,-178.753,-178.757,-178.758,-178.759,-178.763,-178.764,-178.77,-178.776,-178.779,-178.787,-178.796,-178.802,-178.801,-178.808,-178.812,-178.815,-178.82,-178.823,-178.827,-178.834,-178.839,-178.847,-178.855,-178.86,-178.865,-178.86,-178.855,-178.859,-178.861,-178.666,-178.676,-178.687,-178.697,-178.708,-178.717,-178.726,-178.731,-178.733,-178.738,-178.746,-178.755,-178.757,-178.759,-178.761,-178.762,-178.766,-178.768,-178.776,-178.784,-178.791,-178.795,-178.799,-178.808,-178.813,-178.816,-178.819,-178.822,-178.823,-178.823,-178.823,-178.827,-178.831,-178.835,-178.839,-178.837,-178.843,-178.845,-178.852,-178.851,-178.852,-178.855,-178.856,-178.857,-178.858,-178.862,-178.862,-178.86,-178.859,-178.859,-178.86,-178.859,-178.858,-178.854,-178.853,-178.855,-178.853,-178.851,-178.851,-178.854,-178.855,-178.859,-178.865,-178.848,-178.852,-178.851,-178.813,-178.732,-178.564,-178.289,-177.904,-177.431,-176.885,-176.244,-175.515,-174.66,-173.646,-172.46,-171.095,-169.556,-167.851,-165.989,-163.985,-161.856,-159.615,-157.277,-154.854,-152.369,-149.83,-147.257,-144.652,-142.032,-139.404,-136.791,-134.195,-131.633,-129.109,-126.639,-124.228,-121.883,-119.602,-117.385,-115.232,-113.145,-111.126,-109.175,-107.29,-105.454,-103.674,-101.957,-100.314,-98.746,-97.248,-95.836,-94.543,-93.401,-92.437,-91.649,-91.036,-90.584,-90.284,-90.126,-90.095,-90.167,-90.308,-90.493,-90.711,-90.952,-91.2,-91.439,-91.655,-91.834,-91.972,-92.068,-92.139,-92.192,-92.23,-92.262,-92.285,-91.881,-91.836,-91.752,-91.65,-91.56,-91.475,-91.398,-91.319,-91.233,-91.154,-91.078,-91.01,-90.945,-90.884,-90.812,-90.751,-90.689,-90.627,-90.57,-90.521,-90.474,-90.429,-90.385,-90.342,-90.305,-90.275,-90.248,-90.231,-90.215,-90.198,-90.184,-90.168,-90.156,-90.139,-90.126,-90.117,-90.107,-90.102,-90.094,-90.085,-90.082,-90.075,-90.069,-90.067,-90.06,-90.055,-90.053,-90.058,-90.066,-90.082,-90.103,-90.138,-90.167,-90.186,-90.207,-90.232,-90.26,-90.287,-90.315,-90.34,-90.365,-90.39,-90.416,-90.427,-90.411,-90.359,-90.287,-90.217,-90.159,-90.102,-90.027,-89.9,-89.688,-89.391,-89.046,-88.695,-88.361,-88.047,-87.75,-87.472,-87.203,-86.947,-86.725,-86.575,-86.53,-86.603,-86.756,-86.957,-87.193,-87.439,-87.693,-87.943,-88.195,-88.446,-89.509,-89.779,-90.047,-90.309,-90.558,-90.788,-90.979,-91.115,-91.185,-91.21,-91.201,-91.172,-91.131,-91.084,-91.033,-90.986,-90.933,-90.879,-90.832,-90.788,-90.743,-90.704,-90.665,-90.628,-90.593,-90.547,-90.448,-90.314,-90.133,-89.918,-89.694,-89.48,-89.257,-88.973,-88.581,-88.077,-87.45,-86.701,-85.814,-84.741,-83.45,-81.934,-80.193,-78.224,-76.03,-73.613,-70.999,-68.204,-65.259,-62.18,-58.991,-55.729,-52.406,-49.047,-45.667,-42.276,-38.893,-35.526,-32.19,-28.894,-25.645,-22.459,-19.356,-16.363,-13.517,-10.859,-8.432,-6.282,-4.455,-2.953,-1.755,-0.858,-0.245,0.103,0.236,0.2,0.029,-0.226,-0.548,-0.905,-1.292,-1.68,-2.063,-2.425,-2.76,-3.053,-3.299,-3.494,-3.649,-3.741,-3.737,-3.652,-3.541,-3.459,-3.405,-3.368,-3.368,-3.395,-3.421,-3.43,-3.44,-3.441,-3.436,-3.432,-3.426,-3.42,-3.419,-3.418,-3.418,-3.416,-3.416,-3.417,-3.415,-3.416,-3.415,-3.414,-3.413,-3.413,-3.416,-3.416,-3.417,-3.417,-3.421
0.603,0.604,0.618,0.618,0.595,0.558,0.512,0.464,0.414,0.36,0.3,0.242,0.177,0.116,0.061,0.004,-0.045,-0.095,-0.141,-0.182,-0.218,-0.255,-0.283,-0.309,-0.337,-0.364,-0.394,-0.424,-0.45,-0.471,-0.491,-0.511,-0.527,-0.543,-0.555,-0.566,-0.572,-0.573,-0.571,-0.567,-0.563,-0.548,-0.536,-0.522,-0.505,-0.488,-0.466,-0.446,-0.421,-0.396,-0.371,-0.344,-0.313,-0.282,-0.248,-0.217,-0.184,-0.145,-0.102,-0.064,-0.023,0.014,0.061,0.105,0.146,0.189,0.231,0.273,0.311,0.453,0.491,0.525,0.559,0.592,0.627,0.658,0.688,0.72,0.744,0.769,0.797,0.826,0.851,0.872,0.896,0.919,0.941,0.964,0.992,1.019,1.034,1.048,1.064,1.076,1.091,1.104,1.114,1.117,1.121,1.123,1.127,1.133,1.138,1.143,1.145,1.15,1.15,1.15,1.154,1.155,1.159,1.165,1.172,0.878,0.878,0.881,0.884,0.887,0.887,0.886,0.888,0.891,0.893,0.893,0.892,0.89,0.896,0.899,0.905,0.904,0.901,0.901,0.899,0.9,0.897,0.896,0.898,0.897,0.896,0.897,0.894,0.887,0.886,0.882,0.881,0.881,0.88,0.877,0.872,0.868,0.865,0.86,0.854,0.843,0.837,0.825,0.823,0.82,0.809,0.805,0.804,0.802,0.8,0.795,0.792,0.786,0.785,0.785,0.781,0.777,0.774,0.768,0.761,0.753,0.749,0.748,0.744,0.745,0.751,0.748,0.752,0.747,0.76,0.775,0.781,0.832,0.882,1.001,1.219,1.524,1.884,2.289,2.757,3.299,3.947,4.718,5.62,6.655,7.828,9.135,10.56,12.093,13.739,15.472,17.304,19.22,21.227,23.289,25.39,27.518,29.693,31.871,34.07,36.255,38.439,40.581,42.71,44.798,46.857,48.873,50.843,52.768,54.65,56.483,58.273,60.01,61.717,63.369,64.99,66.564,68.104,69.594,71.061,72.493,73.904,75.296,76.676,78.032,79.376,80.637,81.807,82.84,83.728,84.471,85.069,85.528,85.852,86.05,86.122,86.11,86.043,85.957,85.858,85.77,85.718,85.719,85.756,85.808,85.848,85.854,85.83,85.798,85.755,85.692,85.641,85.586,85.546,85.516,85.504,85.5,85.51,85.538,85.595,85.676,85.778,85.897,86.028,86.161,86.291,86.411,86.526,86.63,86.723,86.804,86.87,86.921,86.947,86.919,86.834,86.711,86.577,86.45,86.321,86.193,86.068,85.945,85.821,85.703,85.584,85.468,85.355,85.243,85.132,85.027,84.921,84.818,84.713,85.006,84.894,84.784,84.67,84.573,84.532,84.553,84.638,84.769,84.917,85.06,85.187,85.305,85.425,85.54,85.657,85.774,85.89,86.002,86.121,86.243,86.366,86.496,86.626,86.758,86.898,87.034,87.167,87.296,87.421,87.54,87.657,87.765,87.877,87.977,88.072,88.155,88.224,88.283,88.332,88.367,88.392,88.409,88.41,88.407,88.394,88.373,88.346,88.316,88.284,88.25,88.22,88.184,88.149,88.117,88.082,88.049,88.012,87.978,87.944,87.916,87.886,87.861,87.836,87.815,87.796,87.8,87.849,87.933,88.027,88.118,88.206,88.286,88.361,88.434,88.511,88.582,88.652,88.724,88.797,88.872,88.945,89.015,89.085,89.151,89.222,89.287,89.349,89.412,89.473,89.536,89.592,89.643,89.695,89.742,89.788,89.828,89.863,89.897,90.128,90.148,90.16,90.168,90.169,90.163,90.146,90.122,90.094,90.067,90.04,90.024,90.021,90.031,90.047,90.091,90.17,90.282,90.453,90.694,90.995,91.371,91.811,92.319,92.893,93.566,94.375,95.34,96.483,97.803,99.314,100.998,102.852,104.838,106.951,109.174,111.497,113.896,116.357,118.876,121.446,124.024,126.603,129.167,131.726,134.27,136.79,139.277,141.747,144.181,146.582,148.952,151.28,153.582,155.849,158.094,160.316,162.498,164.662,166.795,168.895,170.932,172.881,174.699,176.358,177.797,179.017,-179.989,-179.197,-178.621,-178.263,-178.13,-178.22,-178.486,-178.844,-179.241,-179.647,179.949,179.557,179.187,178.837,178.514,178.21,177.95,177.727,177.553,177.448,177.418,177.465,177.565,177.702,177.889,178.095,178.32,178.56,178.796,179.035,179.277,179.526,179.789,-179.935,-179.664,-179.399,-179.144,-178.902,-178.675,-178.459,-178.267,-178.094,-177.957,-177.869,-177.828,-177.807,-177.803,-177.812,-177.835,-177.868,-177.905,-177.953,-177.604,-177.666,-177.73,-177.799,-177.872,-177.944,-178.014,-178.084,-178.16,-178.239,-178.317,-178.391,-178.473,-178.56,-178.65,-178.74,-178.832,-178.925,-179.024,-179.124,-179.221,-179.321,-179.418,-179.523,-179.624,-179.716,-179.804,-179.889,-179.967,179.959,179.892,179.834,179.778,179.723,179.671,179.624,179.586,179.549,179.517,179.493,179.475,179.454,179.435,179.408,179.387,179.366,179.14,179.119,179.103,179.084,179.063,179.044,179.023,179.002,178.989,178.985,178.976,178.967,178.959,178.956,178.956,178.955,178.949,178.945,178.937,178.93,178.922,178.914,178.9,178.883,178.873,178.869,178.867,178.861,178.853,178.851,178.84,178.83,178.822,178.819,178.818,178.815,178.813,178.812,178.813,178.816,178.815,178.815,178.812,178.811,178.821,178.834,178.851,178.872,178.897,178.925,178.953,178.984,179.017,179.045,179.071,179.099,179.122,179.152,179.183,179.206,179.233,179.262,179.289,179.314,179.341,179.368,179.588,179.612,179.638,179.662,179.683,179.701,179.719,179.733,179.747,179.76,179.767,179.769,179.771,179.768,179.764,179.781,179.832,179.939,-179.894,-179.668,-179.36,-178.978,-178.512,-177.945,-177.291,-176.539,-175.671,-174.654,-173.483,-172.136,-170.626,-168.949,-167.119,-165.131,-163.021,-160.784,-158.473,-156.09,-153.686,-151.246,-148.826,-146.438,-144.119,-141.874,-139.71,-137.647,-135.691,-133.851,-132.127,-130.535,-129.044,-127.663,-126.397,-125.22,-124.133,-123.123,-122.176,-121.275,-120.416,-119.575,-118.733,-117.878,-117.016,-116.156,-115.298,-114.436,-113.581,-112.706,-111.821,-110.915,-109.991,-109.044,-108.077,-107.085,-106.062,-105.024,-103.964,-102.879,-101.777,-100.649,-99.5,-98.323,-97.127,-95.934,-94.785,-93.713,-92.731,-91.827,-91.05,-90.381,-89.809,-89.332,-88.961,-88.669,-88.448,-88.27,-88.127,-88.008,-87.894,-87.772,-87.644,-87.518,-87.396,-87.281,-87.177,-87.089,-87.032,-87.02,-87.077,-87.205,-87.379,-87.568,-87.755,-87.944,-88.132,-88.726,-88.915,-89.092,-89.259,-89.421,-89.568,-89.69,-89.781,-89.81,-89.779,-89.715,-89.657,-89.608,-89.564,-89.522,-89.477,-89.439,-89.401,-89.361,-89.319,-89.276,-89.228,-89.176,-89.129,-89.076,-89.025,-88.971,-88.917,-88.859,-88.803,-88.749,-88.698,-88.647,-88.598,-88.551,-88.508,-88.474,-88.438,-88.402,-88.367,-88.332,-88.297,-88.263,-87.836,-87.805,-87.776,-87.747,-87.716,-87.683,-87.656,-87.629,-87.605,-87.581,-87.556,-87.532,-87.514,-87.498,-87.482,-87.47,-87.455,-87.451,-87.453,-87.462,-87.475,-87.489,-87.503,-87.519,-87.545,-87.576,-87.62,-87.664,-87.705,-87.741,-87.774,-87.806,-87.843,-87.879,-87.916,-87.952,-87.987,-88.021,-88.055,-88.091,-88.123,-88.162,-88.198,-88.232,-88.468,-88.507,-88.545,-88.586,-88.627,-88.667,-88.702,-88.739,-88.774,-88.812,-88.846,-88.872,-88.893,-88.913,-88.925,-88.929,-88.91,-88.85,-88.753,-88.649,-88.492,-88.236,-87.87,-87.405,-86.849,-86.205,-85.452,-84.573,-83.553,-82.369,-81.032,-79.528,-77.883,-76.067,-74.171,-72.154,-70.047,-67.865,-65.619,-63.328,-61.005,-58.652,-56.296,-53.927,-51.591,-49.255,-46.962,-44.686,-42.459,-40.267,-38.11,-36.001,-33.931,-31.917,-29.956,-28.043,-26.178,-24.369,-22.613,-20.884,-19.235,-17.61,-16.025,-14.463,-12.94,-11.45,-10.033,-8.724,-7.557,-6.551,-5.72,-5.055,-4.554,-4.204,-3.982,-3.888,-3.9,-3.971,-4.044,-4.125,-4.214,-4.309,-4.39,-4.462,-4.522,-4.549,-4.566,-4.579,-4.587,-4.58,-4.569,-4.554,-4.547,-4.544,-4.549,-4.557,-4.556,-4.554,-4.55,-4.546,-4.539,-4.537,-4.535,-4.534,-4.531,-4.532,-4.533,-4.531,-4.528,-4.529,-4.524,-4.526,-4.526,-4.528,-4.527,-4.526,-4.513,-4.483,-4.459,-4.436,-4.412,-4.378,-4.339,-4.287,-4.207,-4.094,-3.96,-3.806,-3.647,-3.485,-3.341,-3.211,-3.094,-2.985,-2.883,-2.792,-2.716,-2.652,-2.608,-1.784,-1.78,-1.785,-1.796,-1.821,-1.846,-1.871,-1.899,-1.927,-1.959,-1.994,-2.03,-2.065,-2.101,-2.139,-2.176,-2.215,-2.252,-2.29,-2.332,-2.376,-2.418,-2.464,-2.507,-2.547,-2.585,-2.61,-2.622,-2.624,-2.635,-2.648,-2.659,-3.073,-3.087,-3.097,-3.1,-3.107,-3.122,-3.137,-3.147,-3.163,-3.178,-3.187,-3.177,-3.144,-3.07,-2.926,-2.68,-2.305,-1.796,-1.162,-0.439,0.332,1.106,1.867,2.596,3.287,3.938,4.552,5.136,5.652,7.843,8.09,8.194,8.151,7.947,7.565,7.046,6.43,5.765,5.09,4.42,3.761,3.113,2.47,1.852,1.269,0.774,0.399,0.161,0.055,0.046,0.11,0.224,0.357,0.506,0.663,0.821,0.98,1.138,1.281,1.418,1.542,1.659,1.763,1.865,1.968,2.067,2.172,2.282,2.393,2.507,2.618,2.732,2.845,2.95,3.04,1.541,1.636,1.733,1.827,1.908,1.976,2.042,2.086,2.12,2.145,2.159,2.173,2.215,2.277,2.362,2.513,2.71,2.961,3.274,3.658,4.116,4.679,5.376,6.246,7.238,8.401,9.731,11.235,12.879,14.674,16.599,18.622,20.735,22.912,25.146,27.433,29.74,32.071,34.387,36.677,38.917,41.106,43.22,45.279,47.256,49.154,50.952,52.66,54.264,55.788,57.218,58.57,59.847,61.053,62.18,63.255,64.26,65.23,66.142,67.022,67.87,68.701,69.518,70.321,71.109,71.905,72.699,73.508,74.333,75.178,76.044,76.935,77.85,78.799,79.775,80.781,81.806,82.847,83.899,84.951,86.016,87.079,88.088,89.018,89.854,90.591,91.23,91.767,92.206,92.543,92.771,92.891,92.867,92.724,92.504,92.218,91.881,91.532,91.203,90.905,90.654,90.446,90.286,90.161,90.047,89.933,89.822,89.713,89.638,89.636,89.719,89.895,90.144,90.415,90.669,90.909,91.122,91.318,91.489,91.643,91.781,91.903,92.005,92.099,92.178,92.238,92.282,92.317,92.338,92.346,92.344,92.33,92.303,92.273,92.241,92.401,92.361,92.319,92.275,92.235,92.2,92.158,92.118,92.082,92.047,92.007,91.968,91.933,91.887,91.847,91.805,91.766,91.726,91.687,91.646,91.6,91.556,91.511,91.467,91.42,91.372,91.327,91.278,91.231,91.185,91.138,91.096,91.048,91.003,90.957,90.512,90.465,90.426,90.393,90.367,90.335,90.304,90.28,90.264,90.245,90.234,90.224,90.217,90.217,90.213,90.222,90.241,90.259,90.284,90.31,90.336,90.37,90.404,90.437,90.473,90.508,90.547,90.586,90.624,90.658,90.692,90.727,90.763,90.794,91.018,91.048,91.075,91.1,91.121,91.146,91.171,91.193,91.219,91.246,91.267,91.287,91.303,91.319,91.331,91.337,91.346,91.348,91.349,91.344,91.333,91.333,91.328,91.315,91.303,91.301,91.313,91.349,91.422,91.543,91.701,91.888,92.101,92.337,92.599,92.892,93.23,93.628,94.099,94.668,95.365,96.201,97.181,98.326,99.622,101.065,102.649,104.367,106.187,108.109,110.115,112.187,114.314,116.492,118.706,120.951,123.213,125.48,127.735,129.982,132.203,134.416,136.611,138.779,140.908,143.0,145.043,147.056,149.016,150.93,152.807,154.629,156.407,158.15,159.876,161.583,163.27,164.959,166.637,168.318,169.997,171.675,173.33,174.966,176.534,178.008,179.353,-179.468,-178.455,-177.61,-176.929,-176.415,-176.063,-175.865,-175.807,-175.855,-175.972,-176.113,-176.266,-176.411,-176.544,-176.67,-176.767,-176.846,-176.891,-176.92,-176.931,-176.922,-176.918,-176.917,-176.921,-176.928,-176.957,-177.01,-177.075,-177.142,-177.209,-177.275,-177.328,-177.369,-177.389,-177.39,-177.379,-177.345,-177.285,-177.217,-177.152,-177.088,-177.03,-176.974,-176.929,-176.894,-176.871,-176.859,-176.853,-176.852,-176.866,-176.891,-176.924,-175.968,-176.019,-176.071,-176.134,-176.21,-176.285,-176.362,-176.438,-176.518,-176.597,-176.676,-176.747,-176.817,-176.889,-176.96,-177.033,-177.109,-177.184,-177.264,-177.348,-177.435,-177.528,-177.623,-177.721,-177.818,-177.909,-178.0,-178.089,-178.17,-178.258,-178.338,-178.412,-178.49,-178.563,-178.63,-178.695,-178.746,-178.788,-178.818,-178.834,-178.843,-178.847,-178.853,-178.857,-178.858,-178.859,-178.863,-178.864,-178.87,-178.876,-178.879,-178.887,-178.896,-178.902,-178.9,-178.908,-178.912,-178.915,-178.92,-178.923,-178.927,-178.934,-178.939,-178.947,-178.955,-178.96,-178.965,-178.959,-178.954,-178.959,-178.961,-178.966,-178.976,-178.987,-178.997,-179.008,-179.017,-179.026,-179.031,-179.032,-179.038,-179.046,-179.055,-179.057,-179.058,-179.06,-179.061,-179.066,-179.068,-179.076,-179.084,-179.091,-179.095,-179.099,-179.108,-179.113,-179.116,-179.118,-179.122,-179.122,-179.122,-179.122,-179.127,-179.131,-179.135,-179.139,-179.136,-179.143,-179.144,-179.152,-179.15,-179.151,-179.155,-179.155,-179.156,-179.157,-179.162,-179.161,-179.159,-179.158,-179.158,-179.159,-179.158,-179.157,-179.153,-179.152,-179.154,-179.152,-179.15,-179.15,-179.153,-179.154,-179.158,-179.164,-179.146,-179.151,-179.15,-179.109,-179.026,-178.852,-178.571,-178.179,-177.701,-177.15,-176.503,-175.77,-174.905,-173.883,-172.684,-171.312,-169.759,-168.045,-166.176,-164.161,-162.029,-159.78,-157.434,-155.002,-152.505,-149.976,-147.396,-144.795,-142.166,-139.546,-136.93,-134.332,-131.775,-129.253,-126.773,-124.383,-122.039,-119.765,-117.547,-115.402,-113.318,-111.303,-109.349,-107.474,-105.649,-103.868,-102.153,-100.516,-98.942,-97.457,-96.048,-94.766,-93.631,-92.68,-91.9,-91.298,-90.856,-90.566,-90.417,-90.393,-90.471,-90.616,-90.803,-91.024,-91.266,-91.514,-91.753,-91.967,-92.144,-92.279,-92.373,-92.442,-92.494,-92.531,-92.563,-92.585,-92.58,-92.532,-92.446,-91.543,-91.454,-91.369,-91.293,-91.214,-91.127,-91.049,-90.973,-90.905,-90.841,-90.78,-90.707,-90.647,-90.585,-90.523,-90.466,-90.418,-90.371,-90.326,-90.282,-90.239,-90.202,-90.173,-90.146,-90.13,-90.114,-90.096,-90.083,-90.066,-90.055,-90.037,-90.025,-90.016,-90.006,-90.001,-89.993,-89.984,-89.981,-89.974,-89.968,-89.967,-89.959,-89.954,-89.952,-89.958,-90.166,-90.183,-90.204,-90.24,-90.268,-90.287,-90.308,-90.333,-90.361,-90.388,-90.416,-90.441,-90.466,-90.491,-90.517,-90.527,-90.509,-90.455,-90.382,-90.312,-90.255,-90.198,-90.122,-89.992,-89.774,-89.472,-89.126,-88.773,-88.441,-88.129,-87.832,-87.554,-87.286,-87.031,-86.811,-86.666,-86.627,-86.707,-86.865,-87.069,-87.307,-87.553,-87.808,-88.058,-88.31,-88.561,-88.825,-89.094,-89.363,-90.425,-90.672,-90.901,-91.09,-91.222,-91.288,-91.311,-91.3,-91.27,-91.228,-91.181,-91.129,-91.083,-91.029,-90.975,-90.928,-90.885,-90.839,-90.801,-90.762,-90.725,-90.69,-90.643,-90.541,-90.405,-90.221,-90.004,-89.779,-89.566,-89.342,-89.055,-88.657,-88.144,-87.511,-86.755,-85.862,-84.774,-83.47,-81.942,-80.183,-78.206,-75.991,-73.567,-70.938,-68.135,-65.178,-62.095,-58.886,-55.633,-52.302,-48.944,-45.56,-42.17,-38.781,-35.418,-32.089,-28.791,-25.549,-22.37,-19.274,-16.286,-13.443,-10.797,-8.37,-6.251,-4.447,-2.962,-1.781,-0.904,-0.308,0.023,0.144,0.098,-0.081,-0.341,-0.669,-1.026,-1.415,-1.803,-2.185,-2.547,-2.879,-3.169,-3.413,-3.605,-3.757,-3.846,-3.836,-3.746,-3.634,-3.553,-3.501,-3.465,-3.468,-3.496,-3.522,-3.53,-3.54,-3.541,-3.535,-3.531,-3.525,-3.519,-3.518,-3.517,-3.517,-3.515,-3.515,-3.516,-3.514,-3.515,-3.514,-3.513,-3.512,-3.512,-3.516,-3.515,-3.516,-3.516,-3.521,-3.523,-3.521,-3.522,-3.522,-3.524,-3.527,-3.531,-3.532,-3.533,-3.533,-3.533,-3.531,-3.533,-3.532,-3.53,-3.53,-3.531,-3.536,-3.539,-3.539,-3.537,-3.538,-3.537,-3.536,-3.538,-3.541,-3.542,-3.54,-3.543,-3.544,-3.546,-3.549,-3.553,-3.558,-3.557,-3.558,-3.563,-3.567,-3.566,-3.567,-3.573,-3.573,-3.577,-3.58,-3.58,-3.579,-3.578,-3.577,-3.582,-3.585,-3.583
