# Supplementary material for: Passive wheels – A new localization system for automated guided vehicles
Source: Heliyon. 2024 Jul 20;10(15):e34967. doi: 10.1016/j.heliyon.2024.e34967 (PMC11829107; doi:10.1016/j.heliyon.2024.e34967)
Supplement: Multimedia component 1 [file mmc1.zip › repository/datasets/scenario4/x.txt]

2.31,2.31,2.31,2.31,2.311,2.312,2.314,2.318,2.322,2.326,2.333,2.34,2.35,2.359,2.369,2.379,2.391,nan,2.415,2.427,nan,2.454,2.466,2.478,2.491,2.506,2.522,2.535,2.55,2.565,2.58,2.594,2.607,2.619,2.63,2.642,2.652,2.663,2.674,2.682,2.691,2.699,2.708,2.716,2.726,2.735,2.743,2.753,2.763,2.775,2.788,2.801,2.819,2.837,2.856,2.874,2.896,2.918,2.941,2.966,2.991,3.017,3.043,3.069,3.094,3.12,3.146,3.172,3.198,3.222,3.247,3.272,nan,3.32,3.344,3.366,3.389,3.411,nan,3.456,3.477,3.499,nan,3.541,nan,nan,3.603,3.624,nan,nan,3.684,nan,nan,nan,3.768,nan,nan,nan,nan,3.885,nan,nan,3.96,nan,nan,4.036,4.061,nan,4.112,nan,4.164,4.191,4.218,4.244,nan,4.294,4.319,4.345,4.37,4.394,4.418,4.442,4.466,4.49,4.514,4.537,4.561,4.585,4.608,4.631,4.654,4.678,4.701,4.725,4.748,4.772,4.795,4.819,4.843,4.866,4.888,4.911,4.934,4.956,4.977,4.998,5.019,5.04,5.062,5.084,5.107,5.13,5.154,5.178,5.202,5.226,5.25,5.274,5.298,5.322,5.345,5.369,5.392,5.415,5.437,5.459,5.481,nan,nan,nan,nan,nan,nan,nan,nan,nan,nan,nan,nan,nan,nan,5.669,nan,5.665,nan,nan,5.657,nan,nan,nan,5.647,5.645,nan,nan,5.64,nan,nan,nan,nan,nan,nan,5.633,nan,nan,nan,nan,nan,5.63,nan,5.629,5.629,5.629,nan,5.63,5.63,nan,5.63,5.631,nan,nan,5.632,5.632,5.632,5.632,5.633,5.633,5.633,5.633,nan,nan,nan,nan,nan,5.632,nan,nan,nan,nan,5.631,5.631,5.631,5.631,5.631,5.63,5.63,5.63,5.63,5.63,5.63,5.63,5.63,5.63,5.63,5.63,5.63,5.631,5.631,5.631,5.631,5.63,5.63,5.63,5.631,5.631,5.63,5.63,5.63,5.63,5.63,5.631,5.631,5.63,5.631,5.631,5.631,5.631,5.631,5.631,5.631,5.631,5.63,5.63,nan,5.63,nan,nan,5.63,nan,5.628,5.629,5.628,5.628,nan,nan,5.627,nan,5.627,5.627,nan,nan,nan,nan,5.627,nan,5.628,5.627,5.628,5.628,5.628,nan,nan,nan,nan,nan,nan,nan,nan,nan,5.632,5.632,5.632,5.632,5.632,5.632,5.632,5.632,nan,nan,nan,nan,nan,nan,nan,5.633,nan,nan,nan,nan,5.632,5.631,5.631,nan,nan,nan,nan,5.628,nan,nan,5.628,nan,nan,5.627,5.626,5.625,5.625,nan,nan,5.623,5.622,5.622,5.62,5.62,5.619,5.619,5.618,5.617,5.617,5.616,5.616,5.615,5.614,nan,5.614,5.613,nan,5.612,5.611,5.612,nan,5.61,5.609,nan,nan,5.608,nan,nan,nan,5.605,nan,5.603,5.602,5.602,5.601,5.6,5.599,5.598,5.597,5.596,5.595,5.594,5.592,5.591,5.59,5.589,5.588,5.586,nan,5.584,5.582,5.581,5.58,5.579,nan,nan,nan,5.575,5.574,5.574,5.574,5.573,5.573,5.573,5.573,5.573,5.574,5.574,5.574,5.574,5.574,nan,nan,nan,5.575,nan,5.576,nan,5.576,5.576,5.577,5.577,5.577,5.577,5.577,5.576,5.576,5.576,5.575,5.574,5.574,5.573,5.573,5.571,5.57,5.569,5.567,5.568,5.565,5.565,5.563,5.564,5.563,5.562,5.561,5.56,5.562,5.561,5.562,5.562,5.563,5.562,5.562,5.561,5.564,5.564,5.563,5.564,5.565,nan,5.567,5.567,5.567,5.569,5.569,5.569,5.568,5.57,5.57,5.57,5.569,5.571,5.571,5.571,5.572,5.571,5.57,5.571,5.569,5.571,5.568,5.566,5.562,5.557,5.55,5.54,5.533,nan,5.509,5.495,5.482,5.464,5.449,5.43,nan,nan,5.371,nan,5.327,5.306,5.281,5.257,nan,5.213,5.192,nan,5.15,nan,nan,5.094,nan,nan,nan,nan,5.011,nan,4.982,nan,nan,4.936,nan,nan,nan,nan,nan,4.825,nan,4.784,nan,nan,nan,nan,nan,4.646,4.622,nan,nan,nan,4.529,4.506,4.484,4.461,4.439,4.417,4.395,4.372,4.351,4.328,4.306,4.285,4.263,4.242,4.221,4.2,4.179,4.158,4.137,4.116,4.094,4.072,4.049,4.027,4.003,3.98,3.957,3.934,3.908,3.883,3.858,3.832,3.807,3.78,3.753,3.726,3.698,3.67,3.642,3.613,3.583,3.553,3.523,3.493,3.463,3.433,3.403,3.373,nan,3.313,3.284,nan,3.225,3.196,3.167,3.137,nan,3.08,nan,nan,2.993,2.964,2.935,2.906,2.877,2.848,2.819,2.79,2.761,2.732,2.703,2.674,2.645,2.615,2.586,2.557,2.528,2.498,2.469,2.441,2.412,2.384,2.356,2.329,2.303,2.279,2.255,2.233,2.214,2.197,2.182,2.17,2.161,2.155,2.152,2.151,2.152,2.154,2.157,2.161,2.165,2.169,2.173,2.177,2.181,2.184,2.188,2.19,2.193,2.196,2.198,2.2,2.201,2.203,2.204,2.205,2.206,2.206,2.206,2.206,2.206,2.205,2.204,2.204,2.203,2.202,2.201,2.2,2.2,2.2,2.199,2.199,2.199,2.199,2.199,2.199,2.2,2.2,2.201,2.201,2.202,2.203,2.203,2.204,2.204,2.205,2.205,2.206,2.206,2.207,2.207,2.207,2.207,2.208,2.209,2.209,2.21,2.209,2.21,2.21,2.211,2.211,2.211,2.211,2.211,2.211,2.211,2.212,2.211,2.211,2.212,2.212,2.212,2.213,2.212,2.212,2.212,2.213,2.213,2.214,2.214,2.215,2.216,2.218,2.22,2.222,2.224,2.227,2.229,2.232,2.235,2.237,nan,nan,2.246,2.248,2.25,2.252,2.255,2.256,nan,nan,2.26,2.261,2.262,2.263,2.264,2.264,2.266,2.266,2.267,2.268,2.268,2.269,2.27,2.271,2.273,2.274,2.275,2.276,2.278,2.279,nan,2.282,nan,2.285,2.287,2.289,2.29,2.292,2.293,2.296,2.298,2.3,2.301,2.303,2.304,2.308,2.309,nan,2.313,2.315,2.317,2.319,nan,nan,nan,nan,2.329,2.33,2.333,2.333,2.336,2.338,2.341,nan,2.343,nan,2.347,2.35,2.353,2.354,2.356,2.357,2.359,2.361,2.364,nan,2.367,2.369,2.371,2.373,2.374,2.377,2.378,2.381,2.381,2.383,2.385,2.386,nan,2.39,2.391,2.393,2.395,nan,nan,2.401,nan,2.404,2.405,2.406,2.408,nan,2.411,2.411,2.414,2.415,nan,2.417,2.417,2.417,2.416,2.417,2.416,2.416,2.416,2.416,2.416,2.416,nan,2.415,nan,nan,2.414,2.413,2.413,2.413,2.413,nan,2.411,2.413,2.413,nan,nan,nan,2.415,nan,2.414,2.417,2.418,2.418,2.419,2.421,2.421,2.421,2.422,nan,nan,nan,nan,2.424,2.425,2.425,2.424,2.424,2.423,2.423,2.423,2.423,2.423,2.422,2.421,2.42,2.418,2.418,2.417,2.416,2.416,2.415,2.414,2.415,2.415,2.415,2.416,2.414,2.414,2.416,2.416,2.416,2.415,2.416,2.416,2.416,2.416,2.416,2.416,2.415,2.416,2.416,2.416,2.416,2.416,2.416,2.415,2.416,2.415,2.416,2.416,2.415,2.416,2.416,2.416,2.416,2.415,2.415,2.416,2.415,2.416,2.415,2.415,2.416,2.416,2.418,2.422,2.426,2.432,2.442,2.452,2.468,2.486,2.506,2.527,2.553,2.579,2.607,2.637,2.666,2.697,2.73,2.761,2.795,2.827,2.858,2.892,2.925,2.957,2.99,3.021,3.052,3.083,3.113,3.143,3.173,3.202,3.231,3.258,3.287,3.315,3.342,3.371,nan,3.426,3.454,3.481,3.51,3.539,3.569,3.6,3.632,nan,3.698,3.732,3.767,3.802,3.837,3.874,3.911,3.946,3.983,4.019,4.055,4.091,4.127,4.163,4.199,nan,nan,nan,nan,nan,nan,nan,nan,nan,nan,nan,4.591,4.621,4.648,4.676,4.703,4.729,4.756,4.782,4.809,4.835,4.862,4.89,4.918,4.947,4.976,5.005,5.035,5.066,5.097,5.128,5.159,5.19,5.221,5.25,5.279,5.307,5.333,5.358,5.381,5.404,5.424,5.443,5.461,5.476,5.49,5.503,5.514,5.524,5.534,5.542,5.551,5.559,5.567,5.576,5.585,5.594,5.604,5.613,5.623,5.634,5.645,5.656,5.667,5.679,5.691,5.704,5.715,5.727,5.737,5.745,5.752,5.757,5.76,5.762,5.763,5.763,5.763,5.762,5.761,5.76,5.759,5.758,5.757,5.756,5.755,5.755,5.754,5.754,5.753,5.753,5.753,5.753,5.753,5.754,nan,nan,nan,nan,nan,nan,5.757,nan,nan,nan,nan,nan,nan,nan,nan,nan,nan,nan,nan,nan,nan,nan,nan,nan,nan,nan,5.756,nan,nan,nan,nan,5.755,nan,nan,nan,nan,nan,nan,nan,nan,nan,nan,nan,nan,nan,nan,nan,5.752,nan,nan,nan,nan,nan,5.751,5.751,nan,5.751,nan,nan,5.75,5.75,5.75,5.75,5.75,nan,5.75,5.751,5.751,nan,5.751,nan,5.751,5.751,5.751,nan,nan,nan,nan,nan,nan,nan,5.748,nan,nan,5.746,5.745,5.744,5.742,5.741,5.739,5.737,5.735,5.733,nan,5.729,5.727,5.725,5.724,nan,5.721,5.718,5.716,5.715,5.713,5.711,5.71,5.708,5.707,5.705,5.704,nan,5.701,5.699,5.697,5.696,5.694,5.693,5.691,nan,nan,5.688,nan,nan,5.683,nan,nan,nan,nan,5.677,nan,nan,nan,nan,5.67,nan,nan,nan,nan,5.661,5.659,5.659,5.657,5.656,5.654,5.654,nan,5.65,5.65,5.65,nan,nan,5.647,nan,5.644,5.643,nan,5.641,nan,5.639,nan,5.637,5.636,5.635,5.634,nan,nan,5.631,5.63,5.629,5.628,5.626,5.625,5.624,5.623,5.621,5.62,5.619,5.618,5.616,5.615,5.614,5.613,5.611,5.61,5.609,5.608,5.607,5.606,5.605,5.605,5.604,5.604,5.605,5.605,5.604,5.604,5.604,5.605,5.604,5.605,5.605,5.605,5.605,5.605,5.606,5.606,5.606,5.606,5.606,5.606,5.606,5.606,5.606,5.606,nan,nan,nan,nan,nan,5.606,5.606,5.606,5.606,5.606,5.606,5.605,5.605,5.604,5.604,5.603,5.603,5.602,5.602,5.601,5.601,5.6,5.599,5.599,5.598,5.598,5.598,5.596,5.598,5.596,5.597,5.596,5.597,5.597,5.597,5.598,5.599,5.597,5.6,5.6,5.6,5.6,5.601,5.601,5.6,5.601,5.601,5.603,5.602,5.602,5.603,5.604,5.604,5.604,5.604,5.604,5.605,5.605,5.605,5.604,5.604,5.604,5.605,5.604,5.604,5.605,5.605,5.605,5.605,5.605,5.605,5.604,5.604,5.603,5.601,5.599,5.595,5.592,nan,5.582,5.574,5.562,5.553,5.543,nan,nan,5.497,5.479,5.461,5.444,nan,5.407,5.386,nan,5.346,nan,5.307,5.29,nan,5.25,nan,nan,nan,nan,nan,nan,nan,5.115,5.1,5.083,5.069,5.052,nan,nan,nan,nan,4.97,nan,nan,nan,nan,4.856,4.828,4.798,4.767,4.737,nan,nan,nan,4.601,nan,nan,4.495,nan,4.426,4.391,4.357,4.324,4.292,4.259,4.228,4.198,4.168,4.138,nan,4.082,4.053,4.026,3.999,3.971,3.945,3.919,3.891,3.864,3.836,3.809,3.781,3.754,3.726,3.699,3.672,3.644,3.618,3.591,3.566,3.54,3.515,3.491,nan,3.443,3.421,3.398,3.376,3.353,3.332,3.311,nan,3.268,3.247,3.228,3.205,3.184,3.163,3.142,3.121,3.099,3.077,3.055,3.033,3.011,2.989,2.966,2.944,2.921,2.898,2.876,2.852,2.829,2.807,2.783,2.76,2.737,2.714,2.692,2.668,2.646,2.623,2.6,2.577,2.555,2.532,2.509,2.486,2.464,2.442,2.42,2.398,2.376,2.354,2.333,2.311,2.29,2.269,2.248,2.228,2.21,2.192,2.175,2.159,2.146,2.135,2.125,2.118,2.114,2.112,2.111,2.112,2.114,2.116,2.119,2.122,2.125,2.128,2.131,2.134,2.137,2.139,2.142,2.144,2.146,2.147,2.148,2.149,2.15,2.15,2.151,2.15,2.15,2.149,2.148,2.147,2.146,2.145,2.144,2.143,2.143,2.142,2.142,2.142,2.142,2.141,2.142,2.142,2.143,2.143,2.144,2.143,2.143,2.144,2.145,2.145,2.146,2.146,2.147,2.146,2.147,2.147,2.147,2.148,2.147,2.148,2.148,2.147,2.147,2.148,2.147,2.148,2.148,2.148,2.148,2.148,2.147,2.147,2.147,2.147,2.147,2.146,2.146,2.145,2.145,2.145,2.144,2.144,2.143,2.143,2.143,2.142,2.143,2.142,2.142,2.142,2.142,2.141,2.142,2.141,2.142,2.142,2.141,2.142,2.142,2.141,2.142,2.142,2.142,2.142,2.143,nan,2.144,2.144,2.144,2.144,2.145,nan,2.146,2.146,2.146,2.146,2.146,2.146,2.147,2.148,2.147,2.148,nan,nan,nan,2.149,2.149,2.15,2.151,2.151,nan,nan,nan,2.152,2.152,2.153,2.153,2.153,2.153,2.153,2.153,2.154,2.154,nan,2.155,2.156,2.156,2.155,2.156,2.156,nan,2.156,2.158,2.158,2.159,2.16,2.161,2.161,2.162,nan,2.165,2.166,2.166,2.169,2.17,2.17,2.171,2.174,nan,2.176,2.176,2.178,2.179,2.18,2.18,2.181,2.181,2.182,2.182,2.183,nan,nan,2.184,2.184,2.185,nan,2.185,2.186,2.186,nan,nan,2.187,2.189,2.188,2.188,2.189,nan,nan,nan,2.189,nan,nan,2.189,2.19,2.189,2.189,2.189,nan,2.19,nan,2.188,nan,2.188,2.187,2.187,2.186,2.186,2.186,2.185,2.187,2.187,2.187,nan,2.188,nan,2.191,2.193,2.195,2.196,2.198,2.201,2.202,2.205,2.207,nan,2.211,2.211,2.212,2.213,2.212,2.21,2.209,2.208,2.206,2.204,2.202,2.201,2.199,2.199,2.198,2.198,2.197,2.197,2.196,2.195,2.194,2.192,2.193,2.192,2.192,2.192,2.191,2.191,2.191,2.191,2.191,2.189,2.189,2.188,2.188,2.188,2.188,2.188,2.188,2.189,2.189,2.188,2.189,2.189,2.188,2.189,2.189,2.189,2.189,2.189,2.189,2.189,2.188,2.188,2.188,2.188,2.188,2.189,2.189,2.189,2.189,2.189,2.189,2.189,2.189,2.189,2.188,2.189,2.189,2.189,2.188,2.189,2.189,2.188,2.189,2.189,2.189,2.189,2.188,2.189,2.189,2.188,2.188,2.188,2.188,2.189,2.189,2.188,2.189,2.189,2.189,2.189,2.188,2.189,2.189,2.188,2.189,2.189,2.189,2.188,2.189,2.189,2.188,2.189,2.189,2.188,2.189,2.188,2.188,2.189,2.189,2.188,2.189,2.189,2.189,2.188,2.189,2.189,2.188,2.189,2.189,2.189,2.189,2.188,2.189,2.189,2.188,2.188,2.188,2.189,2.188,2.188,2.189,2.189,2.189,2.188,2.189,2.188,2.188,2.189,2.189,2.188,2.189,2.189,2.189,2.189,2.189,2.189,2.189,2.189,2.189,2.189,2.188,2.189,2.189,2.189,2.189,2.188,2.189,2.188,2.189,2.189,2.188,2.188,2.188,2.188,2.189,2.189,2.189,2.188,2.189,2.189,2.188,2.189,2.189,2.188,2.189,2.189,2.188,2.189,2.188,2.189,2.189,2.189,2.189,2.189,2.189,2.189,2.189,2.189,2.189,2.189,2.188,2.189,2.189,2.189,2.188,2.188,2.188,2.188,2.189,2.188,2.189,2.189,2.188,2.189,2.188,2.188,2.188,2.188,2.189,2.189,2.189,2.188,2.188,2.189,2.188,2.188,2.188,2.188,2.189,2.189,2.188,2.189,2.188,2.189,2.189,2.189,2.188,2.188,2.189,2.188,2.189,2.189,2.189,2.188,2.189,2.189,2.189,2.188,2.189,2.188,2.189,2.189,2.188,2.189,2.188,2.189,2.188,2.188,2.188,2.189,2.188,2.189,2.188,2.188,2.188,2.188,2.188,2.188,2.189,2.188,2.188,2.188,2.188,2.188,2.189,2.188,2.188,2.188,2.189,2.189,2.189,2.189,2.188,2.189,2.189,2.189,2.188,2.188,2.188,2.188,2.188,2.188,2.189,2.189,2.189,2.188,2.188,2.188,2.189,2.188
2.31,2.31,2.311,2.311,2.313,2.315,2.318,2.321,2.324,2.329,2.337,2.344,2.352,2.361,2.372,2.383,2.394,2.406,2.419,2.431,2.444,2.456,2.469,2.482,2.495,2.509,2.524,2.539,2.554,2.569,2.583,2.597,2.609,2.622,2.633,2.644,2.655,2.665,2.675,2.684,2.693,2.702,2.711,2.719,2.728,2.737,2.745,2.755,2.767,2.779,2.793,2.808,2.822,2.84,2.857,2.877,2.897,2.92,2.942,2.966,2.99,3.015,3.041,3.067,3.092,3.118,3.144,3.169,3.195,3.22,3.245,3.269,3.293,3.317,3.34,3.363,3.386,3.408,3.431,3.453,3.474,3.496,3.517,3.538,3.559,3.579,3.6,3.62,3.641,3.661,3.681,3.702,3.722,3.743,3.765,3.787,3.809,3.833,3.856,3.88,3.904,3.929,3.954,3.979,4.004,4.03,4.055,4.08,4.106,4.132,4.158,4.184,4.21,4.236,4.262,4.287,4.313,4.338,4.363,4.387,4.411,4.435,4.459,4.482,4.506,4.529,4.553,4.577,4.6,4.623,4.646,4.67,4.693,4.717,4.74,4.764,4.788,4.811,4.835,4.858,4.88,4.903,4.925,4.947,4.969,4.99,5.011,5.033,5.054,5.076,5.098,5.121,5.144,5.168,5.192,5.216,5.239,5.263,5.287,5.311,5.334,5.358,5.381,5.404,5.426,5.448,5.47,5.491,5.512,5.532,5.551,5.57,5.589,5.606,5.622,5.634,5.647,5.654,5.656,5.659,5.661,5.661,5.66,5.658,5.655,5.653,5.65,5.647,5.645,5.642,5.641,5.639,5.637,5.636,5.634,5.633,5.631,5.63,5.629,5.628,5.627,5.627,5.626,5.626,5.625,5.625,5.625,5.625,5.625,5.625,5.625,5.625,5.626,5.626,5.626,5.627,5.627,5.628,5.628,5.629,5.629,5.629,5.63,5.63,5.63,5.631,5.631,5.631,5.631,5.631,5.631,5.631,5.631,5.631,5.631,5.631,5.631,5.631,5.631,5.63,5.63,5.63,5.63,5.63,5.63,5.63,5.63,5.63,5.63,5.63,5.63,5.63,5.63,5.63,5.63,5.63,5.63,5.63,5.63,5.63,5.63,5.63,5.63,5.63,5.63,5.63,5.63,5.63,5.631,5.631,5.631,5.631,5.632,5.632,5.633,5.633,5.634,5.634,5.635,5.635,5.636,5.636,5.637,5.637,5.637,5.638,5.638,5.639,5.639,5.639,5.64,5.64,5.641,5.641,5.641,5.642,5.642,5.643,5.643,5.644,5.645,5.645,5.646,5.646,5.647,5.648,5.648,5.649,5.65,5.651,5.652,5.652,5.653,5.654,5.656,5.657,5.658,5.659,5.66,5.661,5.662,5.663,5.664,5.665,5.666,5.667,5.668,5.669,5.67,5.67,5.671,5.672,5.673,5.674,5.675,5.675,5.676,5.677,5.677,5.678,5.678,5.678,5.679,5.679,5.679,5.68,5.68,5.68,5.68,5.68,5.681,5.681,5.681,5.681,5.681,5.681,5.682,5.682,5.682,5.682,5.682,5.683,5.683,5.683,5.684,5.684,5.684,5.685,5.685,5.686,5.686,5.686,5.687,5.687,5.688,5.688,5.689,5.689,5.69,5.69,5.69,5.691,5.691,5.691,5.691,5.692,5.692,5.692,5.692,5.692,5.692,5.692,5.692,5.692,5.692,5.692,5.692,5.692,5.692,5.692,5.691,5.691,5.691,5.691,5.691,5.69,5.69,5.69,5.69,5.69,5.689,5.689,5.689,5.689,5.689,5.688,5.688,5.688,5.688,5.688,5.688,5.688,5.688,5.688,5.688,5.688,5.688,5.688,5.688,5.688,5.689,5.689,5.689,5.689,5.689,5.689,5.689,5.69,5.69,5.69,5.69,5.69,5.69,5.69,5.69,5.69,5.69,5.689,5.689,5.688,5.688,5.687,5.686,5.685,5.684,5.683,5.683,5.682,5.681,5.68,5.68,5.679,5.679,5.678,5.678,5.678,5.678,5.678,5.678,5.679,5.679,5.679,5.68,5.68,5.681,5.681,5.682,5.683,5.684,5.685,5.685,5.685,5.686,5.686,5.686,5.687,5.687,5.687,5.688,5.688,5.688,5.688,5.688,5.688,5.688,5.687,5.687,5.686,5.685,5.682,5.68,5.674,5.669,5.66,5.652,5.641,5.628,5.614,5.601,5.585,5.567,5.55,5.53,5.51,5.49,5.468,5.446,5.423,5.401,5.378,5.355,5.332,5.311,5.29,5.271,5.252,5.232,5.214,5.197,5.181,5.165,5.149,5.134,5.118,5.103,5.088,5.072,5.056,5.039,5.021,5.002,4.983,4.963,4.943,4.921,4.9,4.878,4.856,4.834,4.811,4.788,4.765,4.742,4.718,4.695,4.672,4.649,4.626,4.604,4.581,4.559,4.537,4.515,4.493,4.471,4.449,4.427,4.405,4.383,4.362,4.34,4.319,4.298,4.277,4.256,4.234,4.213,4.191,4.168,4.145,4.121,4.098,4.074,4.049,4.025,4.0,3.975,3.949,3.923,3.897,3.869,3.842,3.815,3.787,3.758,3.729,3.7,3.671,3.641,3.611,3.581,3.551,3.521,3.491,3.462,3.432,3.403,3.373,3.344,3.315,3.286,3.257,3.228,3.199,3.17,3.141,3.112,3.083,3.054,3.025,2.996,2.967,2.939,2.91,2.881,2.852,2.823,2.794,2.765,2.736,2.707,2.678,2.649,2.62,2.591,2.562,2.534,2.507,2.479,2.452,2.428,2.403,2.382,2.361,2.344,2.327,2.31,2.298,2.292,2.286,2.285,2.284,2.286,2.288,2.29,2.293,2.297,2.301,2.305,2.309,2.313,2.316,2.319,2.322,2.324,2.327,2.329,2.331,2.332,2.334,2.335,2.335,2.336,2.336,2.336,2.336,2.335,2.334,2.334,2.333,2.332,2.331,2.329,2.329,2.328,2.327,2.326,2.326,2.325,2.325,2.325,2.325,2.325,2.326,2.326,2.326,2.327,2.327,2.328,2.328,2.329,2.329,2.33,2.33,2.331,2.331,2.331,2.332,2.332,2.332,2.333,2.333,2.333,2.334,2.334,2.334,2.334,2.334,2.334,2.334,2.334,2.334,2.334,2.334,2.334,2.334,2.334,2.334,2.334,2.334,2.334,2.334,2.334,2.333,2.333,2.332,2.331,2.331,2.329,2.328,2.327,2.326,2.324,2.323,2.321,2.32,2.318,2.316,2.315,2.313,2.311,2.309,2.307,2.305,2.303,2.302,2.3,2.298,2.296,2.295,2.293,2.292,2.29,2.289,2.288,2.286,2.285,2.284,2.282,2.281,2.28,2.278,2.277,2.275,2.273,2.271,2.27,2.268,2.266,2.264,2.262,2.26,2.258,2.256,2.254,2.253,2.251,2.249,2.247,2.245,2.244,2.242,2.24,2.239,2.237,2.235,2.234,2.232,2.231,2.229,2.228,2.226,2.225,2.223,2.222,2.22,2.219,2.217,2.216,2.215,2.213,2.212,2.211,2.209,2.208,2.207,2.205,2.204,2.203,2.201,2.2,2.199,2.197,2.196,2.194,2.193,2.191,2.19,2.189,2.187,2.185,2.184,2.182,2.181,2.179,2.178,2.176,2.174,2.173,2.171,2.169,2.168,2.166,2.164,2.163,2.161,2.159,2.157,2.156,2.154,2.153,2.151,2.15,2.148,2.147,2.147,2.146,2.146,2.146,2.146,2.147,2.147,2.147,2.147,2.147,2.148,2.148,2.148,2.148,2.148,2.148,2.148,2.148,2.147,2.147,2.147,2.147,2.147,2.147,2.147,2.147,2.147,2.148,2.148,2.148,2.149,2.149,2.15,2.151,2.151,2.152,2.152,2.153,2.153,2.154,2.154,2.155,2.155,2.155,2.155,2.155,2.155,2.155,2.155,2.155,2.154,2.154,2.153,2.153,2.152,2.151,2.151,2.15,2.149,2.148,2.148,2.148,2.148,2.148,2.148,2.148,2.148,2.148,2.148,2.148,2.148,2.148,2.148,2.148,2.148,2.148,2.148,2.148,2.148,2.148,2.148,2.148,2.148,2.148,2.148,2.148,2.148,2.148,2.148,2.148,2.148,2.148,2.148,2.148,2.148,2.148,2.148,2.148,2.148,2.148,2.148,2.149,2.15,2.151,2.153,2.155,2.16,2.168,2.177,2.191,2.206,2.225,2.245,2.269,2.293,2.321,2.348,2.378,2.408,2.437,2.468,2.5,2.531,2.563,2.595,2.627,2.659,2.69,2.722,2.753,2.784,2.813,2.843,2.872,2.901,2.929,2.957,2.985,3.012,3.04,3.067,3.094,3.121,3.149,3.176,3.204,3.232,3.261,3.291,3.32,3.351,3.383,3.415,3.449,3.483,3.517,3.552,3.587,3.623,3.658,3.693,3.729,3.764,3.799,3.834,3.869,3.904,3.938,3.972,4.006,4.039,4.071,4.104,4.136,4.167,4.198,4.228,4.259,4.288,4.317,4.345,4.372,4.399,4.426,4.453,4.48,4.506,4.534,4.561,4.589,4.617,4.647,4.676,4.705,4.735,4.765,4.796,4.826,4.857,4.886,4.916,4.944,4.972,5.0,5.026,5.049,5.072,5.092,5.112,5.129,5.146,5.163,5.177,5.188,5.199,5.21,5.22,5.228,5.237,5.245,5.254,5.263,5.272,5.281,5.29,5.3,5.31,5.32,5.331,5.342,5.354,5.365,5.377,5.389,5.4,5.412,5.421,5.428,5.435,5.442,5.445,5.449,5.45,5.451,5.451,5.45,5.449,5.448,5.447,5.446,5.445,5.444,5.444,5.443,5.442,5.442,5.442,5.442,5.442,5.442,5.443,5.443,5.444,5.444,5.445,5.446,5.447,5.448,5.448,5.449,5.45,5.451,5.451,5.452,5.452,5.453,5.453,5.454,5.454,5.454,5.454,5.454,5.453,5.453,5.453,5.452,5.452,5.451,5.451,5.45,5.45,5.449,5.449,5.449,5.448,5.448,5.448,5.447,5.447,5.447,5.447,5.446,5.446,5.446,5.446,5.446,5.445,5.445,5.445,5.445,5.445,5.445,5.445,5.445,5.445,5.445,5.445,5.445,5.445,5.445,5.445,5.445,5.445,5.445,5.445,5.445,5.445,5.445,5.445,5.445,5.445,5.445,5.445,5.445,5.445,5.446,5.446,5.447,5.448,5.449,5.451,5.453,5.456,5.459,5.463,5.467,5.471,5.476,5.481,5.485,5.49,5.495,5.499,5.504,5.508,5.513,5.517,5.522,5.526,5.53,5.534,5.538,5.542,5.546,5.55,5.553,5.557,5.561,5.564,5.568,5.572,5.576,5.579,5.583,5.586,5.59,5.594,5.598,5.601,5.605,5.609,5.613,5.617,5.621,5.625,5.629,5.634,5.638,5.643,5.648,5.653,5.658,5.663,5.668,5.674,5.679,5.685,5.691,5.696,5.702,5.708,5.714,5.72,5.726,5.731,5.737,5.743,5.749,5.755,5.76,5.766,5.772,5.777,5.783,5.788,5.794,5.8,5.805,5.811,5.816,5.822,5.827,5.832,5.838,5.843,5.849,5.854,5.859,5.865,5.87,5.875,5.88,5.885,5.89,5.894,5.899,5.904,5.908,5.913,5.917,5.922,5.926,5.93,5.935,5.939,5.942,5.946,5.949,5.953,5.956,5.958,5.96,5.961,5.961,5.962,5.962,5.962,5.961,5.961,5.96,5.96,5.959,5.959,5.958,5.958,5.957,5.957,5.956,5.956,5.955,5.955,5.955,5.955,5.955,5.954,5.954,5.954,5.954,5.954,5.954,5.954,5.954,5.954,5.954,5.954,5.954,5.954,5.954,5.954,5.954,5.954,5.953,5.953,5.953,5.953,5.952,5.952,5.952,5.951,5.951,5.951,5.95,5.95,5.95,5.95,5.95,5.949,5.949,5.949,5.949,5.95,5.95,5.95,5.95,5.951,5.951,5.951,5.952,5.952,5.952,5.953,5.953,5.954,5.954,5.954,5.954,5.955,5.955,5.955,5.956,5.956,5.956,5.956,5.956,5.956,5.956,5.956,5.956,5.956,5.956,5.957,5.957,5.957,5.957,5.957,5.956,5.956,5.955,5.955,5.954,5.952,5.948,5.945,5.94,5.935,5.927,5.92,5.909,5.899,5.889,5.876,5.862,5.847,5.829,5.812,5.794,5.775,5.757,5.738,5.718,5.699,5.68,5.661,5.642,5.623,5.605,5.587,5.57,5.552,5.536,5.519,5.503,5.487,5.472,5.456,5.441,5.425,5.41,5.394,5.378,5.361,5.345,5.327,5.309,5.289,5.269,5.245,5.218,5.191,5.164,5.134,5.102,5.07,5.039,5.005,4.972,4.938,4.904,4.87,4.837,4.803,4.769,4.737,4.704,4.672,4.64,4.61,4.579,4.55,4.522,4.494,4.465,4.438,4.411,4.384,4.357,4.331,4.304,4.278,4.251,4.225,4.198,4.171,4.144,4.117,4.09,4.064,4.037,4.011,3.985,3.96,3.935,3.91,3.887,3.864,3.842,3.82,3.798,3.776,3.755,3.734,3.713,3.693,3.672,3.652,3.631,3.611,3.59,3.57,3.549,3.528,3.506,3.485,3.464,3.442,3.421,3.399,3.377,3.355,3.333,3.311,3.289,3.267,3.244,3.222,3.2,3.178,3.155,3.133,3.111,3.089,3.066,3.044,3.022,3.0,2.978,2.956,2.934,2.912,2.89,2.869,2.847,2.826,2.805,2.784,2.763,2.742,2.721,2.701,2.682,2.663,2.644,2.627,2.612,2.598,2.586,2.576,2.569,2.562,2.56,2.558,2.558,2.559,2.561,2.563,2.566,2.568,2.571,2.574,2.577,2.579,2.582,2.584,2.586,2.588,2.59,2.592,2.592,2.593,2.593,2.593,2.592,2.592,2.591,2.59,2.589,2.587,2.586,2.584,2.583,2.582,2.581,2.58,2.578,2.578,2.577,2.577,2.577,2.576,2.576,2.577,2.577,2.577,2.577,2.578,2.578,2.578,2.579,2.579,2.58,2.58,2.581,2.581,2.582,2.582,2.582,2.583,2.583,2.583,2.582,2.581,2.58,2.579,2.576,2.574,2.57,2.566,2.562,2.557,2.55,2.543,2.535,2.528,2.519,2.511,2.502,2.493,2.484,2.476,2.467,2.458,2.45,2.441,2.433,2.425,2.417,2.41,2.403,2.396,2.389,2.382,2.375,2.369,2.363,2.357,2.351,2.344,2.338,2.333,2.327,2.321,2.315,2.309,2.303,2.297,2.291,2.285,2.28,2.274,2.269,2.263,2.258,2.253,2.248,2.243,2.238,2.234,2.229,2.224,2.219,2.214,2.208,2.203,2.198,2.192,2.186,2.181,2.175,2.169,2.162,2.156,2.15,2.143,2.137,2.13,2.124,2.118,2.111,2.105,2.1,2.094,2.089,2.084,2.079,2.074,2.07,2.065,2.061,2.057,2.053,2.049,2.045,2.041,2.037,2.034,2.03,2.027,2.023,2.02,2.016,2.012,2.008,2.004,2.0,1.996,1.991,1.986,1.98,1.974,1.967,1.961,1.953,1.946,1.938,1.93,1.922,1.913,1.905,1.897,1.889,1.881,1.873,1.866,1.859,1.852,1.846,1.839,1.833,1.827,1.821,1.816,1.813,1.809,1.806,1.804,1.802,1.801,1.8,1.8,1.8,1.8,1.801,1.801,1.802,1.803,1.803,1.804,1.805,1.805,1.806,1.806,1.806,1.807,1.807,1.807,1.807,1.807,1.807,1.807,1.807,1.808,1.808,1.809,1.81,1.811,1.812,1.813,1.815,1.816,1.817,1.819,1.82,1.821,1.822,1.823,1.823,1.822,1.822,1.821,1.819,1.817,1.816,1.814,1.812,1.811,1.81,1.809,1.809,1.808,1.808,1.807,1.806,1.806,1.806,1.805,1.805,1.805,1.804,1.804,1.804,1.804,1.803,1.803,1.802,1.802,1.802,1.802,1.802,1.802,1.802,1.802,1.802,1.802,1.802,1.802,1.802,1.802,1.802,1.802,1.802,1.802,1.802,1.802,1.802,1.802,1.802,1.802,1.802,1.802,1.802,1.802,1.802,1.802,1.802
2.31,2.31,2.31,2.31,2.311,2.312,2.314,2.318,2.322,2.327,2.333,2.34,2.349,2.358,2.369,2.379,2.39,2.402,2.414,2.427,2.439,2.452,2.465,2.478,2.491,2.506,2.52,2.535,2.55,2.565,2.58,2.594,2.607,2.619,2.631,2.642,2.653,2.663,2.673,2.682,2.691,2.7,2.708,2.717,2.725,2.733,2.742,2.752,2.763,2.775,2.788,2.802,2.818,2.836,2.854,2.874,2.895,2.918,2.941,2.966,2.99,3.016,3.041,3.067,3.093,3.118,3.144,3.17,3.195,3.22,3.245,3.269,3.294,3.317,3.34,3.363,3.385,3.408,3.43,3.452,3.474,3.495,3.516,3.537,3.558,3.578,3.598,3.619,3.639,3.659,3.679,3.7,3.72,3.741,3.763,3.785,3.808,3.831,3.855,3.879,3.904,3.929,3.954,3.979,4.004,4.029,4.054,4.08,4.105,4.131,4.157,4.183,4.209,4.235,4.261,4.286,4.311,4.336,4.361,4.385,4.409,4.433,4.456,4.48,4.503,4.527,4.55,4.574,4.597,4.62,4.643,4.667,4.69,4.713,4.737,4.76,4.784,4.807,4.831,4.854,4.877,4.899,4.921,4.943,4.964,4.985,5.006,5.027,5.049,5.071,5.094,5.116,5.14,5.163,5.187,5.211,5.235,5.259,5.283,5.306,5.33,5.353,5.376,5.399,5.421,5.443,5.464,5.485,5.506,5.527,5.547,5.567,5.585,5.602,5.617,5.63,5.64,5.646,5.651,5.653,5.652,5.652,5.65,5.648,5.645,5.642,5.64,5.637,5.634,5.632,5.629,5.628,5.626,5.625,5.623,5.622,5.62,5.619,5.618,5.617,5.616,5.616,5.615,5.615,5.615,5.614,5.614,5.614,5.614,5.614,5.615,5.615,5.615,5.615,5.616,5.616,5.617,5.617,5.618,5.618,5.619,5.619,5.62,5.62,5.621,5.621,5.621,5.621,5.622,5.622,5.622,5.622,5.622,5.622,5.622,5.622,5.622,5.622,5.621,5.621,5.621,5.621,5.621,5.621,5.621,5.621,5.621,5.621,5.621,5.621,5.621,5.621,5.621,5.621,5.621,5.621,5.621,5.621,5.621,5.621,5.621,5.621,5.621,5.621,5.621,5.621,5.621,5.621,5.621,5.621,5.621,5.621,5.621,5.622,5.622,5.622,5.622,5.622,5.622,5.622,5.622,5.622,5.622,5.621,5.621,5.621,5.621,5.621,5.621,5.62,5.62,5.62,5.62,5.62,5.62,5.62,5.62,5.62,5.62,5.62,5.62,5.62,5.62,5.62,5.62,5.621,5.621,5.621,5.621,5.622,5.622,5.622,5.623,5.623,5.624,5.624,5.624,5.625,5.625,5.626,5.626,5.627,5.627,5.627,5.627,5.628,5.628,5.628,5.628,5.628,5.628,5.628,5.628,5.628,5.628,5.628,5.628,5.627,5.627,5.627,5.627,5.626,5.626,5.625,5.625,5.624,5.624,5.623,5.623,5.622,5.622,5.621,5.621,5.62,5.62,5.619,5.619,5.618,5.617,5.617,5.616,5.616,5.615,5.614,5.614,5.613,5.612,5.612,5.611,5.611,5.61,5.609,5.609,5.608,5.608,5.607,5.607,5.606,5.605,5.605,5.604,5.604,5.603,5.602,5.601,5.601,5.6,5.599,5.598,5.597,5.596,5.595,5.594,5.593,5.592,5.591,5.59,5.589,5.588,5.587,5.585,5.584,5.583,5.582,5.58,5.579,5.578,5.577,5.575,5.574,5.573,5.572,5.571,5.57,5.569,5.568,5.568,5.567,5.567,5.566,5.566,5.566,5.566,5.567,5.567,5.567,5.567,5.567,5.567,5.567,5.568,5.568,5.568,5.568,5.569,5.569,5.569,5.569,5.57,5.57,5.57,5.57,5.57,5.57,5.57,5.57,5.569,5.569,5.568,5.568,5.567,5.566,5.565,5.564,5.563,5.562,5.561,5.56,5.559,5.558,5.558,5.557,5.556,5.556,5.556,5.556,5.556,5.556,5.556,5.556,5.556,5.556,5.557,5.557,5.558,5.559,5.559,5.56,5.561,5.562,5.562,5.563,5.563,5.563,5.563,5.564,5.564,5.564,5.565,5.565,5.565,5.565,5.565,5.565,5.565,5.565,5.565,5.564,5.563,5.56,5.556,5.551,5.544,5.535,5.525,5.514,5.502,5.488,5.474,5.458,5.441,5.424,5.405,5.385,5.364,5.342,5.32,5.297,5.274,5.251,5.228,5.206,5.184,5.164,5.144,5.125,5.106,5.089,5.071,5.055,5.038,5.023,5.007,4.992,4.978,4.963,4.948,4.932,4.916,4.898,4.88,4.861,4.841,4.821,4.8,4.779,4.757,4.735,4.713,4.69,4.668,4.645,4.622,4.598,4.575,4.552,4.529,4.506,4.484,4.462,4.44,4.418,4.396,4.374,4.352,4.33,4.307,4.286,4.264,4.243,4.221,4.2,4.18,4.159,4.138,4.116,4.095,4.073,4.05,4.027,4.004,3.98,3.956,3.932,3.907,3.883,3.857,3.832,3.806,3.779,3.753,3.725,3.698,3.669,3.641,3.612,3.582,3.552,3.523,3.493,3.463,3.433,3.403,3.374,3.344,3.314,3.285,3.255,3.226,3.197,3.168,3.139,3.111,3.082,3.053,3.024,2.995,2.966,2.938,2.909,2.88,2.851,2.822,2.794,2.765,2.736,2.707,2.678,2.649,2.62,2.591,2.562,2.534,2.505,2.476,2.447,2.418,2.391,2.363,2.337,2.311,2.287,2.264,2.243,2.223,2.206,2.193,2.182,2.174,2.168,2.165,2.165,2.166,2.168,2.171,2.175,2.179,2.183,2.187,2.191,2.194,2.198,2.201,2.203,2.206,2.208,2.211,2.212,2.214,2.216,2.217,2.218,2.218,2.218,2.218,2.218,2.217,2.216,2.215,2.214,2.213,2.212,2.211,2.211,2.21,2.209,2.208,2.208,2.208,2.208,2.208,2.208,2.208,2.208,2.209,2.209,2.209,2.21,2.21,2.211,2.211,2.212,2.212,2.212,2.213,2.213,2.213,2.214,2.214,2.214,2.214,2.214,2.215,2.215,2.215,2.215,2.215,2.215,2.215,2.215,2.215,2.215,2.215,2.215,2.215,2.215,2.215,2.215,2.215,2.215,2.215,2.215,2.216,2.216,2.216,2.217,2.217,2.218,2.219,2.221,2.222,2.224,2.226,2.228,2.231,2.234,2.236,2.239,2.242,2.245,2.247,2.25,2.252,2.254,2.256,2.257,2.259,2.26,2.261,2.262,2.263,2.264,2.265,2.266,2.267,2.267,2.268,2.269,2.27,2.271,2.271,2.272,2.273,2.275,2.276,2.277,2.278,2.28,2.281,2.283,2.285,2.286,2.288,2.289,2.291,2.293,2.295,2.296,2.298,2.3,2.302,2.303,2.305,2.307,2.309,2.311,2.312,2.314,2.316,2.318,2.319,2.321,2.323,2.325,2.327,2.329,2.33,2.332,2.334,2.336,2.338,2.34,2.342,2.343,2.345,2.347,2.349,2.351,2.353,2.354,2.356,2.358,2.36,2.361,2.363,2.365,2.367,2.368,2.37,2.372,2.374,2.375,2.377,2.379,2.38,2.382,2.384,2.385,2.387,2.389,2.39,2.392,2.393,2.395,2.396,2.398,2.399,2.401,2.402,2.404,2.405,2.406,2.407,2.408,2.409,2.409,2.409,2.41,2.41,2.409,2.409,2.409,2.409,2.409,2.408,2.408,2.408,2.407,2.407,2.407,2.406,2.406,2.405,2.405,2.405,2.404,2.404,2.404,2.404,2.404,2.405,2.405,2.406,2.406,2.407,2.408,2.408,2.409,2.41,2.411,2.411,2.412,2.413,2.413,2.414,2.415,2.415,2.415,2.415,2.415,2.415,2.415,2.415,2.415,2.415,2.414,2.414,2.414,2.413,2.413,2.412,2.411,2.41,2.409,2.409,2.408,2.408,2.407,2.408,2.408,2.408,2.408,2.408,2.408,2.408,2.408,2.408,2.408,2.408,2.408,2.408,2.408,2.408,2.408,2.408,2.408,2.408,2.408,2.408,2.408,2.408,2.408,2.408,2.408,2.408,2.408,2.408,2.408,2.408,2.408,2.408,2.408,2.408,2.408,2.408,2.408,2.408,2.408,2.409,2.411,2.415,2.419,2.425,2.435,2.446,2.461,2.479,2.499,2.522,2.546,2.573,2.601,2.63,2.661,2.692,2.723,2.755,2.787,2.819,2.851,2.884,2.917,2.949,2.981,3.013,3.044,3.074,3.104,3.134,3.163,3.192,3.22,3.249,3.277,3.305,3.333,3.36,3.387,3.415,3.442,3.47,3.498,3.527,3.557,3.588,3.62,3.653,3.687,3.721,3.755,3.791,3.827,3.862,3.898,3.934,3.971,4.007,4.043,4.079,4.115,4.15,4.186,4.221,4.255,4.29,4.323,4.356,4.389,4.422,4.453,4.484,4.515,4.545,4.574,4.603,4.631,4.659,4.685,4.712,4.738,4.765,4.791,4.818,4.845,4.873,4.901,4.93,4.959,4.988,5.018,5.048,5.078,5.109,5.14,5.171,5.201,5.231,5.259,5.287,5.313,5.338,5.361,5.383,5.404,5.423,5.44,5.456,5.47,5.482,5.493,5.503,5.512,5.52,5.529,5.537,5.546,5.554,5.563,5.573,5.582,5.592,5.602,5.612,5.623,5.635,5.646,5.658,5.67,5.682,5.694,5.706,5.715,5.724,5.731,5.736,5.74,5.742,5.743,5.743,5.742,5.741,5.74,5.739,5.738,5.737,5.736,5.736,5.735,5.734,5.733,5.733,5.733,5.733,5.733,5.733,5.733,5.733,5.734,5.735,5.735,5.736,5.737,5.738,5.738,5.739,5.74,5.741,5.742,5.742,5.743,5.743,5.743,5.744,5.744,5.744,5.744,5.744,5.743,5.743,5.743,5.742,5.742,5.742,5.741,5.741,5.741,5.74,5.74,5.74,5.74,5.739,5.739,5.739,5.739,5.739,5.739,5.739,5.738,5.738,5.738,5.738,5.738,5.738,5.738,5.738,5.738,5.738,5.738,5.738,5.738,5.738,5.738,5.738,5.738,5.738,5.738,5.738,5.738,5.738,5.738,5.738,5.738,5.738,5.738,5.738,5.738,5.738,5.738,5.738,5.738,5.738,5.738,5.738,5.738,5.738,5.738,5.738,5.737,5.737,5.737,5.737,5.736,5.736,5.735,5.734,5.733,5.732,5.731,5.73,5.729,5.727,5.726,5.725,5.724,5.722,5.721,5.72,5.719,5.717,5.716,5.715,5.714,5.713,5.712,5.711,5.71,5.709,5.708,5.707,5.706,5.705,5.704,5.703,5.702,5.701,5.701,5.7,5.699,5.698,5.697,5.696,5.695,5.694,5.694,5.693,5.692,5.691,5.69,5.689,5.688,5.687,5.686,5.685,5.685,5.684,5.683,5.682,5.682,5.681,5.68,5.679,5.679,5.678,5.678,5.677,5.676,5.676,5.675,5.675,5.674,5.674,5.673,5.673,5.672,5.672,5.671,5.671,5.67,5.67,5.669,5.668,5.668,5.667,5.666,5.666,5.665,5.664,5.664,5.663,5.662,5.661,5.661,5.66,5.659,5.658,5.658,5.657,5.656,5.655,5.655,5.654,5.653,5.653,5.652,5.651,5.651,5.651,5.65,5.65,5.65,5.65,5.65,5.65,5.65,5.65,5.651,5.651,5.651,5.651,5.651,5.651,5.651,5.651,5.651,5.652,5.652,5.652,5.652,5.652,5.652,5.652,5.652,5.652,5.652,5.652,5.652,5.652,5.652,5.652,5.652,5.652,5.652,5.652,5.651,5.651,5.651,5.65,5.65,5.65,5.649,5.649,5.648,5.648,5.647,5.647,5.646,5.646,5.646,5.645,5.645,5.645,5.644,5.644,5.644,5.644,5.645,5.645,5.645,5.645,5.646,5.646,5.646,5.647,5.647,5.647,5.647,5.647,5.648,5.648,5.648,5.649,5.649,5.649,5.65,5.65,5.65,5.65,5.65,5.65,5.65,5.65,5.65,5.65,5.65,5.65,5.65,5.651,5.651,5.651,5.65,5.65,5.65,5.65,5.65,5.648,5.647,5.644,5.641,5.637,5.632,5.626,5.618,5.608,5.598,5.586,5.572,5.558,5.542,5.525,5.507,5.488,5.469,5.45,5.43,5.411,5.391,5.371,5.352,5.333,5.314,5.296,5.277,5.259,5.242,5.224,5.208,5.191,5.175,5.16,5.144,5.128,5.113,5.097,5.082,5.066,5.049,5.032,5.014,4.995,4.974,4.952,4.928,4.902,4.874,4.845,4.815,4.783,4.751,4.718,4.684,4.649,4.614,4.579,4.544,4.509,4.475,4.441,4.407,4.374,4.341,4.31,4.279,4.249,4.219,4.19,4.161,4.133,4.105,4.077,4.049,4.022,3.995,3.968,3.941,3.914,3.886,3.859,3.832,3.804,3.777,3.749,3.722,3.695,3.668,3.642,3.616,3.591,3.566,3.542,3.519,3.495,3.473,3.45,3.428,3.406,3.385,3.364,3.343,3.322,3.301,3.28,3.259,3.238,3.217,3.196,3.174,3.153,3.131,3.109,3.087,3.065,3.043,3.021,2.998,2.975,2.953,2.93,2.907,2.884,2.861,2.838,2.815,2.792,2.77,2.747,2.724,2.701,2.679,2.656,2.633,2.611,2.588,2.566,2.543,2.521,2.499,2.477,2.455,2.434,2.413,2.391,2.37,2.349,2.328,2.307,2.288,2.269,2.251,2.235,2.22,2.207,2.196,2.187,2.18,2.176,2.174,2.174,2.175,2.177,2.179,2.182,2.185,2.187,2.19,2.193,2.196,2.199,2.201,2.204,2.206,2.208,2.209,2.21,2.21,2.211,2.211,2.21,2.21,2.209,2.208,2.207,2.206,2.205,2.203,2.202,2.201,2.2,2.199,2.198,2.198,2.197,2.197,2.197,2.196,2.196,2.196,2.196,2.197,2.197,2.197,2.197,2.198,2.198,2.198,2.198,2.198,2.198,2.198,2.199,2.199,2.199,2.199,2.199,2.199,2.199,2.199,2.199,2.198,2.198,2.198,2.197,2.197,2.196,2.195,2.194,2.193,2.191,2.19,2.188,2.187,2.185,2.183,2.182,2.18,2.179,2.177,2.176,2.174,2.173,2.172,2.171,2.169,2.168,2.167,2.166,2.166,2.165,2.164,2.163,2.162,2.162,2.161,2.16,2.159,2.159,2.158,2.157,2.157,2.156,2.155,2.155,2.154,2.154,2.153,2.152,2.152,2.151,2.151,2.15,2.15,2.149,2.149,2.148,2.148,2.147,2.147,2.146,2.146,2.145,2.145,2.144,2.143,2.143,2.142,2.141,2.141,2.14,2.139,2.138,2.138,2.137,2.136,2.135,2.135,2.134,2.133,2.133,2.132,2.131,2.131,2.13,2.13,2.13,2.129,2.129,2.129,2.129,2.129,2.129,2.129,2.129,2.13,2.13,2.131,2.131,2.132,2.132,2.132,2.133,2.133,2.134,2.134,2.134,2.134,2.134,2.134,2.133,2.133,2.132,2.132,2.131,2.13,2.129,2.128,2.127,2.126,2.125,2.125,2.124,2.123,2.122,2.122,2.121,2.121,2.12,2.12,2.119,2.119,2.119,2.118,2.118,2.118,2.118,2.118,2.118,2.118,2.118,2.118,2.118,2.118,2.118,2.118,2.118,2.118,2.117,2.117,2.117,2.117,2.116,2.116,2.116,2.115,2.115,2.116,2.116,2.117,2.118,2.12,2.121,2.123,2.125,2.127,2.129,2.131,2.132,2.134,2.136,2.137,2.138,2.139,2.14,2.139,2.138,2.137,2.136,2.134,2.132,2.13,2.128,2.127,2.126,2.125,2.125,2.124,2.123,2.122,2.122,2.121,2.121,2.12,2.12,2.12,2.119,2.119,2.119,2.119,2.119,2.118,2.117,2.117,2.117,2.117,2.117,2.117,2.117,2.117,2.117,2.117,2.117,2.117,2.117,2.117,2.117,2.117,2.117,2.117,2.117,2.117,2.117,2.117,2.117,2.117,2.117,2.117,2.117,2.117,2.117,2.117,2.117,2.117,2.117
2.31,2.31,2.31,2.311,2.312,2.314,2.316,2.319,2.323,2.327,2.334,2.342,2.35,2.358,2.369,2.38,2.391,2.403,2.416,2.428,2.441,2.454,2.466,2.479,2.493,2.506,2.521,2.536,2.551,2.566,2.58,2.595,2.608,2.62,2.632,2.643,2.653,2.663,2.673,2.683,2.692,2.7,2.709,2.718,2.726,2.735,2.743,2.753,2.764,2.776,2.789,2.804,2.819,2.835,2.853,2.872,2.893,2.915,2.937,2.961,2.985,3.011,3.036,3.062,3.088,3.117,3.139,3.165,3.19,3.216,3.241,3.266,3.289,3.313,3.336,3.359,3.382,3.404,3.427,3.449,3.471,3.492,3.514,3.535,3.555,3.576,3.597,3.617,3.638,3.658,3.678,3.699,3.719,3.74,3.761,3.783,3.805,3.828,3.852,3.876,3.9,3.925,3.95,3.975,4.0,4.026,4.051,4.076,4.102,4.128,4.154,4.18,4.206,4.232,4.258,4.283,4.309,4.334,4.359,4.384,4.408,4.431,4.455,4.479,4.502,4.526,4.55,4.573,4.596,4.62,4.643,4.666,4.69,4.713,4.737,4.76,4.784,4.808,4.831,4.854,4.877,4.9,4.922,4.944,4.966,4.987,5.008,5.029,5.051,5.073,5.095,5.118,5.141,5.164,5.188,5.212,5.236,5.26,5.284,5.308,5.331,5.354,5.378,5.401,5.423,5.445,5.467,5.488,5.509,5.53,5.549,5.568,5.587,5.604,5.62,5.634,5.646,5.655,5.659,5.661,5.662,5.662,5.661,5.659,5.656,5.654,5.651,5.648,5.645,5.643,5.641,5.639,5.637,5.636,5.634,5.633,5.631,5.63,5.629,5.628,5.627,5.627,5.626,5.625,5.625,5.625,5.625,5.625,5.625,5.625,5.625,5.625,5.625,5.625,5.626,5.626,5.627,5.627,5.628,5.628,5.629,5.629,5.629,5.63,5.63,5.63,5.631,5.631,5.631,5.631,5.631,5.631,5.631,5.631,5.631,5.631,5.631,5.631,5.63,5.63,5.63,5.63,5.63,5.63,5.63,5.63,5.63,5.63,5.63,5.63,5.63,5.63,5.63,5.63,5.63,5.63,5.63,5.63,5.63,5.63,5.63,5.63,5.63,5.63,5.63,5.63,5.63,5.63,5.63,5.63,5.63,5.63,5.63,5.63,5.63,5.63,5.631,5.631,5.631,5.631,5.631,5.631,5.631,5.631,5.631,5.631,5.631,5.631,5.63,5.63,5.63,5.63,5.63,5.63,5.63,5.63,5.63,5.63,5.63,5.63,5.63,5.63,5.63,5.63,5.63,5.63,5.63,5.631,5.631,5.631,5.632,5.632,5.632,5.633,5.633,5.634,5.634,5.635,5.635,5.636,5.636,5.637,5.637,5.638,5.638,5.638,5.639,5.639,5.639,5.64,5.64,5.64,5.64,5.64,5.64,5.64,5.64,5.64,5.64,5.64,5.639,5.639,5.639,5.639,5.638,5.638,5.638,5.637,5.637,5.636,5.636,5.636,5.635,5.635,5.634,5.634,5.633,5.632,5.632,5.631,5.631,5.63,5.63,5.629,5.628,5.628,5.627,5.627,5.626,5.625,5.625,5.624,5.624,5.623,5.623,5.622,5.622,5.622,5.621,5.621,5.62,5.62,5.619,5.618,5.618,5.617,5.617,5.616,5.615,5.614,5.614,5.613,5.612,5.611,5.61,5.609,5.608,5.607,5.606,5.605,5.604,5.603,5.602,5.601,5.6,5.599,5.597,5.596,5.595,5.594,5.593,5.592,5.591,5.59,5.589,5.589,5.588,5.588,5.587,5.587,5.587,5.587,5.587,5.587,5.587,5.587,5.587,5.587,5.588,5.588,5.588,5.588,5.588,5.589,5.589,5.589,5.589,5.589,5.589,5.59,5.59,5.59,5.59,5.59,5.59,5.59,5.589,5.589,5.589,5.588,5.588,5.587,5.586,5.586,5.585,5.584,5.583,5.582,5.581,5.581,5.58,5.579,5.579,5.579,5.578,5.578,5.578,5.578,5.578,5.578,5.579,5.579,5.579,5.58,5.58,5.581,5.581,5.582,5.583,5.584,5.584,5.585,5.585,5.585,5.586,5.586,5.587,5.587,5.587,5.587,5.588,5.588,5.588,5.587,5.587,5.587,5.587,5.586,5.585,5.583,5.581,5.577,5.572,5.565,5.557,5.547,5.535,5.522,5.509,5.495,5.478,5.461,5.442,5.422,5.403,5.382,5.361,5.339,5.316,5.294,5.271,5.248,5.227,5.206,5.186,5.166,5.147,5.128,5.111,5.094,5.077,5.061,5.046,5.03,5.015,5.0,4.984,4.968,4.951,4.934,4.916,4.897,4.877,4.857,4.837,4.816,4.794,4.772,4.75,4.728,4.705,4.682,4.659,4.636,4.613,4.589,4.566,4.543,4.52,4.498,4.476,4.453,4.431,4.409,4.387,4.365,4.343,4.321,4.299,4.277,4.256,4.234,4.213,4.192,4.171,4.149,4.128,4.106,4.084,4.061,4.037,4.014,3.99,3.965,3.941,3.916,3.892,3.866,3.84,3.814,3.787,3.76,3.733,3.705,3.677,3.648,3.619,3.59,3.56,3.53,3.5,3.47,3.44,3.41,3.38,3.351,3.321,3.291,3.262,3.233,3.203,3.174,3.145,3.116,3.087,3.058,3.029,3.0,2.971,2.942,2.913,2.884,2.855,2.826,2.797,2.768,2.739,2.71,2.681,2.652,2.623,2.594,2.565,2.536,2.507,2.478,2.449,2.421,2.393,2.366,2.341,2.316,2.293,2.272,2.252,2.235,2.217,2.203,2.194,2.187,2.183,2.181,2.181,2.182,2.184,2.186,2.189,2.193,2.197,2.201,2.204,2.208,2.211,2.215,2.217,2.22,2.222,2.224,2.226,2.227,2.228,2.229,2.23,2.23,2.23,2.23,2.23,2.229,2.229,2.228,2.227,2.226,2.225,2.224,2.223,2.222,2.222,2.221,2.221,2.22,2.22,2.22,2.22,2.22,2.221,2.221,2.221,2.222,2.222,2.222,2.223,2.223,2.224,2.224,2.224,2.225,2.225,2.225,2.226,2.226,2.226,2.226,2.227,2.227,2.227,2.227,2.227,2.227,2.227,2.227,2.227,2.227,2.227,2.227,2.227,2.227,2.227,2.227,2.227,2.227,2.227,2.228,2.228,2.228,2.228,2.229,2.229,2.23,2.232,2.233,2.235,2.236,2.238,2.24,2.243,2.246,2.249,2.251,2.254,2.257,2.26,2.263,2.266,2.268,2.27,2.272,2.274,2.275,2.277,2.278,2.279,2.28,2.281,2.282,2.283,2.284,2.285,2.286,2.287,2.288,2.289,2.29,2.291,2.292,2.293,2.295,2.296,2.297,2.299,2.301,2.302,2.304,2.306,2.308,2.309,2.311,2.313,2.315,2.317,2.319,2.321,2.323,2.324,2.326,2.328,2.33,2.332,2.334,2.336,2.338,2.34,2.342,2.344,2.346,2.348,2.349,2.351,2.353,2.355,2.357,2.359,2.361,2.363,2.365,2.367,2.369,2.371,2.373,2.375,2.377,2.379,2.381,2.383,2.385,2.386,2.388,2.39,2.392,2.394,2.396,2.398,2.4,2.402,2.403,2.405,2.407,2.409,2.411,2.412,2.414,2.416,2.418,2.419,2.421,2.423,2.425,2.426,2.428,2.429,2.431,2.432,2.434,2.435,2.436,2.437,2.438,2.438,2.438,2.438,2.438,2.438,2.438,2.438,2.437,2.437,2.437,2.437,2.436,2.436,2.436,2.435,2.435,2.435,2.434,2.434,2.434,2.434,2.434,2.434,2.434,2.434,2.434,2.434,2.435,2.435,2.436,2.436,2.437,2.437,2.438,2.439,2.439,2.44,2.44,2.441,2.442,2.442,2.442,2.442,2.442,2.442,2.442,2.442,2.442,2.442,2.442,2.441,2.44,2.44,2.439,2.438,2.438,2.437,2.436,2.435,2.435,2.434,2.434,2.434,2.435,2.435,2.435,2.435,2.435,2.435,2.435,2.435,2.435,2.435,2.435,2.435,2.435,2.435,2.435,2.435,2.435,2.435,2.435,2.435,2.435,2.435,2.435,2.435,2.435,2.435,2.435,2.435,2.435,2.435,2.435,2.435,2.435,2.435,2.435,2.435,2.435,2.435,2.436,2.437,2.439,2.441,2.445,2.452,2.462,2.474,2.489,2.508,2.528,2.552,2.577,2.605,2.634,2.664,2.695,2.725,2.757,2.789,2.821,2.854,2.886,2.919,2.952,2.984,3.016,3.048,3.08,3.11,3.141,3.17,3.199,3.228,3.257,3.285,3.314,3.342,3.37,3.398,3.425,3.453,3.481,3.509,3.537,3.567,3.597,3.628,3.659,3.691,3.724,3.759,3.794,3.829,3.864,3.9,3.937,3.973,4.009,4.045,4.082,4.118,4.154,4.189,4.225,4.26,4.295,4.33,4.364,4.397,4.43,4.463,4.495,4.527,4.558,4.588,4.618,4.648,4.676,4.704,4.731,4.757,4.784,4.811,4.837,4.864,4.892,4.919,4.947,4.976,5.005,5.034,5.064,5.094,5.124,5.155,5.186,5.216,5.246,5.275,5.303,5.331,5.358,5.383,5.406,5.427,5.447,5.466,5.483,5.5,5.515,5.527,5.538,5.549,5.558,5.567,5.576,5.584,5.593,5.601,5.61,5.619,5.629,5.639,5.649,5.659,5.67,5.681,5.693,5.704,5.716,5.728,5.74,5.752,5.762,5.77,5.777,5.783,5.788,5.791,5.793,5.793,5.793,5.792,5.791,5.79,5.789,5.788,5.787,5.786,5.786,5.785,5.784,5.784,5.784,5.784,5.784,5.784,5.784,5.785,5.786,5.786,5.787,5.788,5.788,5.789,5.79,5.791,5.791,5.792,5.793,5.793,5.794,5.794,5.795,5.795,5.795,5.795,5.795,5.795,5.795,5.795,5.794,5.794,5.794,5.793,5.793,5.793,5.792,5.792,5.792,5.792,5.791,5.791,5.791,5.791,5.791,5.79,5.79,5.79,5.79,5.79,5.79,5.79,5.79,5.79,5.79,5.79,5.79,5.79,5.79,5.79,5.79,5.79,5.79,5.79,5.79,5.79,5.79,5.79,5.79,5.79,5.79,5.79,5.79,5.79,5.79,5.79,5.79,5.79,5.79,5.789,5.789,5.789,5.789,5.789,5.789,5.789,5.788,5.788,5.788,5.787,5.786,5.786,5.785,5.784,5.783,5.781,5.78,5.778,5.777,5.775,5.773,5.771,5.769,5.767,5.765,5.763,5.761,5.759,5.757,5.756,5.754,5.752,5.75,5.748,5.747,5.745,5.743,5.741,5.74,5.738,5.737,5.735,5.733,5.732,5.73,5.729,5.727,5.726,5.724,5.723,5.721,5.719,5.718,5.716,5.714,5.713,5.711,5.709,5.707,5.706,5.704,5.702,5.7,5.698,5.697,5.695,5.693,5.692,5.69,5.688,5.687,5.685,5.683,5.682,5.68,5.679,5.678,5.676,5.674,5.673,5.672,5.671,5.669,5.668,5.667,5.665,5.664,5.663,5.661,5.66,5.659,5.657,5.656,5.655,5.653,5.652,5.65,5.649,5.648,5.646,5.645,5.643,5.642,5.641,5.639,5.638,5.636,5.635,5.634,5.632,5.631,5.63,5.629,5.627,5.626,5.625,5.624,5.624,5.623,5.623,5.623,5.623,5.623,5.623,5.623,5.623,5.623,5.624,5.624,5.624,5.624,5.624,5.625,5.625,5.625,5.625,5.625,5.625,5.625,5.625,5.626,5.626,5.626,5.626,5.626,5.626,5.626,5.626,5.626,5.626,5.626,5.626,5.626,5.625,5.625,5.625,5.625,5.624,5.624,5.624,5.623,5.623,5.623,5.622,5.622,5.621,5.621,5.62,5.62,5.62,5.619,5.619,5.619,5.619,5.619,5.619,5.619,5.619,5.619,5.62,5.62,5.62,5.62,5.621,5.621,5.622,5.622,5.622,5.623,5.623,5.623,5.624,5.624,5.624,5.624,5.625,5.625,5.625,5.625,5.625,5.625,5.625,5.625,5.625,5.625,5.625,5.626,5.626,5.626,5.626,5.626,5.626,5.625,5.625,5.624,5.623,5.622,5.619,5.616,5.611,5.606,5.6,5.592,5.583,5.573,5.563,5.551,5.538,5.524,5.507,5.49,5.472,5.454,5.435,5.416,5.397,5.377,5.358,5.338,5.319,5.3,5.282,5.263,5.245,5.227,5.21,5.193,5.177,5.16,5.144,5.128,5.113,5.097,5.081,5.065,5.049,5.032,5.015,4.998,4.98,4.96,4.94,4.917,4.891,4.864,4.837,4.808,4.777,4.745,4.713,4.68,4.646,4.612,4.577,4.542,4.507,4.473,4.438,4.404,4.37,4.337,4.305,4.272,4.241,4.21,4.18,4.151,4.122,4.093,4.065,4.037,4.01,3.982,3.955,3.927,3.9,3.873,3.845,3.818,3.79,3.763,3.735,3.708,3.68,3.653,3.626,3.6,3.574,3.548,3.524,3.5,3.477,3.454,3.431,3.408,3.386,3.365,3.343,3.321,3.3,3.279,3.258,3.237,3.216,3.194,3.173,3.151,3.13,3.108,3.086,3.064,3.042,3.02,2.997,2.975,2.952,2.929,2.907,2.884,2.861,2.838,2.815,2.792,2.769,2.746,2.723,2.7,2.677,2.655,2.632,2.609,2.586,2.564,2.541,2.518,2.496,2.474,2.451,2.429,2.407,2.386,2.364,2.342,2.321,2.3,2.28,2.26,2.241,2.222,2.205,2.19,2.177,2.165,2.156,2.149,2.144,2.141,2.14,2.14,2.14,2.142,2.144,2.147,2.149,2.152,2.155,2.158,2.16,2.163,2.165,2.167,2.169,2.17,2.171,2.172,2.172,2.172,2.172,2.172,2.171,2.17,2.169,2.168,2.167,2.166,2.164,2.163,2.162,2.161,2.16,2.16,2.159,2.159,2.158,2.158,2.158,2.158,2.158,2.158,2.159,2.159,2.159,2.159,2.159,2.16,2.16,2.16,2.16,2.16,2.16,2.16,2.16,2.16,2.16,2.16,2.16,2.16,2.16,2.16,2.161,2.161,2.161,2.161,2.161,2.161,2.16,2.16,2.16,2.159,2.159,2.158,2.158,2.157,2.157,2.156,2.155,2.155,2.154,2.154,2.154,2.153,2.153,2.153,2.153,2.152,2.152,2.152,2.152,2.152,2.152,2.152,2.152,2.152,2.152,2.152,2.152,2.152,2.153,2.153,2.153,2.153,2.153,2.153,2.154,2.154,2.154,2.154,2.154,2.154,2.155,2.155,2.155,2.155,2.155,2.155,2.156,2.156,2.156,2.156,2.156,2.156,2.157,2.157,2.157,2.157,2.157,2.158,2.158,2.158,2.158,2.158,2.159,2.159,2.159,2.159,2.159,2.159,2.159,2.159,2.159,2.159,2.16,2.16,2.16,2.16,2.16,2.16,2.161,2.161,2.162,2.162,2.163,2.164,2.165,2.166,2.167,2.168,2.169,2.17,2.171,2.172,2.174,2.175,2.176,2.177,2.178,2.179,2.18,2.181,2.182,2.183,2.183,2.184,2.184,2.184,2.184,2.184,2.184,2.185,2.185,2.185,2.185,2.185,2.185,2.186,2.186,2.186,2.186,2.186,2.187,2.187,2.187,2.187,2.187,2.187,2.187,2.187,2.187,2.187,2.187,2.187,2.187,2.186,2.186,2.186,2.186,2.185,2.185,2.185,2.184,2.184,2.184,2.184,2.184,2.184,2.184,2.185,2.186,2.187,2.188,2.19,2.191,2.193,2.194,2.196,2.198,2.199,2.201,2.202,2.203,2.204,2.204,2.204,2.204,2.203,2.201,2.199,2.197,2.195,2.193,2.192,2.191,2.19,2.189,2.189,2.188,2.187,2.187,2.186,2.186,2.185,2.185,2.185,2.184,2.184,2.184,2.184,2.183,2.183,2.182,2.182,2.181,2.181,2.181,2.181,2.182,2.182,2.182,2.182,2.182,2.182,2.182,2.182,2.182,2.182,2.182,2.182,2.182,2.182,2.182,2.182,2.182,2.182,2.182,2.182,2.182,2.182,2.182,2.182,2.182
2.309,2.309,2.309,2.31,2.31,2.311,2.314,2.317,2.322,2.327,2.334,2.342,2.35,2.36,2.371,2.382,2.394,2.406,2.419,2.431,2.444,2.457,2.47,2.483,2.497,2.511,2.526,2.541,2.556,2.571,2.586,2.6,2.613,2.625,2.637,2.647,2.658,2.668,2.677,2.686,2.695,2.704,2.712,2.72,2.728,2.737,2.745,2.755,2.766,2.778,2.791,2.806,2.823,2.841,2.86,2.881,2.903,2.926,2.95,2.975,3.0,3.026,3.052,3.078,3.104,3.13,3.157,3.181,3.207,3.232,3.256,3.281,3.305,3.328,3.351,3.374,3.396,3.419,3.441,3.462,3.484,3.505,3.526,3.547,3.567,3.588,3.608,3.628,3.649,3.669,3.689,3.709,3.729,3.75,3.772,3.794,3.817,3.841,3.865,3.889,3.914,3.939,3.964,3.99,4.015,4.04,4.066,4.091,4.117,4.142,4.168,4.195,4.221,4.247,4.272,4.298,4.323,4.348,4.372,4.396,4.42,4.444,4.467,4.491,4.514,4.538,4.561,4.585,4.608,4.631,4.654,4.677,4.7,4.724,4.747,4.771,4.794,4.818,4.841,4.864,4.887,4.91,4.932,4.953,4.975,4.995,5.016,5.037,5.058,5.08,5.103,5.126,5.149,5.173,5.197,5.221,5.246,5.27,5.294,5.317,5.341,5.364,5.387,5.409,5.431,5.453,5.474,5.495,5.516,5.536,5.557,5.576,5.594,5.611,5.625,5.637,5.646,5.652,5.656,5.657,5.655,5.653,5.65,5.647,5.644,5.64,5.637,5.634,5.631,5.629,5.627,5.625,5.623,5.622,5.62,5.619,5.618,5.617,5.615,5.615,5.614,5.613,5.613,5.612,5.612,5.612,5.612,5.612,5.612,5.612,5.612,5.612,5.613,5.613,5.613,5.614,5.615,5.615,5.616,5.616,5.617,5.618,5.618,5.619,5.619,5.619,5.62,5.62,5.62,5.62,5.62,5.62,5.62,5.62,5.62,5.62,5.62,5.62,5.62,5.62,5.62,5.62,5.619,5.619,5.619,5.619,5.619,5.619,5.619,5.619,5.619,5.619,5.619,5.619,5.619,5.619,5.619,5.619,5.619,5.619,5.619,5.619,5.619,5.619,5.619,5.619,5.619,5.619,5.619,5.619,5.619,5.619,5.619,5.62,5.62,5.62,5.62,5.62,5.62,5.62,5.621,5.621,5.621,5.621,5.621,5.621,5.621,5.62,5.62,5.62,5.62,5.62,5.62,5.62,5.619,5.619,5.619,5.619,5.619,5.619,5.619,5.619,5.619,5.62,5.62,5.62,5.62,5.62,5.62,5.621,5.621,5.621,5.622,5.622,5.622,5.623,5.623,5.624,5.624,5.625,5.626,5.626,5.627,5.627,5.628,5.628,5.628,5.629,5.629,5.629,5.629,5.63,5.63,5.63,5.63,5.63,5.63,5.63,5.63,5.63,5.63,5.629,5.629,5.629,5.629,5.628,5.628,5.628,5.627,5.627,5.626,5.626,5.626,5.625,5.625,5.624,5.624,5.623,5.622,5.622,5.621,5.621,5.62,5.619,5.619,5.618,5.618,5.617,5.616,5.616,5.615,5.615,5.614,5.614,5.613,5.613,5.612,5.612,5.611,5.611,5.611,5.61,5.609,5.609,5.608,5.608,5.607,5.606,5.606,5.605,5.604,5.604,5.603,5.602,5.601,5.6,5.599,5.598,5.597,5.596,5.595,5.594,5.593,5.592,5.591,5.59,5.589,5.588,5.586,5.585,5.584,5.583,5.582,5.582,5.581,5.58,5.58,5.579,5.579,5.578,5.578,5.578,5.579,5.579,5.579,5.579,5.579,5.579,5.579,5.579,5.58,5.58,5.58,5.58,5.58,5.58,5.581,5.581,5.581,5.581,5.581,5.581,5.581,5.581,5.581,5.581,5.581,5.58,5.58,5.579,5.579,5.578,5.577,5.576,5.576,5.575,5.574,5.573,5.572,5.572,5.571,5.57,5.57,5.569,5.569,5.569,5.569,5.569,5.569,5.569,5.569,5.569,5.57,5.57,5.571,5.572,5.572,5.573,5.574,5.575,5.575,5.575,5.576,5.576,5.576,5.577,5.577,5.577,5.577,5.578,5.578,5.578,5.578,5.578,5.578,5.578,5.578,5.577,5.576,5.573,5.569,5.564,5.557,5.548,5.54,5.529,5.518,5.504,5.49,5.474,5.458,5.441,5.423,5.404,5.383,5.362,5.34,5.317,5.295,5.272,5.25,5.227,5.206,5.185,5.165,5.146,5.127,5.109,5.092,5.075,5.058,5.042,5.027,5.011,4.996,4.981,4.966,4.95,4.934,4.916,4.898,4.879,4.86,4.84,4.819,4.798,4.777,4.755,4.733,4.711,4.688,4.665,4.642,4.619,4.596,4.573,4.55,4.527,4.505,4.483,4.46,4.438,4.416,4.394,4.372,4.35,4.328,4.306,4.284,4.263,4.242,4.22,4.2,4.179,4.157,4.136,4.114,4.092,4.07,4.047,4.024,4.0,3.976,3.952,3.928,3.903,3.878,3.852,3.826,3.8,3.773,3.746,3.718,3.69,3.662,3.633,3.604,3.574,3.544,3.515,3.485,3.455,3.426,3.396,3.366,3.336,3.307,3.278,3.248,3.219,3.19,3.161,3.132,3.103,3.074,3.045,3.017,2.988,2.959,2.93,2.901,2.872,2.844,2.815,2.786,2.757,2.728,2.699,2.67,2.641,2.612,2.583,2.554,2.525,2.496,2.468,2.439,2.411,2.384,2.357,2.332,2.307,2.284,2.263,2.243,2.226,2.212,2.2,2.191,2.185,2.181,2.179,2.179,2.18,2.182,2.185,2.188,2.191,2.195,2.199,2.203,2.206,2.209,2.211,2.214,2.217,2.219,2.221,2.223,2.224,2.226,2.226,2.227,2.227,2.227,2.227,2.227,2.226,2.225,2.224,2.223,2.222,2.221,2.22,2.219,2.218,2.218,2.217,2.217,2.217,2.217,2.217,2.217,2.217,2.217,2.218,2.218,2.219,2.219,2.22,2.22,2.221,2.221,2.221,2.222,2.222,2.222,2.223,2.223,2.223,2.224,2.224,2.224,2.224,2.225,2.225,2.225,2.225,2.225,2.225,2.225,2.225,2.225,2.225,2.225,2.225,2.225,2.225,2.225,2.225,2.225,2.225,2.225,2.225,2.226,2.226,2.227,2.228,2.229,2.23,2.232,2.234,2.236,2.238,2.24,2.243,2.246,2.249,2.252,2.255,2.258,2.26,2.263,2.266,2.268,2.27,2.271,2.273,2.275,2.276,2.277,2.278,2.279,2.28,2.281,2.282,2.283,2.284,2.284,2.285,2.286,2.287,2.288,2.29,2.291,2.292,2.294,2.295,2.297,2.298,2.3,2.302,2.303,2.305,2.307,2.309,2.311,2.313,2.314,2.316,2.318,2.32,2.322,2.324,2.326,2.327,2.329,2.331,2.333,2.335,2.337,2.339,2.341,2.343,2.345,2.347,2.348,2.35,2.352,2.354,2.356,2.358,2.36,2.362,2.364,2.366,2.368,2.37,2.372,2.374,2.376,2.378,2.379,2.381,2.383,2.385,2.387,2.389,2.391,2.393,2.395,2.397,2.398,2.4,2.402,2.404,2.406,2.408,2.409,2.411,2.413,2.415,2.416,2.418,2.42,2.421,2.423,2.425,2.426,2.428,2.429,2.43,2.432,2.433,2.433,2.434,2.434,2.434,2.434,2.434,2.434,2.434,2.434,2.433,2.433,2.433,2.433,2.432,2.432,2.432,2.431,2.431,2.431,2.431,2.43,2.43,2.43,2.43,2.43,2.43,2.431,2.431,2.431,2.432,2.432,2.433,2.434,2.434,2.435,2.436,2.436,2.437,2.437,2.438,2.439,2.439,2.439,2.44,2.44,2.44,2.44,2.439,2.439,2.439,2.439,2.438,2.438,2.437,2.437,2.436,2.435,2.435,2.434,2.433,2.432,2.431,2.431,2.431,2.431,2.431,2.431,2.431,2.432,2.431,2.432,2.432,2.432,2.431,2.431,2.431,2.431,2.431,2.431,2.431,2.431,2.431,2.431,2.431,2.431,2.431,2.431,2.431,2.431,2.431,2.431,2.431,2.431,2.431,2.431,2.431,2.431,2.431,2.431,2.431,2.431,2.431,2.431,2.432,2.433,2.435,2.438,2.443,2.45,2.46,2.472,2.487,2.506,2.528,2.551,2.577,2.606,2.635,2.665,2.697,2.728,2.76,2.793,2.825,2.858,2.89,2.923,2.956,2.988,3.02,3.052,3.083,3.114,3.143,3.173,3.202,3.23,3.259,3.287,3.315,3.343,3.37,3.397,3.425,3.452,3.479,3.507,3.535,3.565,3.595,3.626,3.658,3.692,3.726,3.76,3.795,3.831,3.867,3.903,3.94,3.976,4.012,4.049,4.085,4.121,4.157,4.192,4.228,4.263,4.297,4.332,4.365,4.398,4.431,4.463,4.494,4.525,4.556,4.585,4.615,4.644,4.671,4.699,4.725,4.751,4.778,4.804,4.83,4.857,4.885,4.912,4.941,4.969,4.998,5.027,5.057,5.087,5.118,5.149,5.18,5.211,5.241,5.271,5.299,5.327,5.352,5.377,5.399,5.421,5.44,5.459,5.475,5.491,5.504,5.515,5.525,5.534,5.543,5.551,5.559,5.567,5.575,5.584,5.592,5.602,5.611,5.621,5.631,5.642,5.653,5.664,5.676,5.688,5.701,5.713,5.725,5.736,5.746,5.755,5.761,5.766,5.769,5.77,5.77,5.77,5.769,5.767,5.766,5.764,5.763,5.762,5.761,5.76,5.759,5.758,5.758,5.758,5.757,5.757,5.757,5.757,5.758,5.758,5.759,5.76,5.761,5.761,5.762,5.763,5.764,5.765,5.766,5.767,5.767,5.768,5.769,5.769,5.769,5.77,5.77,5.77,5.77,5.77,5.769,5.769,5.769,5.768,5.768,5.767,5.767,5.767,5.766,5.766,5.766,5.766,5.765,5.765,5.765,5.765,5.765,5.764,5.764,5.764,5.764,5.764,5.764,5.764,5.764,5.764,5.764,5.764,5.764,5.764,5.764,5.764,5.764,5.764,5.763,5.763,5.763,5.763,5.764,5.764,5.763,5.764,5.763,5.763,5.763,5.763,5.763,5.763,5.763,5.763,5.763,5.763,5.763,5.763,5.763,5.763,5.763,5.762,5.762,5.762,5.761,5.76,5.76,5.759,5.758,5.757,5.756,5.755,5.754,5.752,5.751,5.749,5.747,5.745,5.743,5.742,5.74,5.738,5.736,5.734,5.732,5.73,5.729,5.727,5.725,5.723,5.721,5.72,5.718,5.716,5.715,5.713,5.711,5.71,5.708,5.707,5.705,5.704,5.702,5.701,5.699,5.697,5.696,5.694,5.693,5.691,5.689,5.687,5.686,5.684,5.682,5.68,5.678,5.676,5.675,5.673,5.671,5.669,5.668,5.666,5.664,5.662,5.661,5.659,5.658,5.656,5.655,5.653,5.652,5.65,5.649,5.647,5.646,5.645,5.644,5.642,5.641,5.64,5.638,5.637,5.636,5.634,5.633,5.632,5.63,5.629,5.628,5.626,5.625,5.623,5.622,5.621,5.619,5.618,5.617,5.615,5.614,5.613,5.611,5.61,5.609,5.607,5.606,5.605,5.603,5.602,5.601,5.6,5.599,5.599,5.598,5.598,5.598,5.598,5.598,5.598,5.598,5.599,5.599,5.599,5.599,5.599,5.6,5.6,5.6,5.6,5.6,5.6,5.6,5.601,5.601,5.601,5.601,5.601,5.601,5.601,5.601,5.601,5.601,5.601,5.601,5.601,5.601,5.601,5.601,5.601,5.6,5.6,5.6,5.6,5.599,5.599,5.599,5.598,5.598,5.597,5.597,5.596,5.596,5.595,5.595,5.595,5.594,5.594,5.594,5.594,5.593,5.594,5.594,5.594,5.594,5.594,5.595,5.595,5.595,5.595,5.595,5.596,5.596,5.596,5.596,5.596,5.597,5.597,5.597,5.598,5.598,5.598,5.598,5.598,5.598,5.598,5.598,5.598,5.598,5.598,5.598,5.598,5.598,5.599,5.599,5.599,5.598,5.598,5.598,5.598,5.598,5.596,5.594,5.592,5.589,5.585,5.58,5.574,5.566,5.557,5.547,5.536,5.523,5.508,5.493,5.477,5.459,5.441,5.423,5.404,5.385,5.365,5.346,5.326,5.307,5.288,5.269,5.251,5.232,5.214,5.196,5.179,5.162,5.146,5.13,5.114,5.098,5.082,5.067,5.051,5.035,5.019,5.003,4.985,4.967,4.948,4.928,4.906,4.882,4.856,4.829,4.801,4.771,4.74,4.709,4.676,4.642,4.608,4.574,4.539,4.504,4.47,4.436,4.402,4.368,4.335,4.302,4.27,4.239,4.208,4.178,4.149,4.12,4.091,4.063,4.035,4.007,3.979,3.952,3.925,3.898,3.87,3.843,3.816,3.788,3.761,3.733,3.706,3.679,3.652,3.625,3.599,3.573,3.547,3.522,3.498,3.474,3.451,3.428,3.405,3.383,3.361,3.339,3.318,3.297,3.276,3.255,3.234,3.213,3.192,3.17,3.149,3.128,3.106,3.084,3.063,3.041,3.019,2.996,2.974,2.951,2.929,2.906,2.883,2.86,2.837,2.814,2.792,2.769,2.746,2.723,2.7,2.677,2.655,2.632,2.609,2.586,2.564,2.541,2.519,2.496,2.474,2.452,2.43,2.408,2.387,2.365,2.343,2.322,2.301,2.28,2.259,2.24,2.221,2.203,2.186,2.171,2.158,2.147,2.137,2.13,2.125,2.122,2.122,2.122,2.123,2.124,2.126,2.128,2.13,2.133,2.135,2.138,2.141,2.144,2.146,2.148,2.15,2.151,2.152,2.153,2.153,2.153,2.153,2.152,2.152,2.151,2.15,2.148,2.147,2.146,2.145,2.143,2.142,2.141,2.14,2.14,2.139,2.138,2.138,2.138,2.138,2.138,2.138,2.138,2.138,2.139,2.139,2.139,2.139,2.14,2.14,2.14,2.14,2.14,2.141,2.141,2.141,2.141,2.141,2.141,2.141,2.141,2.141,2.141,2.141,2.141,2.141,2.141,2.141,2.141,2.141,2.141,2.14,2.14,2.14,2.139,2.139,2.138,2.138,2.137,2.136,2.136,2.135,2.135,2.134,2.134,2.134,2.134,2.133,2.133,2.133,2.133,2.133,2.133,2.133,2.133,2.133,2.133,2.133,2.133,2.133,2.133,2.133,2.133,2.133,2.133,2.133,2.134,2.134,2.134,2.134,2.134,2.134,2.135,2.135,2.135,2.135,2.135,2.135,2.136,2.136,2.136,2.136,2.136,2.137,2.137,2.137,2.137,2.137,2.138,2.138,2.138,2.138,2.138,2.139,2.139,2.139,2.139,2.139,2.139,2.139,2.139,2.139,2.14,2.14,2.14,2.14,2.14,2.14,2.14,2.14,2.141,2.141,2.141,2.142,2.142,2.143,2.143,2.144,2.145,2.146,2.147,2.148,2.149,2.15,2.152,2.153,2.154,2.156,2.157,2.158,2.159,2.161,2.162,2.162,2.163,2.164,2.165,2.165,2.165,2.166,2.166,2.166,2.166,2.166,2.166,2.166,2.166,2.167,2.167,2.167,2.167,2.167,2.168,2.168,2.168,2.168,2.168,2.168,2.168,2.168,2.168,2.168,2.168,2.168,2.168,2.168,2.167,2.167,2.167,2.167,2.167,2.166,2.166,2.166,2.166,2.166,2.166,2.166,2.166,2.166,2.167,2.168,2.169,2.17,2.172,2.173,2.175,2.177,2.179,2.18,2.182,2.183,2.185,2.186,2.187,2.187,2.186,2.185,2.184,2.182,2.18,2.178,2.176,2.174,2.172,2.172,2.171,2.17,2.17,2.169,2.169,2.168,2.167,2.167,2.167,2.166,2.166,2.166,2.166,2.166,2.166,2.165,2.164,2.164,2.163,2.163,2.163,2.163,2.164,2.164,2.164,2.164,2.164,2.164,2.164,2.164,2.164,2.164,2.164,2.164,2.164,2.164,2.164,2.164,2.164,2.164,2.164,2.164,2.164,2.164,2.164,2.164,2.164,2.164,2.164,2.164,2.165,2.165,2.165,2.165,2.165,2.165,2.165,2.165,2.165,2.165,2.165,2.165,2.165,2.165,2.165,2.165,2.165,2.165,2.165,2.165,2.165,2.165,2.165,2.165,2.165,2.165,2.165,2.165,2.165,2.165,2.165,2.165,2.165,2.165,2.165,2.165,2.165,2.165,2.165,2.165,2.165,2.165,2.165,2.165,2.165,2.165,2.165,2.165,2.165,2.165
2.31,2.31,2.311,2.311,2.313,2.315,2.318,2.321,2.324,2.329,2.337,2.344,2.352,2.361,2.372,2.383,2.394,2.406,2.419,2.431,2.444,2.456,2.469,2.482,2.496,2.51,2.525,2.539,2.554,2.569,2.584,2.597,2.61,2.622,2.634,2.645,2.655,2.665,2.676,2.685,2.694,2.703,2.711,2.72,2.729,2.737,2.746,2.756,2.768,2.779,2.794,2.808,2.823,2.84,2.858,2.878,2.898,2.92,2.943,2.967,2.991,3.017,3.042,3.068,3.093,3.119,3.145,3.17,3.196,3.221,3.247,3.271,3.295,3.318,3.342,3.365,3.387,3.41,3.432,3.455,3.476,3.498,3.519,3.54,3.561,3.582,3.602,3.623,3.643,3.663,3.685,3.705,3.726,3.747,3.768,3.79,3.813,3.836,3.86,3.884,3.908,3.933,3.958,3.983,4.008,4.034,4.06,4.085,4.111,4.136,4.163,4.189,4.215,4.241,4.266,4.292,4.317,4.342,4.367,4.391,4.415,4.439,4.463,4.487,4.51,4.534,4.557,4.581,4.604,4.628,4.65,4.673,4.697,4.72,4.744,4.767,4.791,4.814,4.838,4.861,4.884,4.906,4.928,4.95,4.972,4.993,5.014,5.036,5.057,5.08,5.102,5.125,5.148,5.172,5.194,5.218,5.242,5.266,5.29,5.314,5.337,5.36,5.384,5.406,5.428,5.45,5.472,5.494,5.514,5.535,5.554,5.573,5.592,5.608,5.625,5.636,5.649,5.656,5.658,5.661,5.663,5.663,5.662,5.66,5.658,5.655,5.652,5.649,5.647,5.645,5.643,5.641,5.639,5.638,5.636,5.635,5.633,5.632,5.631,5.631,5.63,5.629,5.638,5.637,5.637,5.64,5.64,5.64,5.64,5.64,5.64,5.64,5.64,5.64,5.641,5.641,5.642,5.642,5.643,5.644,5.644,5.644,5.645,5.645,5.645,5.645,5.646,5.646,5.645,5.645,5.645,5.645,5.645,5.645,5.644,5.644,5.644,5.645,5.645,5.644,5.644,5.644,5.645,5.645,5.645,5.644,5.644,5.644,5.644,5.645,5.645,5.645,5.645,5.645,5.645,5.645,5.645,5.645,5.645,5.645,5.645,5.645,5.645,5.645,5.645,5.645,5.645,5.645,5.646,5.646,5.646,5.646,5.647,5.647,5.647,5.648,5.648,5.649,5.649,5.649,5.65,5.649,5.649,5.65,5.65,5.65,5.65,5.651,5.651,5.65,5.65,5.651,5.651,5.651,5.651,5.652,5.652,5.652,5.652,5.652,5.652,5.653,5.653,5.654,5.654,5.655,5.655,5.656,5.655,5.655,5.656,5.656,5.657,5.658,5.659,5.659,5.659,5.66,5.661,5.662,5.662,5.663,5.664,5.664,5.664,5.665,5.666,5.666,5.667,5.667,5.667,5.667,5.668,5.668,5.668,5.668,5.669,5.668,5.668,5.668,5.668,5.668,5.668,5.667,5.667,5.667,5.667,5.667,5.666,5.665,5.665,5.665,5.664,5.664,5.664,5.664,5.664,5.663,5.663,5.662,5.662,5.662,5.662,5.662,5.661,5.66,5.66,5.66,5.66,5.659,5.659,5.659,5.659,5.658,5.658,5.658,5.657,5.657,5.657,5.657,5.657,5.657,5.657,5.655,5.655,5.654,5.654,5.653,5.653,5.65,5.649,5.649,5.648,5.648,5.646,5.645,5.644,5.643,5.643,5.641,5.64,5.639,5.638,5.637,5.635,5.634,5.633,5.632,5.631,5.629,5.629,5.628,5.627,5.626,5.626,5.626,5.625,5.625,5.625,5.625,5.625,5.625,5.625,5.625,5.625,5.625,5.625,5.625,5.625,5.625,5.626,5.626,5.626,5.626,5.626,5.627,5.625,5.625,5.625,5.625,5.625,5.622,5.622,5.622,5.621,5.621,5.62,5.618,5.617,5.617,5.614,5.613,5.612,5.61,5.609,5.608,5.607,5.607,5.606,5.605,5.603,5.603,5.602,5.601,5.6,5.6,5.599,5.599,5.599,5.598,5.598,5.599,5.599,5.598,5.598,5.599,5.6,5.595,5.596,5.597,5.597,5.597,5.597,5.598,5.598,5.599,5.599,5.599,5.6,5.6,5.6,5.6,5.6,5.6,5.6,5.599,5.599,5.598,5.597,5.594,5.592,5.586,5.581,5.572,5.564,5.553,5.54,5.526,5.513,5.497,5.479,5.461,5.441,5.421,5.401,5.38,5.358,5.336,5.313,5.29,5.267,5.245,5.224,5.203,5.183,5.164,5.145,5.127,5.11,5.094,5.078,5.062,5.047,5.032,5.017,5.001,4.985,4.969,4.952,4.934,4.916,4.897,4.876,4.856,4.834,4.813,4.791,4.769,4.746,4.724,4.7,4.677,4.654,4.631,4.607,4.584,4.561,4.538,4.515,4.493,4.471,4.449,4.426,4.404,4.382,4.36,4.338,4.315,4.294,4.272,4.251,4.23,4.208,4.187,4.166,4.144,4.123,4.101,4.076,4.053,4.03,4.005,3.981,3.956,3.932,3.907,3.881,3.855,3.829,3.802,3.775,3.746,3.718,3.69,3.662,3.633,3.603,3.573,3.543,3.514,3.483,3.453,3.423,3.393,3.364,3.334,3.304,3.275,3.245,3.216,3.187,3.158,3.129,3.1,3.071,3.042,3.013,2.984,2.955,2.926,2.896,2.867,2.838,2.809,2.78,2.75,2.721,2.692,2.663,2.633,2.604,2.575,2.546,2.517,2.488,2.459,2.431,2.403,2.375,2.348,2.323,2.299,2.277,2.256,2.237,2.22,2.203,2.191,2.185,2.179,2.178,2.177,2.179,2.181,2.183,2.186,2.19,2.194,2.198,2.202,2.206,2.209,2.213,2.216,2.218,2.22,2.222,2.224,2.225,2.227,2.228,2.212,2.212,2.212,2.21,2.21,2.209,2.209,2.208,2.207,2.206,2.205,2.204,2.204,2.202,2.202,2.201,2.2,2.199,2.199,2.199,2.199,2.199,2.199,2.2,2.198,2.199,2.199,2.199,2.2,2.2,2.195,2.196,2.196,2.197,2.197,2.197,2.197,2.193,2.193,2.193,2.194,2.194,2.191,2.191,2.191,2.191,2.19,2.19,2.19,2.19,2.19,2.187,2.187,2.187,2.187,2.187,2.186,2.186,2.186,2.186,2.186,2.187,2.187,2.187,2.187,2.188,2.188,2.189,2.19,2.191,2.191,2.192,2.194,2.196,2.197,2.198,2.2,2.201,2.203,2.205,2.206,2.208,2.209,2.21,2.211,2.212,2.212,2.213,2.213,2.214,2.214,2.214,2.215,2.215,2.216,2.216,2.216,2.217,2.217,2.219,2.219,2.22,2.22,2.221,2.222,2.223,2.224,2.224,2.225,2.226,2.228,2.229,2.23,2.231,2.232,2.234,2.235,2.236,2.237,2.239,2.241,2.242,2.243,2.244,2.245,2.248,2.249,2.25,2.251,2.253,2.254,2.256,2.257,2.258,2.261,2.262,2.264,2.265,2.266,2.269,2.271,2.272,2.273,2.275,2.278,2.279,2.281,2.282,2.284,2.287,2.289,2.29,2.292,2.293,2.294,2.297,2.298,2.299,2.301,2.302,2.304,2.305,2.307,2.308,2.309,2.311,2.313,2.314,2.315,2.317,2.317,2.318,2.319,2.32,2.323,2.324,2.325,2.327,2.328,2.329,2.33,2.331,2.332,2.332,2.333,2.333,2.333,2.333,2.333,2.333,2.333,2.332,2.332,2.332,2.332,2.331,2.331,2.33,2.331,2.331,2.33,2.33,2.33,2.333,2.332,2.332,2.333,2.333,2.333,2.333,2.333,2.334,2.334,2.334,2.334,2.335,2.334,2.335,2.336,2.335,2.336,2.337,2.335,2.336,2.337,2.337,2.336,2.336,2.337,2.338,2.338,2.338,2.339,2.339,2.338,2.339,2.338,2.338,2.337,2.336,2.341,2.34,2.339,2.339,2.338,2.338,2.338,2.338,2.338,2.338,2.338,2.339,2.339,2.339,2.339,2.339,2.338,2.338,2.338,2.338,2.338,2.338,2.338,2.338,2.338,2.338,2.338,2.338,2.338,2.338,2.338,2.338,2.338,2.338,2.338,2.338,2.338,2.338,2.338,2.338,2.338,2.338,2.338,2.338,2.338,2.339,2.34,2.341,2.343,2.345,2.35,2.359,2.368,2.383,2.397,2.417,2.437,2.462,2.486,2.516,2.544,2.575,2.605,2.635,2.667,2.699,2.731,2.763,2.796,2.828,2.86,2.893,2.924,2.956,2.988,3.019,3.049,3.078,3.108,3.137,3.166,3.194,3.222,3.25,3.278,3.305,3.333,3.361,3.388,3.417,3.445,3.475,3.505,3.535,3.567,3.598,3.632,3.666,3.701,3.736,3.772,3.808,3.844,3.88,3.915,3.952,3.988,4.024,4.06,4.095,4.13,4.166,4.2,4.235,4.268,4.301,4.334,4.367,4.399,4.431,4.461,4.492,4.522,4.552,4.58,4.607,4.634,4.661,4.688,4.715,4.742,4.77,4.797,4.825,4.853,4.882,4.913,4.942,4.972,5.002,5.033,5.063,5.093,5.123,5.153,5.182,5.21,5.239,5.265,5.288,5.311,5.331,5.352,5.369,5.387,5.404,5.418,5.428,5.439,5.451,5.46,5.469,5.478,5.486,5.495,5.504,5.513,5.522,5.532,5.542,5.552,5.562,5.573,5.585,5.596,5.608,5.62,5.632,5.643,5.654,5.664,5.671,5.678,5.684,5.688,5.692,5.693,5.694,5.694,5.693,5.692,5.691,5.69,5.689,5.688,5.687,5.687,5.686,5.685,5.685,5.684,5.684,5.684,5.684,5.685,5.684,5.684,5.685,5.685,5.686,5.686,5.687,5.688,5.688,5.688,5.689,5.689,5.69,5.689,5.69,5.69,5.691,5.691,5.691,5.691,5.691,5.691,5.691,5.69,5.69,5.689,5.689,5.691,5.691,5.691,5.69,5.69,5.692,5.692,5.692,5.692,5.691,5.691,5.694,5.693,5.693,5.693,5.693,5.693,5.693,5.695,5.695,5.695,5.695,5.696,5.696,5.696,5.696,5.696,5.698,5.698,5.698,5.698,5.698,5.698,5.698,5.698,5.698,5.698,5.698,5.698,5.698,5.698,5.698,5.698,5.698,5.698,5.698,5.698,5.698,5.699,5.699,5.699,5.699,5.7,5.7,5.701,5.701,5.702,5.703,5.703,5.706,5.706,5.707,5.707,5.707,5.709,5.709,5.709,5.709,5.708,5.709,5.709,5.709,5.708,5.708,5.708,5.707,5.707,5.706,5.706,5.705,5.705,5.705,5.704,5.703,5.702,5.702,5.702,5.701,5.701,5.701,5.699,5.699,5.698,5.698,5.698,5.697,5.696,5.695,5.695,5.694,5.694,5.692,5.692,5.691,5.691,5.69,5.689,5.688,5.688,5.688,5.687,5.687,5.686,5.686,5.686,5.685,5.685,5.684,5.684,5.684,5.684,5.683,5.683,5.683,5.683,5.683,5.683,5.683,5.682,5.682,5.682,5.682,5.682,5.682,5.68,5.68,5.68,5.68,5.678,5.678,5.677,5.677,5.677,5.675,5.675,5.674,5.674,5.673,5.672,5.671,5.671,5.67,5.67,5.669,5.669,5.668,5.668,5.668,5.668,5.667,5.667,5.667,5.666,5.666,5.666,5.665,5.665,5.665,5.665,5.666,5.666,5.666,5.666,5.666,5.666,5.666,5.666,5.666,5.666,5.666,5.666,5.666,5.666,5.667,5.667,5.667,5.667,5.667,5.667,5.667,5.665,5.665,5.665,5.665,5.665,5.665,5.665,5.664,5.663,5.663,5.663,5.663,5.66,5.66,5.66,5.658,5.658,5.657,5.656,5.655,5.655,5.653,5.653,5.653,5.651,5.651,5.651,5.651,5.65,5.65,5.65,5.649,5.649,5.65,5.649,5.649,5.65,5.648,5.648,5.648,5.646,5.647,5.647,5.648,5.645,5.645,5.646,5.646,5.643,5.643,5.644,5.644,5.644,5.644,5.644,5.644,5.644,5.644,5.644,5.644,5.645,5.645,5.645,5.645,5.645,5.645,5.645,5.645,5.645,5.644,5.643,5.642,5.64,5.637,5.633,5.628,5.623,5.615,5.607,5.597,5.586,5.576,5.562,5.549,5.533,5.515,5.498,5.48,5.461,5.442,5.422,5.403,5.383,5.363,5.344,5.325,5.306,5.287,5.268,5.25,5.233,5.216,5.199,5.182,5.166,5.15,5.134,5.118,5.103,5.087,5.071,5.054,5.037,5.02,5.002,4.984,4.963,4.942,4.918,4.89,4.862,4.834,4.804,4.771,4.739,4.706,4.672,4.638,4.603,4.568,4.533,4.499,4.464,4.429,4.396,4.362,4.329,4.297,4.265,4.234,4.204,4.174,4.146,4.116,4.088,4.061,4.032,4.004,3.977,3.949,3.922,3.895,3.868,3.84,3.813,3.785,3.758,3.73,3.703,3.676,3.649,3.622,3.597,3.57,3.546,3.522,3.498,3.475,3.452,3.43,3.409,3.387,3.365,3.344,3.322,3.301,3.28,3.259,3.238,3.217,3.196,3.175,3.153,3.132,3.11,3.088,3.066,3.044,3.022,2.999,2.977,2.954,2.931,2.909,2.886,2.863,2.84,2.817,2.794,2.771,2.748,2.725,2.703,2.68,2.657,2.635,2.612,2.588,2.566,2.543,2.521,2.498,2.476,2.454,2.432,2.41,2.389,2.367,2.346,2.324,2.304,2.284,2.265,2.245,2.228,2.213,2.198,2.186,2.175,2.168,2.162,2.158,2.156,2.156,2.157,2.159,2.161,2.164,2.167,2.169,2.172,2.175,2.178,2.181,2.183,2.184,2.186,2.188,2.189,2.19,2.19,2.19,2.185,2.184,2.184,2.183,2.182,2.181,2.18,2.179,2.177,2.175,2.174,2.173,2.172,2.171,2.171,2.17,2.17,2.169,2.169,2.17,2.17,2.17,2.169,2.169,2.17,2.169,2.169,2.169,2.168,2.168,2.168,2.168,2.168,2.167,2.167,2.167,2.167,2.167,2.167,2.167,2.167,2.167,2.167,2.166,2.166,2.165,2.165,2.164,2.163,2.162,2.161,2.159,2.158,2.157,2.155,2.154,2.152,2.151,2.149,2.148,2.147,2.145,2.145,2.143,2.142,2.141,2.14,2.14,2.14,2.139,2.138,2.137,2.138,2.138,2.137,2.136,2.136,2.135,2.136,2.135,2.135,2.134,2.134,2.134,2.134,2.133,2.133,2.133,2.132,2.132,2.131,2.134,2.133,2.133,2.133,2.132,2.132,2.134,2.134,2.133,2.133,2.133,2.133,2.132,2.133,2.133,2.133,2.133,2.132,2.132,2.133,2.133,2.133,2.132,2.132,2.132,2.134,2.133,2.133,2.133,2.132,2.132,2.132,2.133,2.133,2.133,2.133,2.133,2.133,2.133,2.133,2.134,2.135,2.135,2.135,2.136,2.137,2.137,2.138,2.14,2.141,2.142,2.143,2.143,2.144,2.145,2.145,2.146,2.147,2.147,2.148,2.148,2.149,2.15,2.149,2.149,2.149,2.148,2.148,2.148,2.148,2.15,2.15,2.15,2.15,2.15,2.151,2.151,2.151,2.151,2.151,2.151,2.152,2.152,2.152,2.152,2.152,2.152,2.153,2.153,2.152,2.152,2.152,2.152,2.152,2.152,2.152,2.152,2.151,2.151,2.15,2.15,2.15,2.149,2.149,2.149,2.15,2.15,2.15,2.15,2.15,2.15,2.151,2.151,2.153,2.154,2.155,2.156,2.159,2.16,2.161,2.162,2.163,2.165,2.166,2.165,2.165,2.165,2.164,2.162,2.168,2.166,2.164,2.163,2.161,2.16,2.159,2.159,2.158,2.157,2.157,2.156,2.156,2.155,2.155,2.155,2.154,2.154,2.154,2.154,2.153,2.153,2.152,2.152,2.151,2.151,2.151,2.151,2.151,2.151,2.151,2.151,2.151,2.151,2.151,2.151,2.151,2.151,2.151,2.151,2.151,2.151,2.151,2.151,2.151,2.151,2.151,2.151,2.151,2.151,2.151,2.151,2.151,2.151,2.151,2.151,2.151,2.151,2.151,2.151,2.151,2.151,2.151,2.151,2.151,2.151,2.151,2.151,2.151,2.151,2.151,2.151,2.151,2.151,2.151,2.151,2.151,2.151,2.151,2.151,2.151,2.151,2.151,2.151,2.151,2.151,2.151,2.151,2.151,2.151,2.151,2.151,2.151,2.151,2.151,2.151,2.151,2.151,2.151,2.151,2.151,2.151,2.151,2.151,2.151,2.151,2.151,2.151,2.151,2.151,2.151,2.151,2.151,2.151,2.151,2.151,2.151,2.151,2.151,2.151,2.151,2.151,2.151,2.151,2.151,2.151,2.151,2.151,2.151,2.151,2.151,2.151,2.151,2.151,2.151,2.151,2.151,2.151,2.151,2.151,2.151,2.151,2.151,2.151,2.151,2.151,2.151,2.151,2.151,2.151,2.151,2.151,2.151,2.151,2.151,2.151,2.151,2.151,2.151,2.151,2.151,2.151,2.151,2.151,2.151,2.151,2.151,2.151,2.151,2.151,2.151
2.31,2.31,2.31,2.31,2.311,2.312,2.314,2.318,2.322,2.327,2.333,2.34,2.349,2.358,2.369,2.379,2.391,2.402,2.414,2.427,2.439,2.452,2.465,2.478,2.492,2.506,2.52,2.535,2.551,2.566,2.58,2.594,2.607,2.619,2.631,2.642,2.653,2.663,2.673,2.682,2.691,2.7,2.709,2.717,2.725,2.734,2.743,2.752,2.763,2.775,2.788,2.803,2.819,2.836,2.855,2.875,2.896,2.918,2.942,2.966,2.991,3.016,3.041,3.067,3.093,3.119,3.145,3.17,3.196,3.22,3.245,3.27,3.294,3.318,3.34,3.363,3.386,3.409,3.431,3.453,3.474,3.496,3.517,3.538,3.559,3.579,3.599,3.62,3.64,3.66,3.681,3.701,3.721,3.742,3.764,3.786,3.809,3.833,3.857,3.881,3.905,3.931,3.956,3.981,4.006,4.031,4.057,4.082,4.108,4.134,4.16,4.186,4.212,4.238,4.264,4.289,4.315,4.34,4.364,4.388,4.412,4.436,4.459,4.483,4.507,4.53,4.554,4.577,4.6,4.624,4.646,4.669,4.693,4.716,4.739,4.762,4.786,4.809,4.833,4.856,4.879,4.901,4.924,4.945,4.967,4.988,5.009,5.03,5.052,5.074,5.096,5.119,5.142,5.166,5.188,5.212,5.236,5.26,5.283,5.307,5.331,5.354,5.377,5.399,5.421,5.443,5.464,5.486,5.507,5.528,5.548,5.568,5.586,5.603,5.618,5.631,5.641,5.648,5.652,5.654,5.654,5.653,5.651,5.649,5.647,5.644,5.641,5.638,5.635,5.633,5.631,5.629,5.627,5.626,5.624,5.623,5.622,5.621,5.62,5.619,5.618,5.618,5.617,5.624,5.623,5.623,5.626,5.626,5.626,5.626,5.626,5.626,5.626,5.626,5.627,5.627,5.628,5.628,5.629,5.629,5.63,5.63,5.631,5.632,5.632,5.632,5.633,5.633,5.633,5.633,5.633,5.634,5.633,5.633,5.633,5.634,5.633,5.633,5.634,5.634,5.634,5.633,5.634,5.634,5.634,5.634,5.634,5.634,5.634,5.634,5.634,5.634,5.634,5.634,5.634,5.634,5.634,5.634,5.634,5.634,5.634,5.634,5.634,5.634,5.634,5.634,5.635,5.635,5.635,5.635,5.635,5.635,5.635,5.636,5.636,5.636,5.636,5.636,5.637,5.637,5.637,5.637,5.637,5.637,5.637,5.637,5.637,5.637,5.637,5.637,5.637,5.637,5.637,5.637,5.637,5.638,5.637,5.637,5.638,5.638,5.638,5.638,5.639,5.639,5.639,5.64,5.639,5.64,5.64,5.64,5.641,5.641,5.642,5.642,5.643,5.643,5.643,5.644,5.644,5.645,5.646,5.646,5.647,5.647,5.647,5.648,5.648,5.648,5.649,5.649,5.649,5.649,5.65,5.65,5.65,5.65,5.649,5.649,5.649,5.649,5.648,5.648,5.647,5.647,5.647,5.646,5.646,5.646,5.645,5.644,5.643,5.643,5.642,5.642,5.641,5.641,5.641,5.641,5.64,5.64,5.639,5.639,5.638,5.639,5.638,5.638,5.638,5.637,5.636,5.636,5.635,5.635,5.634,5.634,5.633,5.633,5.633,5.632,5.631,5.63,5.63,5.629,5.626,5.626,5.625,5.624,5.623,5.621,5.62,5.619,5.619,5.618,5.617,5.616,5.612,5.611,5.61,5.609,5.605,5.604,5.602,5.601,5.6,5.594,5.592,5.591,5.59,5.588,5.584,5.583,5.581,5.58,5.579,5.578,5.573,5.572,5.572,5.571,5.571,5.57,5.57,5.57,5.57,5.571,5.571,5.571,5.571,5.571,5.571,5.572,5.572,5.572,5.572,5.573,5.573,5.571,5.571,5.571,5.571,5.571,5.57,5.57,5.57,5.571,5.571,5.57,5.571,5.57,5.57,5.569,5.57,5.569,5.568,5.568,5.567,5.566,5.57,5.569,5.568,5.567,5.566,5.566,5.566,5.565,5.565,5.565,5.569,5.569,5.569,5.571,5.572,5.572,5.574,5.574,5.575,5.575,5.576,5.577,5.577,5.578,5.579,5.579,5.579,5.58,5.58,5.58,5.58,5.581,5.581,5.581,5.581,5.581,5.581,5.581,5.581,5.581,5.581,5.58,5.579,5.576,5.573,5.567,5.56,5.551,5.542,5.531,5.518,5.505,5.49,5.474,5.457,5.44,5.418,5.398,5.377,5.356,5.333,5.31,5.283,5.26,5.237,5.215,5.193,5.169,5.149,5.13,5.111,5.094,5.076,5.06,5.042,5.026,5.011,4.996,4.981,4.966,4.951,4.935,4.916,4.899,4.881,4.862,4.842,4.822,4.8,4.779,4.757,4.735,4.713,4.691,4.669,4.646,4.623,4.599,4.573,4.55,4.527,4.504,4.482,4.46,4.438,4.415,4.393,4.372,4.35,4.328,4.305,4.284,4.261,4.24,4.219,4.197,4.177,4.154,4.133,4.112,4.09,4.068,4.045,4.022,3.999,3.975,3.95,3.925,3.901,3.876,3.85,3.824,3.798,3.772,3.745,3.717,3.69,3.662,3.633,3.604,3.575,3.545,3.515,3.485,3.456,3.426,3.395,3.365,3.335,3.306,3.277,3.247,3.218,3.189,3.16,3.132,3.103,3.074,3.045,3.016,2.988,2.96,2.931,2.902,2.873,2.843,2.815,2.786,2.757,2.728,2.699,2.67,2.642,2.613,2.582,2.553,2.524,2.495,2.466,2.438,2.409,2.382,2.354,2.328,2.301,2.277,2.254,2.233,2.213,2.196,2.183,2.171,2.164,2.158,2.155,2.154,2.156,2.158,2.161,2.164,2.168,2.173,2.177,2.181,2.184,2.187,2.19,2.193,2.196,2.198,2.2,2.202,2.204,2.205,2.196,2.197,2.198,2.198,2.192,2.192,2.191,2.191,2.19,2.189,2.187,2.186,2.185,2.184,2.183,2.182,2.181,2.181,2.181,2.181,2.18,2.18,2.18,2.18,2.179,2.179,2.18,2.18,2.181,2.177,2.178,2.178,2.178,2.179,2.179,2.179,2.174,2.174,2.175,2.175,2.175,2.175,2.173,2.173,2.173,2.173,2.173,2.172,2.172,2.172,2.172,2.172,2.171,2.171,2.171,2.171,2.171,2.171,2.171,2.171,2.171,2.171,2.172,2.172,2.172,2.172,2.173,2.174,2.175,2.177,2.178,2.18,2.182,2.184,2.186,2.188,2.191,2.193,2.196,2.198,2.201,2.203,2.205,2.207,2.209,2.211,2.212,2.213,2.215,2.216,2.216,2.217,2.218,2.219,2.219,2.221,2.221,2.222,2.223,2.224,2.224,2.225,2.226,2.227,2.228,2.229,2.23,2.232,2.233,2.233,2.235,2.236,2.238,2.239,2.241,2.243,2.244,2.246,2.247,2.249,2.251,2.252,2.254,2.255,2.257,2.259,2.261,2.262,2.264,2.265,2.267,2.268,2.27,2.272,2.274,2.275,2.277,2.279,2.28,2.282,2.283,2.285,2.287,2.289,2.291,2.292,2.294,2.296,2.298,2.3,2.302,2.303,2.305,2.307,2.309,2.311,2.312,2.314,2.316,2.318,2.319,2.321,2.323,2.324,2.325,2.327,2.328,2.33,2.331,2.333,2.334,2.336,2.337,2.338,2.339,2.34,2.342,2.343,2.344,2.345,2.346,2.347,2.348,2.349,2.348,2.349,2.349,2.349,2.349,2.349,2.349,2.349,2.349,2.348,2.348,2.348,2.348,2.347,2.347,2.346,2.348,2.347,2.347,2.347,2.348,2.348,2.348,2.348,2.348,2.348,2.346,2.347,2.347,2.348,2.348,2.349,2.346,2.347,2.348,2.349,2.349,2.35,2.35,2.351,2.352,2.352,2.351,2.351,2.351,2.35,2.35,2.35,2.348,2.348,2.348,2.347,2.348,2.347,2.347,2.347,2.347,2.346,2.345,2.344,2.343,2.352,2.352,2.352,2.352,2.352,2.352,2.352,2.352,2.352,2.352,2.352,2.352,2.352,2.352,2.352,2.352,2.352,2.352,2.352,2.352,2.352,2.352,2.352,2.352,2.352,2.352,2.352,2.352,2.352,2.352,2.352,2.352,2.352,2.352,2.352,2.352,2.352,2.352,2.352,2.352,2.352,2.352,2.352,2.354,2.355,2.359,2.363,2.37,2.379,2.39,2.405,2.423,2.443,2.466,2.49,2.517,2.545,2.574,2.604,2.634,2.666,2.697,2.729,2.762,2.794,2.826,2.859,2.89,2.922,2.954,2.985,3.015,3.046,3.075,3.104,3.133,3.161,3.19,3.218,3.246,3.274,3.301,3.329,3.356,3.384,3.412,3.44,3.469,3.499,3.53,3.564,3.596,3.63,3.662,3.697,3.732,3.768,3.804,3.84,3.876,3.913,3.949,3.985,4.019,4.055,4.091,4.125,4.16,4.195,4.229,4.263,4.296,4.329,4.361,4.393,4.424,4.455,4.485,4.514,4.543,4.572,4.599,4.626,4.652,4.679,4.705,4.731,4.758,4.785,4.813,4.841,4.87,4.899,4.928,4.958,4.988,5.018,5.049,5.08,5.11,5.14,5.17,5.198,5.226,5.252,5.277,5.3,5.322,5.342,5.36,5.377,5.394,5.408,5.42,5.43,5.44,5.449,5.457,5.466,5.474,5.483,5.491,5.5,5.51,5.519,5.529,5.539,5.549,5.559,5.571,5.582,5.594,5.606,5.619,5.63,5.642,5.652,5.66,5.666,5.671,5.675,5.677,5.678,5.678,5.677,5.677,5.675,5.674,5.673,5.672,5.671,5.671,5.67,5.669,5.668,5.668,5.668,5.667,5.667,5.667,5.667,5.668,5.667,5.668,5.669,5.67,5.67,5.671,5.672,5.672,5.673,5.675,5.676,5.676,5.677,5.678,5.678,5.679,5.679,5.679,5.678,5.677,5.677,5.677,5.677,5.677,5.677,5.676,5.676,5.677,5.676,5.676,5.676,5.675,5.675,5.679,5.679,5.678,5.678,5.678,5.678,5.678,5.68,5.68,5.68,5.68,5.679,5.681,5.681,5.681,5.681,5.682,5.682,5.682,5.682,5.682,5.683,5.683,5.683,5.683,5.683,5.683,5.683,5.683,5.683,5.683,5.683,5.683,5.683,5.683,5.683,5.683,5.683,5.683,5.683,5.683,5.683,5.683,5.683,5.683,5.683,5.683,5.682,5.682,5.682,5.682,5.681,5.68,5.68,5.679,5.678,5.676,5.675,5.674,5.673,5.671,5.668,5.667,5.666,5.664,5.663,5.661,5.66,5.658,5.657,5.656,5.653,5.651,5.65,5.649,5.648,5.646,5.645,5.644,5.643,5.64,5.639,5.638,5.637,5.636,5.635,5.634,5.633,5.632,5.63,5.629,5.628,5.625,5.624,5.623,5.622,5.619,5.618,5.617,5.615,5.614,5.611,5.609,5.608,5.607,5.606,5.604,5.602,5.601,5.6,5.599,5.595,5.594,5.593,5.592,5.591,5.589,5.587,5.586,5.585,5.584,5.581,5.579,5.578,5.577,5.576,5.573,5.572,5.57,5.569,5.568,5.566,5.564,5.563,5.562,5.559,5.558,5.556,5.555,5.553,5.55,5.548,5.547,5.546,5.544,5.541,5.539,5.538,5.536,5.535,5.53,5.529,5.528,5.526,5.525,5.525,5.523,5.523,5.522,5.522,5.522,5.522,5.522,5.522,5.523,5.523,5.523,5.523,5.524,5.524,5.524,5.524,5.524,5.525,5.525,5.525,5.525,5.525,5.525,5.525,5.526,5.526,5.526,5.525,5.525,5.525,5.525,5.525,5.525,5.525,5.525,5.525,5.525,5.525,5.526,5.526,5.525,5.525,5.525,5.524,5.525,5.525,5.524,5.524,5.524,5.524,5.523,5.524,5.524,5.524,5.524,5.524,5.524,5.525,5.526,5.526,5.528,5.528,5.528,5.529,5.529,5.529,5.529,5.529,5.529,5.529,5.53,5.53,5.53,5.531,5.531,5.53,5.53,5.531,5.531,5.531,5.531,5.531,5.531,5.531,5.531,5.531,5.531,5.531,5.531,5.531,5.532,5.532,5.532,5.531,5.531,5.531,5.531,5.531,5.529,5.528,5.525,5.522,5.518,5.513,5.507,5.499,5.489,5.479,5.467,5.453,5.439,5.423,5.406,5.387,5.369,5.35,5.33,5.311,5.291,5.272,5.249,5.23,5.211,5.192,5.174,5.155,5.134,5.116,5.099,5.082,5.066,5.05,5.034,5.018,5.002,4.987,4.971,4.956,4.94,4.921,4.904,4.886,4.867,4.846,4.824,4.799,4.773,4.745,4.716,4.686,4.653,4.621,4.588,4.552,4.518,4.483,4.447,4.412,4.377,4.343,4.308,4.275,4.242,4.209,4.177,4.147,4.116,4.086,4.057,4.029,4.0,3.972,3.944,3.917,3.889,3.862,3.835,3.808,3.781,3.754,3.726,3.698,3.671,3.644,3.616,3.588,3.561,3.534,3.508,3.482,3.457,3.432,3.408,3.385,3.362,3.338,3.315,3.293,3.271,3.25,3.227,3.206,3.185,3.164,3.142,3.122,3.101,3.08,3.058,3.037,3.015,2.994,2.972,2.95,2.927,2.905,2.882,2.86,2.837,2.815,2.792,2.769,2.746,2.723,2.7,2.677,2.654,2.632,2.609,2.586,2.564,2.541,2.518,2.496,2.473,2.451,2.428,2.406,2.383,2.361,2.339,2.317,2.296,2.275,2.253,2.232,2.211,2.19,2.17,2.151,2.132,2.114,2.098,2.083,2.071,2.06,2.05,2.044,2.04,2.038,2.038,2.039,2.041,2.043,2.046,2.049,2.051,2.054,2.057,2.06,2.063,2.065,2.065,2.067,2.069,2.07,2.052,2.053,2.053,2.053,2.049,2.048,2.047,2.046,2.044,2.043,2.041,2.04,2.039,2.037,2.036,2.035,2.033,2.033,2.032,2.032,2.031,2.031,2.031,2.031,2.031,2.031,2.032,2.032,2.032,2.031,2.031,2.031,2.03,2.03,2.03,2.03,2.031,2.029,2.029,2.029,2.029,2.029,2.029,2.029,2.029,2.029,2.029,2.029,2.029,2.028,2.028,2.027,2.026,2.025,2.024,2.024,2.023,2.022,2.021,2.02,2.02,2.019,2.018,2.017,2.017,2.016,2.015,2.014,2.014,2.013,2.013,2.012,2.012,2.011,2.011,2.011,2.011,2.01,2.01,2.01,2.009,2.009,2.009,2.009,2.008,2.008,2.008,2.008,2.007,2.007,2.007,2.007,2.009,2.008,2.008,2.008,2.008,2.008,2.009,2.009,2.008,2.008,2.008,2.008,2.009,2.009,2.009,2.009,2.009,2.009,2.009,2.009,2.009,2.009,2.009,2.009,2.008,2.009,2.009,2.008,2.008,2.008,2.007,2.007,2.007,2.007,2.007,2.007,2.008,2.008,2.008,2.008,2.008,2.008,2.008,2.009,2.01,2.011,2.012,2.012,2.013,2.014,2.015,2.016,2.016,2.017,2.018,2.019,2.02,2.02,2.021,2.023,2.023,2.024,2.024,2.024,2.025,2.025,2.025,2.025,2.025,2.025,2.024,2.024,2.024,2.024,2.024,2.024,2.024,2.024,2.023,2.023,2.023,2.023,2.023,2.023,2.024,2.024,2.024,2.024,2.024,2.024,2.024,2.024,2.024,2.024,2.024,2.024,2.024,2.024,2.023,2.022,2.022,2.021,2.021,2.021,2.018,2.018,2.017,2.017,2.017,2.017,2.019,2.02,2.021,2.022,2.024,2.025,2.026,2.028,2.029,2.031,2.032,2.034,2.035,2.035,2.035,2.036,2.037,2.036,2.034,2.033,2.032,2.036,2.034,2.032,2.03,2.029,2.028,2.027,2.027,2.026,2.025,2.025,2.024,2.023,2.023,2.022,2.022,2.022,2.022,2.022,2.021,2.021,2.021,2.02,2.019,2.019,2.019,2.019,2.019,2.019,2.019,2.019,2.019,2.019,2.019,2.02,2.02,2.02,2.02,2.02,2.02,2.02,2.02,2.02,2.02,2.02,2.02,2.02,2.02,2.02,2.02,2.02,2.02,2.02,2.02,2.02,2.02,2.02,2.02,2.02,2.02,2.02,2.02,2.02,2.02,2.02,2.02,2.02,2.02,2.02,2.02,2.02,2.02,2.02,2.02,2.02,2.02,2.02,2.02,2.02,2.02,2.02,2.02,2.02,2.02,2.02,2.02,2.02,2.02,2.02,2.02,2.02,2.02,2.02,2.02,2.02,2.02,2.02,2.02,2.02,2.02,2.02,2.02,2.02,2.02,2.02,2.02,2.02,2.02,2.02,2.02,2.02,2.02,2.02,2.02,2.02
2.298,2.299,2.299,2.301,2.303,2.306,2.309,2.312,2.317,2.325,2.332,2.34,2.349,2.36,2.371,2.382,2.394,2.407,2.419,2.432,2.444,2.457,2.47,2.484,2.498,2.513,2.527,2.542,2.557,2.572,2.585,2.598,2.61,2.621,2.633,2.643,2.653,2.663,2.673,2.682,2.69,2.699,2.708,2.716,2.725,2.734,2.743,2.755,2.767,2.782,2.796,2.811,2.828,2.846,2.866,2.886,2.908,2.931,2.955,2.979,3.004,3.03,3.055,3.081,3.107,3.133,3.158,3.184,3.209,3.234,3.259,3.282,3.325,3.348,3.371,3.394,3.417,3.439,3.461,3.483,3.504,3.526,3.547,3.568,3.588,3.609,3.629,3.65,3.67,3.691,3.711,3.731,3.753,3.774,3.796,3.819,3.842,3.865,3.89,3.914,3.939,3.964,3.989,4.014,4.039,4.065,4.09,4.116,4.142,4.168,4.194,4.22,4.246,4.272,4.298,4.319,4.344,4.369,4.393,4.417,4.441,4.465,4.489,4.512,4.536,4.56,4.583,4.607,4.63,4.653,4.677,4.7,4.724,4.747,4.771,4.795,4.818,4.842,4.865,4.888,4.91,4.932,4.954,4.976,4.997,5.019,5.04,5.062,5.084,5.106,5.129,5.152,5.176,5.19,5.214,5.238,5.262,5.286,5.309,5.333,5.356,5.379,5.402,5.424,5.446,5.468,5.49,5.51,5.531,5.55,5.569,5.588,5.605,5.621,5.633,5.645,5.653,5.655,5.658,5.66,5.659,5.659,5.657,5.654,5.652,5.649,5.646,5.644,5.641,5.639,5.637,5.636,5.634,5.633,5.632,5.63,5.629,5.628,5.627,5.626,5.626,5.625,5.625,5.624,5.624,5.624,5.624,5.624,5.624,5.624,5.624,5.624,5.625,5.625,5.626,5.626,5.626,5.627,5.627,5.628,5.628,5.629,5.629,5.629,5.63,5.63,5.63,5.63,5.63,5.63,5.63,5.63,5.63,5.63,5.63,5.63,5.63,5.629,5.629,5.629,5.629,5.629,5.629,5.629,5.629,5.629,5.629,5.629,5.629,5.629,5.629,5.629,5.629,5.629,5.629,5.629,5.629,5.629,5.629,5.629,5.629,5.629,5.629,5.629,5.629,5.629,5.629,5.63,5.63,5.631,5.631,5.632,5.632,5.633,5.634,5.634,5.635,5.636,5.637,5.638,5.639,5.639,5.64,5.641,5.642,5.642,5.643,5.644,5.645,5.645,5.646,5.647,5.647,5.648,5.649,5.65,5.651,5.651,5.652,5.653,5.654,5.655,5.656,5.657,5.658,5.659,5.66,5.661,5.662,5.663,5.664,5.666,5.667,5.689,5.689,5.69,5.69,5.691,5.691,5.692,5.692,5.692,5.693,5.693,5.693,5.694,5.694,5.694,5.694,5.694,5.694,5.695,5.695,5.695,5.694,5.694,5.694,5.694,5.694,5.694,5.693,5.693,5.693,5.692,5.692,5.692,5.691,5.691,5.691,5.69,5.69,5.689,5.689,5.689,5.688,5.688,5.687,5.687,5.686,5.686,5.685,5.685,5.684,5.684,5.683,5.683,5.682,5.639,5.639,5.639,5.638,5.638,5.638,5.637,5.637,5.637,5.636,5.636,5.636,5.635,5.635,5.634,5.634,5.634,5.633,5.632,5.632,5.631,5.631,5.63,5.629,5.629,5.628,5.627,5.626,5.626,5.625,5.624,5.623,5.622,5.621,5.62,5.619,5.619,5.618,5.617,5.616,5.615,5.614,5.596,5.595,5.594,5.593,5.593,5.592,5.592,5.591,5.591,5.591,5.591,5.591,5.591,5.591,5.591,5.591,5.591,5.592,5.592,5.592,5.592,5.592,5.592,5.593,5.593,5.593,5.593,5.594,5.594,5.594,5.594,5.594,5.594,5.594,5.594,5.594,5.594,5.593,5.593,5.592,5.591,5.591,5.59,5.589,5.588,5.587,5.586,5.585,5.585,5.584,5.583,5.583,5.582,5.582,5.582,5.582,5.582,5.582,5.582,5.582,5.583,5.583,5.583,5.584,5.584,5.585,5.586,5.587,5.587,5.588,5.589,5.589,5.589,5.589,5.59,5.59,5.591,5.591,5.591,5.591,5.591,5.591,5.591,5.591,5.591,5.591,5.591,5.59,5.589,5.586,5.583,5.578,5.572,5.564,5.556,5.545,5.531,5.518,5.504,5.489,5.471,5.453,5.433,5.413,5.393,5.371,5.35,5.327,5.304,5.281,5.258,5.236,5.215,5.194,5.174,5.155,5.136,5.118,5.122,5.105,5.09,5.074,5.059,5.043,5.028,5.013,4.997,4.981,4.964,4.946,4.927,4.909,4.888,4.868,4.847,4.825,4.803,4.781,4.759,4.737,4.714,4.691,4.667,4.644,4.621,4.598,4.574,4.552,4.529,4.507,4.484,4.462,4.44,4.418,4.396,4.374,4.352,4.33,4.309,4.287,4.266,4.245,4.223,4.202,4.181,4.16,4.139,4.117,4.094,4.071,4.047,4.023,3.999,3.974,3.95,3.925,3.9,3.875,3.848,3.822,3.794,3.767,3.74,3.711,3.683,3.654,3.625,3.595,3.565,3.536,3.505,3.475,3.446,3.416,3.386,3.356,3.327,3.297,3.288,3.259,3.23,3.201,3.172,3.143,3.114,3.085,3.056,3.027,2.998,2.969,2.94,2.911,2.882,2.853,2.824,2.795,2.766,2.737,2.708,2.679,2.65,2.621,2.592,2.563,2.534,2.505,2.477,2.449,2.421,2.395,2.371,2.296,2.275,2.253,2.236,2.219,2.202,2.19,2.184,2.178,2.177,2.176,2.178,2.18,2.182,2.185,2.189,2.193,2.197,2.201,2.205,2.209,2.212,2.215,2.217,2.219,2.222,2.223,2.225,2.226,2.227,2.228,2.228,2.228,2.228,2.228,2.228,2.227,2.226,2.225,2.224,2.223,2.222,2.221,2.221,2.22,2.219,2.219,2.219,2.218,2.218,2.218,2.218,2.219,2.219,2.219,2.22,2.22,2.221,2.221,2.221,2.222,2.222,2.223,2.223,2.223,2.224,2.224,2.224,2.224,2.225,2.225,2.225,2.225,2.225,2.225,2.226,2.226,2.226,2.226,2.226,2.226,2.226,2.226,2.226,2.226,2.226,2.226,2.226,2.226,2.226,2.226,2.226,2.226,2.226,2.226,2.227,2.227,2.228,2.228,2.229,2.23,2.231,2.233,2.234,2.235,2.237,2.238,2.24,2.241,2.242,2.244,2.245,2.245,2.246,2.247,2.263,2.265,2.266,2.268,2.269,2.27,2.272,2.273,2.274,2.275,2.276,2.277,2.278,2.28,2.281,2.282,2.284,2.285,2.287,2.289,2.291,2.292,2.294,2.296,2.299,2.301,2.303,2.305,2.307,2.31,2.312,2.314,2.317,2.319,2.321,2.324,2.326,2.328,2.33,2.333,2.335,2.337,2.339,2.342,2.347,2.349,2.351,2.354,2.356,2.358,2.36,2.363,2.365,2.367,2.369,2.371,2.374,2.376,2.378,2.38,2.382,2.384,2.387,2.389,2.391,2.393,2.395,2.397,2.399,2.401,2.403,2.405,2.408,2.41,2.412,2.414,2.416,2.418,2.42,2.422,2.424,2.426,2.428,2.43,2.432,2.433,2.435,2.437,2.46,2.462,2.464,2.466,2.467,2.469,2.471,2.472,2.473,2.474,2.475,2.476,2.476,2.476,2.476,2.476,2.476,2.476,2.476,2.475,2.475,2.475,2.474,2.474,2.473,2.473,2.472,2.472,2.472,2.471,2.471,2.471,2.47,2.47,2.47,2.47,2.47,2.471,2.471,2.472,2.472,2.473,2.474,2.474,2.475,2.476,2.476,2.477,2.477,2.478,2.479,2.479,2.48,2.48,2.48,2.48,2.48,2.48,2.48,2.48,2.48,2.479,2.479,2.478,2.478,2.477,2.476,2.475,2.475,2.474,2.473,2.472,2.472,2.472,2.472,2.473,2.473,2.473,2.473,2.473,2.473,2.473,2.473,2.473,2.473,2.473,2.473,2.473,2.473,2.473,2.473,2.473,2.473,2.473,2.473,2.473,2.473,2.473,2.473,2.473,2.473,2.473,2.473,2.473,2.473,2.473,2.473,2.473,2.473,2.473,2.473,2.473,2.474,2.475,2.476,2.478,2.48,2.485,2.494,2.503,2.517,2.532,2.552,2.572,2.596,2.621,2.649,2.678,2.708,2.738,2.769,2.8,2.832,2.864,2.897,2.929,2.907,2.94,2.972,3.004,3.036,3.068,3.098,3.128,3.158,3.187,3.216,3.244,3.273,3.301,3.329,3.357,3.385,3.412,3.44,3.468,3.496,3.525,3.555,3.585,3.616,3.647,3.679,3.713,3.748,3.782,3.817,3.853,3.889,3.925,3.99,4.027,4.063,4.099,4.135,4.171,4.206,4.242,4.277,4.312,4.346,4.38,4.413,4.446,4.479,4.511,4.543,4.573,4.604,4.633,4.663,4.691,4.718,4.745,4.772,4.798,4.805,4.832,4.859,4.886,4.913,4.941,4.97,4.999,5.029,5.058,5.088,5.119,5.15,5.18,5.21,5.24,5.268,5.297,5.325,5.351,5.375,5.398,5.418,5.439,5.456,5.474,5.491,5.505,5.516,5.528,5.539,5.548,5.557,5.566,5.574,5.583,5.592,5.601,5.61,5.62,5.63,5.64,5.66,5.671,5.682,5.694,5.705,5.717,5.729,5.74,5.752,5.762,5.768,5.775,5.782,5.785,5.789,5.79,5.791,5.791,5.79,5.789,5.788,5.787,5.786,5.785,5.785,5.784,5.783,5.783,5.782,5.782,5.782,5.782,5.783,5.783,5.784,5.784,5.785,5.785,5.786,5.787,5.787,5.788,5.789,5.789,5.79,5.791,5.791,5.792,5.792,5.792,5.793,5.793,5.793,5.793,5.793,5.793,5.792,5.792,5.792,5.791,5.791,5.791,5.79,5.79,5.79,5.789,5.789,5.789,5.789,5.789,5.788,5.788,5.788,5.788,5.788,5.788,5.788,5.788,5.788,5.788,5.787,5.787,5.787,5.787,5.787,5.787,5.787,5.787,5.787,5.787,5.787,5.787,5.787,5.787,5.787,5.787,5.787,5.787,5.787,5.787,5.787,5.787,5.787,5.787,5.787,5.787,5.787,5.787,5.787,5.787,5.787,5.787,5.787,5.787,5.787,5.787,5.787,5.786,5.786,5.785,5.785,5.784,5.783,5.782,5.781,5.78,5.779,5.778,5.776,5.775,5.774,5.773,5.771,5.77,5.769,5.768,5.767,5.806,5.803,5.801,5.798,5.796,5.794,5.791,5.789,5.787,5.784,5.782,5.78,5.778,5.775,5.773,5.771,5.769,5.767,5.764,5.762,5.76,5.757,5.755,5.753,5.75,5.747,5.745,5.742,5.74,5.737,5.734,5.731,5.729,5.726,5.723,5.72,5.718,5.692,5.689,5.687,5.684,5.682,5.679,5.677,5.675,5.673,5.67,5.668,5.666,5.664,5.662,5.66,5.657,5.655,5.653,5.651,5.649,5.647,5.645,5.643,5.641,5.638,5.636,5.634,5.632,5.63,5.628,5.626,5.623,5.621,5.619,5.617,5.615,5.606,5.603,5.601,5.599,5.597,5.595,5.593,5.591,5.589,5.587,5.586,5.584,5.583,5.581,5.581,5.58,5.58,5.58,5.58,5.58,5.58,5.58,5.58,5.581,5.581,5.581,5.581,5.582,5.582,5.582,5.582,5.583,5.583,5.583,5.583,5.583,5.584,5.584,5.584,5.584,5.584,5.584,5.584,5.584,5.584,5.584,5.584,5.584,5.584,5.584,5.584,5.583,5.583,5.583,5.582,5.582,5.582,5.581,5.581,5.58,5.58,5.579,5.579,5.578,5.578,5.578,5.577,5.577,5.577,5.577,5.577,5.577,5.577,5.577,5.577,5.577,5.578,5.578,5.578,5.579,5.579,5.58,5.58,5.58,5.581,5.581,5.581,5.582,5.582,5.582,5.583,5.583,5.583,5.584,5.584,5.584,5.584,5.584,5.584,5.584,5.584,5.584,5.584,5.584,5.584,5.584,5.584,5.584,5.584,5.584,5.583,5.582,5.581,5.579,5.576,5.573,5.567,5.562,5.554,5.547,5.536,5.526,5.515,5.502,5.489,5.473,5.455,5.437,5.42,5.401,5.382,5.362,5.343,5.323,5.304,5.304,5.285,5.266,5.248,5.23,5.212,5.195,5.178,5.161,5.145,5.129,5.113,5.098,5.082,5.066,5.051,5.035,5.018,5.002,4.985,4.967,4.949,4.928,4.907,4.883,4.856,4.828,4.801,4.771,4.738,4.706,4.674,4.64,4.606,4.571,4.536,4.502,4.467,4.433,4.399,4.365,4.332,4.299,4.267,4.236,4.205,4.175,4.146,4.117,4.088,4.06,4.032,4.005,3.978,3.95,3.923,3.896,3.869,3.842,3.814,3.787,3.759,3.732,3.704,3.677,3.65,3.623,3.597,3.571,3.545,3.52,3.496,3.473,3.45,3.427,3.416,3.394,3.372,3.35,3.329,3.308,3.287,3.266,3.245,3.224,3.203,3.182,3.16,3.139,3.117,3.095,3.073,3.051,3.029,3.007,2.984,2.962,2.939,2.917,2.894,2.871,2.848,2.826,2.803,2.78,2.757,2.734,2.712,2.689,2.666,2.643,2.621,2.598,2.575,2.553,2.511,2.489,2.466,2.444,2.422,2.4,2.379,2.357,2.336,2.314,2.293,2.272,2.253,2.233,2.214,2.196,2.181,2.166,2.155,2.144,2.137,2.13,2.128,2.126,2.126,2.127,2.129,2.131,2.134,2.136,2.139,2.142,2.145,2.148,2.15,2.153,2.154,2.156,2.158,2.159,2.16,2.161,2.161,2.161,2.16,2.16,2.159,2.158,2.157,2.156,2.155,2.154,2.153,2.152,2.151,2.15,2.149,2.149,2.148,2.148,2.148,2.148,2.148,2.148,2.148,2.148,2.148,2.148,2.148,2.149,2.149,2.149,2.149,2.149,2.149,2.149,2.149,2.149,2.149,2.149,2.149,2.149,2.149,2.149,2.149,2.149,2.15,2.15,2.15,2.15,2.15,2.15,2.15,2.15,2.15,2.15,2.15,2.15,2.187,2.189,2.19,2.191,2.192,2.193,2.195,2.196,2.197,2.198,2.2,2.201,2.202,2.203,2.205,2.206,2.207,2.209,2.21,2.211,2.212,2.214,2.215,2.216,2.217,2.219,2.22,2.221,2.223,2.224,2.225,2.227,2.228,2.229,2.23,2.232,2.233,2.234,2.235,2.236,2.237,2.238,2.249,2.25,2.251,2.253,2.254,2.255,2.256,2.258,2.259,2.26,2.262,2.263,2.264,2.266,2.267,2.269,2.27,2.272,2.273,2.274,2.276,2.277,2.278,2.279,2.28,2.282,2.283,2.284,2.285,2.286,2.287,2.288,2.29,2.291,2.292,2.294,2.295,2.297,2.299,2.3,2.302,2.304,2.306,2.308,2.31,2.312,2.314,2.316,2.318,2.321,2.323,2.325,2.342,2.345,2.347,2.349,2.351,2.353,2.355,2.356,2.358,2.36,2.362,2.363,2.365,2.366,2.368,2.369,2.371,2.372,2.374,2.375,2.376,2.378,2.379,2.38,2.38,2.381,2.381,2.381,2.382,2.382,2.382,2.382,2.382,2.381,2.381,2.381,2.38,2.38,2.379,2.379,2.378,2.378,2.377,2.377,2.376,2.376,2.375,2.375,2.375,2.376,2.376,2.377,2.379,2.38,2.381,2.383,2.385,2.387,2.388,2.39,2.392,2.393,2.395,2.396,2.398,2.398,2.398,2.398,2.398,2.396,2.394,2.393,2.391,2.389,2.387,2.386,2.385,2.384,2.384,2.383,2.382,2.381,2.381,2.38,2.38,2.38,2.379,2.379,2.379,2.378,2.378,2.378,2.377,2.377,2.376,2.376,2.376,2.376,2.376,2.376,2.376,2.376,2.376,2.376,2.376,2.376,2.376,2.376,2.376,2.376,2.376,2.376,2.376,2.376,2.376,2.376,2.376,2.376,2.376,2.376,2.376,2.376,2.376,2.376,2.376,2.376,2.376,2.376,2.376,2.376,2.376,2.376,2.376,2.376,2.376,2.376,2.376,2.376,2.376,2.376,2.376,2.376,2.376,2.376,2.376,2.376,2.376,2.376,2.376,2.376,2.376,2.376,2.376,2.376,2.376,2.376,2.376,2.376,2.376,2.376,2.376,2.376,2.376,2.376,2.376,2.376,2.376,2.376,2.376,2.376,2.376,2.376,2.376,2.376,2.376,2.376,2.376,2.376,2.376,2.376,2.376,2.376,2.376,2.376,2.376,2.376,2.376,2.376,2.376,2.376,2.376,2.376,2.376,2.376,2.376,2.376,2.376,2.376,2.376,2.376,2.376
2.298,2.298,2.298,2.299,2.3,2.302,2.306,2.31,2.315,2.321,2.328,2.337,2.346,2.357,2.367,2.379,2.39,2.402,2.415,2.427,2.44,2.453,2.466,2.48,2.494,2.508,2.523,2.539,2.554,2.568,2.582,2.595,2.607,2.619,2.63,2.641,2.652,2.661,2.671,2.68,2.688,2.697,2.705,2.713,2.722,2.731,2.74,2.751,2.764,2.776,2.791,2.807,2.824,2.843,2.863,2.884,2.907,2.93,2.954,2.979,3.004,3.03,3.056,3.081,3.107,3.133,3.159,3.184,3.209,3.234,3.259,3.283,3.302,3.325,3.348,3.371,3.393,3.415,3.437,3.459,3.48,3.501,3.522,3.543,3.564,3.584,3.604,3.625,3.645,3.665,3.685,3.706,3.727,3.748,3.771,3.794,3.817,3.841,3.865,3.89,3.915,3.94,3.965,3.99,4.015,4.04,4.066,4.091,4.117,4.143,4.17,4.196,4.222,4.243,4.268,4.294,4.319,4.343,4.367,4.391,4.415,4.439,4.462,4.486,4.51,4.533,4.557,4.58,4.603,4.626,4.65,4.673,4.696,4.72,4.743,4.767,4.791,4.814,4.837,4.86,4.883,4.905,4.927,4.948,4.969,4.99,5.011,5.033,5.055,5.077,5.1,5.124,5.147,5.166,5.19,5.214,5.238,5.262,5.286,5.309,5.333,5.355,5.378,5.4,5.422,5.444,5.465,5.486,5.507,5.527,5.546,5.565,5.582,5.597,5.61,5.619,5.626,5.631,5.633,5.633,5.632,5.63,5.628,5.625,5.622,5.62,5.617,5.614,5.612,5.609,5.608,5.606,5.604,5.603,5.602,5.6,5.599,5.598,5.597,5.596,5.596,5.595,5.595,5.594,5.594,5.594,5.594,5.594,5.594,5.595,5.595,5.595,5.595,5.596,5.596,5.597,5.597,5.598,5.598,5.599,5.599,5.6,5.6,5.601,5.601,5.601,5.602,5.602,5.602,5.602,5.602,5.602,5.602,5.602,5.602,5.602,5.602,5.602,5.601,5.601,5.601,5.601,5.601,5.601,5.601,5.601,5.601,5.601,5.601,5.601,5.601,5.601,5.601,5.601,5.601,5.601,5.601,5.601,5.601,5.601,5.601,5.601,5.601,5.601,5.601,5.601,5.601,5.602,5.602,5.602,5.602,5.603,5.603,5.603,5.604,5.604,5.604,5.605,5.605,5.606,5.606,5.606,5.607,5.607,5.607,5.607,5.608,5.608,5.608,5.608,5.609,5.609,5.609,5.609,5.61,5.61,5.61,5.611,5.611,5.612,5.612,5.613,5.613,5.614,5.614,5.615,5.615,5.616,5.616,5.617,5.618,5.619,5.668,5.668,5.669,5.669,5.67,5.67,5.671,5.671,5.671,5.672,5.672,5.672,5.673,5.673,5.673,5.673,5.674,5.674,5.674,5.674,5.674,5.674,5.674,5.673,5.673,5.673,5.673,5.672,5.672,5.672,5.671,5.671,5.671,5.67,5.67,5.669,5.669,5.668,5.668,5.667,5.667,5.666,5.666,5.665,5.665,5.664,5.664,5.663,5.663,5.662,5.661,5.661,5.66,5.66,5.653,5.653,5.652,5.652,5.652,5.651,5.651,5.651,5.65,5.65,5.65,5.649,5.649,5.649,5.648,5.648,5.647,5.646,5.646,5.645,5.645,5.644,5.643,5.643,5.642,5.641,5.64,5.64,5.639,5.638,5.637,5.636,5.635,5.634,5.633,5.632,5.631,5.63,5.629,5.628,5.627,5.626,5.62,5.619,5.618,5.617,5.616,5.616,5.615,5.614,5.614,5.614,5.614,5.614,5.614,5.614,5.614,5.614,5.614,5.614,5.614,5.614,5.614,5.615,5.615,5.615,5.615,5.615,5.616,5.616,5.616,5.616,5.616,5.617,5.617,5.617,5.617,5.617,5.616,5.616,5.616,5.615,5.614,5.613,5.613,5.612,5.611,5.61,5.609,5.608,5.607,5.606,5.605,5.604,5.604,5.603,5.603,5.603,5.602,5.602,5.602,5.603,5.603,5.603,5.603,5.604,5.604,5.605,5.606,5.606,5.607,5.608,5.609,5.609,5.61,5.61,5.61,5.61,5.611,5.611,5.611,5.611,5.612,5.612,5.612,5.612,5.612,5.612,5.612,5.612,5.611,5.61,5.607,5.603,5.597,5.59,5.582,5.572,5.561,5.549,5.535,5.521,5.505,5.488,5.47,5.452,5.432,5.411,5.389,5.367,5.344,5.321,5.298,5.275,5.253,5.231,5.21,5.19,5.171,5.153,5.135,5.118,5.101,5.085,5.069,5.076,5.061,5.046,5.031,5.016,5.0,4.984,4.966,4.948,4.929,4.909,4.889,4.868,4.847,4.825,4.803,4.781,4.759,4.736,4.713,4.69,4.667,4.643,4.62,4.597,4.575,4.552,4.53,4.508,4.486,4.464,4.442,4.42,4.398,4.376,4.354,4.332,4.311,4.29,4.269,4.248,4.227,4.206,4.185,4.163,4.141,4.119,4.096,4.073,4.049,4.025,4.001,3.976,3.951,3.926,3.901,3.875,3.848,3.821,3.794,3.766,3.738,3.709,3.68,3.651,3.621,3.591,3.561,3.532,3.502,3.472,3.442,3.412,3.383,3.353,3.324,3.295,3.266,3.267,3.238,3.209,3.181,3.152,3.123,3.094,3.065,3.036,3.008,2.979,2.95,2.921,2.893,2.864,2.835,2.806,2.777,2.748,2.719,2.69,2.661,2.632,2.603,2.574,2.546,2.517,2.489,2.462,2.435,2.41,2.336,2.313,2.292,2.272,2.255,2.242,2.23,2.223,2.217,2.214,2.214,2.215,2.217,2.22,2.224,2.227,2.232,2.236,2.24,2.243,2.247,2.25,2.252,2.255,2.257,2.26,2.261,2.263,2.265,2.266,2.267,2.267,2.267,2.267,2.267,2.266,2.265,2.264,2.263,2.262,2.261,2.26,2.259,2.259,2.258,2.257,2.257,2.257,2.257,2.257,2.257,2.257,2.257,2.258,2.258,2.258,2.259,2.259,2.26,2.26,2.261,2.261,2.261,2.262,2.262,2.262,2.263,2.263,2.263,2.263,2.263,2.264,2.264,2.264,2.264,2.264,2.264,2.264,2.264,2.264,2.264,2.264,2.264,2.264,2.264,2.264,2.264,2.264,2.264,2.264,2.265,2.265,2.265,2.265,2.266,2.266,2.267,2.268,2.269,2.271,2.272,2.274,2.276,2.279,2.281,2.284,2.286,2.289,2.292,2.294,2.296,2.298,2.3,2.302,2.303,2.305,2.303,2.305,2.306,2.307,2.308,2.31,2.311,2.312,2.312,2.313,2.314,2.315,2.317,2.318,2.319,2.32,2.322,2.323,2.325,2.326,2.328,2.33,2.332,2.334,2.336,2.338,2.34,2.342,2.344,2.346,2.348,2.35,2.352,2.354,2.356,2.359,2.361,2.363,2.365,2.367,2.369,2.371,2.373,2.375,2.377,2.386,2.388,2.39,2.393,2.395,2.397,2.399,2.401,2.403,2.405,2.407,2.409,2.411,2.413,2.415,2.417,2.419,2.421,2.422,2.424,2.426,2.428,2.43,2.432,2.434,2.436,2.438,2.44,2.441,2.443,2.445,2.447,2.449,2.451,2.453,2.454,2.456,2.458,2.46,2.461,2.463,2.465,2.488,2.489,2.491,2.493,2.494,2.496,2.497,2.499,2.5,2.501,2.501,2.502,2.502,2.502,2.502,2.502,2.502,2.502,2.502,2.501,2.501,2.501,2.5,2.5,2.499,2.499,2.499,2.498,2.498,2.497,2.497,2.497,2.497,2.497,2.497,2.497,2.497,2.498,2.498,2.499,2.499,2.5,2.501,2.502,2.503,2.503,2.504,2.505,2.505,2.506,2.507,2.507,2.507,2.508,2.508,2.508,2.508,2.508,2.508,2.507,2.507,2.507,2.507,2.506,2.506,2.505,2.504,2.504,2.503,2.502,2.501,2.501,2.5,2.5,2.5,2.5,2.5,2.5,2.5,2.5,2.5,2.501,2.501,2.5,2.5,2.5,2.5,2.5,2.5,2.5,2.5,2.5,2.5,2.5,2.5,2.5,2.5,2.5,2.5,2.5,2.5,2.5,2.5,2.5,2.5,2.5,2.5,2.5,2.5,2.5,2.5,2.5,2.5,2.501,2.502,2.504,2.507,2.511,2.518,2.527,2.538,2.553,2.571,2.592,2.614,2.638,2.666,2.694,2.723,2.753,2.784,2.816,2.847,2.879,2.911,2.944,2.977,3.009,2.96,2.992,3.024,3.055,3.085,3.116,3.145,3.174,3.203,3.231,3.26,3.288,3.316,3.344,3.371,3.398,3.426,3.453,3.481,3.509,3.538,3.568,3.599,3.632,3.664,3.698,3.732,3.767,3.802,3.838,3.874,3.91,3.975,4.011,4.047,4.083,4.119,4.155,4.191,4.226,4.261,4.296,4.33,4.364,4.397,4.43,4.462,4.494,4.525,4.555,4.586,4.615,4.644,4.672,4.699,4.726,4.752,4.779,4.805,4.831,4.858,4.884,4.912,4.94,4.969,4.998,5.027,5.056,5.086,5.117,5.148,5.179,5.209,5.24,5.269,5.298,5.326,5.352,5.377,5.4,5.422,5.442,5.461,5.478,5.495,5.508,5.52,5.531,5.541,5.55,5.559,5.567,5.576,5.584,5.593,5.602,5.611,5.62,5.63,5.64,5.651,5.662,5.673,5.685,5.697,5.709,5.721,5.752,5.764,5.774,5.782,5.789,5.794,5.798,5.8,5.801,5.801,5.8,5.799,5.798,5.797,5.796,5.795,5.794,5.794,5.793,5.792,5.791,5.791,5.791,5.791,5.791,5.791,5.791,5.791,5.792,5.793,5.793,5.794,5.795,5.796,5.796,5.797,5.798,5.799,5.799,5.8,5.801,5.801,5.801,5.802,5.802,5.802,5.802,5.802,5.801,5.801,5.801,5.8,5.8,5.8,5.799,5.799,5.799,5.798,5.798,5.798,5.798,5.798,5.797,5.797,5.797,5.797,5.797,5.797,5.797,5.796,5.796,5.796,5.796,5.796,5.796,5.796,5.796,5.796,5.796,5.796,5.796,5.796,5.796,5.796,5.796,5.796,5.796,5.796,5.796,5.796,5.796,5.796,5.796,5.796,5.796,5.796,5.796,5.796,5.796,5.796,5.796,5.796,5.796,5.796,5.796,5.795,5.795,5.795,5.795,5.794,5.793,5.793,5.792,5.791,5.789,5.788,5.787,5.785,5.783,5.782,5.78,5.778,5.776,5.774,5.773,5.771,5.769,5.767,5.766,5.764,5.762,5.761,5.807,5.805,5.803,5.801,5.799,5.796,5.794,5.792,5.791,5.789,5.787,5.785,5.783,5.781,5.779,5.777,5.775,5.773,5.771,5.769,5.767,5.765,5.763,5.761,5.759,5.756,5.754,5.752,5.749,5.747,5.745,5.742,5.74,5.738,5.736,5.733,5.731,5.729,5.684,5.682,5.68,5.678,5.676,5.674,5.672,5.67,5.669,5.667,5.665,5.663,5.661,5.66,5.658,5.656,5.654,5.653,5.651,5.649,5.647,5.645,5.644,5.642,5.64,5.638,5.636,5.634,5.632,5.63,5.629,5.627,5.625,5.623,5.621,5.62,5.613,5.611,5.61,5.608,5.606,5.605,5.603,5.602,5.6,5.599,5.598,5.597,5.597,5.596,5.596,5.596,5.596,5.597,5.597,5.597,5.597,5.597,5.598,5.598,5.598,5.598,5.599,5.599,5.599,5.599,5.599,5.6,5.6,5.6,5.6,5.6,5.6,5.6,5.6,5.6,5.6,5.6,5.6,5.6,5.6,5.6,5.6,5.6,5.599,5.599,5.599,5.598,5.598,5.597,5.597,5.597,5.596,5.596,5.595,5.594,5.594,5.594,5.593,5.593,5.592,5.592,5.592,5.592,5.592,5.592,5.592,5.593,5.593,5.593,5.593,5.594,5.594,5.594,5.594,5.595,5.595,5.595,5.595,5.596,5.596,5.596,5.597,5.597,5.597,5.597,5.598,5.598,5.598,5.597,5.597,5.597,5.598,5.598,5.598,5.598,5.598,5.598,5.598,5.598,5.598,5.598,5.598,5.598,5.597,5.596,5.594,5.592,5.589,5.585,5.58,5.573,5.566,5.556,5.545,5.534,5.52,5.506,5.49,5.473,5.455,5.436,5.417,5.398,5.379,5.359,5.339,5.32,5.301,5.282,5.263,5.244,5.226,5.247,5.229,5.212,5.195,5.179,5.163,5.148,5.132,5.117,5.101,5.086,5.07,5.055,5.038,5.021,5.003,4.984,4.963,4.941,4.917,4.891,4.864,4.835,4.805,4.773,4.741,4.708,4.674,4.64,4.605,4.57,4.535,4.501,4.466,4.432,4.399,4.366,4.333,4.301,4.271,4.241,4.232,4.202,4.174,4.146,4.118,4.09,4.063,4.035,4.008,3.981,3.954,3.927,3.9,3.873,3.845,3.818,3.791,3.764,3.736,3.709,3.683,3.656,3.631,3.605,3.581,3.557,3.533,3.51,3.488,3.465,3.443,3.421,3.4,3.37,3.349,3.328,3.307,3.286,3.265,3.244,3.223,3.202,3.181,3.159,3.138,3.116,3.094,3.072,3.05,3.028,3.005,2.983,2.96,2.937,2.914,2.891,2.869,2.846,2.823,2.8,2.777,2.755,2.732,2.709,2.687,2.664,2.642,2.619,2.597,2.574,2.552,2.53,2.508,2.486,2.464,2.414,2.392,2.371,2.35,2.329,2.308,2.287,2.268,2.249,2.232,2.215,2.2,2.187,2.176,2.167,2.161,2.156,2.154,2.155,2.156,2.158,2.16,2.163,2.165,2.168,2.171,2.173,2.176,2.179,2.182,2.184,2.186,2.188,2.189,2.19,2.191,2.191,2.191,2.191,2.19,2.189,2.188,2.187,2.186,2.185,2.184,2.183,2.182,2.181,2.18,2.179,2.179,2.178,2.178,2.178,2.177,2.177,2.177,2.178,2.178,2.178,2.178,2.178,2.178,2.179,2.179,2.179,2.179,2.179,2.179,2.179,2.179,2.179,2.179,2.179,2.179,2.179,2.179,2.179,2.179,2.179,2.179,2.18,2.18,2.18,2.18,2.18,2.181,2.181,2.181,2.181,2.181,2.181,2.182,2.182,2.182,2.182,2.183,2.183,2.162,2.163,2.164,2.165,2.166,2.167,2.168,2.169,2.17,2.171,2.172,2.173,2.174,2.175,2.176,2.177,2.178,2.179,2.18,2.181,2.182,2.183,2.185,2.186,2.187,2.188,2.189,2.19,2.191,2.192,2.193,2.194,2.195,2.196,2.197,2.198,2.199,2.2,2.201,2.202,2.203,2.204,2.205,2.206,2.207,2.208,2.216,2.217,2.218,2.219,2.221,2.222,2.223,2.224,2.226,2.227,2.228,2.229,2.23,2.231,2.232,2.233,2.234,2.235,2.236,2.237,2.238,2.239,2.24,2.241,2.243,2.244,2.246,2.247,2.249,2.25,2.252,2.254,2.256,2.258,2.26,2.262,2.264,2.266,2.268,2.27,2.272,2.274,2.277,2.279,2.281,2.283,2.284,2.286,2.288,2.29,2.325,2.327,2.328,2.33,2.331,2.332,2.334,2.335,2.336,2.338,2.339,2.34,2.341,2.342,2.343,2.344,2.344,2.345,2.345,2.345,2.345,2.345,2.345,2.345,2.345,2.344,2.344,2.344,2.343,2.343,2.342,2.342,2.342,2.341,2.341,2.34,2.34,2.339,2.339,2.339,2.339,2.34,2.341,2.342,2.344,2.346,2.347,2.349,2.352,2.354,2.356,2.358,2.359,2.361,2.363,2.364,2.365,2.365,2.364,2.364,2.363,2.361,2.359,2.357,2.355,2.353,2.352,2.351,2.351,2.35,2.349,2.348,2.348,2.347,2.346,2.346,2.345,2.345,2.345,2.345,2.345,2.344,2.344,2.344,2.343,2.342,2.342,2.342,2.342,2.342,2.342,2.342,2.342,2.342,2.343,2.343,2.343,2.343,2.343,2.343,2.343,2.343,2.343,2.343,2.343,2.343,2.343,2.343,2.343,2.343,2.343,2.343,2.343,2.343,2.343,2.343,2.343,2.343,2.343,2.343,2.343,2.343,2.343,2.343,2.343,2.343,2.343,2.343,2.343,2.343,2.343,2.343,2.343,2.343,2.343,2.343,2.343,2.343,2.343,2.343,2.343,2.343,2.343,2.343,2.343,2.343,2.343,2.343,2.343,2.343,2.343,2.343,2.343,2.343,2.343,2.343,2.343,2.343,2.343,2.343,2.343,2.343,2.343,2.343,2.343,2.343,2.343,2.343,2.343,2.343,2.343,2.343,2.343,2.343,2.343,2.343,2.343,2.343,2.343,2.343,2.343,2.343,2.343,2.343,2.343,2.343,2.343,2.343,2.343,2.343,2.343,2.343,2.343,2.343,2.343,2.343,2.343,2.343,2.343,2.343,2.343,2.343,2.343,2.343,2.343,2.343,2.343,2.343,2.343,2.343,2.343,2.343,2.343,2.343,2.343
2.31,2.31,2.311,2.312,2.314,2.316,2.319,2.323,2.327,2.334,2.342,2.35,2.358,2.369,2.38,2.391,2.403,2.416,2.428,2.441,2.454,2.467,2.48,2.493,2.507,2.521,2.536,2.551,2.566,2.581,2.595,2.608,2.62,2.632,2.643,2.654,2.664,2.674,2.683,2.692,2.701,2.71,2.718,2.727,2.735,2.744,2.753,2.764,2.776,2.79,2.805,2.819,2.836,2.854,2.873,2.894,2.915,2.938,2.962,2.986,3.011,3.037,3.063,3.088,3.117,3.14,3.166,3.191,3.216,3.242,3.266,3.29,3.314,3.337,3.36,3.383,3.405,3.428,3.45,3.472,3.493,3.514,3.535,3.556,3.577,3.598,3.618,3.639,3.659,3.679,3.7,3.72,3.741,3.762,3.784,3.806,3.829,3.853,3.877,3.902,3.927,3.952,3.977,4.002,4.028,4.053,4.078,4.104,4.13,4.156,4.182,4.208,4.234,4.26,4.286,4.312,4.336,4.361,4.385,4.409,4.433,4.457,4.481,4.505,4.528,4.552,4.575,4.599,4.622,4.645,4.669,4.692,4.716,4.739,4.763,4.788,4.811,4.835,4.858,4.881,4.904,4.926,4.948,4.97,4.991,5.013,5.034,5.055,5.077,5.1,5.122,5.145,5.169,5.193,5.217,5.241,5.265,5.289,5.313,5.336,5.359,5.383,5.406,5.428,5.45,5.472,5.494,5.515,5.535,5.555,5.574,5.593,5.61,5.627,5.64,5.652,5.661,5.665,5.667,5.669,5.669,5.667,5.666,5.663,5.66,5.657,5.654,5.652,5.649,5.647,5.645,5.644,5.642,5.641,5.639,5.638,5.637,5.636,5.635,5.634,5.633,5.64,5.639,5.639,5.639,5.638,5.643,5.643,5.643,5.643,5.643,5.643,5.644,5.644,5.645,5.645,5.646,5.646,5.647,5.648,5.648,5.648,5.649,5.649,5.649,5.649,5.649,5.649,5.649,5.649,5.649,5.649,5.649,5.649,5.649,5.649,5.648,5.648,5.649,5.649,5.648,5.649,5.649,5.649,5.649,5.649,5.65,5.65,5.65,5.65,5.65,5.65,5.65,5.65,5.65,5.65,5.65,5.65,5.65,5.65,5.65,5.65,5.65,5.65,5.65,5.65,5.65,5.65,5.65,5.65,5.65,5.65,5.651,5.651,5.651,5.651,5.651,5.651,5.652,5.651,5.652,5.652,5.652,5.652,5.652,5.652,5.651,5.652,5.652,5.652,5.651,5.651,5.651,5.651,5.651,5.651,5.651,5.651,5.651,5.652,5.652,5.652,5.652,5.652,5.652,5.653,5.653,5.653,5.654,5.654,5.654,5.655,5.655,5.656,5.656,5.657,5.658,5.658,5.659,5.659,5.66,5.66,5.66,5.66,5.661,5.661,5.661,5.662,5.662,5.662,5.662,5.662,5.662,5.663,5.663,5.662,5.661,5.661,5.661,5.661,5.661,5.66,5.66,5.66,5.659,5.659,5.659,5.658,5.656,5.656,5.655,5.655,5.654,5.654,5.654,5.653,5.653,5.652,5.652,5.651,5.65,5.65,5.649,5.649,5.648,5.648,5.647,5.646,5.646,5.645,5.645,5.644,5.644,5.644,5.643,5.643,5.642,5.642,5.641,5.641,5.64,5.64,5.639,5.639,5.638,5.638,5.638,5.637,5.636,5.636,5.635,5.632,5.631,5.631,5.63,5.629,5.627,5.626,5.625,5.624,5.623,5.622,5.621,5.62,5.619,5.618,5.617,5.616,5.614,5.613,5.613,5.612,5.609,5.608,5.608,5.607,5.607,5.606,5.606,5.606,5.606,5.606,5.606,5.606,5.606,5.607,5.607,5.607,5.607,5.607,5.607,5.607,5.608,5.608,5.608,5.608,5.608,5.609,5.606,5.606,5.606,5.601,5.601,5.601,5.6,5.6,5.6,5.598,5.598,5.597,5.594,5.593,5.593,5.592,5.59,5.589,5.588,5.584,5.584,5.583,5.579,5.579,5.578,5.575,5.575,5.575,5.575,5.574,5.574,5.575,5.571,5.572,5.572,5.57,5.571,5.571,5.567,5.568,5.569,5.569,5.569,5.57,5.57,5.571,5.571,5.572,5.572,5.572,5.572,5.572,5.572,5.572,5.572,5.572,5.572,5.572,5.571,5.57,5.568,5.566,5.562,5.556,5.55,5.542,5.532,5.52,5.507,5.494,5.48,5.463,5.446,5.428,5.408,5.389,5.368,5.347,5.325,5.302,5.28,5.257,5.234,5.213,5.192,5.172,5.153,5.133,5.115,5.097,5.08,5.065,5.049,5.033,5.018,5.002,4.987,4.973,4.957,4.94,4.923,4.904,4.886,4.866,4.846,4.826,4.805,4.783,4.761,4.739,4.719,4.697,4.674,4.65,4.627,4.605,4.581,4.558,4.535,4.513,4.491,4.468,4.446,4.424,4.403,4.381,4.359,4.337,4.315,4.294,4.273,4.251,4.23,4.209,4.189,4.168,4.146,4.125,4.103,4.08,4.057,4.034,4.01,3.986,3.963,3.939,3.914,3.889,3.864,3.838,3.812,3.785,3.758,3.729,3.702,3.674,3.645,3.616,3.585,3.556,3.526,3.496,3.466,3.436,3.406,3.376,3.346,3.317,3.288,3.259,3.23,3.2,3.171,3.142,3.113,3.084,3.055,3.026,2.997,2.968,2.939,2.91,2.881,2.852,2.823,2.794,2.765,2.736,2.706,2.677,2.648,2.619,2.592,2.563,2.534,2.505,2.476,2.448,2.42,2.392,2.365,2.34,2.315,2.292,2.271,2.251,2.234,2.217,2.202,2.193,2.186,2.182,2.18,2.18,2.181,2.183,2.185,2.188,2.192,2.196,2.2,2.204,2.207,2.211,2.214,2.216,2.219,2.221,2.223,2.225,2.225,2.226,2.227,2.228,2.228,2.217,2.217,2.217,2.215,2.215,2.214,2.212,2.211,2.21,2.209,2.208,2.207,2.207,2.207,2.206,2.206,2.205,2.205,2.205,2.206,2.206,2.206,2.207,2.207,2.206,2.206,2.206,2.207,2.207,2.208,2.202,2.203,2.203,2.203,2.204,2.204,2.204,2.198,2.198,2.198,2.198,2.197,2.197,2.197,2.197,2.197,2.198,2.198,2.198,2.198,2.198,2.197,2.197,2.197,2.197,2.197,2.197,2.198,2.198,2.198,2.198,2.199,2.2,2.201,2.202,2.204,2.206,2.208,2.21,2.213,2.216,2.219,2.222,2.225,2.228,2.232,2.235,2.238,2.24,2.242,2.245,2.247,2.249,2.251,2.253,2.254,2.255,2.257,2.258,2.257,2.258,2.259,2.26,2.261,2.262,2.263,2.264,2.265,2.266,2.268,2.269,2.271,2.272,2.274,2.273,2.275,2.277,2.279,2.28,2.28,2.282,2.284,2.286,2.286,2.288,2.29,2.292,2.294,2.295,2.296,2.298,2.3,2.302,2.304,2.305,2.307,2.309,2.311,2.313,2.314,2.316,2.318,2.32,2.323,2.325,2.327,2.328,2.329,2.331,2.333,2.335,2.337,2.339,2.341,2.343,2.345,2.346,2.349,2.351,2.353,2.355,2.357,2.357,2.359,2.361,2.363,2.364,2.365,2.366,2.368,2.37,2.371,2.373,2.375,2.376,2.378,2.381,2.383,2.384,2.386,2.387,2.391,2.392,2.394,2.395,2.396,2.399,2.4,2.402,2.403,2.403,2.404,2.404,2.405,2.405,2.405,2.404,2.404,2.404,2.404,2.404,2.403,2.403,2.403,2.403,2.402,2.402,2.402,2.402,2.402,2.401,2.401,2.401,2.403,2.403,2.403,2.403,2.403,2.404,2.404,2.405,2.405,2.406,2.407,2.407,2.408,2.408,2.409,2.409,2.41,2.411,2.411,2.412,2.412,2.412,2.412,2.411,2.411,2.411,2.411,2.411,2.411,2.412,2.412,2.411,2.415,2.414,2.413,2.412,2.411,2.419,2.418,2.418,2.418,2.418,2.418,2.418,2.418,2.418,2.418,2.418,2.418,2.418,2.418,2.418,2.418,2.418,2.418,2.418,2.418,2.418,2.418,2.418,2.418,2.418,2.418,2.418,2.418,2.418,2.418,2.418,2.418,2.418,2.418,2.418,2.418,2.418,2.418,2.418,2.418,2.418,2.418,2.419,2.42,2.42,2.422,2.424,2.428,2.436,2.445,2.458,2.473,2.491,2.512,2.535,2.561,2.589,2.618,2.648,2.679,2.71,2.741,2.773,2.805,2.838,2.87,2.903,2.935,2.968,3.0,3.031,3.063,3.094,3.124,3.153,3.183,3.211,3.24,3.269,3.297,3.325,3.353,3.381,3.409,3.437,3.464,3.493,3.521,3.551,3.581,3.611,3.643,3.675,3.708,3.742,3.777,3.812,3.848,3.884,3.92,3.956,3.993,4.03,4.066,4.102,4.138,4.173,4.209,4.244,4.279,4.314,4.348,4.382,4.415,4.448,4.48,4.512,4.543,4.573,4.603,4.632,4.661,4.689,4.714,4.74,4.767,4.794,4.82,4.848,4.875,4.903,4.931,4.959,4.988,5.018,5.047,5.077,5.109,5.14,5.171,5.201,5.231,5.26,5.288,5.317,5.344,5.368,5.392,5.413,5.433,5.452,5.469,5.486,5.502,5.515,5.525,5.536,5.546,5.555,5.563,5.572,5.58,5.589,5.598,5.607,5.615,5.625,5.635,5.646,5.656,5.668,5.679,5.691,5.703,5.719,5.73,5.742,5.753,5.761,5.767,5.774,5.778,5.781,5.783,5.784,5.784,5.783,5.782,5.781,5.78,5.779,5.778,5.777,5.776,5.776,5.775,5.775,5.774,5.774,5.774,5.774,5.775,5.775,5.776,5.776,5.777,5.778,5.778,5.779,5.78,5.781,5.782,5.783,5.783,5.784,5.785,5.785,5.786,5.786,5.786,5.786,5.786,5.786,5.785,5.784,5.784,5.784,5.785,5.785,5.784,5.784,5.784,5.786,5.786,5.786,5.786,5.785,5.788,5.788,5.788,5.788,5.787,5.787,5.79,5.79,5.79,5.79,5.79,5.79,5.79,5.79,5.79,5.79,5.79,5.79,5.79,5.79,5.79,5.79,5.789,5.789,5.789,5.789,5.789,5.789,5.789,5.789,5.789,5.789,5.789,5.789,5.789,5.789,5.789,5.789,5.789,5.789,5.789,5.788,5.788,5.788,5.788,5.787,5.787,5.786,5.785,5.784,5.783,5.783,5.782,5.781,5.779,5.777,5.776,5.774,5.772,5.77,5.768,5.766,5.764,5.762,5.76,5.759,5.757,5.755,5.753,5.751,5.751,5.749,5.748,5.746,5.744,5.743,5.741,5.739,5.738,5.736,5.735,5.734,5.732,5.731,5.729,5.727,5.726,5.724,5.723,5.721,5.719,5.719,5.718,5.716,5.714,5.712,5.711,5.709,5.708,5.706,5.706,5.704,5.703,5.701,5.699,5.699,5.698,5.696,5.695,5.693,5.691,5.69,5.688,5.687,5.686,5.685,5.684,5.683,5.682,5.681,5.68,5.679,5.678,5.676,5.675,5.674,5.673,5.672,5.671,5.67,5.669,5.667,5.666,5.664,5.663,5.662,5.661,5.659,5.658,5.657,5.656,5.655,5.654,5.651,5.65,5.649,5.647,5.646,5.645,5.644,5.643,5.642,5.641,5.64,5.638,5.638,5.637,5.637,5.637,5.637,5.637,5.637,5.637,5.637,5.637,5.637,5.638,5.638,5.638,5.638,5.638,5.638,5.639,5.639,5.639,5.639,5.639,5.639,5.639,5.639,5.639,5.639,5.639,5.639,5.639,5.635,5.635,5.635,5.635,5.635,5.631,5.631,5.63,5.627,5.627,5.627,5.623,5.623,5.622,5.622,5.622,5.618,5.617,5.616,5.615,5.615,5.611,5.611,5.611,5.608,5.608,5.608,5.606,5.606,5.607,5.607,5.606,5.606,5.606,5.603,5.603,5.604,5.602,5.603,5.603,5.6,5.601,5.601,5.599,5.599,5.599,5.6,5.6,5.598,5.598,5.599,5.599,5.599,5.599,5.599,5.599,5.599,5.599,5.599,5.599,5.599,5.599,5.599,5.599,5.599,5.599,5.598,5.597,5.596,5.595,5.592,5.589,5.585,5.58,5.573,5.566,5.557,5.547,5.536,5.525,5.512,5.497,5.481,5.463,5.447,5.428,5.41,5.391,5.371,5.352,5.333,5.313,5.294,5.275,5.257,5.238,5.221,5.203,5.186,5.169,5.152,5.136,5.12,5.105,5.089,5.074,5.058,5.042,5.025,5.009,4.993,4.976,4.957,4.938,4.917,4.895,4.869,4.842,4.815,4.786,4.757,4.725,4.693,4.661,4.627,4.593,4.558,4.523,4.488,4.454,4.42,4.386,4.352,4.318,4.285,4.253,4.223,4.192,4.162,4.133,4.104,4.076,4.048,4.02,3.992,3.965,3.938,3.911,3.884,3.856,3.829,3.801,3.774,3.746,3.718,3.691,3.663,3.636,3.609,3.583,3.556,3.53,3.506,3.482,3.459,3.436,3.413,3.391,3.369,3.347,3.325,3.304,3.282,3.261,3.24,3.218,3.197,3.176,3.155,3.133,3.111,3.09,3.068,3.046,3.023,3.001,2.979,2.956,2.933,2.91,2.888,2.865,2.842,2.819,2.795,2.772,2.749,2.727,2.704,2.68,2.657,2.635,2.612,2.589,2.566,2.543,2.521,2.498,2.476,2.454,2.432,2.41,2.388,2.365,2.344,2.322,2.301,2.28,2.259,2.24,2.22,2.201,2.185,2.17,2.157,2.146,2.137,2.129,2.125,2.122,2.12,2.12,2.121,2.122,2.125,2.127,2.13,2.132,2.135,2.138,2.141,2.143,2.145,2.147,2.149,2.151,2.152,2.153,2.145,2.146,2.145,2.145,2.144,2.144,2.143,2.142,2.141,2.139,2.138,2.137,2.136,2.135,2.134,2.133,2.134,2.134,2.133,2.133,2.133,2.133,2.133,2.133,2.133,2.133,2.133,2.133,2.133,2.131,2.132,2.132,2.13,2.13,2.13,2.13,2.13,2.13,2.13,2.13,2.13,2.13,2.13,2.13,2.13,2.13,2.131,2.131,2.131,2.131,2.131,2.131,2.131,2.132,2.131,2.131,2.131,2.131,2.132,2.132,2.131,2.131,2.131,2.132,2.132,2.132,2.132,2.132,2.132,2.132,2.132,2.132,2.131,2.131,2.131,2.131,2.131,2.131,2.131,2.132,2.132,2.132,2.132,2.13,2.13,2.131,2.131,2.131,2.131,2.131,2.131,2.131,2.131,2.131,2.131,2.131,2.131,2.132,2.132,2.132,2.132,2.132,2.132,2.132,2.132,2.133,2.133,2.133,2.133,2.131,2.131,2.132,2.132,2.132,2.132,2.132,2.132,2.132,2.132,2.131,2.131,2.131,2.131,2.131,2.131,2.131,2.131,2.131,2.131,2.131,2.131,2.134,2.134,2.135,2.135,2.136,2.137,2.137,2.138,2.138,2.139,2.14,2.142,2.143,2.144,2.145,2.146,2.147,2.149,2.15,2.151,2.152,2.152,2.152,2.153,2.154,2.154,2.152,2.153,2.153,2.153,2.153,2.152,2.152,2.152,2.152,2.152,2.152,2.152,2.152,2.152,2.152,2.152,2.152,2.152,2.152,2.153,2.153,2.153,2.153,2.153,2.153,2.153,2.153,2.152,2.152,2.152,2.152,2.152,2.152,2.152,2.151,2.153,2.153,2.152,2.155,2.154,2.154,2.154,2.158,2.162,2.163,2.165,2.169,2.17,2.171,2.173,2.177,2.18,2.182,2.185,2.189,2.19,2.195,2.196,2.198,2.199,2.199,2.197,2.196,2.195,2.198,2.196,2.194,2.192,2.191,2.207,2.206,2.206,2.205,2.204,2.204,2.203,2.203,2.202,2.202,2.201,2.201,2.201,2.2,2.2,2.2,2.2,2.199,2.199,2.198,2.198,2.198,2.198,2.198,2.198,2.198,2.198,2.198,2.198,2.198,2.198,2.198,2.198,2.198,2.198,2.198,2.198,2.198,2.198,2.198,2.198,2.198,2.198,2.198,2.198,2.198,2.198,2.198,2.198
2.309,2.309,2.309,2.31,2.31,2.311,2.314,2.317,2.322,2.327,2.334,2.342,2.351,2.361,2.371,2.383,2.394,2.406,2.419,2.431,2.444,2.457,2.47,2.483,2.497,2.511,2.526,2.541,2.556,2.572,2.586,2.6,2.613,2.625,2.637,2.648,2.658,2.668,2.678,2.687,2.696,2.704,2.712,2.721,2.729,2.737,2.746,2.755,2.767,2.779,2.792,2.807,2.824,2.841,2.861,2.881,2.903,2.926,2.95,2.975,3.0,3.026,3.052,3.078,3.104,3.131,3.158,3.182,3.208,3.233,3.258,3.282,3.306,3.33,3.353,3.376,3.398,3.421,3.443,3.464,3.486,3.507,3.528,3.549,3.569,3.59,3.61,3.63,3.65,3.67,3.691,3.711,3.731,3.752,3.774,3.796,3.819,3.843,3.867,3.892,3.916,3.942,3.967,3.992,4.017,4.043,4.068,4.093,4.119,4.145,4.171,4.197,4.223,4.249,4.275,4.3,4.325,4.35,4.374,4.398,4.422,4.445,4.469,4.492,4.516,4.539,4.562,4.586,4.609,4.632,4.655,4.678,4.701,4.725,4.748,4.772,4.795,4.819,4.842,4.866,4.888,4.911,4.933,4.955,4.976,4.997,5.018,5.039,5.06,5.082,5.105,5.128,5.151,5.175,5.199,5.223,5.247,5.271,5.295,5.319,5.342,5.366,5.388,5.411,5.433,5.455,5.476,5.497,5.518,5.538,5.558,5.577,5.595,5.612,5.626,5.638,5.648,5.654,5.657,5.658,5.656,5.655,5.652,5.648,5.645,5.642,5.638,5.635,5.633,5.63,5.628,5.626,5.624,5.623,5.622,5.62,5.619,5.618,5.617,5.616,5.615,5.614,5.614,5.614,5.613,5.613,5.613,5.613,5.615,5.615,5.616,5.616,5.616,5.616,5.617,5.618,5.618,5.619,5.619,5.62,5.619,5.62,5.62,5.621,5.621,5.621,5.622,5.62,5.62,5.621,5.62,5.62,5.62,5.618,5.618,5.618,5.619,5.619,5.618,5.618,5.619,5.619,5.619,5.62,5.62,5.62,5.619,5.619,5.62,5.62,5.62,5.62,5.62,5.62,5.62,5.62,5.62,5.62,5.62,5.62,5.62,5.62,5.62,5.62,5.62,5.62,5.62,5.62,5.62,5.62,5.62,5.62,5.62,5.62,5.621,5.621,5.621,5.621,5.621,5.621,5.621,5.621,5.621,5.621,5.621,5.621,5.621,5.621,5.621,5.621,5.621,5.621,5.62,5.62,5.62,5.62,5.619,5.619,5.619,5.619,5.619,5.619,5.619,5.62,5.62,5.619,5.62,5.62,5.62,5.62,5.62,5.621,5.621,5.622,5.622,5.622,5.622,5.623,5.623,5.624,5.624,5.625,5.625,5.624,5.625,5.625,5.626,5.626,5.626,5.626,5.626,5.626,5.627,5.627,5.627,5.627,5.626,5.626,5.625,5.625,5.625,5.625,5.624,5.623,5.623,5.623,5.622,5.622,5.619,5.618,5.618,5.617,5.617,5.616,5.616,5.615,5.614,5.613,5.613,5.612,5.611,5.611,5.61,5.608,5.607,5.607,5.606,5.605,5.602,5.601,5.6,5.599,5.596,5.596,5.595,5.594,5.593,5.591,5.591,5.59,5.589,5.588,5.586,5.586,5.585,5.584,5.583,5.58,5.579,5.578,5.577,5.576,5.575,5.571,5.57,5.568,5.567,5.566,5.562,5.561,5.559,5.558,5.556,5.552,5.55,5.549,5.547,5.546,5.542,5.541,5.539,5.538,5.537,5.536,5.533,5.532,5.531,5.531,5.53,5.53,5.53,5.53,5.53,5.53,5.53,5.53,5.531,5.531,5.531,5.531,5.531,5.532,5.532,5.532,5.532,5.532,5.533,5.533,5.533,5.533,5.527,5.527,5.527,5.521,5.521,5.521,5.518,5.518,5.517,5.517,5.514,5.513,5.512,5.511,5.51,5.51,5.506,5.505,5.505,5.504,5.503,5.503,5.501,5.501,5.5,5.5,5.498,5.498,5.495,5.496,5.496,5.496,5.492,5.493,5.493,5.489,5.49,5.491,5.487,5.488,5.488,5.488,5.488,5.489,5.489,5.49,5.49,5.49,5.49,5.491,5.491,5.491,5.491,5.491,5.491,5.491,5.491,5.49,5.488,5.486,5.482,5.476,5.47,5.461,5.452,5.442,5.431,5.417,5.403,5.388,5.371,5.355,5.336,5.317,5.296,5.275,5.253,5.231,5.209,5.186,5.164,5.142,5.12,5.101,5.081,5.062,5.043,5.025,5.008,4.991,4.975,4.959,4.944,4.929,4.914,4.899,4.884,4.868,4.851,4.834,4.816,4.797,4.777,4.757,4.737,4.716,4.694,4.673,4.651,4.629,4.606,4.584,4.561,4.538,4.515,4.492,4.469,4.446,4.423,4.401,4.379,4.357,4.335,4.312,4.29,4.268,4.246,4.224,4.203,4.181,4.16,4.139,4.119,4.098,4.077,4.055,4.034,4.011,3.989,3.966,3.943,3.919,3.895,3.871,3.847,3.822,3.797,3.771,3.745,3.719,3.692,3.665,3.636,3.607,3.579,3.55,3.52,3.49,3.461,3.431,3.402,3.371,3.342,3.312,3.282,3.252,3.223,3.193,3.164,3.135,3.106,3.077,3.048,3.019,2.99,2.961,2.932,2.903,2.874,2.845,2.817,2.788,2.76,2.731,2.702,2.673,2.644,2.616,2.587,2.558,2.528,2.5,2.471,2.442,2.413,2.384,2.355,2.327,2.3,2.274,2.248,2.223,2.2,2.179,2.16,2.143,2.128,2.117,2.108,2.102,2.097,2.096,2.096,2.097,2.099,2.101,2.105,2.108,2.112,2.116,2.119,2.122,2.125,2.128,2.131,2.134,2.136,2.138,2.14,2.141,2.143,2.144,2.144,2.145,2.144,2.136,2.136,2.135,2.135,2.134,2.133,2.132,2.131,2.13,2.129,2.128,2.128,2.127,2.127,2.127,2.127,2.127,2.127,2.127,2.127,2.127,2.128,2.128,2.129,2.126,2.127,2.127,2.127,2.128,2.128,2.123,2.124,2.124,2.124,2.125,2.125,2.125,2.121,2.121,2.121,2.121,2.12,2.12,2.12,2.12,2.12,2.119,2.119,2.119,2.119,2.119,2.119,2.119,2.119,2.119,2.119,2.119,2.119,2.119,2.12,2.12,2.121,2.122,2.124,2.126,2.128,2.13,2.133,2.136,2.139,2.142,2.146,2.149,2.153,2.157,2.161,2.164,2.167,2.17,2.173,2.176,2.177,2.179,2.181,2.183,2.185,2.187,2.188,2.189,2.19,2.192,2.193,2.194,2.195,2.196,2.198,2.2,2.201,2.203,2.205,2.207,2.209,2.211,2.213,2.215,2.218,2.22,2.221,2.223,2.226,2.228,2.231,2.232,2.234,2.237,2.239,2.241,2.241,2.243,2.246,2.248,2.25,2.252,2.254,2.257,2.259,2.259,2.262,2.264,2.266,2.269,2.269,2.272,2.274,2.276,2.278,2.277,2.28,2.282,2.284,2.286,2.287,2.289,2.291,2.293,2.295,2.298,2.299,2.301,2.304,2.306,2.308,2.309,2.311,2.313,2.315,2.317,2.318,2.32,2.322,2.324,2.325,2.327,2.329,2.331,2.333,2.333,2.335,2.337,2.339,2.34,2.342,2.343,2.345,2.347,2.348,2.345,2.346,2.347,2.348,2.348,2.348,2.349,2.349,2.349,2.348,2.348,2.348,2.348,2.347,2.347,2.347,2.347,2.346,2.346,2.346,2.345,2.345,2.346,2.346,2.346,2.346,2.346,2.35,2.35,2.35,2.352,2.352,2.353,2.354,2.354,2.355,2.356,2.359,2.359,2.36,2.362,2.363,2.364,2.364,2.364,2.364,2.365,2.365,2.365,2.366,2.366,2.365,2.365,2.364,2.364,2.363,2.363,2.362,2.362,2.364,2.363,2.362,2.361,2.361,2.367,2.367,2.367,2.367,2.367,2.367,2.368,2.368,2.367,2.368,2.368,2.368,2.367,2.367,2.367,2.367,2.367,2.367,2.367,2.367,2.367,2.367,2.367,2.367,2.367,2.367,2.367,2.367,2.367,2.367,2.367,2.367,2.367,2.367,2.367,2.367,2.367,2.367,2.367,2.367,2.367,2.367,2.368,2.369,2.371,2.374,2.379,2.386,2.396,2.408,2.423,2.442,2.464,2.488,2.508,2.536,2.565,2.596,2.627,2.656,2.688,2.721,2.752,2.784,2.817,2.847,2.88,2.912,2.944,2.976,3.007,3.038,3.064,3.093,3.122,3.151,3.179,3.206,3.234,3.262,3.29,3.315,3.342,3.369,3.397,3.424,3.453,3.483,3.513,3.544,3.576,3.608,3.642,3.677,3.712,3.748,3.784,3.819,3.855,3.891,3.928,3.964,4.0,4.036,4.071,4.107,4.142,4.176,4.211,4.245,4.278,4.311,4.344,4.376,4.407,4.438,4.469,4.499,4.528,4.557,4.585,4.61,4.636,4.663,4.689,4.715,4.742,4.769,4.796,4.824,4.852,4.881,4.909,4.939,4.968,4.999,5.026,5.057,5.088,5.118,5.149,5.178,5.207,5.234,5.26,5.283,5.306,5.327,5.347,5.365,5.381,5.397,5.41,5.421,5.431,5.44,5.449,5.457,5.465,5.473,5.48,5.488,5.497,5.506,5.516,5.526,5.536,5.547,5.558,5.569,5.581,5.591,5.604,5.616,5.628,5.639,5.649,5.658,5.664,5.669,5.672,5.673,5.672,5.671,5.67,5.669,5.667,5.666,5.664,5.663,5.662,5.662,5.661,5.66,5.66,5.659,5.659,5.659,5.659,5.659,5.658,5.659,5.659,5.66,5.661,5.661,5.662,5.663,5.665,5.666,5.667,5.669,5.67,5.671,5.671,5.672,5.672,5.671,5.672,5.672,5.672,5.671,5.671,5.671,5.669,5.669,5.668,5.669,5.669,5.669,5.668,5.668,5.671,5.671,5.671,5.671,5.67,5.673,5.672,5.672,5.672,5.672,5.672,5.674,5.674,5.674,5.674,5.674,5.674,5.676,5.676,5.676,5.676,5.676,5.676,5.676,5.676,5.676,5.676,5.676,5.676,5.676,5.676,5.676,5.676,5.676,5.676,5.676,5.676,5.676,5.676,5.676,5.676,5.676,5.676,5.676,5.675,5.675,5.675,5.674,5.674,5.673,5.673,5.672,5.671,5.67,5.67,5.669,5.667,5.666,5.664,5.662,5.66,5.658,5.656,5.654,5.653,5.651,5.649,5.646,5.644,5.642,5.64,5.638,5.636,5.634,5.632,5.63,5.628,5.626,5.624,5.622,5.62,5.618,5.617,5.615,5.613,5.612,5.61,5.608,5.607,5.606,5.604,5.602,5.6,5.598,5.596,5.594,5.592,5.59,5.588,5.585,5.583,5.581,5.579,5.577,5.575,5.573,5.571,5.569,5.567,5.564,5.562,5.56,5.558,5.556,5.555,5.553,5.551,5.549,5.546,5.544,5.542,5.54,5.539,5.538,5.537,5.535,5.534,5.532,5.53,5.527,5.526,5.524,5.523,5.52,5.519,5.517,5.516,5.514,5.511,5.51,5.508,5.507,5.505,5.504,5.502,5.5,5.499,5.498,5.496,5.495,5.493,5.492,5.488,5.486,5.485,5.484,5.482,5.481,5.48,5.479,5.479,5.478,5.478,5.478,5.478,5.478,5.479,5.479,5.479,5.479,5.48,5.48,5.48,5.48,5.48,5.481,5.481,5.481,5.481,5.481,5.481,5.481,5.481,5.481,5.482,5.482,5.482,5.482,5.482,5.482,5.477,5.477,5.477,5.477,5.477,5.476,5.476,5.475,5.474,5.474,5.473,5.473,5.473,5.472,5.472,5.469,5.469,5.468,5.467,5.467,5.467,5.465,5.464,5.464,5.462,5.462,5.462,5.46,5.46,5.46,5.46,5.458,5.459,5.459,5.459,5.456,5.456,5.453,5.453,5.453,5.451,5.451,5.451,5.45,5.45,5.451,5.451,5.451,5.451,5.449,5.449,5.449,5.449,5.449,5.449,5.449,5.449,5.449,5.449,5.45,5.45,5.449,5.449,5.449,5.449,5.449,5.448,5.447,5.445,5.443,5.44,5.436,5.431,5.425,5.417,5.408,5.398,5.387,5.374,5.359,5.344,5.328,5.31,5.292,5.274,5.255,5.236,5.216,5.199,5.179,5.16,5.141,5.122,5.104,5.085,5.067,5.049,5.032,5.015,4.999,4.983,4.967,4.951,4.935,4.92,4.904,4.888,4.873,4.856,4.839,4.821,4.801,4.781,4.759,4.736,4.711,4.684,4.655,4.626,4.596,4.564,4.532,4.498,4.464,4.429,4.395,4.36,4.327,4.293,4.259,4.225,4.191,4.158,4.128,4.097,4.066,4.037,4.007,3.978,3.95,3.921,3.895,3.868,3.84,3.813,3.785,3.759,3.732,3.704,3.677,3.65,3.621,3.594,3.567,3.539,3.513,3.486,3.46,3.434,3.408,3.383,3.359,3.335,3.312,3.289,3.266,3.244,3.222,3.2,3.179,3.157,3.136,3.115,3.094,3.073,3.054,3.032,3.011,2.99,2.968,2.946,2.924,2.902,2.88,2.858,2.836,2.813,2.79,2.768,2.745,2.722,2.699,2.676,2.653,2.631,2.608,2.585,2.562,2.539,2.517,2.494,2.471,2.448,2.424,2.402,2.379,2.357,2.335,2.314,2.293,2.271,2.249,2.228,2.207,2.186,2.165,2.144,2.123,2.103,2.084,2.067,2.05,2.034,2.021,2.009,2.0,1.993,1.988,1.985,1.984,1.984,1.985,1.986,1.988,1.99,1.993,1.995,1.998,2.001,2.004,2.006,2.009,2.01,2.012,2.014,2.014,2.015,2.015,2.01,2.009,2.009,2.008,2.007,2.006,2.005,2.003,2.001,2.0,1.999,1.998,1.997,1.996,1.995,1.994,1.994,1.993,1.993,1.993,1.993,1.993,1.993,1.993,1.993,1.993,1.991,1.992,1.992,1.99,1.99,1.991,1.989,1.989,1.989,1.989,1.989,1.989,1.989,1.989,1.989,1.989,1.989,1.989,1.99,1.99,1.99,1.991,1.991,1.991,1.991,1.992,1.992,1.992,1.992,1.992,1.993,1.992,1.992,1.992,1.992,1.992,1.992,1.992,1.992,1.993,1.993,1.993,1.993,1.993,1.994,1.994,1.994,1.994,1.994,1.994,1.994,1.994,1.995,1.995,1.996,1.996,1.995,1.996,1.996,1.997,1.997,1.997,1.996,1.997,1.997,1.997,1.998,1.998,1.998,1.999,2.0,2.0,2.0,2.001,2.001,2.0,2.0,2.0,2.001,2.001,2.002,2.001,2.001,2.001,2.002,2.002,2.003,2.003,2.003,2.003,2.004,2.004,2.004,2.003,2.003,2.003,2.004,2.004,2.004,2.003,2.003,2.003,2.004,2.004,2.004,2.004,2.005,2.006,2.007,2.007,2.008,2.009,2.01,2.011,2.012,2.012,2.014,2.015,2.016,2.018,2.019,2.021,2.023,2.024,2.026,2.027,2.026,2.027,2.028,2.029,2.03,2.03,2.03,2.03,2.031,2.031,2.033,2.033,2.033,2.033,2.034,2.033,2.033,2.034,2.034,2.034,2.034,2.033,2.033,2.033,2.033,2.033,2.033,2.033,2.033,2.033,2.033,2.033,2.033,2.033,2.032,2.032,2.032,2.032,2.032,2.031,2.035,2.034,2.034,2.037,2.037,2.037,2.037,2.041,2.046,2.047,2.049,2.054,2.055,2.057,2.059,2.061,2.063,2.064,2.068,2.07,2.072,2.075,2.076,2.077,2.079,2.078,2.08,2.079,2.077,2.083,2.081,2.079,2.078,2.077,2.094,2.093,2.093,2.092,2.092,2.091,2.09,2.09,2.09,2.089,2.089,2.089,2.089,2.089,2.089,2.088,2.088,2.087,2.087,2.086,2.086,2.086,2.087,2.087,2.087,2.087,2.087,2.087,2.087,2.087,2.087,2.087,2.087,2.087,2.087,2.087,2.087,2.087,2.087,2.087,2.087,2.087,2.087,2.087,2.087,2.088,2.088,2.088,2.088,2.088,2.088,2.088,2.088,2.088,2.088,2.088,2.088,2.088,2.088,2.088,2.088,2.088,2.088,2.088,2.088,2.088,2.088,2.088,2.088,2.088,2.088,2.088,2.088,2.088,2.088,2.088,2.088,2.088,2.088,2.088,2.088,2.088,2.088,2.088,2.088,2.088,2.088,2.088,2.088,2.088,2.088
2.298,2.298,2.298,2.299,2.3,2.302,2.304,2.307,2.311,2.315,2.322,2.33,2.338,2.347,2.357,2.368,2.379,2.391,2.404,2.416,2.429,2.442,2.455,2.468,2.481,2.495,2.509,2.524,2.539,2.554,2.569,2.583,2.596,2.608,2.62,2.631,2.642,2.652,2.662,2.671,2.68,2.689,2.698,2.706,2.715,2.723,2.732,2.741,2.752,2.764,2.778,2.793,2.808,2.824,2.842,2.861,2.882,2.903,2.926,2.95,2.974,2.999,3.025,3.051,3.077,3.106,3.128,3.154,3.179,3.205,3.23,3.255,3.279,3.339,3.362,3.385,3.408,3.43,3.453,3.475,3.497,3.518,3.539,3.56,3.581,3.602,3.622,3.643,3.663,3.684,3.704,3.725,3.745,3.766,3.787,3.809,3.831,3.855,3.878,3.902,3.927,3.951,3.976,4.002,4.027,4.052,4.078,4.103,4.129,4.154,4.18,4.207,4.233,4.254,4.28,4.306,4.332,4.357,4.382,4.406,4.43,4.454,4.478,4.501,4.525,4.549,4.572,4.596,4.619,4.643,4.666,4.689,4.713,4.736,4.76,4.784,4.807,4.831,4.854,4.878,4.901,4.923,4.945,4.967,4.989,5.011,5.032,5.053,5.075,5.096,5.119,5.141,5.165,5.188,5.212,5.236,5.242,5.266,5.29,5.314,5.337,5.36,5.384,5.407,5.429,5.451,5.473,5.495,5.515,5.536,5.556,5.575,5.594,5.611,5.627,5.641,5.652,5.661,5.665,5.667,5.669,5.669,5.667,5.666,5.663,5.66,5.657,5.654,5.652,5.649,5.647,5.645,5.644,5.642,5.641,5.639,5.638,5.637,5.636,5.635,5.634,5.633,5.632,5.632,5.631,5.631,5.631,5.631,5.631,5.631,5.631,5.631,5.632,5.632,5.632,5.633,5.633,5.634,5.634,5.635,5.635,5.636,5.636,5.636,5.637,5.637,5.637,5.637,5.638,5.638,5.638,5.638,5.638,5.638,5.638,5.637,5.637,5.637,5.637,5.637,5.637,5.637,5.636,5.636,5.636,5.636,5.636,5.636,5.636,5.636,5.636,5.636,5.636,5.636,5.636,5.636,5.636,5.636,5.636,5.636,5.636,5.636,5.636,5.636,5.636,5.636,5.636,5.636,5.637,5.637,5.637,5.637,5.638,5.638,5.638,5.639,5.639,5.64,5.64,5.641,5.641,5.642,5.642,5.642,5.643,5.643,5.644,5.644,5.644,5.644,5.645,5.645,5.645,5.645,5.646,5.646,5.646,5.647,5.647,5.647,5.648,5.648,5.649,5.649,5.65,5.65,5.651,5.651,5.652,5.652,5.653,5.564,5.565,5.565,5.566,5.567,5.568,5.569,5.57,5.57,5.571,5.572,5.573,5.574,5.574,5.575,5.576,5.576,5.577,5.578,5.578,5.579,5.58,5.58,5.581,5.581,5.581,5.582,5.582,5.582,5.582,5.582,5.582,5.582,5.582,5.582,5.582,5.582,5.582,5.582,5.582,5.582,5.582,5.582,5.581,5.581,5.581,5.581,5.581,5.58,5.58,5.58,5.58,5.58,5.58,5.58,5.579,5.55,5.55,5.55,5.55,5.55,5.55,5.55,5.55,5.55,5.55,5.55,5.55,5.55,5.55,5.549,5.549,5.549,5.549,5.549,5.549,5.548,5.548,5.548,5.547,5.547,5.547,5.546,5.546,5.545,5.545,5.544,5.544,5.543,5.542,5.542,5.541,5.54,5.54,5.539,5.538,5.538,5.537,5.536,5.535,5.517,5.516,5.516,5.515,5.515,5.514,5.514,5.514,5.513,5.513,5.513,5.513,5.513,5.514,5.514,5.514,5.514,5.514,5.514,5.514,5.514,5.514,5.515,5.515,5.515,5.515,5.515,5.515,5.516,5.516,5.516,5.516,5.516,5.516,5.515,5.515,5.515,5.515,5.514,5.514,5.513,5.512,5.512,5.511,5.51,5.509,5.508,5.507,5.507,5.506,5.505,5.505,5.505,5.504,5.504,5.504,5.504,5.504,5.505,5.505,5.505,5.505,5.506,5.506,5.507,5.508,5.508,5.509,5.51,5.511,5.511,5.511,5.511,5.512,5.512,5.513,5.513,5.513,5.514,5.514,5.514,5.514,5.514,5.514,5.513,5.513,5.513,5.511,5.51,5.507,5.503,5.498,5.491,5.483,5.473,5.461,5.448,5.435,5.421,5.404,5.387,5.368,5.348,5.329,5.308,5.287,5.265,5.242,5.22,5.197,5.174,5.153,5.131,5.111,5.092,5.072,5.054,5.036,5.019,5.003,4.98,4.964,4.949,4.933,4.918,4.902,4.886,4.87,4.852,4.834,4.815,4.796,4.776,4.755,4.734,4.712,4.69,4.668,4.646,4.623,4.6,4.577,4.554,4.531,4.507,4.484,4.461,4.439,4.416,4.394,4.371,4.349,4.327,4.305,4.283,4.261,4.239,4.217,4.195,4.174,4.152,4.131,4.11,4.089,4.067,4.046,4.034,4.012,3.989,3.966,3.942,3.918,3.894,3.869,3.845,3.82,3.794,3.768,3.742,3.715,3.688,3.661,3.633,3.605,3.576,3.547,3.518,3.488,3.458,3.428,3.398,3.368,3.338,3.308,3.279,3.249,3.219,3.19,3.161,3.142,3.113,3.084,3.055,3.026,2.996,2.967,2.938,2.909,2.88,2.851,2.822,2.793,2.764,2.735,2.706,2.677,2.648,2.619,2.59,2.561,2.532,2.503,2.474,2.445,2.416,2.388,2.36,2.332,2.305,2.279,2.225,2.202,2.18,2.161,2.143,2.126,2.111,2.102,2.095,2.091,2.09,2.09,2.091,2.092,2.094,2.098,2.102,2.105,2.109,2.113,2.117,2.12,2.123,2.126,2.128,2.131,2.133,2.134,2.136,2.137,2.138,2.138,2.139,2.139,2.139,2.138,2.138,2.137,2.136,2.135,2.134,2.133,2.132,2.132,2.131,2.13,2.13,2.129,2.129,2.129,2.129,2.129,2.129,2.129,2.13,2.13,2.13,2.131,2.131,2.132,2.132,2.132,2.133,2.133,2.133,2.134,2.134,2.134,2.135,2.135,2.135,2.135,2.136,2.136,2.136,2.136,2.136,2.136,2.136,2.136,2.136,2.136,2.136,2.136,2.136,2.136,2.136,2.136,2.136,2.136,2.136,2.136,2.137,2.137,2.137,2.138,2.139,2.14,2.141,2.142,2.144,2.145,2.147,2.149,2.152,2.154,2.157,2.159,2.162,2.164,2.167,2.169,2.171,2.173,2.174,2.219,2.221,2.222,2.223,2.224,2.224,2.225,2.226,2.226,2.227,2.228,2.228,2.229,2.23,2.23,2.231,2.232,2.233,2.234,2.235,2.236,2.237,2.238,2.239,2.241,2.242,2.243,2.245,2.246,2.247,2.249,2.25,2.252,2.253,2.255,2.256,2.258,2.259,2.261,2.262,2.264,2.265,2.267,2.268,2.27,2.284,2.286,2.288,2.289,2.291,2.293,2.294,2.296,2.298,2.3,2.301,2.303,2.305,2.307,2.308,2.31,2.312,2.314,2.315,2.317,2.319,2.321,2.322,2.324,2.326,2.327,2.329,2.331,2.332,2.334,2.336,2.337,2.339,2.341,2.342,2.344,2.345,2.347,2.348,2.35,2.352,2.353,2.355,2.371,2.372,2.373,2.375,2.376,2.377,2.378,2.38,2.381,2.381,2.382,2.383,2.383,2.383,2.383,2.383,2.383,2.383,2.383,2.383,2.383,2.382,2.382,2.382,2.381,2.381,2.381,2.381,2.38,2.38,2.38,2.38,2.379,2.379,2.379,2.379,2.379,2.379,2.38,2.38,2.381,2.381,2.382,2.382,2.383,2.384,2.384,2.385,2.385,2.386,2.387,2.387,2.387,2.388,2.388,2.388,2.388,2.388,2.388,2.388,2.387,2.387,2.387,2.386,2.385,2.385,2.384,2.383,2.382,2.382,2.381,2.38,2.38,2.38,2.38,2.38,2.38,2.381,2.381,2.381,2.381,2.381,2.381,2.38,2.38,2.38,2.38,2.38,2.38,2.38,2.38,2.38,2.38,2.38,2.38,2.38,2.38,2.38,2.38,2.38,2.38,2.38,2.38,2.38,2.38,2.38,2.38,2.38,2.38,2.38,2.38,2.38,2.381,2.382,2.383,2.384,2.387,2.39,2.398,2.407,2.42,2.435,2.453,2.474,2.497,2.523,2.55,2.579,2.609,2.64,2.671,2.702,2.734,2.767,2.799,2.832,2.864,2.897,2.887,2.919,2.951,2.983,3.013,3.043,3.073,3.102,3.131,3.16,3.188,3.217,3.245,3.273,3.3,3.328,3.356,3.384,3.412,3.44,3.47,3.5,3.53,3.562,3.594,3.627,3.662,3.697,3.731,3.767,3.803,3.839,3.876,3.952,3.988,4.024,4.06,4.096,4.132,4.167,4.203,4.237,4.272,4.307,4.34,4.373,4.405,4.438,4.469,4.5,4.531,4.561,4.59,4.619,4.646,4.673,4.7,4.727,4.753,4.78,4.778,4.805,4.832,4.86,4.889,4.918,4.947,4.976,5.006,5.037,5.067,5.098,5.128,5.158,5.187,5.215,5.244,5.271,5.295,5.318,5.339,5.359,5.378,5.395,5.412,5.427,5.439,5.45,5.461,5.47,5.479,5.488,5.496,5.505,5.513,5.522,5.531,5.541,5.551,5.561,5.571,5.582,5.593,5.605,5.617,5.629,5.64,5.652,5.664,5.674,5.682,5.689,5.695,5.7,5.703,5.705,5.706,5.706,5.705,5.703,5.702,5.701,5.7,5.699,5.699,5.698,5.697,5.696,5.696,5.696,5.696,5.696,5.696,5.697,5.697,5.698,5.698,5.699,5.7,5.701,5.701,5.702,5.703,5.704,5.704,5.705,5.705,5.706,5.706,5.707,5.707,5.707,5.708,5.708,5.707,5.707,5.707,5.706,5.706,5.706,5.705,5.705,5.705,5.704,5.704,5.704,5.704,5.703,5.703,5.703,5.703,5.703,5.703,5.702,5.702,5.702,5.702,5.702,5.702,5.702,5.702,5.702,5.702,5.702,5.702,5.702,5.702,5.702,5.702,5.702,5.702,5.702,5.702,5.702,5.702,5.702,5.702,5.702,5.702,5.702,5.702,5.702,5.702,5.702,5.702,5.702,5.702,5.702,5.702,5.701,5.701,5.701,5.701,5.701,5.7,5.7,5.699,5.699,5.698,5.697,5.696,5.695,5.694,5.693,5.691,5.69,5.688,5.686,5.684,5.682,5.681,5.679,5.677,5.675,5.673,5.671,5.669,5.668,5.666,5.664,5.662,5.604,5.602,5.601,5.599,5.597,5.596,5.594,5.593,5.591,5.589,5.588,5.586,5.585,5.583,5.582,5.58,5.578,5.577,5.575,5.574,5.572,5.57,5.568,5.567,5.565,5.563,5.561,5.559,5.557,5.556,5.554,5.552,5.55,5.549,5.547,5.545,5.544,5.538,5.537,5.535,5.534,5.533,5.531,5.53,5.528,5.527,5.526,5.525,5.524,5.522,5.521,5.52,5.519,5.517,5.516,5.515,5.514,5.512,5.511,5.51,5.508,5.507,5.506,5.504,5.503,5.502,5.5,5.499,5.498,5.479,5.478,5.476,5.475,5.474,5.472,5.471,5.47,5.468,5.467,5.466,5.465,5.464,5.463,5.462,5.462,5.461,5.461,5.461,5.461,5.461,5.461,5.462,5.462,5.462,5.462,5.462,5.463,5.463,5.463,5.463,5.463,5.463,5.464,5.464,5.464,5.464,5.464,5.464,5.464,5.464,5.464,5.464,5.464,5.464,5.464,5.464,5.464,5.464,5.464,5.464,5.464,5.463,5.463,5.463,5.463,5.462,5.462,5.461,5.461,5.461,5.46,5.46,5.459,5.459,5.459,5.458,5.458,5.458,5.457,5.457,5.457,5.457,5.457,5.458,5.458,5.458,5.458,5.459,5.459,5.459,5.46,5.46,5.46,5.461,5.461,5.461,5.462,5.462,5.462,5.463,5.463,5.463,5.463,5.464,5.464,5.464,5.464,5.464,5.464,5.464,5.464,5.464,5.464,5.464,5.464,5.464,5.464,5.464,5.464,5.463,5.462,5.461,5.46,5.457,5.454,5.45,5.445,5.438,5.431,5.422,5.411,5.401,5.39,5.377,5.362,5.346,5.328,5.311,5.293,5.274,5.255,5.235,5.216,5.196,5.177,5.158,5.139,5.12,5.083,5.065,5.048,5.031,5.014,4.997,4.981,4.965,4.949,4.933,4.917,4.902,4.886,4.869,4.853,4.836,4.819,4.801,4.781,4.761,4.738,4.712,4.685,4.658,4.629,4.598,4.566,4.534,4.501,4.467,4.433,4.398,4.363,4.329,4.294,4.26,4.226,4.192,4.159,4.126,4.085,4.053,4.022,3.993,3.963,3.934,3.905,3.877,3.85,3.822,3.795,3.767,3.74,3.713,3.685,3.658,3.63,3.603,3.575,3.548,3.52,3.493,3.466,3.439,3.413,3.387,3.361,3.337,3.313,3.29,3.266,3.244,3.252,3.23,3.208,3.186,3.165,3.143,3.122,3.101,3.08,3.059,3.038,3.017,2.995,2.973,2.952,2.93,2.908,2.886,2.863,2.841,2.818,2.796,2.773,2.75,2.728,2.705,2.682,2.659,2.636,2.613,2.59,2.567,2.544,2.521,2.499,2.476,2.453,2.43,2.408,2.385,2.363,2.34,2.289,2.267,2.245,2.223,2.201,2.179,2.158,2.136,2.115,2.095,2.076,2.056,2.037,2.021,2.006,1.993,1.981,1.972,1.964,1.96,1.957,1.955,1.955,1.956,1.958,1.96,1.962,1.965,1.967,1.97,1.973,1.976,1.978,1.98,1.982,1.984,1.986,1.987,1.988,1.988,1.988,1.988,1.987,1.987,1.986,1.985,1.984,1.983,1.981,1.98,1.979,1.978,1.977,1.976,1.975,1.975,1.974,1.974,1.974,1.974,1.974,1.974,1.974,1.974,1.974,1.975,1.975,1.975,1.975,1.975,1.976,1.976,1.976,1.976,1.976,1.976,1.976,1.976,1.976,1.976,1.976,1.976,1.976,1.976,1.977,1.977,1.977,1.977,1.977,1.977,1.978,1.978,1.978,1.978,1.978,1.977,1.977,2.051,2.051,2.051,2.052,2.052,2.052,2.052,2.053,2.053,2.053,2.054,2.054,2.055,2.055,2.056,2.056,2.057,2.057,2.058,2.058,2.059,2.059,2.06,2.061,2.061,2.062,2.062,2.063,2.064,2.064,2.065,2.066,2.066,2.067,2.068,2.068,2.069,2.069,2.07,2.07,2.071,2.081,2.082,2.082,2.083,2.083,2.084,2.085,2.085,2.086,2.087,2.088,2.088,2.089,2.09,2.09,2.091,2.092,2.092,2.093,2.094,2.094,2.095,2.096,2.096,2.097,2.097,2.098,2.098,2.099,2.099,2.1,2.1,2.101,2.102,2.103,2.103,2.104,2.105,2.107,2.108,2.109,2.11,2.112,2.113,2.115,2.117,2.118,2.12,2.122,2.123,2.125,2.127,2.128,2.145,2.146,2.147,2.148,2.149,2.15,2.15,2.151,2.151,2.152,2.152,2.153,2.153,2.153,2.154,2.154,2.155,2.155,2.156,2.156,2.156,2.157,2.157,2.157,2.157,2.157,2.158,2.158,2.158,2.158,2.158,2.157,2.157,2.157,2.157,2.157,2.157,2.156,2.156,2.156,2.155,2.155,2.155,2.154,2.154,2.154,2.154,2.154,2.155,2.155,2.156,2.157,2.159,2.16,2.162,2.163,2.165,2.167,2.168,2.17,2.171,2.172,2.174,2.175,2.175,2.174,2.174,2.173,2.171,2.169,2.167,2.165,2.164,2.162,2.161,2.16,2.16,2.159,2.159,2.158,2.157,2.157,2.156,2.156,2.155,2.155,2.155,2.155,2.155,2.154,2.154,2.153,2.153,2.152,2.152,2.152,2.152,2.152,2.152,2.152,2.152,2.152,2.152,2.152,2.152,2.152,2.152,2.152,2.152,2.152,2.152,2.152,2.152,2.152,2.152,2.152,2.152,2.152,2.152,2.152,2.152,2.152,2.152
2.298,2.298,2.298,2.298,2.3,2.302,2.305,2.31,2.315,2.322,2.33,2.339,2.349,2.359,2.371,2.382,2.394,2.407,2.419,2.432,2.445,2.458,2.471,2.485,2.499,2.514,2.529,2.545,2.56,2.575,2.588,2.601,2.614,2.625,2.636,2.647,2.657,2.666,2.675,2.684,2.692,2.701,2.709,2.717,2.725,2.734,2.744,2.755,2.767,2.78,2.795,2.812,2.83,2.849,2.869,2.891,2.915,2.939,2.964,2.989,3.015,3.041,3.067,3.093,3.119,3.146,3.17,3.196,3.221,3.246,3.27,3.294,3.318,3.337,3.359,3.382,3.404,3.426,3.448,3.47,3.491,3.512,3.533,3.553,3.574,3.594,3.614,3.634,3.654,3.675,3.695,3.715,3.736,3.758,3.78,3.804,3.827,3.851,3.876,3.901,3.926,3.951,3.976,4.001,4.027,4.052,4.078,4.103,4.129,4.155,4.182,4.208,4.234,4.259,4.285,4.31,4.335,4.351,4.375,4.399,4.423,4.446,4.47,4.494,4.517,4.541,4.564,4.587,4.61,4.634,4.657,4.68,4.703,4.727,4.75,4.774,4.798,4.821,4.844,4.867,4.89,4.912,4.933,4.955,4.975,4.996,5.017,5.039,5.061,5.083,5.106,5.13,5.154,5.167,5.192,5.216,5.24,5.264,5.288,5.311,5.334,5.357,5.38,5.402,5.424,5.445,5.466,5.487,5.507,5.527,5.547,5.565,5.582,5.596,5.608,5.617,5.623,5.627,5.628,5.626,5.624,5.621,5.618,5.615,5.611,5.608,5.605,5.602,5.6,5.598,5.596,5.594,5.593,5.591,5.59,5.589,5.588,5.586,5.586,5.585,5.584,5.584,5.583,5.583,5.583,5.583,5.583,5.583,5.583,5.583,5.583,5.584,5.584,5.584,5.585,5.586,5.586,5.587,5.588,5.588,5.589,5.589,5.59,5.59,5.591,5.591,5.591,5.591,5.592,5.592,5.592,5.592,5.592,5.592,5.591,5.591,5.591,5.591,5.591,5.591,5.591,5.59,5.59,5.59,5.59,5.59,5.59,5.59,5.59,5.59,5.59,5.59,5.59,5.59,5.59,5.59,5.59,5.59,5.59,5.59,5.59,5.59,5.59,5.59,5.59,5.59,5.59,5.591,5.591,5.591,5.591,5.592,5.592,5.592,5.593,5.593,5.594,5.594,5.595,5.595,5.596,5.596,5.597,5.597,5.597,5.598,5.598,5.598,5.598,5.599,5.599,5.599,5.599,5.6,5.6,5.6,5.6,5.601,5.601,5.601,5.602,5.602,5.603,5.603,5.604,5.604,5.605,5.605,5.606,5.606,5.607,5.555,5.555,5.556,5.557,5.558,5.559,5.56,5.561,5.561,5.562,5.563,5.564,5.565,5.566,5.566,5.567,5.568,5.569,5.569,5.57,5.571,5.571,5.572,5.572,5.573,5.573,5.574,5.574,5.574,5.574,5.574,5.574,5.575,5.575,5.575,5.575,5.574,5.574,5.574,5.574,5.574,5.574,5.574,5.574,5.574,5.573,5.573,5.573,5.573,5.573,5.573,5.573,5.572,5.572,5.572,5.572,5.533,5.533,5.533,5.533,5.533,5.533,5.533,5.533,5.533,5.533,5.533,5.533,5.533,5.533,5.533,5.533,5.533,5.533,5.533,5.532,5.532,5.532,5.532,5.531,5.531,5.531,5.53,5.53,5.529,5.529,5.528,5.528,5.527,5.527,5.526,5.526,5.525,5.524,5.524,5.523,5.522,5.522,5.521,5.503,5.502,5.502,5.501,5.501,5.5,5.5,5.5,5.499,5.499,5.499,5.499,5.499,5.5,5.5,5.5,5.5,5.5,5.5,5.5,5.5,5.5,5.501,5.501,5.501,5.501,5.501,5.501,5.501,5.501,5.501,5.501,5.501,5.501,5.501,5.501,5.501,5.5,5.5,5.499,5.498,5.498,5.497,5.496,5.495,5.494,5.494,5.493,5.492,5.491,5.491,5.49,5.49,5.49,5.489,5.489,5.489,5.489,5.489,5.49,5.49,5.49,5.491,5.491,5.492,5.493,5.494,5.494,5.495,5.496,5.496,5.496,5.496,5.497,5.497,5.498,5.498,5.498,5.498,5.498,5.499,5.499,5.498,5.498,5.498,5.498,5.498,5.496,5.493,5.49,5.484,5.477,5.469,5.46,5.45,5.438,5.425,5.41,5.395,5.379,5.362,5.344,5.324,5.304,5.282,5.26,5.238,5.215,5.192,5.17,5.148,5.126,5.105,5.085,5.066,5.047,5.029,5.012,4.995,5.0,4.984,4.968,4.953,4.938,4.923,4.908,4.892,4.875,4.858,4.84,4.821,4.801,4.781,4.761,4.74,4.718,4.697,4.675,4.652,4.63,4.607,4.584,4.56,4.537,4.514,4.491,4.469,4.446,4.424,4.402,4.38,4.357,4.335,4.313,4.291,4.269,4.247,4.225,4.204,4.183,4.162,4.141,4.12,4.098,4.077,4.046,4.024,4.001,3.978,3.955,3.932,3.908,3.884,3.859,3.834,3.809,3.784,3.758,3.731,3.705,3.677,3.65,3.622,3.593,3.564,3.535,3.505,3.476,3.446,3.416,3.387,3.357,3.327,3.297,3.268,3.238,3.209,3.2,3.171,3.142,3.113,3.084,3.055,3.026,2.997,2.968,2.939,2.911,2.882,2.853,2.824,2.795,2.766,2.737,2.709,2.68,2.651,2.622,2.593,2.564,2.535,2.506,2.477,2.448,2.419,2.391,2.363,2.335,2.309,2.283,2.259,2.196,2.174,2.154,2.137,2.123,2.111,2.103,2.096,2.092,2.091,2.09,2.092,2.093,2.096,2.099,2.103,2.107,2.11,2.114,2.117,2.12,2.123,2.126,2.128,2.13,2.132,2.134,2.136,2.137,2.138,2.139,2.139,2.139,2.139,2.138,2.137,2.136,2.135,2.134,2.133,2.132,2.131,2.13,2.129,2.129,2.128,2.128,2.128,2.128,2.128,2.128,2.129,2.129,2.129,2.13,2.13,2.131,2.131,2.132,2.132,2.132,2.133,2.133,2.134,2.134,2.134,2.135,2.135,2.135,2.135,2.136,2.136,2.136,2.136,2.136,2.136,2.137,2.137,2.137,2.137,2.137,2.137,2.137,2.137,2.137,2.137,2.137,2.137,2.137,2.137,2.137,2.137,2.137,2.137,2.138,2.139,2.14,2.141,2.142,2.144,2.146,2.147,2.15,2.152,2.154,2.157,2.16,2.162,2.165,2.167,2.17,2.172,2.174,2.175,2.177,2.205,2.206,2.207,2.208,2.208,2.209,2.21,2.21,2.211,2.212,2.212,2.213,2.213,2.214,2.215,2.215,2.216,2.217,2.218,2.219,2.22,2.221,2.223,2.224,2.225,2.226,2.228,2.229,2.23,2.232,2.233,2.235,2.236,2.237,2.239,2.24,2.242,2.243,2.245,2.246,2.248,2.249,2.25,2.275,2.276,2.278,2.28,2.281,2.283,2.285,2.287,2.288,2.29,2.292,2.293,2.295,2.297,2.298,2.3,2.302,2.303,2.305,2.307,2.308,2.31,2.312,2.313,2.315,2.317,2.319,2.32,2.322,2.323,2.325,2.327,2.328,2.33,2.331,2.333,2.335,2.336,2.338,2.339,2.341,2.342,2.344,2.345,2.361,2.363,2.364,2.365,2.367,2.368,2.369,2.37,2.371,2.371,2.372,2.372,2.373,2.373,2.373,2.373,2.373,2.372,2.372,2.372,2.372,2.372,2.372,2.371,2.371,2.371,2.371,2.37,2.37,2.37,2.37,2.369,2.369,2.369,2.369,2.37,2.37,2.37,2.37,2.371,2.371,2.372,2.373,2.373,2.374,2.375,2.375,2.376,2.376,2.377,2.378,2.378,2.378,2.379,2.379,2.379,2.379,2.378,2.378,2.378,2.378,2.377,2.377,2.376,2.376,2.375,2.374,2.374,2.373,2.372,2.371,2.37,2.37,2.37,2.37,2.37,2.37,2.371,2.371,2.37,2.371,2.371,2.371,2.37,2.37,2.37,2.37,2.37,2.37,2.37,2.37,2.37,2.37,2.37,2.37,2.37,2.37,2.37,2.37,2.37,2.37,2.37,2.37,2.37,2.37,2.37,2.37,2.37,2.37,2.37,2.37,2.37,2.37,2.371,2.372,2.374,2.377,2.382,2.389,2.399,2.411,2.426,2.445,2.467,2.49,2.516,2.545,2.574,2.604,2.635,2.667,2.699,2.732,2.764,2.796,2.829,2.862,2.895,2.927,2.887,2.919,2.95,2.981,3.01,3.04,3.069,3.097,3.126,3.154,3.182,3.21,3.237,3.264,3.292,3.319,3.346,3.374,3.402,3.431,3.462,3.493,3.525,3.559,3.593,3.627,3.662,3.698,3.734,3.77,3.807,3.843,3.909,3.946,3.982,4.018,4.054,4.089,4.125,4.16,4.194,4.229,4.262,4.295,4.328,4.36,4.391,4.422,4.453,4.482,4.512,4.541,4.568,4.596,4.622,4.649,4.675,4.701,4.727,4.754,4.782,4.79,4.819,4.847,4.876,4.905,4.935,4.965,4.995,5.026,5.057,5.088,5.118,5.147,5.176,5.203,5.229,5.253,5.276,5.297,5.317,5.335,5.352,5.368,5.381,5.392,5.402,5.411,5.419,5.427,5.435,5.443,5.451,5.46,5.469,5.478,5.487,5.497,5.507,5.518,5.529,5.541,5.552,5.565,5.577,5.589,5.601,5.653,5.663,5.671,5.678,5.683,5.686,5.687,5.687,5.686,5.685,5.684,5.682,5.681,5.679,5.678,5.677,5.677,5.676,5.675,5.675,5.674,5.674,5.674,5.674,5.674,5.674,5.675,5.676,5.676,5.677,5.678,5.679,5.68,5.681,5.682,5.682,5.683,5.684,5.685,5.685,5.686,5.686,5.686,5.687,5.687,5.686,5.686,5.686,5.686,5.685,5.685,5.684,5.684,5.684,5.683,5.683,5.683,5.682,5.682,5.682,5.682,5.681,5.681,5.681,5.681,5.681,5.681,5.681,5.681,5.68,5.68,5.68,5.68,5.68,5.68,5.68,5.68,5.68,5.68,5.68,5.68,5.68,5.68,5.68,5.68,5.68,5.68,5.68,5.68,5.68,5.68,5.68,5.68,5.68,5.68,5.68,5.68,5.68,5.68,5.68,5.68,5.68,5.68,5.679,5.679,5.679,5.678,5.678,5.677,5.677,5.676,5.676,5.675,5.674,5.673,5.671,5.67,5.669,5.667,5.665,5.664,5.662,5.66,5.658,5.657,5.655,5.653,5.651,5.65,5.648,5.646,5.644,5.643,5.641,5.64,5.603,5.601,5.6,5.598,5.597,5.595,5.593,5.592,5.59,5.589,5.587,5.586,5.584,5.583,5.581,5.58,5.578,5.576,5.575,5.573,5.571,5.569,5.568,5.566,5.564,5.562,5.56,5.559,5.557,5.555,5.553,5.552,5.55,5.549,5.547,5.538,5.537,5.536,5.535,5.533,5.532,5.531,5.53,5.528,5.527,5.526,5.525,5.524,5.523,5.522,5.521,5.52,5.519,5.518,5.516,5.515,5.514,5.513,5.512,5.511,5.51,5.508,5.507,5.506,5.505,5.504,5.503,5.501,5.5,5.482,5.48,5.479,5.478,5.477,5.475,5.474,5.473,5.472,5.471,5.47,5.47,5.469,5.469,5.468,5.468,5.468,5.468,5.468,5.469,5.469,5.469,5.469,5.469,5.469,5.47,5.47,5.47,5.47,5.47,5.47,5.47,5.471,5.471,5.471,5.471,5.471,5.471,5.471,5.471,5.471,5.471,5.471,5.471,5.471,5.471,5.471,5.471,5.471,5.47,5.47,5.47,5.47,5.469,5.469,5.469,5.468,5.468,5.467,5.467,5.466,5.466,5.465,5.465,5.465,5.464,5.464,5.464,5.464,5.464,5.464,5.464,5.464,5.464,5.464,5.465,5.465,5.465,5.465,5.465,5.466,5.466,5.466,5.466,5.466,5.467,5.467,5.467,5.468,5.468,5.468,5.468,5.468,5.468,5.468,5.468,5.468,5.468,5.468,5.468,5.468,5.468,5.469,5.469,5.469,5.468,5.468,5.468,5.468,5.468,5.466,5.465,5.462,5.459,5.455,5.45,5.444,5.436,5.427,5.417,5.406,5.393,5.378,5.363,5.347,5.329,5.311,5.293,5.274,5.255,5.235,5.216,5.196,5.177,5.158,5.139,5.121,5.102,5.084,5.067,5.05,5.033,5.016,5.0,4.984,4.968,4.953,4.937,4.922,4.906,4.89,4.873,4.856,4.838,4.819,4.798,4.776,4.752,4.727,4.7,4.672,4.642,4.611,4.579,4.547,4.513,4.479,4.445,4.41,4.375,4.341,4.307,4.273,4.239,4.206,4.173,4.141,4.11,4.08,4.05,4.03,4.001,3.973,3.945,3.916,3.889,3.861,3.834,3.806,3.779,3.752,3.725,3.697,3.67,3.643,3.615,3.588,3.561,3.534,3.507,3.481,3.455,3.429,3.404,3.38,3.357,3.333,3.31,3.287,3.265,3.243,3.222,3.201,3.18,3.159,3.137,3.116,3.096,3.075,3.053,3.032,3.011,2.989,2.967,2.946,2.924,2.902,2.879,2.857,2.835,2.812,2.789,2.766,2.744,2.72,2.698,2.675,2.652,2.629,2.606,2.583,2.561,2.538,2.515,2.492,2.47,2.447,2.425,2.402,2.38,2.357,2.335,2.285,2.263,2.241,2.22,2.198,2.177,2.155,2.135,2.114,2.095,2.076,2.058,2.041,2.026,2.013,2.001,1.992,1.985,1.98,1.977,1.976,1.976,1.977,1.979,1.98,1.983,1.985,1.987,1.99,1.993,1.996,1.998,2.001,2.003,2.004,2.006,2.007,2.007,2.008,2.008,2.008,2.007,2.006,2.006,2.004,2.003,2.002,2.0,1.999,1.998,1.997,1.996,1.995,1.994,1.994,1.993,1.993,1.993,1.993,1.993,1.993,1.993,1.993,1.993,1.994,1.994,1.994,1.994,1.995,1.995,1.995,1.995,1.995,1.995,1.995,1.995,1.995,1.995,1.995,1.995,1.995,1.996,1.996,1.996,1.996,1.996,1.997,1.997,1.997,1.997,1.997,1.997,1.997,1.997,1.996,1.996,1.996,1.996,1.995,1.995,2.081,2.081,2.082,2.082,2.082,2.083,2.083,2.084,2.084,2.085,2.085,2.086,2.086,2.087,2.087,2.088,2.088,2.089,2.089,2.09,2.091,2.091,2.092,2.093,2.093,2.094,2.095,2.095,2.096,2.097,2.097,2.098,2.099,2.099,2.1,2.1,2.101,2.102,2.102,2.103,2.104,2.104,2.105,2.106,2.106,2.09,2.091,2.092,2.092,2.093,2.094,2.094,2.095,2.096,2.096,2.097,2.098,2.098,2.099,2.099,2.1,2.1,2.101,2.101,2.102,2.102,2.103,2.103,2.104,2.104,2.105,2.105,2.106,2.107,2.108,2.109,2.11,2.111,2.113,2.114,2.115,2.117,2.119,2.12,2.122,2.124,2.126,2.127,2.129,2.131,2.133,2.134,2.136,2.137,2.173,2.174,2.175,2.175,2.176,2.176,2.177,2.177,2.177,2.178,2.178,2.178,2.179,2.179,2.18,2.18,2.18,2.18,2.181,2.181,2.181,2.181,2.181,2.181,2.181,2.181,2.181,2.181,2.181,2.181,2.181,2.18,2.18,2.18,2.18,2.18,2.179,2.179,2.179,2.179,2.179,2.178,2.178,2.179,2.179,2.18,2.181,2.182,2.183,2.185,2.186,2.188,2.19,2.192,2.193,2.195,2.197,2.198,2.199,2.2,2.2,2.199,2.198,2.197,2.195,2.193,2.191,2.189,2.187,2.186,2.185,2.184,2.183,2.183,2.183,2.182,2.181,2.181,2.18,2.18,2.179,2.179,2.179,2.179,2.179,2.179,2.178,2.178,2.177,2.177,2.176,2.176,2.177,2.177,2.177,2.177,2.177,2.177,2.177,2.177,2.177,2.177,2.177,2.177,2.177,2.177,2.177,2.177,2.177,2.177,2.177,2.178,2.178,2.178,2.178,2.178,2.178,2.178,2.178,2.178,2.178,2.178,2.178,2.178,2.178,2.178,2.178,2.178,2.178,2.178,2.178,2.178,2.178,2.178,2.178,2.178,2.178,2.178,2.178,2.178,2.178,2.178,2.178,2.178,2.178,2.178,2.178,2.178,2.178,2.178,2.178,2.178,2.178,2.178,2.178,2.178,2.178,2.178,2.178,2.178,2.178,2.178,2.178,2.178,2.178,2.178,2.178,2.178,2.178,2.178,2.178
