# Supplementary material for: Passive wheels – A new localization system for automated guided vehicles
Source: Heliyon. 2024 Jul 20;10(15):e34967. doi: 10.1016/j.heliyon.2024.e34967 (PMC11829107; doi:10.1016/j.heliyon.2024.e34967)
Supplement: Multimedia component 1 [file mmc1.zip › repository/datasets/scenario4/y.txt]

0.765,0.765,0.765,0.765,0.765,0.766,0.765,0.764,0.765,0.765,0.766,0.766,0.767,0.768,0.769,0.769,0.77,nan,0.772,0.772,nan,0.773,0.773,0.774,0.775,0.775,0.775,0.777,0.778,0.779,0.779,0.781,0.779,0.782,0.782,0.782,0.783,0.784,0.783,0.785,0.786,0.785,0.786,0.785,0.786,0.787,0.787,0.787,0.788,0.789,0.789,0.79,0.791,0.791,0.793,0.795,0.795,0.798,0.799,0.801,0.801,0.803,0.804,0.805,0.807,0.807,0.81,0.811,0.812,0.814,0.815,0.819,nan,0.822,0.824,0.824,0.826,0.828,nan,0.83,0.834,0.834,nan,0.839,nan,nan,0.842,0.843,nan,nan,0.848,nan,nan,nan,0.854,nan,nan,nan,nan,0.863,nan,nan,0.869,nan,nan,0.874,0.876,nan,0.88,nan,0.884,0.887,0.89,0.891,nan,0.894,0.897,0.899,0.901,0.902,0.903,0.906,0.908,0.91,0.912,0.913,0.915,0.917,0.919,0.92,0.922,0.924,0.926,0.928,0.93,0.932,0.933,0.935,0.937,0.939,0.941,0.942,0.944,0.946,0.947,0.949,0.951,0.953,0.954,0.956,0.958,0.96,0.961,0.963,0.965,0.967,0.969,0.971,0.973,0.974,0.976,0.978,0.979,0.981,0.983,0.984,0.987,nan,nan,nan,nan,nan,nan,nan,nan,nan,nan,nan,nan,nan,nan,1.001,nan,1.001,nan,nan,1.0,nan,nan,nan,0.999,0.999,nan,nan,0.999,nan,nan,nan,nan,nan,nan,0.998,nan,nan,nan,nan,nan,0.998,nan,0.998,0.999,0.999,nan,1.0,1.0,nan,1.001,1.001,nan,nan,1.004,1.004,1.005,1.005,1.006,1.006,1.007,1.007,nan,nan,nan,nan,nan,1.008,nan,nan,nan,nan,1.006,1.005,1.004,1.003,1.003,1.002,1.002,1.001,1.0,1.0,1.0,0.999,0.999,0.999,0.999,0.999,0.999,0.999,0.999,0.999,0.999,0.999,0.999,0.999,0.999,0.999,1.0,1.001,1.004,1.008,1.012,1.017,1.023,1.03,1.037,1.046,1.055,1.066,1.077,1.088,1.101,1.114,1.127,1.142,nan,1.168,nan,nan,1.211,nan,1.239,1.253,1.266,1.278,nan,nan,1.314,nan,1.337,1.348,nan,nan,nan,nan,1.406,nan,1.429,1.44,1.451,1.46,1.472,nan,nan,nan,nan,nan,nan,nan,nan,nan,1.609,1.625,1.64,1.658,1.675,1.692,1.708,1.726,nan,nan,nan,nan,nan,nan,nan,1.879,nan,nan,nan,nan,1.984,2.003,2.021,nan,nan,nan,nan,2.105,nan,nan,2.152,nan,nan,2.196,2.21,2.226,2.242,nan,nan,2.294,2.313,2.332,2.351,2.372,2.394,2.415,2.437,2.46,2.482,2.505,2.528,2.551,2.572,nan,2.621,2.643,nan,2.688,2.711,2.733,nan,2.776,2.798,nan,nan,2.861,nan,nan,nan,2.945,nan,2.986,3.007,3.028,3.049,3.07,3.091,3.113,3.135,3.156,3.178,3.2,3.222,3.243,3.265,3.286,3.308,3.33,nan,3.373,3.393,3.411,3.429,3.448,nan,nan,nan,3.506,3.515,3.525,3.531,3.533,3.534,3.534,3.533,3.532,3.53,3.529,3.527,3.524,3.522,nan,nan,nan,3.512,nan,3.508,nan,3.505,3.504,3.502,3.501,3.5,3.5,3.5,3.5,3.5,3.5,3.501,3.501,3.502,3.502,3.502,3.503,3.504,3.504,3.505,3.505,3.506,3.506,3.507,3.506,3.507,3.507,3.507,3.506,3.506,3.506,3.506,3.506,3.505,3.506,3.505,3.505,3.505,3.505,3.505,3.504,3.505,nan,3.505,3.504,3.505,3.505,3.505,3.505,3.505,3.505,3.505,3.505,3.505,3.505,3.505,3.505,3.505,3.505,3.506,3.506,3.505,3.505,3.505,3.505,3.504,3.504,3.505,3.504,3.504,nan,3.503,3.502,3.501,3.5,3.499,3.498,nan,nan,3.493,nan,3.489,3.486,3.484,3.482,nan,3.477,3.475,nan,3.471,nan,nan,3.466,nan,nan,nan,nan,3.459,nan,3.457,nan,nan,3.453,nan,nan,nan,nan,nan,3.443,nan,3.441,nan,nan,nan,nan,nan,3.433,3.431,nan,nan,nan,3.427,3.425,3.424,3.423,3.422,3.422,3.421,3.419,3.419,3.418,3.417,3.417,3.415,3.414,3.414,3.413,3.413,3.411,3.411,3.41,3.409,3.409,3.407,3.406,3.406,3.405,3.404,3.404,3.403,3.401,3.401,3.4,3.4,3.398,3.397,3.397,3.395,3.395,3.393,3.393,3.39,3.389,3.389,3.388,3.387,3.386,3.384,3.383,nan,3.38,3.379,nan,3.378,3.376,3.375,3.374,nan,3.372,nan,nan,3.369,3.368,3.367,3.366,3.365,3.364,3.363,3.362,3.361,3.36,3.358,3.358,3.356,3.356,3.354,3.353,3.352,3.351,3.349,3.348,3.347,3.345,3.344,3.343,3.342,3.341,3.34,3.339,3.338,3.337,3.337,3.336,3.336,3.335,3.335,3.335,3.335,3.335,3.335,3.336,3.336,3.336,3.336,3.336,3.337,3.337,3.337,3.337,3.337,3.338,3.338,3.338,3.338,3.338,3.338,3.338,3.338,3.338,3.338,3.338,3.337,3.337,3.336,3.335,3.334,3.333,3.332,3.331,3.33,3.33,3.329,3.328,3.328,3.328,3.328,3.328,3.328,3.329,3.329,3.33,3.33,3.331,3.332,3.333,3.334,3.335,3.336,3.337,3.337,3.339,3.34,3.341,3.341,3.342,3.343,3.344,3.345,3.345,3.346,3.346,3.347,3.348,3.348,3.348,3.349,3.349,3.349,3.348,3.349,3.348,3.348,3.348,3.347,3.347,3.347,3.345,3.343,3.339,3.334,3.327,3.318,3.307,3.293,3.277,3.257,3.236,3.213,3.187,3.16,3.131,3.102,3.072,nan,nan,2.982,2.954,2.927,2.901,2.876,2.853,nan,nan,2.792,2.774,2.756,2.74,2.724,2.71,2.695,2.68,2.666,2.652,2.638,2.624,2.607,2.591,2.573,2.554,2.535,2.514,2.492,2.47,nan,2.423,nan,2.375,2.351,2.326,2.302,2.278,2.253,2.229,2.204,2.18,2.157,2.134,2.11,2.087,2.064,nan,2.019,1.996,1.974,1.952,nan,nan,nan,nan,1.841,1.819,1.797,1.776,1.754,1.733,1.711,nan,1.669,nan,1.626,1.605,1.584,1.563,1.542,1.522,1.501,1.48,1.46,nan,1.418,1.396,1.375,1.353,1.332,1.311,1.289,1.267,1.246,1.224,1.201,1.18,nan,1.137,1.116,1.094,1.071,nan,nan,1.008,nan,0.964,0.943,0.922,0.899,nan,0.86,0.843,0.827,0.814,nan,0.797,0.792,0.788,0.788,0.789,0.792,0.795,0.798,0.8,0.803,0.806,nan,0.813,nan,nan,0.821,0.824,0.827,0.827,0.829,nan,0.83,0.83,0.831,nan,nan,nan,0.83,nan,0.829,0.829,0.827,0.827,0.827,0.826,0.826,0.826,0.826,nan,nan,nan,nan,0.826,0.825,0.826,0.825,0.826,0.826,0.826,0.827,0.826,0.827,0.827,0.828,0.828,0.828,0.828,0.828,0.828,0.828,0.828,0.828,0.829,0.829,0.828,0.827,0.828,0.828,0.828,0.828,0.828,0.828,0.827,0.827,0.827,0.827,0.827,0.827,0.828,0.827,0.827,0.827,0.827,0.827,0.827,0.829,0.827,0.828,0.827,0.827,0.828,0.827,0.827,0.827,0.827,0.828,0.829,0.827,0.828,0.827,0.828,0.828,0.828,0.828,0.828,0.828,0.828,0.827,0.827,0.826,0.825,0.825,0.826,0.825,0.823,0.825,0.824,0.823,0.823,0.823,0.822,0.823,0.822,0.822,0.823,0.823,0.822,0.824,0.824,0.824,0.824,0.824,0.824,0.823,0.823,0.823,0.824,0.825,0.823,0.824,0.823,0.824,nan,0.822,0.822,0.822,0.822,0.822,0.823,0.822,0.821,nan,0.821,0.82,0.821,0.819,0.818,0.818,0.817,0.817,0.817,0.816,0.815,0.815,0.815,0.814,0.813,nan,nan,nan,nan,nan,nan,nan,nan,nan,nan,nan,0.814,0.816,0.818,0.821,0.824,0.827,0.831,0.834,0.838,0.842,0.846,0.851,0.855,0.859,0.863,0.867,0.87,0.874,0.876,0.879,0.881,0.883,0.884,0.885,0.886,0.886,0.886,0.887,0.887,0.887,0.887,0.887,0.887,0.888,0.888,0.888,0.889,0.889,0.889,0.889,0.89,0.89,0.89,0.891,0.891,0.892,0.892,0.892,0.893,0.893,0.894,0.895,0.896,0.896,0.897,0.898,0.899,0.899,0.9,0.9,0.9,0.901,0.901,0.901,0.901,0.901,0.901,0.901,0.901,0.901,0.901,0.901,0.901,0.901,0.901,0.901,0.901,0.901,0.902,0.902,0.901,0.902,0.902,0.902,nan,nan,nan,nan,nan,nan,0.906,nan,nan,nan,nan,nan,nan,nan,nan,nan,nan,nan,nan,nan,nan,nan,nan,nan,nan,nan,0.908,nan,nan,nan,nan,0.903,nan,nan,nan,nan,nan,nan,nan,nan,nan,nan,nan,nan,nan,nan,nan,0.896,nan,nan,nan,nan,nan,0.896,0.896,nan,0.895,nan,nan,0.895,0.895,0.895,0.895,0.895,nan,0.895,0.895,0.895,nan,0.895,nan,0.896,0.896,0.897,nan,nan,nan,nan,nan,nan,nan,0.963,nan,nan,1.02,1.042,1.066,1.091,1.117,1.143,1.169,1.195,1.224,nan,1.275,1.299,1.326,1.351,nan,1.397,1.421,1.444,1.466,1.488,1.51,1.532,1.553,1.574,1.596,1.617,nan,1.657,1.677,1.699,1.72,1.74,1.76,1.781,nan,nan,1.843,nan,nan,1.912,nan,nan,nan,nan,2.036,nan,nan,nan,nan,2.18,nan,nan,nan,nan,2.326,2.357,2.387,2.417,2.446,2.474,2.504,nan,2.56,2.59,2.619,nan,nan,2.702,nan,2.757,2.784,nan,2.838,nan,2.892,nan,2.946,2.973,3.0,3.026,nan,nan,3.107,3.133,3.159,3.184,3.209,3.234,3.258,3.283,3.306,3.331,3.354,3.377,3.398,3.423,3.445,3.467,3.489,3.511,3.531,3.55,3.567,3.583,3.595,3.606,3.611,3.615,3.619,3.619,3.619,3.614,3.612,3.609,3.608,3.605,3.602,3.596,3.595,3.592,3.59,3.587,3.585,3.583,3.582,3.578,3.579,3.578,3.575,3.574,nan,nan,nan,nan,nan,3.574,3.574,3.574,3.573,3.573,3.574,3.575,3.575,3.575,3.576,3.576,3.576,3.577,3.577,3.578,3.578,3.578,3.578,3.578,3.578,3.578,3.578,3.578,3.578,3.578,3.578,3.578,3.578,3.577,3.577,3.577,3.576,3.576,3.576,3.575,3.575,3.576,3.575,3.575,3.575,3.574,3.575,3.575,3.575,3.575,3.574,3.575,3.575,3.575,3.575,3.574,3.575,3.575,3.575,3.575,3.575,3.574,3.575,3.575,3.575,3.575,3.575,3.575,3.575,3.575,3.575,3.575,3.575,3.575,3.575,3.575,3.574,3.574,nan,3.573,3.572,3.571,3.571,3.569,nan,nan,3.566,3.564,3.562,3.561,nan,3.557,3.555,nan,3.551,nan,3.547,3.546,nan,3.542,nan,nan,nan,nan,nan,nan,nan,3.529,3.528,3.527,3.526,3.524,nan,nan,nan,nan,3.518,nan,nan,nan,nan,3.511,3.508,3.507,3.505,3.503,nan,nan,nan,3.496,nan,nan,3.49,nan,3.487,3.485,3.484,3.483,3.482,3.48,3.478,3.477,3.476,3.475,nan,3.473,3.472,3.47,3.469,3.467,3.467,3.465,3.464,3.462,3.461,3.46,3.459,3.458,3.457,3.456,3.455,3.454,3.452,3.45,3.45,3.449,3.447,3.447,nan,3.445,3.443,3.442,3.441,3.44,3.439,3.438,nan,3.436,3.435,3.434,3.433,3.432,3.432,3.43,3.429,3.429,3.427,3.427,3.426,3.424,3.424,3.422,3.422,3.421,3.42,3.419,3.418,3.417,3.416,3.415,3.414,3.413,3.412,3.411,3.41,3.409,3.408,3.407,3.406,3.405,3.404,3.403,3.402,3.401,3.4,3.399,3.398,3.397,3.396,3.396,3.395,3.394,3.393,3.392,3.391,3.39,3.39,3.389,3.389,3.388,3.387,3.387,3.387,3.386,3.386,3.386,3.386,3.386,3.386,3.387,3.387,3.387,3.387,3.387,3.388,3.388,3.388,3.388,3.388,3.389,3.389,3.389,3.389,3.389,3.389,3.389,3.388,3.388,3.387,3.386,3.385,3.384,3.383,3.381,3.38,3.379,3.378,3.377,3.376,3.375,3.374,3.374,3.374,3.373,3.374,3.374,3.375,3.376,3.377,3.378,3.379,3.38,3.381,3.382,3.384,3.385,3.386,3.388,3.389,3.39,3.391,3.392,3.392,3.392,3.39,3.387,3.383,3.377,3.369,3.359,3.346,3.332,3.314,3.295,3.274,3.251,3.226,3.2,3.175,3.148,3.12,3.092,3.064,3.037,3.01,2.983,2.957,2.93,2.905,2.88,2.855,2.832,2.809,2.785,2.764,2.741,2.72,2.7,2.679,2.658,2.638,2.618,2.598,2.578,2.558,2.538,nan,2.497,2.477,2.457,2.436,2.417,nan,2.378,2.36,2.343,2.326,2.309,2.293,2.276,2.259,2.243,2.226,nan,nan,nan,2.156,2.138,2.118,2.099,2.079,nan,nan,nan,1.996,1.975,1.953,1.931,1.909,1.887,1.865,1.845,1.825,1.806,nan,1.769,1.751,1.734,1.718,1.702,1.687,nan,1.657,1.643,1.628,1.614,1.599,1.585,1.57,1.556,nan,1.527,1.512,1.497,1.481,1.465,1.449,1.432,1.413,nan,1.374,1.351,1.328,1.303,1.277,1.251,1.224,1.196,1.168,1.141,1.111,nan,nan,1.027,1.0,0.973,nan,0.923,0.9,0.876,nan,nan,0.811,0.792,0.774,0.758,0.744,nan,nan,nan,0.714,nan,nan,0.712,0.714,0.717,0.718,0.722,nan,0.728,nan,0.733,nan,0.739,0.741,0.743,0.747,0.748,0.749,0.75,0.75,0.75,0.75,nan,0.748,nan,0.746,0.744,0.743,0.743,0.741,0.741,0.74,0.741,0.74,nan,0.739,0.738,0.74,0.739,0.74,0.74,0.741,0.741,0.74,0.741,0.741,0.741,0.742,0.742,0.741,0.74,0.742,0.741,0.742,0.741,0.741,0.741,0.741,0.741,0.74,0.74,0.74,0.74,0.74,0.741,0.74,0.74,0.74,0.74,0.74,0.74,0.74,0.741,0.74,0.741,0.741,0.74,0.741,0.741,0.74,0.741,0.741,0.741,0.741,0.741,0.741,0.741,0.74,0.74,0.74,0.74,0.74,0.741,0.741,0.741,0.741,0.741,0.74,0.741,0.741,0.741,0.74,0.741,0.741,0.741,0.74,0.741,0.741,0.74,0.741,0.74,0.741,0.741,0.74,0.741,0.741,0.74,0.74,0.74,0.74,0.741,0.741,0.74,0.741,0.741,0.741,0.741,0.74,0.741,0.741,0.74,0.741,0.741,0.741,0.74,0.741,0.741,0.74,0.741,0.741,0.74,0.741,0.74,0.74,0.741,0.741,0.74,0.741,0.741,0.741,0.74,0.741,0.741,0.74,0.741,0.741,0.741,0.741,0.74,0.741,0.741,0.74,0.74,0.74,0.741,0.74,0.74,0.741,0.741,0.741,0.74,0.741,0.74,0.74,0.741,0.741,0.74,0.741,0.741,0.741,0.741,0.741,0.741,0.741,0.741,0.741,0.741,0.74,0.741,0.741,0.741,0.741,0.74,0.741,0.74,0.741,0.741,0.74,0.74,0.74,0.74,0.741,0.741,0.741,0.74,0.741,0.741,0.74,0.741,0.741,0.74,0.741,0.741,0.74,0.741,0.74,0.741,0.741,0.741,0.742,0.741,0.741,0.741,0.742,0.741,0.741,0.741,0.74,0.741,0.741,0.741,0.74,0.74,0.74,0.74,0.741,0.74,0.741,0.741,0.74,0.741,0.74,0.74,0.74,0.74,0.741,0.741,0.741,0.74,0.74,0.741,0.74,0.74,0.74,0.74,0.741,0.741,0.74,0.741,0.74,0.741,0.741,0.741,0.74,0.74,0.741,0.74,0.741,0.741,0.741,0.74,0.741,0.741,0.741,0.74,0.741,0.74,0.741,0.741,0.74,0.741,0.74,0.741,0.74,0.74,0.74,0.741,0.74,0.741,0.74,0.74,0.74,0.74,0.74,0.74,0.741,0.74,0.74,0.74,0.74,0.74,0.741,0.74,0.74,0.74,0.741,0.741,0.741,0.741,0.74,0.741,0.741,0.741,0.74,0.74,0.74,0.74,0.74,0.74,0.741,0.741,0.741,0.74,0.74,0.74,0.741,0.74
0.765,0.765,0.765,0.765,0.765,0.765,0.765,0.765,0.766,0.766,0.767,0.767,0.768,0.768,0.769,0.77,0.77,0.771,0.772,0.773,0.774,0.774,0.775,0.776,0.777,0.778,0.778,0.779,0.78,0.781,0.782,0.783,0.783,0.784,0.785,0.785,0.786,0.786,0.787,0.787,0.788,0.788,0.789,0.789,0.79,0.79,0.791,0.791,0.792,0.793,0.794,0.794,0.795,0.796,0.797,0.798,0.8,0.801,0.802,0.804,0.805,0.807,0.808,0.81,0.812,0.814,0.815,0.817,0.819,0.82,0.822,0.824,0.826,0.827,0.829,0.831,0.832,0.834,0.836,0.837,0.839,0.84,0.842,0.844,0.845,0.847,0.848,0.85,0.852,0.853,0.855,0.856,0.858,0.86,0.862,0.863,0.865,0.867,0.869,0.871,0.873,0.875,0.877,0.879,0.881,0.883,0.885,0.887,0.889,0.892,0.894,0.896,0.898,0.9,0.902,0.904,0.906,0.908,0.91,0.912,0.914,0.916,0.918,0.92,0.922,0.924,0.926,0.928,0.93,0.932,0.934,0.936,0.938,0.939,0.941,0.943,0.945,0.947,0.949,0.951,0.953,0.955,0.956,0.958,0.96,0.962,0.963,0.965,0.967,0.969,0.97,0.972,0.974,0.976,0.978,0.98,0.982,0.984,0.986,0.987,0.989,0.991,0.993,0.995,0.996,0.998,1.0,1.002,1.003,1.005,1.006,1.008,1.009,1.01,1.012,1.013,1.014,1.014,1.014,1.015,1.015,1.015,1.015,1.015,1.014,1.014,1.014,1.014,1.013,1.013,1.013,1.013,1.013,1.012,1.012,1.012,1.012,1.012,1.012,1.011,1.011,1.011,1.011,1.011,1.011,1.011,1.011,1.011,1.011,1.011,1.011,1.011,1.011,1.011,1.011,1.012,1.012,1.013,1.013,1.014,1.014,1.014,1.015,1.015,1.016,1.016,1.017,1.017,1.017,1.017,1.017,1.017,1.017,1.017,1.017,1.016,1.016,1.016,1.015,1.014,1.013,1.013,1.012,1.012,1.011,1.011,1.01,1.009,1.009,1.008,1.008,1.007,1.007,1.007,1.007,1.007,1.007,1.007,1.007,1.007,1.007,1.007,1.008,1.009,1.011,1.013,1.016,1.02,1.023,1.028,1.035,1.042,1.049,1.057,1.067,1.077,1.088,1.099,1.111,1.124,1.137,1.15,1.164,1.178,1.192,1.206,1.219,1.233,1.246,1.26,1.272,1.285,1.297,1.309,1.32,1.332,1.343,1.355,1.366,1.378,1.389,1.401,1.412,1.424,1.435,1.446,1.457,1.468,1.479,1.49,1.503,1.515,1.529,1.543,1.557,1.572,1.586,1.601,1.616,1.632,1.649,1.666,1.682,1.7,1.717,1.734,1.752,1.77,1.789,1.808,1.828,1.848,1.869,1.89,1.911,1.932,1.952,1.973,1.993,2.012,2.03,2.047,2.064,2.081,2.097,2.113,2.128,2.143,2.158,2.173,2.188,2.203,2.218,2.234,2.25,2.267,2.283,2.302,2.321,2.34,2.361,2.381,2.403,2.425,2.446,2.469,2.491,2.514,2.537,2.56,2.583,2.606,2.629,2.652,2.675,2.697,2.719,2.741,2.763,2.785,2.806,2.828,2.849,2.87,2.891,2.912,2.933,2.954,2.975,2.995,3.016,3.037,3.059,3.08,3.101,3.122,3.144,3.165,3.187,3.209,3.231,3.253,3.274,3.296,3.318,3.339,3.36,3.38,3.401,3.42,3.437,3.455,3.472,3.487,3.499,3.511,3.52,3.528,3.531,3.535,3.536,3.536,3.536,3.535,3.533,3.531,3.529,3.526,3.524,3.521,3.519,3.517,3.514,3.512,3.51,3.508,3.507,3.505,3.505,3.504,3.503,3.503,3.503,3.503,3.504,3.504,3.504,3.505,3.506,3.507,3.508,3.508,3.509,3.51,3.511,3.512,3.513,3.513,3.514,3.515,3.515,3.515,3.515,3.515,3.516,3.516,3.516,3.516,3.515,3.515,3.515,3.515,3.515,3.515,3.515,3.515,3.515,3.515,3.515,3.515,3.515,3.515,3.515,3.515,3.515,3.515,3.515,3.515,3.515,3.515,3.515,3.515,3.515,3.515,3.515,3.515,3.515,3.515,3.515,3.515,3.516,3.516,3.517,3.517,3.518,3.518,3.519,3.52,3.521,3.521,3.522,3.523,3.524,3.524,3.525,3.525,3.526,3.526,3.526,3.527,3.527,3.527,3.528,3.528,3.528,3.529,3.529,3.529,3.529,3.53,3.53,3.53,3.531,3.531,3.532,3.532,3.532,3.533,3.533,3.534,3.534,3.535,3.536,3.537,3.537,3.538,3.539,3.54,3.541,3.542,3.543,3.544,3.546,3.547,3.548,3.55,3.551,3.552,3.554,3.555,3.556,3.558,3.559,3.56,3.562,3.563,3.565,3.566,3.568,3.569,3.571,3.572,3.573,3.575,3.576,3.578,3.579,3.581,3.582,3.584,3.586,3.587,3.589,3.591,3.593,3.594,3.596,3.598,3.6,3.602,3.604,3.606,3.608,3.61,3.612,3.614,3.616,3.618,3.62,3.622,3.624,3.627,3.629,3.631,3.633,3.635,3.637,3.64,3.642,3.644,3.646,3.648,3.65,3.652,3.655,3.657,3.659,3.661,3.663,3.665,3.667,3.669,3.671,3.673,3.675,3.677,3.679,3.681,3.683,3.685,3.687,3.689,3.691,3.693,3.695,3.697,3.699,3.7,3.702,3.704,3.706,3.707,3.708,3.71,3.711,3.712,3.713,3.714,3.714,3.714,3.714,3.714,3.714,3.714,3.714,3.714,3.714,3.713,3.713,3.713,3.713,3.713,3.713,3.713,3.713,3.713,3.713,3.713,3.713,3.713,3.713,3.713,3.713,3.713,3.713,3.713,3.713,3.713,3.713,3.712,3.712,3.711,3.71,3.71,3.709,3.708,3.708,3.707,3.707,3.707,3.707,3.707,3.707,3.707,3.708,3.708,3.709,3.709,3.71,3.711,3.712,3.712,3.713,3.714,3.715,3.715,3.716,3.717,3.717,3.718,3.719,3.72,3.72,3.721,3.721,3.722,3.722,3.723,3.723,3.723,3.723,3.723,3.723,3.723,3.723,3.723,3.723,3.723,3.722,3.722,3.721,3.719,3.715,3.711,3.704,3.698,3.686,3.675,3.658,3.642,3.621,3.599,3.578,3.552,3.524,3.496,3.467,3.437,3.407,3.377,3.347,3.319,3.293,3.267,3.244,3.221,3.201,3.18,3.162,3.144,3.127,3.111,3.096,3.081,3.067,3.053,3.038,3.024,3.009,2.994,2.979,2.963,2.944,2.926,2.905,2.884,2.863,2.841,2.819,2.796,2.772,2.748,2.723,2.699,2.675,2.65,2.626,2.601,2.578,2.554,2.53,2.507,2.484,2.461,2.438,2.415,2.392,2.37,2.348,2.326,2.303,2.281,2.259,2.237,2.215,2.193,2.171,2.149,2.127,2.106,2.084,2.063,2.042,2.02,1.999,1.978,1.957,1.936,1.915,1.895,1.874,1.853,1.832,1.811,1.79,1.769,1.747,1.726,1.705,1.683,1.662,1.64,1.619,1.597,1.575,1.554,1.532,1.511,1.489,1.468,1.446,1.425,1.403,1.381,1.36,1.338,1.317,1.296,1.277,1.257,1.237,1.22,1.203,1.19,1.177,1.169,1.167,1.164,1.165,1.165,1.168,1.17,1.173,1.177,1.18,1.183,1.186,1.19,1.193,1.196,1.198,1.2,1.201,1.203,1.204,1.204,1.205,1.205,1.206,1.205,1.205,1.205,1.204,1.203,1.202,1.202,1.201,1.2,1.199,1.198,1.198,1.197,1.197,1.196,1.196,1.195,1.195,1.195,1.195,1.195,1.195,1.195,1.195,1.195,1.195,1.195,1.195,1.196,1.196,1.196,1.196,1.196,1.197,1.197,1.197,1.197,1.197,1.197,1.197,1.197,1.197,1.197,1.197,1.197,1.197,1.197,1.197,1.197,1.197,1.197,1.197,1.197,1.197,1.197,1.197,1.197,1.197,1.197,1.197,1.197,1.197,1.197,1.197,1.197,1.197,1.197,1.197,1.197,1.197,1.197,1.197,1.197,1.197,1.197,1.197,1.197,1.197,1.197,1.196,1.196,1.195,1.194,1.192,1.19,1.187,1.184,1.179,1.175,1.169,1.164,1.158,1.152,1.146,1.14,1.134,1.127,1.121,1.114,1.108,1.102,1.095,1.089,1.082,1.076,1.07,1.064,1.057,1.051,1.046,1.04,1.034,1.028,1.022,1.017,1.011,1.005,1.0,0.994,0.988,0.982,0.976,0.971,0.964,0.958,0.952,0.945,0.938,0.931,0.924,0.917,0.909,0.902,0.894,0.886,0.879,0.871,0.863,0.856,0.848,0.84,0.833,0.825,0.818,0.81,0.803,0.796,0.789,0.782,0.776,0.77,0.764,0.758,0.754,0.749,0.745,0.742,0.739,0.736,0.733,0.731,0.729,0.727,0.726,0.724,0.722,0.721,0.719,0.717,0.714,0.711,0.708,0.705,0.701,0.697,0.692,0.688,0.683,0.678,0.673,0.668,0.664,0.659,0.655,0.651,0.648,0.645,0.642,0.639,0.637,0.635,0.633,0.632,0.63,0.629,0.627,0.626,0.625,0.623,0.622,0.62,0.619,0.617,0.616,0.614,0.613,0.611,0.609,0.608,0.606,0.604,0.603,0.601,0.601,0.6,0.599,0.598,0.598,0.598,0.598,0.598,0.598,0.598,0.598,0.598,0.598,0.598,0.598,0.598,0.598,0.599,0.599,0.599,0.599,0.599,0.599,0.599,0.599,0.599,0.599,0.599,0.599,0.599,0.599,0.6,0.6,0.6,0.601,0.601,0.601,0.602,0.602,0.602,0.603,0.603,0.603,0.603,0.603,0.602,0.602,0.601,0.601,0.6,0.6,0.599,0.598,0.598,0.597,0.597,0.596,0.596,0.595,0.595,0.594,0.594,0.593,0.593,0.592,0.592,0.591,0.591,0.59,0.59,0.59,0.59,0.59,0.59,0.589,0.589,0.589,0.589,0.589,0.589,0.589,0.589,0.589,0.589,0.588,0.588,0.588,0.588,0.588,0.588,0.588,0.588,0.588,0.589,0.589,0.589,0.59,0.591,0.592,0.594,0.599,0.604,0.609,0.618,0.626,0.639,0.656,0.673,0.694,0.714,0.738,0.761,0.785,0.81,0.836,0.862,0.887,0.913,0.939,0.964,0.989,1.013,1.037,1.061,1.084,1.107,1.129,1.151,1.173,1.195,1.216,1.237,1.259,1.279,1.3,1.321,1.341,1.362,1.382,1.403,1.423,1.443,1.464,1.485,1.506,1.527,1.549,1.572,1.595,1.618,1.643,1.668,1.694,1.72,1.747,1.774,1.802,1.83,1.859,1.888,1.917,1.946,1.976,2.005,2.034,2.063,2.092,2.121,2.15,2.178,2.207,2.235,2.263,2.291,2.318,2.345,2.373,2.399,2.426,2.453,2.48,2.507,2.533,2.56,2.586,2.612,2.639,2.665,2.691,2.717,2.744,2.77,2.796,2.821,2.846,2.87,2.894,2.918,2.942,2.965,2.989,3.011,3.034,3.057,3.079,3.101,3.123,3.144,3.163,3.183,3.2,3.216,3.233,3.245,3.252,3.26,3.262,3.264,3.263,3.262,3.261,3.259,3.256,3.253,3.251,3.248,3.245,3.242,3.239,3.236,3.234,3.232,3.23,3.229,3.227,3.226,3.225,3.224,3.223,3.222,3.222,3.222,3.221,3.221,3.221,3.221,3.221,3.222,3.222,3.222,3.223,3.223,3.224,3.224,3.225,3.226,3.226,3.227,3.228,3.228,3.229,3.229,3.23,3.23,3.231,3.231,3.231,3.231,3.231,3.232,3.232,3.232,3.232,3.232,3.231,3.231,3.231,3.231,3.231,3.231,3.23,3.23,3.23,3.23,3.23,3.23,3.23,3.23,3.23,3.23,3.229,3.229,3.229,3.229,3.229,3.229,3.229,3.229,3.229,3.229,3.229,3.229,3.229,3.229,3.229,3.229,3.229,3.229,3.229,3.229,3.229,3.23,3.23,3.23,3.231,3.231,3.232,3.233,3.235,3.236,3.238,3.24,3.242,3.245,3.248,3.251,3.254,3.257,3.26,3.264,3.267,3.271,3.275,3.278,3.282,3.285,3.289,3.292,3.296,3.299,3.302,3.306,3.309,3.312,3.315,3.318,3.321,3.325,3.328,3.331,3.334,3.337,3.34,3.344,3.347,3.351,3.355,3.359,3.363,3.368,3.374,3.38,3.386,3.392,3.399,3.406,3.414,3.421,3.429,3.436,3.444,3.452,3.46,3.468,3.475,3.483,3.491,3.498,3.506,3.513,3.52,3.527,3.534,3.541,3.548,3.554,3.561,3.567,3.573,3.58,3.586,3.592,3.598,3.605,3.611,3.617,3.624,3.63,3.637,3.643,3.649,3.655,3.662,3.668,3.674,3.68,3.685,3.691,3.696,3.701,3.706,3.712,3.717,3.722,3.727,3.732,3.737,3.741,3.746,3.751,3.756,3.761,3.766,3.771,3.776,3.781,3.787,3.792,3.797,3.802,3.807,3.813,3.818,3.823,3.829,3.834,3.839,3.845,3.85,3.855,3.861,3.866,3.871,3.877,3.882,3.887,3.893,3.898,3.903,3.909,3.914,3.919,3.924,3.93,3.935,3.94,3.945,3.95,3.955,3.96,3.965,3.97,3.975,3.979,3.984,3.988,3.992,3.995,3.998,4.0,4.002,4.004,4.004,4.005,4.005,4.004,4.004,4.004,4.003,4.002,4.002,4.001,4.001,4.0,4.0,3.999,3.999,3.999,3.999,3.999,3.999,3.999,3.999,3.999,3.999,3.999,3.998,3.998,3.998,3.997,3.997,3.996,3.995,3.995,3.994,3.993,3.992,3.992,3.991,3.991,3.991,3.99,3.99,3.991,3.991,3.991,3.992,3.992,3.993,3.994,3.995,3.996,3.997,3.998,3.999,4.0,4.002,4.003,4.004,4.005,4.005,4.005,4.003,4.001,3.997,3.993,3.985,3.977,3.965,3.953,3.941,3.925,3.905,3.885,3.861,3.838,3.813,3.788,3.763,3.737,3.711,3.684,3.658,3.632,3.606,3.581,3.556,3.532,3.508,3.485,3.463,3.44,3.418,3.397,3.377,3.356,3.336,3.317,3.297,3.278,3.259,3.24,3.221,3.202,3.182,3.163,3.144,3.125,3.105,3.086,3.068,3.05,3.033,3.015,2.999,2.983,2.966,2.95,2.934,2.918,2.902,2.886,2.87,2.853,2.836,2.819,2.801,2.783,2.765,2.746,2.726,2.706,2.687,2.666,2.646,2.625,2.603,2.583,2.562,2.542,2.522,2.503,2.485,2.467,2.45,2.434,2.418,2.402,2.387,2.372,2.358,2.343,2.329,2.315,2.301,2.287,2.273,2.259,2.245,2.231,2.217,2.202,2.187,2.172,2.156,2.139,2.123,2.105,2.088,2.067,2.047,2.025,2.0,1.976,1.95,1.924,1.898,1.871,1.844,1.817,1.79,1.763,1.738,1.712,1.688,1.664,1.641,1.619,1.597,1.576,1.557,1.537,1.518,1.501,1.488,1.475,1.467,1.459,1.455,1.45,1.446,1.446,1.445,1.446,1.449,1.451,1.454,1.456,1.459,1.462,1.465,1.468,1.471,1.474,1.476,1.478,1.48,1.482,1.482,1.483,1.482,1.482,1.48,1.479,1.477,1.475,1.473,1.471,1.47,1.468,1.466,1.465,1.464,1.462,1.461,1.461,1.46,1.459,1.46,1.46,1.46,1.46,1.461,1.462,1.462,1.463,1.463,1.464,1.464,1.464,1.465,1.465,1.465,1.465,1.466,1.466,1.466,1.466,1.466,1.466,1.467,1.467,1.467,1.467,1.467,1.467,1.467,1.468,1.468,1.468,1.468,1.468,1.468,1.468,1.468,1.468,1.468,1.468,1.468,1.468,1.468,1.468,1.468,1.468,1.468,1.468,1.468,1.468,1.468,1.468,1.468,1.468,1.468,1.468,1.468,1.468,1.468
0.765,0.765,0.765,0.765,0.765,0.765,0.765,0.765,0.766,0.766,0.766,0.767,0.767,0.768,0.769,0.769,0.77,0.771,0.772,0.772,0.773,0.774,0.775,0.776,0.776,0.777,0.778,0.779,0.78,0.781,0.781,0.782,0.783,0.783,0.784,0.785,0.785,0.786,0.786,0.787,0.787,0.788,0.788,0.789,0.789,0.79,0.79,0.791,0.791,0.792,0.793,0.793,0.794,0.795,0.796,0.798,0.799,0.8,0.802,0.803,0.805,0.806,0.808,0.809,0.811,0.813,0.814,0.816,0.818,0.82,0.821,0.823,0.825,0.826,0.828,0.83,0.831,0.833,0.834,0.836,0.838,0.839,0.841,0.843,0.844,0.846,0.847,0.849,0.85,0.852,0.854,0.855,0.857,0.859,0.86,0.862,0.864,0.866,0.868,0.87,0.872,0.874,0.876,0.878,0.88,0.882,0.884,0.886,0.888,0.891,0.893,0.895,0.897,0.899,0.901,0.904,0.906,0.908,0.91,0.912,0.914,0.916,0.918,0.92,0.922,0.924,0.926,0.928,0.93,0.932,0.934,0.936,0.938,0.94,0.942,0.944,0.946,0.947,0.949,0.951,0.953,0.955,0.957,0.959,0.961,0.963,0.964,0.966,0.968,0.97,0.972,0.974,0.976,0.978,0.98,0.982,0.984,0.986,0.988,0.99,0.992,0.993,0.995,0.997,0.999,1.001,1.003,1.004,1.006,1.008,1.009,1.011,1.012,1.014,1.015,1.016,1.017,1.018,1.018,1.018,1.018,1.018,1.018,1.018,1.017,1.017,1.017,1.017,1.016,1.016,1.016,1.016,1.016,1.015,1.015,1.015,1.015,1.015,1.015,1.014,1.014,1.014,1.014,1.014,1.014,1.014,1.014,1.014,1.014,1.014,1.014,1.014,1.014,1.014,1.014,1.015,1.015,1.016,1.016,1.017,1.018,1.018,1.019,1.02,1.02,1.021,1.021,1.022,1.022,1.022,1.023,1.023,1.023,1.023,1.023,1.022,1.022,1.021,1.021,1.02,1.02,1.019,1.019,1.018,1.018,1.017,1.017,1.016,1.015,1.015,1.015,1.014,1.014,1.014,1.015,1.015,1.015,1.015,1.015,1.015,1.015,1.015,1.015,1.015,1.016,1.017,1.02,1.023,1.028,1.032,1.038,1.045,1.053,1.062,1.071,1.081,1.092,1.104,1.116,1.129,1.142,1.156,1.17,1.183,1.197,1.211,1.224,1.238,1.252,1.265,1.278,1.29,1.303,1.315,1.326,1.338,1.349,1.36,1.372,1.384,1.395,1.407,1.419,1.43,1.441,1.451,1.462,1.473,1.484,1.495,1.507,1.52,1.533,1.546,1.56,1.575,1.59,1.605,1.62,1.636,1.652,1.669,1.686,1.703,1.72,1.737,1.755,1.772,1.79,1.809,1.828,1.849,1.869,1.891,1.912,1.934,1.954,1.975,1.994,2.013,2.031,2.049,2.067,2.083,2.099,2.115,2.131,2.146,2.161,2.176,2.19,2.205,2.22,2.236,2.251,2.268,2.285,2.303,2.322,2.341,2.361,2.382,2.403,2.424,2.446,2.468,2.491,2.513,2.536,2.559,2.582,2.605,2.628,2.651,2.674,2.696,2.718,2.74,2.762,2.783,2.804,2.826,2.847,2.868,2.889,2.91,2.93,2.951,2.972,2.992,3.013,3.034,3.055,3.076,3.097,3.118,3.14,3.161,3.183,3.205,3.226,3.248,3.27,3.291,3.313,3.334,3.355,3.376,3.396,3.415,3.433,3.45,3.466,3.481,3.495,3.508,3.518,3.527,3.533,3.537,3.538,3.538,3.537,3.535,3.533,3.531,3.529,3.527,3.524,3.522,3.519,3.517,3.515,3.513,3.511,3.509,3.508,3.506,3.505,3.505,3.504,3.504,3.504,3.504,3.504,3.505,3.505,3.506,3.507,3.508,3.509,3.51,3.511,3.512,3.513,3.513,3.514,3.515,3.515,3.516,3.516,3.516,3.517,3.517,3.517,3.517,3.517,3.517,3.517,3.517,3.517,3.517,3.517,3.517,3.517,3.517,3.517,3.517,3.517,3.517,3.517,3.517,3.517,3.517,3.517,3.517,3.517,3.517,3.517,3.517,3.517,3.517,3.517,3.517,3.517,3.517,3.517,3.517,3.517,3.517,3.517,3.517,3.517,3.517,3.516,3.516,3.515,3.515,3.514,3.513,3.512,3.511,3.509,3.508,3.506,3.504,3.502,3.5,3.498,3.496,3.494,3.492,3.49,3.488,3.486,3.484,3.482,3.481,3.479,3.478,3.476,3.475,3.474,3.472,3.471,3.47,3.469,3.468,3.466,3.465,3.464,3.462,3.461,3.459,3.458,3.457,3.455,3.454,3.452,3.451,3.45,3.448,3.447,3.446,3.445,3.443,3.442,3.441,3.44,3.439,3.438,3.437,3.436,3.435,3.434,3.434,3.433,3.432,3.431,3.43,3.429,3.428,3.428,3.427,3.426,3.425,3.424,3.423,3.423,3.422,3.421,3.42,3.419,3.418,3.418,3.417,3.416,3.415,3.414,3.413,3.412,3.411,3.41,3.409,3.408,3.407,3.406,3.405,3.404,3.403,3.402,3.401,3.4,3.399,3.398,3.397,3.396,3.395,3.394,3.393,3.392,3.391,3.39,3.389,3.388,3.387,3.386,3.385,3.384,3.383,3.382,3.381,3.38,3.379,3.378,3.376,3.375,3.374,3.373,3.372,3.371,3.369,3.368,3.367,3.366,3.365,3.363,3.362,3.361,3.36,3.358,3.357,3.356,3.355,3.354,3.354,3.353,3.352,3.352,3.352,3.352,3.352,3.352,3.352,3.352,3.352,3.352,3.352,3.353,3.353,3.353,3.353,3.354,3.354,3.354,3.354,3.355,3.355,3.355,3.356,3.356,3.356,3.356,3.356,3.356,3.356,3.356,3.355,3.355,3.354,3.354,3.353,3.352,3.351,3.35,3.35,3.349,3.349,3.348,3.348,3.348,3.348,3.349,3.349,3.35,3.35,3.351,3.352,3.353,3.354,3.355,3.355,3.356,3.357,3.358,3.359,3.359,3.36,3.361,3.362,3.362,3.363,3.364,3.364,3.365,3.366,3.366,3.367,3.367,3.367,3.367,3.367,3.367,3.367,3.367,3.367,3.367,3.366,3.366,3.366,3.365,3.363,3.361,3.357,3.352,3.345,3.337,3.325,3.312,3.295,3.276,3.254,3.231,3.206,3.179,3.151,3.121,3.092,3.061,3.031,3.002,2.973,2.946,2.92,2.896,2.873,2.852,2.832,2.813,2.794,2.777,2.761,2.746,2.731,2.716,2.702,2.688,2.674,2.66,2.645,2.63,2.614,2.596,2.578,2.558,2.538,2.516,2.494,2.471,2.447,2.424,2.4,2.375,2.351,2.327,2.302,2.278,2.254,2.23,2.206,2.182,2.159,2.136,2.113,2.09,2.068,2.045,2.023,2.001,1.979,1.957,1.935,1.913,1.891,1.869,1.847,1.825,1.803,1.781,1.76,1.738,1.717,1.696,1.675,1.654,1.633,1.612,1.591,1.571,1.55,1.53,1.509,1.488,1.467,1.446,1.425,1.404,1.383,1.362,1.341,1.319,1.298,1.276,1.255,1.233,1.212,1.19,1.168,1.147,1.126,1.105,1.083,1.062,1.04,1.019,0.997,0.976,0.955,0.934,0.914,0.895,0.878,0.862,0.85,0.841,0.833,0.829,0.827,0.827,0.828,0.83,0.833,0.836,0.839,0.842,0.846,0.849,0.852,0.855,0.858,0.86,0.863,0.865,0.866,0.867,0.867,0.868,0.868,0.868,0.867,0.867,0.866,0.866,0.865,0.864,0.863,0.862,0.861,0.86,0.86,0.859,0.859,0.858,0.858,0.857,0.857,0.857,0.857,0.857,0.857,0.857,0.857,0.857,0.857,0.857,0.857,0.857,0.857,0.857,0.857,0.857,0.857,0.857,0.857,0.857,0.857,0.858,0.858,0.858,0.857,0.857,0.857,0.857,0.858,0.857,0.857,0.857,0.857,0.858,0.858,0.857,0.857,0.857,0.857,0.857,0.857,0.857,0.857,0.857,0.857,0.857,0.857,0.857,0.857,0.857,0.857,0.857,0.857,0.857,0.857,0.857,0.857,0.857,0.857,0.857,0.857,0.857,0.857,0.857,0.857,0.857,0.857,0.857,0.856,0.856,0.855,0.855,0.854,0.853,0.853,0.852,0.851,0.851,0.85,0.85,0.849,0.849,0.848,0.848,0.848,0.848,0.847,0.847,0.847,0.847,0.846,0.846,0.846,0.845,0.845,0.845,0.844,0.844,0.844,0.843,0.843,0.842,0.842,0.842,0.841,0.841,0.84,0.84,0.839,0.839,0.838,0.837,0.836,0.836,0.835,0.834,0.833,0.832,0.832,0.831,0.83,0.829,0.828,0.827,0.826,0.825,0.824,0.823,0.822,0.822,0.821,0.82,0.819,0.819,0.819,0.819,0.819,0.82,0.821,0.823,0.825,0.827,0.83,0.832,0.835,0.839,0.842,0.846,0.85,0.854,0.857,0.861,0.865,0.868,0.871,0.874,0.877,0.879,0.88,0.882,0.883,0.884,0.884,0.884,0.884,0.884,0.884,0.884,0.884,0.884,0.884,0.884,0.884,0.884,0.885,0.885,0.885,0.885,0.885,0.885,0.886,0.886,0.886,0.886,0.887,0.887,0.888,0.888,0.888,0.889,0.889,0.89,0.891,0.891,0.892,0.892,0.893,0.894,0.894,0.894,0.894,0.895,0.895,0.895,0.895,0.895,0.894,0.894,0.894,0.894,0.894,0.894,0.894,0.894,0.894,0.894,0.894,0.894,0.894,0.894,0.894,0.894,0.894,0.894,0.895,0.895,0.895,0.896,0.896,0.897,0.897,0.898,0.898,0.899,0.899,0.9,0.9,0.901,0.901,0.901,0.901,0.901,0.9,0.9,0.899,0.898,0.898,0.897,0.896,0.896,0.895,0.894,0.893,0.893,0.892,0.891,0.891,0.89,0.89,0.889,0.889,0.888,0.888,0.887,0.887,0.887,0.886,0.886,0.886,0.885,0.885,0.885,0.885,0.885,0.885,0.885,0.885,0.885,0.885,0.885,0.884,0.884,0.884,0.884,0.884,0.884,0.884,0.884,0.885,0.885,0.885,0.885,0.885,0.885,0.886,0.887,0.89,0.894,0.898,0.906,0.914,0.925,0.938,0.954,0.97,0.991,1.012,1.035,1.058,1.083,1.108,1.135,1.161,1.187,1.213,1.239,1.265,1.29,1.315,1.339,1.363,1.386,1.408,1.431,1.453,1.475,1.497,1.519,1.54,1.561,1.582,1.603,1.624,1.645,1.665,1.686,1.706,1.727,1.747,1.768,1.789,1.81,1.832,1.854,1.876,1.899,1.923,1.947,1.972,1.998,2.025,2.052,2.08,2.109,2.137,2.167,2.196,2.225,2.255,2.285,2.314,2.344,2.373,2.403,2.432,2.461,2.49,2.519,2.547,2.576,2.603,2.631,2.659,2.686,2.714,2.741,2.769,2.796,2.823,2.85,2.877,2.903,2.93,2.957,2.983,3.01,3.037,3.064,3.091,3.117,3.142,3.168,3.192,3.217,3.241,3.265,3.289,3.313,3.336,3.359,3.382,3.405,3.427,3.449,3.471,3.492,3.512,3.531,3.548,3.562,3.574,3.584,3.592,3.597,3.599,3.599,3.597,3.596,3.593,3.59,3.587,3.584,3.581,3.578,3.575,3.572,3.569,3.567,3.565,3.563,3.561,3.56,3.558,3.557,3.556,3.556,3.555,3.555,3.554,3.554,3.554,3.554,3.554,3.554,3.555,3.555,3.555,3.556,3.556,3.557,3.558,3.558,3.559,3.559,3.56,3.561,3.561,3.562,3.562,3.563,3.563,3.563,3.564,3.564,3.564,3.564,3.564,3.564,3.564,3.564,3.564,3.564,3.564,3.564,3.564,3.564,3.564,3.564,3.564,3.564,3.564,3.564,3.564,3.564,3.564,3.564,3.564,3.564,3.564,3.564,3.564,3.564,3.564,3.564,3.564,3.564,3.564,3.564,3.564,3.564,3.564,3.564,3.564,3.564,3.564,3.564,3.564,3.564,3.564,3.564,3.564,3.563,3.563,3.563,3.563,3.562,3.562,3.562,3.561,3.56,3.56,3.559,3.558,3.557,3.556,3.555,3.554,3.553,3.552,3.551,3.55,3.548,3.547,3.546,3.545,3.544,3.543,3.542,3.541,3.54,3.539,3.538,3.538,3.537,3.536,3.535,3.535,3.534,3.533,3.533,3.532,3.531,3.531,3.53,3.529,3.528,3.528,3.527,3.526,3.525,3.525,3.524,3.523,3.522,3.522,3.521,3.521,3.52,3.52,3.519,3.519,3.518,3.518,3.518,3.517,3.517,3.517,3.517,3.516,3.516,3.516,3.516,3.515,3.515,3.515,3.515,3.514,3.514,3.514,3.514,3.514,3.513,3.513,3.513,3.513,3.513,3.512,3.512,3.512,3.512,3.512,3.511,3.511,3.511,3.511,3.511,3.511,3.51,3.51,3.51,3.51,3.51,3.51,3.51,3.509,3.509,3.509,3.509,3.509,3.509,3.509,3.509,3.509,3.508,3.508,3.508,3.508,3.508,3.508,3.508,3.507,3.507,3.507,3.507,3.507,3.507,3.506,3.506,3.506,3.506,3.506,3.506,3.506,3.505,3.505,3.505,3.505,3.505,3.505,3.504,3.504,3.504,3.504,3.504,3.504,3.504,3.503,3.503,3.503,3.503,3.503,3.503,3.503,3.502,3.502,3.502,3.502,3.502,3.502,3.502,3.502,3.502,3.502,3.502,3.502,3.502,3.502,3.502,3.502,3.502,3.503,3.503,3.503,3.503,3.504,3.504,3.504,3.504,3.505,3.505,3.505,3.505,3.504,3.504,3.503,3.503,3.502,3.501,3.5,3.499,3.498,3.497,3.496,3.495,3.494,3.493,3.493,3.492,3.492,3.492,3.492,3.492,3.493,3.493,3.494,3.495,3.496,3.497,3.498,3.5,3.501,3.502,3.503,3.505,3.506,3.507,3.508,3.509,3.509,3.508,3.507,3.504,3.499,3.494,3.485,3.475,3.462,3.447,3.43,3.411,3.389,3.367,3.342,3.317,3.291,3.264,3.237,3.209,3.182,3.154,3.127,3.1,3.074,3.048,3.023,2.998,2.973,2.95,2.927,2.904,2.882,2.861,2.839,2.818,2.798,2.777,2.757,2.737,2.717,2.698,2.678,2.658,2.638,2.618,2.598,2.577,2.558,2.538,2.519,2.501,2.483,2.465,2.448,2.431,2.415,2.399,2.383,2.366,2.349,2.332,2.315,2.298,2.28,2.261,2.242,2.223,2.204,2.184,2.163,2.142,2.121,2.099,2.078,2.055,2.033,2.012,1.991,1.97,1.95,1.931,1.912,1.894,1.877,1.86,1.844,1.828,1.813,1.798,1.783,1.768,1.754,1.74,1.725,1.711,1.696,1.682,1.667,1.653,1.638,1.623,1.607,1.591,1.575,1.558,1.54,1.521,1.5,1.478,1.455,1.431,1.405,1.379,1.352,1.325,1.297,1.269,1.24,1.212,1.184,1.157,1.13,1.104,1.078,1.054,1.03,1.007,0.985,0.963,0.942,0.923,0.905,0.89,0.876,0.864,0.856,0.85,0.846,0.844,0.844,0.845,0.847,0.849,0.852,0.854,0.857,0.86,0.863,0.866,0.869,0.872,0.874,0.876,0.878,0.879,0.881,0.882,0.882,0.882,0.882,0.88,0.879,0.877,0.876,0.874,0.872,0.871,0.869,0.868,0.866,0.865,0.865,0.864,0.863,0.863,0.863,0.863,0.863,0.863,0.863,0.863,0.863,0.863,0.863,0.863,0.864,0.864,0.864,0.864,0.864,0.864,0.864,0.864,0.864,0.864,0.864,0.864,0.864,0.864,0.864,0.864,0.864,0.864,0.864,0.864,0.864,0.864,0.864,0.864,0.864,0.864,0.864,0.864,0.864,0.864,0.864,0.864,0.864,0.864,0.864,0.864,0.864,0.864,0.864,0.864,0.864,0.864,0.864,0.864,0.864,0.864,0.864,0.864,0.864,0.864,0.864,0.864
0.765,0.765,0.765,0.765,0.765,0.765,0.765,0.765,0.766,0.766,0.766,0.767,0.768,0.768,0.769,0.77,0.77,0.771,0.772,0.773,0.773,0.774,0.775,0.776,0.777,0.777,0.778,0.779,0.78,0.781,0.782,0.782,0.783,0.784,0.784,0.785,0.786,0.786,0.787,0.787,0.788,0.788,0.789,0.789,0.789,0.79,0.79,0.791,0.791,0.792,0.793,0.794,0.794,0.795,0.796,0.797,0.799,0.8,0.801,0.802,0.804,0.805,0.807,0.808,0.81,0.812,0.813,0.815,0.817,0.818,0.82,0.822,0.823,0.825,0.826,0.828,0.83,0.831,0.833,0.834,0.836,0.837,0.839,0.841,0.842,0.844,0.845,0.847,0.848,0.85,0.851,0.853,0.855,0.856,0.858,0.86,0.861,0.863,0.865,0.867,0.869,0.871,0.873,0.875,0.877,0.879,0.881,0.883,0.885,0.887,0.889,0.891,0.894,0.896,0.898,0.9,0.902,0.904,0.906,0.908,0.91,0.912,0.914,0.916,0.918,0.92,0.921,0.923,0.925,0.927,0.929,0.931,0.933,0.935,0.937,0.939,0.941,0.943,0.944,0.946,0.948,0.95,0.952,0.954,0.955,0.957,0.959,0.961,0.962,0.964,0.966,0.968,0.97,0.972,0.974,0.976,0.977,0.979,0.981,0.983,0.985,0.987,0.989,0.991,0.992,0.994,0.996,0.998,0.999,1.001,1.003,1.004,1.006,1.007,1.008,1.009,1.01,1.011,1.011,1.011,1.012,1.012,1.011,1.011,1.011,1.011,1.011,1.01,1.01,1.01,1.01,1.01,1.01,1.009,1.009,1.009,1.009,1.009,1.009,1.009,1.008,1.008,1.008,1.008,1.008,1.008,1.008,1.008,1.008,1.008,1.008,1.008,1.008,1.008,1.009,1.009,1.009,1.01,1.01,1.01,1.011,1.011,1.012,1.012,1.013,1.013,1.013,1.014,1.014,1.014,1.014,1.014,1.014,1.014,1.014,1.013,1.013,1.013,1.012,1.011,1.01,1.01,1.009,1.009,1.008,1.008,1.007,1.006,1.006,1.005,1.005,1.004,1.004,1.004,1.004,1.004,1.004,1.004,1.004,1.004,1.004,1.004,1.005,1.006,1.007,1.009,1.012,1.015,1.019,1.023,1.029,1.036,1.043,1.051,1.061,1.071,1.081,1.092,1.104,1.116,1.129,1.143,1.156,1.17,1.184,1.198,1.212,1.226,1.239,1.252,1.265,1.278,1.29,1.302,1.314,1.325,1.337,1.348,1.36,1.371,1.383,1.395,1.406,1.418,1.429,1.44,1.451,1.462,1.473,1.484,1.496,1.509,1.522,1.536,1.55,1.565,1.579,1.594,1.61,1.625,1.642,1.658,1.675,1.692,1.709,1.727,1.744,1.762,1.781,1.8,1.82,1.84,1.861,1.882,1.903,1.924,1.945,1.965,1.985,2.004,2.023,2.04,2.058,2.074,2.091,2.106,2.122,2.137,2.152,2.167,2.182,2.197,2.212,2.228,2.244,2.26,2.277,2.294,2.313,2.333,2.353,2.374,2.395,2.416,2.438,2.46,2.483,2.506,2.529,2.552,2.575,2.598,2.621,2.644,2.667,2.689,2.712,2.734,2.756,2.777,2.799,2.82,2.842,2.863,2.884,2.905,2.926,2.946,2.967,2.988,3.009,3.03,3.051,3.072,3.094,3.115,3.136,3.158,3.18,3.201,3.223,3.245,3.267,3.289,3.31,3.332,3.353,3.373,3.394,3.414,3.431,3.449,3.466,3.482,3.495,3.507,3.517,3.525,3.531,3.534,3.536,3.536,3.537,3.536,3.534,3.532,3.53,3.527,3.525,3.523,3.52,3.518,3.515,3.513,3.511,3.509,3.508,3.506,3.505,3.504,3.504,3.503,3.503,3.503,3.504,3.504,3.504,3.505,3.505,3.506,3.507,3.508,3.509,3.51,3.511,3.512,3.513,3.513,3.514,3.515,3.515,3.515,3.515,3.516,3.516,3.516,3.516,3.516,3.516,3.516,3.516,3.516,3.516,3.516,3.516,3.516,3.516,3.516,3.516,3.516,3.516,3.516,3.516,3.516,3.516,3.516,3.516,3.516,3.516,3.516,3.516,3.516,3.516,3.516,3.516,3.516,3.516,3.516,3.516,3.516,3.516,3.516,3.516,3.516,3.515,3.515,3.515,3.514,3.514,3.513,3.512,3.511,3.51,3.509,3.507,3.506,3.504,3.502,3.5,3.498,3.496,3.494,3.492,3.49,3.488,3.486,3.484,3.483,3.481,3.48,3.478,3.477,3.475,3.474,3.473,3.471,3.47,3.469,3.467,3.466,3.465,3.463,3.462,3.46,3.459,3.457,3.456,3.454,3.453,3.451,3.45,3.449,3.447,3.446,3.445,3.444,3.442,3.441,3.44,3.439,3.438,3.437,3.436,3.435,3.434,3.433,3.432,3.431,3.43,3.43,3.429,3.428,3.427,3.426,3.426,3.425,3.424,3.423,3.422,3.421,3.421,3.42,3.419,3.418,3.417,3.416,3.416,3.415,3.414,3.413,3.412,3.411,3.41,3.409,3.408,3.407,3.407,3.406,3.405,3.404,3.403,3.402,3.401,3.4,3.399,3.398,3.397,3.396,3.395,3.394,3.393,3.392,3.391,3.391,3.39,3.389,3.388,3.387,3.386,3.385,3.384,3.383,3.382,3.381,3.38,3.379,3.379,3.378,3.376,3.375,3.374,3.373,3.372,3.371,3.37,3.369,3.368,3.367,3.366,3.365,3.364,3.363,3.362,3.361,3.36,3.359,3.358,3.358,3.357,3.357,3.357,3.357,3.357,3.357,3.357,3.357,3.357,3.357,3.358,3.358,3.358,3.358,3.358,3.359,3.359,3.359,3.359,3.359,3.36,3.36,3.36,3.36,3.36,3.36,3.36,3.36,3.36,3.36,3.36,3.359,3.359,3.358,3.358,3.357,3.356,3.356,3.355,3.354,3.354,3.353,3.353,3.353,3.353,3.354,3.354,3.355,3.355,3.356,3.356,3.357,3.358,3.359,3.36,3.36,3.361,3.362,3.363,3.364,3.364,3.365,3.366,3.366,3.367,3.368,3.368,3.369,3.369,3.37,3.37,3.37,3.371,3.371,3.371,3.371,3.371,3.371,3.37,3.37,3.37,3.369,3.369,3.368,3.365,3.361,3.355,3.348,3.339,3.328,3.314,3.297,3.278,3.257,3.236,3.212,3.185,3.157,3.129,3.1,3.07,3.04,3.01,2.981,2.954,2.929,2.904,2.881,2.86,2.839,2.82,2.802,2.784,2.768,2.752,2.737,2.722,2.708,2.694,2.679,2.665,2.65,2.635,2.619,2.601,2.583,2.563,2.542,2.521,2.5,2.478,2.455,2.431,2.407,2.383,2.359,2.334,2.31,2.285,2.261,2.237,2.213,2.189,2.166,2.143,2.12,2.097,2.074,2.051,2.029,2.006,1.984,1.962,1.94,1.918,1.896,1.873,1.851,1.829,1.808,1.786,1.764,1.743,1.721,1.7,1.679,1.658,1.637,1.616,1.595,1.574,1.553,1.532,1.512,1.491,1.47,1.449,1.428,1.407,1.385,1.364,1.343,1.321,1.3,1.278,1.257,1.235,1.213,1.192,1.17,1.149,1.127,1.106,1.084,1.062,1.041,1.019,0.998,0.977,0.956,0.935,0.916,0.896,0.878,0.86,0.845,0.832,0.822,0.817,0.814,0.814,0.814,0.816,0.818,0.821,0.824,0.827,0.83,0.834,0.837,0.84,0.843,0.845,0.848,0.849,0.851,0.852,0.853,0.853,0.854,0.854,0.854,0.854,0.854,0.853,0.852,0.852,0.851,0.85,0.849,0.848,0.848,0.847,0.847,0.846,0.846,0.845,0.845,0.845,0.845,0.845,0.845,0.845,0.845,0.845,0.845,0.845,0.845,0.845,0.845,0.845,0.845,0.845,0.845,0.845,0.846,0.846,0.846,0.846,0.846,0.846,0.846,0.846,0.846,0.846,0.846,0.846,0.846,0.846,0.846,0.846,0.846,0.846,0.846,0.846,0.846,0.846,0.846,0.846,0.846,0.846,0.846,0.846,0.846,0.846,0.846,0.846,0.846,0.846,0.846,0.846,0.846,0.846,0.846,0.846,0.846,0.846,0.846,0.846,0.846,0.846,0.845,0.845,0.845,0.845,0.845,0.845,0.844,0.844,0.843,0.843,0.842,0.842,0.841,0.841,0.841,0.841,0.841,0.84,0.84,0.841,0.841,0.841,0.841,0.841,0.841,0.842,0.842,0.842,0.842,0.842,0.843,0.843,0.843,0.843,0.843,0.843,0.843,0.843,0.843,0.843,0.843,0.843,0.843,0.843,0.843,0.843,0.843,0.842,0.842,0.842,0.842,0.841,0.841,0.841,0.84,0.84,0.84,0.84,0.839,0.839,0.839,0.838,0.838,0.837,0.837,0.837,0.836,0.836,0.836,0.835,0.835,0.835,0.835,0.836,0.837,0.838,0.839,0.841,0.843,0.846,0.849,0.852,0.855,0.859,0.863,0.867,0.871,0.876,0.88,0.885,0.889,0.893,0.897,0.9,0.904,0.906,0.909,0.91,0.912,0.913,0.914,0.915,0.915,0.916,0.916,0.916,0.916,0.917,0.917,0.917,0.918,0.918,0.918,0.918,0.919,0.919,0.919,0.92,0.92,0.921,0.921,0.922,0.922,0.923,0.923,0.924,0.925,0.925,0.926,0.927,0.928,0.928,0.929,0.93,0.93,0.931,0.931,0.931,0.931,0.932,0.932,0.931,0.931,0.931,0.931,0.931,0.931,0.931,0.931,0.931,0.931,0.931,0.931,0.931,0.931,0.931,0.931,0.931,0.931,0.931,0.931,0.932,0.932,0.932,0.933,0.933,0.934,0.934,0.934,0.935,0.935,0.936,0.936,0.936,0.937,0.937,0.937,0.937,0.936,0.936,0.935,0.935,0.934,0.933,0.933,0.932,0.931,0.931,0.93,0.929,0.929,0.928,0.928,0.927,0.927,0.926,0.926,0.925,0.925,0.924,0.924,0.923,0.923,0.923,0.923,0.922,0.922,0.922,0.922,0.922,0.922,0.922,0.922,0.922,0.922,0.922,0.922,0.921,0.921,0.921,0.921,0.921,0.921,0.921,0.922,0.922,0.922,0.922,0.922,0.923,0.924,0.925,0.926,0.93,0.936,0.941,0.948,0.957,0.968,0.984,1.002,1.021,1.043,1.066,1.09,1.114,1.139,1.165,1.191,1.217,1.243,1.269,1.295,1.32,1.345,1.37,1.394,1.417,1.441,1.464,1.486,1.508,1.53,1.552,1.574,1.595,1.616,1.637,1.658,1.679,1.7,1.721,1.741,1.762,1.783,1.804,1.825,1.846,1.868,1.89,1.912,1.936,1.959,1.984,2.009,2.035,2.062,2.089,2.116,2.145,2.173,2.202,2.232,2.261,2.291,2.321,2.351,2.381,2.411,2.44,2.47,2.499,2.528,2.557,2.586,2.615,2.643,2.671,2.709,2.727,2.755,2.782,2.81,2.837,2.864,2.891,2.918,2.945,2.972,2.999,3.026,3.053,3.08,3.107,3.133,3.16,3.186,3.211,3.236,3.261,3.286,3.31,3.334,3.357,3.381,3.404,3.427,3.45,3.472,3.494,3.516,3.537,3.557,3.575,3.592,3.609,3.623,3.633,3.64,3.644,3.647,3.647,3.646,3.645,3.643,3.64,3.637,3.634,3.631,3.628,3.625,3.622,3.62,3.617,3.615,3.613,3.612,3.61,3.609,3.607,3.607,3.606,3.605,3.605,3.604,3.604,3.604,3.604,3.604,3.604,3.604,3.604,3.605,3.605,3.606,3.606,3.607,3.607,3.608,3.609,3.609,3.61,3.61,3.611,3.611,3.612,3.612,3.612,3.613,3.613,3.613,3.613,3.613,3.613,3.613,3.613,3.613,3.613,3.613,3.613,3.613,3.613,3.613,3.613,3.613,3.613,3.613,3.613,3.613,3.613,3.613,3.613,3.613,3.613,3.613,3.613,3.613,3.613,3.613,3.613,3.613,3.613,3.613,3.613,3.613,3.613,3.613,3.613,3.613,3.613,3.613,3.613,3.613,3.613,3.613,3.613,3.613,3.612,3.612,3.612,3.611,3.611,3.61,3.609,3.608,3.607,3.606,3.605,3.604,3.602,3.601,3.599,3.598,3.596,3.594,3.592,3.59,3.588,3.586,3.585,3.583,3.581,3.579,3.578,3.576,3.574,3.573,3.571,3.57,3.568,3.567,3.566,3.564,3.563,3.562,3.56,3.559,3.558,3.556,3.555,3.553,3.552,3.55,3.549,3.547,3.545,3.543,3.541,3.539,3.537,3.535,3.533,3.531,3.529,3.528,3.526,3.524,3.522,3.521,3.519,3.518,3.516,3.515,3.513,3.512,3.511,3.509,3.508,3.507,3.506,3.504,3.503,3.502,3.501,3.5,3.498,3.497,3.496,3.495,3.494,3.492,3.491,3.49,3.489,3.488,3.487,3.486,3.484,3.483,3.482,3.481,3.48,3.479,3.478,3.477,3.476,3.476,3.475,3.474,3.473,3.472,3.471,3.47,3.469,3.469,3.468,3.467,3.466,3.465,3.464,3.463,3.462,3.462,3.461,3.46,3.459,3.458,3.457,3.456,3.455,3.454,3.453,3.452,3.452,3.451,3.45,3.449,3.448,3.447,3.446,3.445,3.444,3.444,3.443,3.442,3.441,3.44,3.439,3.438,3.438,3.437,3.436,3.435,3.434,3.433,3.433,3.432,3.431,3.43,3.43,3.429,3.429,3.428,3.428,3.428,3.427,3.427,3.427,3.427,3.427,3.427,3.427,3.427,3.428,3.428,3.428,3.428,3.428,3.428,3.429,3.429,3.429,3.429,3.43,3.43,3.43,3.43,3.43,3.43,3.429,3.429,3.428,3.428,3.427,3.426,3.425,3.424,3.423,3.422,3.421,3.42,3.42,3.419,3.419,3.418,3.418,3.418,3.419,3.419,3.419,3.42,3.421,3.422,3.423,3.424,3.425,3.426,3.427,3.428,3.43,3.431,3.432,3.433,3.434,3.434,3.433,3.431,3.428,3.423,3.417,3.409,3.398,3.386,3.373,3.358,3.339,3.317,3.295,3.271,3.245,3.219,3.192,3.165,3.138,3.11,3.082,3.055,3.028,3.001,2.974,2.948,2.923,2.898,2.874,2.851,2.828,2.805,2.783,2.761,2.74,2.72,2.699,2.679,2.658,2.638,2.618,2.598,2.578,2.558,2.538,2.518,2.498,2.478,2.458,2.439,2.421,2.403,2.385,2.368,2.35,2.334,2.317,2.3,2.283,2.266,2.25,2.232,2.215,2.197,2.178,2.16,2.141,2.121,2.101,2.08,2.06,2.039,2.017,1.995,1.973,1.951,1.929,1.908,1.887,1.866,1.847,1.828,1.81,1.793,1.776,1.759,1.743,1.728,1.712,1.697,1.682,1.668,1.653,1.639,1.624,1.609,1.595,1.58,1.566,1.551,1.536,1.52,1.504,1.487,1.47,1.453,1.435,1.415,1.394,1.372,1.348,1.322,1.296,1.269,1.242,1.215,1.187,1.158,1.13,1.102,1.075,1.048,1.022,0.997,0.972,0.949,0.926,0.903,0.882,0.862,0.841,0.822,0.807,0.794,0.783,0.774,0.767,0.763,0.759,0.756,0.755,0.756,0.758,0.76,0.762,0.765,0.768,0.771,0.774,0.777,0.78,0.783,0.785,0.787,0.79,0.791,0.792,0.793,0.793,0.792,0.791,0.79,0.788,0.787,0.785,0.783,0.782,0.78,0.779,0.778,0.776,0.776,0.775,0.774,0.774,0.774,0.773,0.774,0.774,0.774,0.774,0.774,0.774,0.774,0.774,0.774,0.774,0.774,0.774,0.774,0.774,0.774,0.774,0.774,0.774,0.774,0.774,0.774,0.774,0.774,0.774,0.774,0.774,0.774,0.774,0.774,0.774,0.774,0.774,0.774,0.774,0.774,0.774,0.774,0.774,0.774,0.774,0.774,0.774,0.774,0.774,0.774,0.774,0.774,0.774,0.774,0.774,0.774,0.774,0.774,0.774,0.774,0.774,0.774,0.774
0.765,0.765,0.765,0.765,0.765,0.765,0.765,0.765,0.766,0.766,0.766,0.767,0.768,0.768,0.769,0.77,0.771,0.771,0.772,0.773,0.774,0.775,0.775,0.776,0.777,0.778,0.779,0.78,0.781,0.781,0.782,0.783,0.784,0.784,0.785,0.786,0.786,0.787,0.787,0.788,0.788,0.789,0.789,0.789,0.79,0.79,0.791,0.791,0.792,0.793,0.793,0.794,0.795,0.796,0.797,0.798,0.799,0.801,0.802,0.803,0.805,0.806,0.808,0.81,0.811,0.813,0.814,0.816,0.818,0.819,0.821,0.822,0.824,0.826,0.827,0.829,0.83,0.832,0.833,0.835,0.836,0.838,0.839,0.841,0.843,0.844,0.846,0.847,0.849,0.85,0.852,0.853,0.855,0.856,0.858,0.86,0.862,0.864,0.865,0.867,0.869,0.871,0.873,0.875,0.877,0.879,0.882,0.884,0.886,0.888,0.89,0.892,0.894,0.896,0.898,0.9,0.902,0.904,0.906,0.908,0.91,0.912,0.914,0.916,0.918,0.92,0.922,0.924,0.926,0.927,0.929,0.931,0.933,0.935,0.937,0.939,0.941,0.943,0.945,0.946,0.948,0.95,0.952,0.954,0.955,0.957,0.959,0.961,0.962,0.964,0.966,0.968,0.97,0.972,0.974,0.976,0.978,0.979,0.981,0.983,0.985,0.987,0.989,0.991,0.992,0.994,0.996,0.998,0.999,1.001,1.002,1.004,1.005,1.007,1.008,1.009,1.01,1.01,1.01,1.01,1.01,1.01,1.01,1.01,1.009,1.009,1.009,1.009,1.008,1.008,1.008,1.008,1.008,1.008,1.008,1.007,1.007,1.007,1.007,1.007,1.007,1.007,1.007,1.007,1.007,1.007,1.006,1.006,1.007,1.007,1.007,1.007,1.007,1.007,1.007,1.008,1.008,1.008,1.009,1.009,1.01,1.011,1.011,1.012,1.012,1.013,1.013,1.013,1.014,1.014,1.014,1.014,1.014,1.014,1.014,1.014,1.013,1.013,1.012,1.012,1.011,1.011,1.01,1.01,1.009,1.009,1.008,1.008,1.007,1.007,1.006,1.006,1.006,1.006,1.006,1.006,1.007,1.007,1.007,1.007,1.006,1.006,1.007,1.007,1.008,1.009,1.012,1.015,1.02,1.025,1.031,1.038,1.046,1.055,1.064,1.075,1.086,1.098,1.11,1.123,1.137,1.15,1.164,1.178,1.192,1.205,1.219,1.233,1.246,1.259,1.272,1.285,1.297,1.309,1.321,1.332,1.343,1.355,1.366,1.378,1.39,1.402,1.413,1.424,1.435,1.446,1.457,1.467,1.478,1.49,1.502,1.514,1.528,1.541,1.556,1.57,1.585,1.6,1.616,1.631,1.648,1.665,1.681,1.699,1.716,1.733,1.751,1.768,1.786,1.805,1.825,1.845,1.866,1.887,1.909,1.93,1.951,1.972,1.991,2.01,2.028,2.046,2.063,2.08,2.096,2.112,2.127,2.142,2.157,2.172,2.186,2.201,2.216,2.232,2.247,2.264,2.281,2.3,2.319,2.338,2.358,2.378,2.4,2.421,2.443,2.465,2.488,2.511,2.534,2.557,2.58,2.603,2.626,2.649,2.672,2.694,2.716,2.738,2.76,2.781,2.803,2.824,2.845,2.866,2.887,2.908,2.928,2.949,2.97,2.99,3.011,3.032,3.053,3.074,3.095,3.116,3.138,3.16,3.181,3.203,3.225,3.247,3.268,3.29,3.311,3.333,3.354,3.375,3.395,3.413,3.432,3.448,3.465,3.479,3.493,3.505,3.516,3.524,3.53,3.534,3.534,3.534,3.533,3.531,3.529,3.527,3.524,3.522,3.519,3.517,3.514,3.512,3.51,3.508,3.506,3.504,3.503,3.501,3.5,3.5,3.499,3.499,3.499,3.499,3.499,3.5,3.5,3.501,3.502,3.503,3.504,3.506,3.507,3.508,3.509,3.509,3.51,3.511,3.512,3.512,3.513,3.513,3.514,3.514,3.514,3.514,3.514,3.514,3.514,3.514,3.514,3.514,3.514,3.514,3.514,3.514,3.514,3.514,3.514,3.514,3.514,3.514,3.514,3.514,3.514,3.514,3.514,3.514,3.514,3.514,3.514,3.514,3.514,3.514,3.514,3.514,3.514,3.514,3.514,3.514,3.514,3.514,3.514,3.514,3.513,3.513,3.513,3.512,3.512,3.511,3.51,3.509,3.508,3.507,3.506,3.504,3.503,3.501,3.499,3.497,3.495,3.493,3.491,3.489,3.487,3.485,3.484,3.482,3.48,3.479,3.477,3.476,3.474,3.473,3.472,3.471,3.469,3.468,3.467,3.465,3.464,3.462,3.461,3.459,3.458,3.456,3.455,3.453,3.452,3.45,3.449,3.447,3.446,3.445,3.443,3.442,3.441,3.44,3.439,3.438,3.436,3.435,3.434,3.433,3.432,3.432,3.431,3.43,3.429,3.428,3.427,3.426,3.426,3.425,3.424,3.423,3.422,3.421,3.421,3.42,3.419,3.418,3.417,3.416,3.416,3.415,3.414,3.413,3.412,3.411,3.41,3.409,3.409,3.408,3.407,3.406,3.405,3.404,3.403,3.402,3.401,3.4,3.399,3.398,3.397,3.396,3.395,3.394,3.393,3.392,3.391,3.391,3.39,3.389,3.388,3.387,3.386,3.385,3.384,3.383,3.382,3.382,3.381,3.38,3.379,3.378,3.377,3.376,3.375,3.374,3.373,3.372,3.371,3.37,3.369,3.368,3.366,3.365,3.364,3.363,3.362,3.361,3.36,3.359,3.359,3.358,3.357,3.357,3.356,3.356,3.356,3.356,3.356,3.356,3.356,3.356,3.356,3.356,3.357,3.357,3.357,3.357,3.357,3.357,3.358,3.358,3.358,3.358,3.358,3.359,3.359,3.359,3.359,3.359,3.359,3.359,3.359,3.359,3.358,3.358,3.357,3.357,3.356,3.355,3.355,3.354,3.354,3.353,3.353,3.353,3.353,3.353,3.353,3.353,3.354,3.354,3.355,3.356,3.357,3.358,3.358,3.359,3.36,3.361,3.362,3.362,3.363,3.364,3.365,3.365,3.366,3.367,3.368,3.368,3.369,3.369,3.37,3.371,3.371,3.371,3.371,3.371,3.371,3.371,3.371,3.371,3.371,3.37,3.37,3.37,3.369,3.367,3.365,3.361,3.356,3.349,3.341,3.329,3.316,3.299,3.28,3.259,3.235,3.21,3.184,3.156,3.126,3.097,3.066,3.037,3.007,2.979,2.951,2.926,2.902,2.879,2.858,2.838,2.819,2.8,2.783,2.767,2.751,2.736,2.722,2.708,2.694,2.679,2.665,2.651,2.635,2.619,2.601,2.583,2.564,2.543,2.521,2.499,2.476,2.453,2.429,2.405,2.381,2.357,2.333,2.308,2.284,2.26,2.236,2.212,2.188,2.165,2.142,2.119,2.096,2.074,2.051,2.029,2.007,1.985,1.963,1.941,1.919,1.897,1.874,1.852,1.83,1.809,1.787,1.765,1.744,1.723,1.702,1.68,1.66,1.639,1.618,1.597,1.577,1.556,1.535,1.515,1.494,1.473,1.452,1.431,1.41,1.389,1.368,1.347,1.325,1.304,1.282,1.261,1.239,1.218,1.196,1.175,1.154,1.132,1.111,1.089,1.068,1.046,1.025,1.004,0.982,0.961,0.94,0.92,0.902,0.885,0.869,0.857,0.848,0.841,0.837,0.834,0.834,0.835,0.837,0.839,0.842,0.845,0.848,0.851,0.855,0.858,0.861,0.864,0.866,0.869,0.87,0.872,0.873,0.873,0.874,0.874,0.874,0.873,0.873,0.872,0.871,0.87,0.869,0.868,0.867,0.867,0.866,0.865,0.864,0.864,0.863,0.863,0.862,0.862,0.862,0.862,0.862,0.862,0.862,0.862,0.862,0.862,0.862,0.862,0.862,0.862,0.863,0.863,0.863,0.863,0.863,0.863,0.863,0.863,0.863,0.863,0.863,0.863,0.863,0.863,0.863,0.863,0.863,0.863,0.863,0.863,0.863,0.863,0.863,0.863,0.863,0.863,0.863,0.863,0.863,0.863,0.863,0.863,0.863,0.863,0.863,0.863,0.863,0.863,0.863,0.863,0.863,0.863,0.863,0.863,0.863,0.863,0.863,0.863,0.863,0.863,0.863,0.863,0.863,0.863,0.863,0.862,0.862,0.862,0.861,0.861,0.86,0.86,0.859,0.859,0.858,0.858,0.857,0.857,0.857,0.857,0.857,0.857,0.857,0.857,0.858,0.858,0.858,0.858,0.858,0.859,0.859,0.859,0.859,0.859,0.859,0.859,0.86,0.86,0.86,0.86,0.86,0.86,0.86,0.86,0.86,0.859,0.859,0.859,0.859,0.859,0.859,0.858,0.858,0.858,0.858,0.857,0.857,0.857,0.856,0.856,0.856,0.855,0.855,0.855,0.854,0.854,0.854,0.853,0.853,0.853,0.852,0.852,0.852,0.852,0.852,0.852,0.853,0.854,0.856,0.857,0.859,0.862,0.864,0.867,0.871,0.875,0.879,0.883,0.887,0.892,0.896,0.901,0.905,0.91,0.914,0.917,0.92,0.923,0.925,0.927,0.929,0.93,0.931,0.931,0.932,0.932,0.932,0.933,0.933,0.933,0.933,0.933,0.934,0.934,0.934,0.934,0.935,0.935,0.935,0.936,0.936,0.937,0.937,0.938,0.938,0.939,0.939,0.94,0.941,0.942,0.942,0.943,0.944,0.945,0.945,0.946,0.946,0.946,0.946,0.946,0.946,0.946,0.946,0.946,0.946,0.946,0.946,0.946,0.945,0.945,0.945,0.945,0.945,0.945,0.945,0.945,0.945,0.945,0.945,0.946,0.946,0.946,0.946,0.947,0.947,0.947,0.948,0.948,0.949,0.949,0.95,0.95,0.95,0.951,0.951,0.951,0.951,0.951,0.951,0.95,0.95,0.949,0.949,0.948,0.947,0.947,0.946,0.945,0.944,0.944,0.943,0.943,0.942,0.941,0.941,0.94,0.94,0.939,0.939,0.939,0.938,0.938,0.938,0.937,0.937,0.937,0.936,0.936,0.936,0.936,0.936,0.936,0.936,0.936,0.936,0.936,0.936,0.936,0.936,0.936,0.936,0.936,0.936,0.936,0.936,0.936,0.936,0.937,0.937,0.937,0.937,0.938,0.939,0.942,0.946,0.951,0.958,0.967,0.979,0.992,1.008,1.025,1.045,1.067,1.09,1.114,1.139,1.165,1.191,1.217,1.244,1.27,1.296,1.322,1.347,1.371,1.396,1.419,1.442,1.465,1.487,1.51,1.532,1.553,1.575,1.596,1.617,1.638,1.659,1.68,1.701,1.721,1.742,1.763,1.783,1.804,1.824,1.845,1.866,1.888,1.91,1.933,1.956,1.98,2.004,2.029,2.055,2.082,2.109,2.138,2.166,2.195,2.224,2.254,2.283,2.313,2.343,2.372,2.402,2.432,2.461,2.491,2.52,2.549,2.577,2.606,2.634,2.662,2.69,2.717,2.753,2.772,2.8,2.827,2.854,2.881,2.908,2.935,2.962,2.989,3.015,3.042,3.069,3.096,3.123,3.149,3.175,3.201,3.226,3.251,3.276,3.3,3.324,3.348,3.371,3.395,3.418,3.44,3.463,3.485,3.507,3.529,3.55,3.57,3.589,3.606,3.62,3.632,3.642,3.649,3.653,3.655,3.655,3.653,3.651,3.648,3.645,3.642,3.639,3.636,3.633,3.63,3.627,3.625,3.622,3.62,3.618,3.616,3.615,3.614,3.613,3.612,3.611,3.611,3.61,3.61,3.61,3.61,3.61,3.61,3.61,3.611,3.611,3.611,3.612,3.613,3.613,3.614,3.614,3.615,3.616,3.616,3.617,3.618,3.618,3.619,3.619,3.62,3.62,3.62,3.621,3.621,3.621,3.621,3.621,3.622,3.621,3.621,3.621,3.621,3.621,3.621,3.621,3.621,3.621,3.621,3.621,3.621,3.621,3.621,3.621,3.621,3.621,3.621,3.621,3.621,3.621,3.621,3.621,3.621,3.621,3.621,3.621,3.621,3.621,3.621,3.621,3.621,3.621,3.621,3.621,3.621,3.621,3.621,3.621,3.621,3.621,3.621,3.62,3.62,3.62,3.619,3.619,3.618,3.617,3.616,3.615,3.614,3.613,3.611,3.61,3.608,3.607,3.605,3.603,3.602,3.6,3.598,3.596,3.594,3.592,3.591,3.589,3.587,3.585,3.584,3.582,3.58,3.579,3.577,3.576,3.575,3.573,3.572,3.57,3.569,3.568,3.567,3.565,3.564,3.562,3.561,3.559,3.557,3.555,3.554,3.552,3.55,3.548,3.546,3.544,3.542,3.54,3.538,3.536,3.534,3.532,3.53,3.528,3.527,3.525,3.524,3.522,3.521,3.519,3.518,3.517,3.516,3.514,3.513,3.512,3.511,3.509,3.508,3.507,3.506,3.505,3.503,3.502,3.501,3.5,3.499,3.497,3.496,3.495,3.494,3.493,3.492,3.491,3.49,3.489,3.488,3.487,3.486,3.485,3.484,3.483,3.482,3.481,3.48,3.479,3.478,3.478,3.477,3.476,3.475,3.474,3.473,3.472,3.471,3.471,3.47,3.469,3.468,3.467,3.466,3.465,3.464,3.463,3.462,3.462,3.461,3.46,3.459,3.458,3.457,3.456,3.455,3.454,3.453,3.453,3.452,3.451,3.45,3.449,3.448,3.447,3.446,3.446,3.445,3.444,3.443,3.442,3.441,3.441,3.44,3.439,3.438,3.438,3.437,3.436,3.436,3.435,3.435,3.434,3.434,3.434,3.434,3.434,3.434,3.434,3.434,3.434,3.434,3.434,3.434,3.434,3.434,3.435,3.435,3.435,3.435,3.435,3.436,3.436,3.436,3.436,3.436,3.436,3.436,3.435,3.435,3.435,3.434,3.433,3.432,3.432,3.431,3.43,3.429,3.428,3.427,3.426,3.426,3.425,3.425,3.425,3.425,3.425,3.426,3.426,3.427,3.428,3.429,3.43,3.431,3.432,3.433,3.435,3.436,3.437,3.438,3.439,3.441,3.441,3.441,3.441,3.439,3.436,3.432,3.426,3.418,3.408,3.395,3.38,3.363,3.344,3.322,3.3,3.276,3.25,3.224,3.198,3.171,3.143,3.116,3.088,3.061,3.034,3.008,2.982,2.956,2.931,2.907,2.884,2.86,2.838,2.815,2.794,2.772,2.751,2.731,2.71,2.69,2.67,2.65,2.63,2.61,2.591,2.571,2.55,2.53,2.51,2.49,2.47,2.451,2.433,2.415,2.397,2.38,2.364,2.347,2.331,2.314,2.298,2.281,2.264,2.247,2.229,2.211,2.193,2.174,2.155,2.135,2.115,2.095,2.074,2.052,2.031,2.009,1.987,1.965,1.943,1.922,1.902,1.882,1.862,1.844,1.826,1.808,1.791,1.775,1.759,1.744,1.729,1.714,1.699,1.685,1.67,1.656,1.641,1.627,1.612,1.598,1.583,1.568,1.553,1.537,1.521,1.505,1.488,1.47,1.451,1.43,1.408,1.386,1.361,1.336,1.31,1.283,1.256,1.228,1.2,1.172,1.144,1.116,1.088,1.062,1.036,1.01,0.985,0.962,0.939,0.916,0.894,0.873,0.854,0.836,0.821,0.807,0.796,0.787,0.78,0.776,0.775,0.774,0.775,0.777,0.779,0.781,0.784,0.786,0.789,0.792,0.795,0.798,0.801,0.803,0.805,0.807,0.808,0.81,0.811,0.811,0.811,0.81,0.809,0.808,0.806,0.804,0.802,0.8,0.798,0.796,0.794,0.793,0.791,0.79,0.789,0.789,0.788,0.788,0.788,0.788,0.788,0.788,0.789,0.789,0.789,0.789,0.789,0.789,0.789,0.789,0.789,0.789,0.789,0.789,0.789,0.789,0.789,0.789,0.789,0.789,0.789,0.789,0.789,0.789,0.789,0.789,0.789,0.789,0.789,0.789,0.789,0.789,0.789,0.789,0.789,0.789,0.789,0.789,0.789,0.789,0.789,0.789,0.789,0.789,0.789,0.789,0.789,0.789,0.789,0.789,0.789,0.789,0.789,0.789,0.789,0.789,0.789,0.789,0.789,0.789,0.789,0.789,0.789,0.789,0.789,0.789,0.789,0.789,0.789,0.789,0.789,0.789,0.789,0.789,0.789,0.789,0.789,0.789,0.789,0.789,0.789,0.789,0.789,0.789,0.789,0.789,0.789,0.789,0.789,0.789,0.789,0.789,0.789,0.789,0.789,0.789,0.789,0.789,0.789,0.789,0.789,0.789,0.789,0.789,0.789,0.789,0.789,0.789,0.789
0.745,0.745,0.745,0.745,0.745,0.745,0.745,0.745,0.745,0.746,0.746,0.746,0.747,0.747,0.748,0.748,0.749,0.749,0.75,0.75,0.751,0.751,0.752,0.752,0.753,0.754,0.754,0.755,0.755,0.756,0.756,0.757,0.757,0.758,0.758,0.758,0.759,0.759,0.76,0.76,0.76,0.76,0.761,0.761,0.761,0.762,0.762,0.762,0.763,0.763,0.764,0.764,0.765,0.765,0.766,0.767,0.768,0.769,0.77,0.771,0.772,0.773,0.774,0.775,0.776,0.777,0.779,0.78,0.781,0.782,0.784,0.785,0.786,0.787,0.789,0.79,0.791,0.793,0.794,0.795,0.796,0.797,0.799,0.8,0.801,0.803,0.804,0.805,0.806,0.807,0.809,0.81,0.811,0.813,0.814,0.815,0.817,0.818,0.82,0.821,0.823,0.825,0.826,0.828,0.829,0.831,0.832,0.834,0.835,0.837,0.839,0.84,0.842,0.844,0.845,0.847,0.849,0.851,0.852,0.854,0.856,0.857,0.859,0.86,0.862,0.864,0.866,0.867,0.869,0.87,0.874,0.875,0.877,0.879,0.88,0.883,0.885,0.886,0.888,0.889,0.892,0.893,0.895,0.896,0.898,0.899,0.9,0.902,0.903,0.905,0.907,0.908,0.91,0.912,0.916,0.918,0.919,0.921,0.922,0.926,0.927,0.929,0.93,0.932,0.936,0.938,0.939,0.941,0.942,0.944,0.945,0.947,0.948,0.949,0.95,0.953,0.954,0.954,0.954,0.955,0.955,0.955,0.955,0.955,0.954,0.954,0.954,0.954,0.954,0.953,0.953,0.953,0.953,0.953,0.952,0.952,0.952,0.953,0.953,0.953,0.952,0.952,0.952,0.952,0.952,0.955,0.955,0.955,0.955,0.954,0.954,0.954,0.954,0.955,0.955,0.956,0.956,0.957,0.957,0.958,0.958,0.959,0.959,0.96,0.96,0.961,0.962,0.962,0.964,0.965,0.965,0.966,0.966,0.966,0.969,0.969,0.968,0.973,0.972,0.972,0.971,0.97,0.981,0.98,0.98,0.979,0.978,0.978,0.977,0.988,0.987,0.987,0.987,0.987,0.987,0.987,0.987,0.987,0.987,0.987,0.987,0.987,0.988,0.989,0.99,0.992,0.996,0.999,1.003,1.008,1.015,1.021,1.028,1.037,1.047,1.057,1.067,1.079,1.09,1.103,1.117,1.134,1.148,1.161,1.175,1.189,1.203,1.217,1.23,1.246,1.259,1.271,1.283,1.295,1.307,1.318,1.329,1.341,1.354,1.366,1.377,1.389,1.4,1.412,1.423,1.434,1.445,1.456,1.468,1.48,1.493,1.505,1.519,1.533,1.547,1.561,1.577,1.592,1.607,1.623,1.64,1.656,1.673,1.69,1.708,1.725,1.743,1.761,1.78,1.799,1.819,1.839,1.861,1.882,1.903,1.924,1.944,1.964,1.984,2.003,2.021,2.039,2.056,2.073,2.089,2.105,2.12,2.135,2.15,2.165,2.18,2.195,2.211,2.227,2.242,2.259,2.276,2.295,2.314,2.333,2.354,2.374,2.396,2.418,2.439,2.462,2.484,2.507,2.53,2.553,2.576,2.599,2.622,2.645,2.668,2.691,2.713,2.735,2.756,2.778,2.799,2.821,2.842,2.863,2.884,2.905,2.926,2.947,2.967,2.989,3.01,3.031,3.052,3.073,3.095,3.116,3.138,3.159,3.181,3.203,3.225,3.246,3.268,3.29,3.311,3.333,3.353,3.374,3.394,3.414,3.431,3.448,3.466,3.481,3.493,3.505,3.513,3.521,3.525,3.528,3.529,3.529,3.53,3.528,3.526,3.524,3.522,3.52,3.517,3.515,3.512,3.51,3.508,3.506,3.504,3.502,3.501,3.499,3.498,3.498,3.497,3.51,3.51,3.51,3.511,3.511,3.512,3.513,3.514,3.515,3.516,3.517,3.517,3.519,3.52,3.521,3.521,3.523,3.523,3.524,3.524,3.525,3.525,3.525,3.525,3.525,3.525,3.525,3.525,3.525,3.525,3.524,3.524,3.524,3.524,3.524,3.524,3.524,3.524,3.524,3.524,3.524,3.524,3.524,3.524,3.524,3.524,3.524,3.524,3.524,3.524,3.524,3.524,3.524,3.524,3.524,3.524,3.524,3.524,3.524,3.524,3.525,3.525,3.525,3.525,3.525,3.526,3.526,3.526,3.526,3.526,3.525,3.525,3.525,3.524,3.524,3.523,3.522,3.521,3.52,3.52,3.519,3.518,3.517,3.517,3.516,3.515,3.515,3.514,3.513,3.513,3.512,3.512,3.512,3.511,3.511,3.51,3.51,3.51,3.509,3.509,3.508,3.508,3.507,3.507,3.507,3.507,3.507,3.505,3.505,3.505,3.505,3.505,3.505,3.506,3.506,3.506,3.504,3.504,3.504,3.505,3.505,3.502,3.502,3.502,3.502,3.502,3.501,3.501,3.501,3.501,3.501,3.5,3.5,3.5,3.5,3.5,3.501,3.496,3.496,3.496,3.493,3.493,3.493,3.494,3.494,3.491,3.491,3.492,3.492,3.492,3.488,3.488,3.488,3.488,3.488,3.483,3.483,3.483,3.483,3.483,3.477,3.476,3.476,3.476,3.472,3.472,3.471,3.471,3.471,3.468,3.467,3.467,3.467,3.466,3.462,3.461,3.461,3.46,3.46,3.454,3.453,3.452,3.452,3.451,3.447,3.446,3.445,3.444,3.441,3.44,3.439,3.438,3.437,3.432,3.431,3.43,3.429,3.428,3.424,3.423,3.422,3.421,3.42,3.416,3.415,3.414,3.414,3.413,3.413,3.413,3.413,3.413,3.413,3.413,3.413,3.414,3.414,3.414,3.414,3.414,3.415,3.415,3.415,3.415,3.416,3.415,3.415,3.416,3.416,3.416,3.414,3.414,3.414,3.414,3.414,3.414,3.413,3.413,3.412,3.412,3.41,3.409,3.408,3.406,3.405,3.405,3.402,3.402,3.401,3.4,3.4,3.4,3.401,3.401,3.4,3.4,3.401,3.402,3.402,3.403,3.394,3.395,3.396,3.397,3.397,3.398,3.399,3.389,3.39,3.391,3.392,3.392,3.385,3.385,3.386,3.386,3.381,3.381,3.382,3.382,3.382,3.378,3.378,3.378,3.378,3.378,3.377,3.376,3.376,3.375,3.373,3.369,3.366,3.359,3.352,3.34,3.329,3.312,3.296,3.275,3.252,3.231,3.206,3.177,3.149,3.119,3.089,3.059,3.029,2.999,2.97,2.944,2.918,2.895,2.872,2.851,2.83,2.812,2.794,2.777,2.761,2.745,2.73,2.716,2.701,2.687,2.673,2.658,2.643,2.628,2.611,2.592,2.574,2.553,2.532,2.511,2.488,2.465,2.442,2.418,2.393,2.369,2.344,2.32,2.295,2.271,2.247,2.223,2.199,2.175,2.151,2.128,2.105,2.082,2.059,2.036,2.014,1.992,1.969,1.947,1.925,1.903,1.881,1.858,1.836,1.814,1.792,1.771,1.749,1.728,1.706,1.685,1.664,1.643,1.622,1.601,1.58,1.559,1.538,1.516,1.495,1.474,1.453,1.432,1.411,1.39,1.368,1.347,1.326,1.304,1.282,1.261,1.239,1.217,1.196,1.173,1.152,1.13,1.109,1.087,1.066,1.044,1.022,1.001,0.979,0.958,0.937,0.917,0.898,0.878,0.861,0.843,0.83,0.817,0.81,0.807,0.804,0.805,0.806,0.808,0.81,0.814,0.817,0.82,0.823,0.827,0.83,0.833,0.836,0.838,0.84,0.842,0.843,0.824,0.824,0.825,0.82,0.82,0.82,0.82,0.819,0.818,0.817,0.816,0.815,0.814,0.813,0.812,0.811,0.811,0.81,0.81,0.808,0.808,0.808,0.807,0.807,0.807,0.807,0.806,0.806,0.806,0.807,0.807,0.807,0.807,0.807,0.807,0.807,0.807,0.806,0.806,0.806,0.806,0.806,0.806,0.806,0.806,0.806,0.806,0.806,0.806,0.806,0.806,0.806,0.806,0.806,0.806,0.806,0.806,0.806,0.806,0.806,0.806,0.806,0.806,0.806,0.806,0.806,0.806,0.806,0.806,0.806,0.806,0.806,0.806,0.806,0.806,0.806,0.806,0.806,0.806,0.806,0.806,0.806,0.806,0.806,0.806,0.806,0.805,0.805,0.804,0.803,0.802,0.801,0.799,0.797,0.795,0.793,0.79,0.788,0.786,0.784,0.782,0.78,0.778,0.776,0.774,0.772,0.769,0.767,0.765,0.763,0.761,0.759,0.757,0.755,0.754,0.753,0.751,0.749,0.747,0.745,0.744,0.742,0.74,0.738,0.736,0.734,0.732,0.73,0.728,0.725,0.722,0.72,0.718,0.715,0.713,0.711,0.708,0.706,0.703,0.701,0.698,0.696,0.693,0.69,0.687,0.684,0.682,0.679,0.677,0.675,0.672,0.67,0.667,0.665,0.664,0.662,0.661,0.66,0.659,0.66,0.661,0.661,0.662,0.664,0.665,0.667,0.669,0.671,0.672,0.674,0.676,0.679,0.681,0.684,0.685,0.687,0.688,0.689,0.689,0.69,0.689,0.689,0.688,0.691,0.69,0.689,0.688,0.689,0.688,0.687,0.686,0.685,0.685,0.684,0.686,0.686,0.686,0.686,0.685,0.685,0.685,0.685,0.685,0.685,0.685,0.686,0.686,0.686,0.686,0.686,0.686,0.686,0.686,0.686,0.686,0.685,0.686,0.686,0.686,0.686,0.686,0.686,0.686,0.686,0.686,0.686,0.686,0.686,0.686,0.686,0.686,0.686,0.686,0.686,0.686,0.686,0.686,0.688,0.688,0.688,0.688,0.688,0.689,0.689,0.69,0.69,0.691,0.691,0.692,0.692,0.692,0.694,0.694,0.695,0.695,0.695,0.696,0.696,0.698,0.698,0.698,0.698,0.698,0.698,0.702,0.701,0.701,0.7,0.7,0.709,0.708,0.707,0.707,0.706,0.714,0.713,0.713,0.712,0.712,0.711,0.718,0.717,0.717,0.716,0.716,0.716,0.715,0.725,0.725,0.725,0.725,0.727,0.727,0.727,0.726,0.726,0.738,0.738,0.738,0.738,0.738,0.738,0.738,0.737,0.737,0.737,0.737,0.737,0.737,0.738,0.738,0.738,0.738,0.738,0.739,0.74,0.741,0.743,0.748,0.753,0.759,0.767,0.776,0.789,0.807,0.824,0.845,0.866,0.899,0.923,0.947,0.973,0.999,1.036,1.062,1.088,1.115,1.14,1.175,1.2,1.224,1.248,1.272,1.299,1.321,1.344,1.366,1.393,1.415,1.437,1.458,1.479,1.505,1.526,1.546,1.567,1.588,1.609,1.63,1.656,1.677,1.698,1.72,1.741,1.764,1.79,1.814,1.837,1.863,1.888,1.916,1.942,1.969,1.997,2.025,2.055,2.084,2.114,2.144,2.174,2.204,2.233,2.263,2.293,2.323,2.352,2.381,2.41,2.44,2.468,2.497,2.525,2.553,2.581,2.609,2.636,2.664,2.691,2.718,2.745,2.772,2.799,2.826,2.854,2.881,2.908,2.934,2.961,2.988,3.014,3.041,3.066,3.092,3.117,3.141,3.166,3.19,3.214,3.238,3.261,3.285,3.308,3.33,3.353,3.375,3.397,3.417,3.437,3.454,3.471,3.488,3.5,3.507,3.514,3.517,3.519,3.518,3.517,3.516,3.514,3.511,3.508,3.505,3.502,3.499,3.496,3.493,3.491,3.489,3.486,3.485,3.483,3.481,3.48,3.479,3.478,3.477,3.477,3.476,3.476,3.475,3.475,3.475,3.475,3.477,3.478,3.478,3.478,3.479,3.479,3.48,3.479,3.48,3.48,3.481,3.481,3.482,3.482,3.482,3.483,3.483,3.483,3.484,3.483,3.484,3.484,3.484,3.483,3.483,3.484,3.483,3.483,3.483,3.483,3.483,3.483,3.483,3.483,3.482,3.483,3.483,3.483,3.483,3.483,3.483,3.483,3.483,3.483,3.483,3.483,3.483,3.483,3.483,3.483,3.483,3.483,3.483,3.483,3.483,3.483,3.483,3.483,3.483,3.483,3.483,3.483,3.483,3.483,3.483,3.483,3.483,3.483,3.483,3.483,3.483,3.482,3.482,3.482,3.481,3.481,3.48,3.48,3.479,3.479,3.478,3.477,3.476,3.475,3.474,3.473,3.472,3.471,3.47,3.469,3.468,3.467,3.466,3.464,3.463,3.463,3.462,3.461,3.46,3.46,3.459,3.458,3.458,3.457,3.456,3.456,3.455,3.454,3.453,3.453,3.452,3.451,3.451,3.45,3.448,3.447,3.447,3.446,3.445,3.443,3.442,3.441,3.439,3.439,3.438,3.436,3.436,3.435,3.432,3.432,3.431,3.43,3.429,3.428,3.428,3.427,3.426,3.425,3.425,3.424,3.423,3.42,3.42,3.419,3.419,3.418,3.412,3.411,3.411,3.41,3.409,3.405,3.404,3.403,3.403,3.4,3.399,3.398,3.397,3.396,3.392,3.391,3.391,3.39,3.389,3.385,3.384,3.383,3.383,3.382,3.381,3.377,3.376,3.376,3.375,3.374,3.373,3.372,3.369,3.368,3.367,3.367,3.366,3.362,3.361,3.36,3.359,3.359,3.358,3.357,3.356,3.356,3.354,3.353,3.352,3.351,3.35,3.347,3.346,3.345,3.344,3.343,3.339,3.338,3.337,3.336,3.335,3.334,3.333,3.332,3.331,3.329,3.328,3.327,3.326,3.326,3.325,3.324,3.321,3.32,3.32,3.319,3.318,3.318,3.318,3.317,3.318,3.318,3.318,3.318,3.318,3.318,3.318,3.319,3.319,3.319,3.319,3.32,3.32,3.323,3.323,3.324,3.324,3.327,3.327,3.327,3.327,3.327,3.327,3.327,3.328,3.327,3.326,3.328,3.327,3.326,3.326,3.325,3.324,3.324,3.323,3.322,3.322,3.323,3.322,3.322,3.323,3.323,3.323,3.323,3.324,3.324,3.321,3.322,3.323,3.318,3.319,3.32,3.321,3.322,3.311,3.313,3.314,3.315,3.315,3.315,3.313,3.311,3.306,3.302,3.294,3.286,3.273,3.26,3.248,3.231,3.209,3.188,3.164,3.138,3.112,3.086,3.058,3.031,3.003,2.975,2.948,2.92,2.893,2.865,2.839,2.813,2.788,2.764,2.738,2.715,2.691,2.669,2.648,2.625,2.604,2.583,2.563,2.543,2.523,2.501,2.481,2.461,2.441,2.421,2.401,2.38,2.36,2.34,2.321,2.302,2.284,2.266,2.247,2.23,2.213,2.196,2.179,2.163,2.144,2.127,2.11,2.093,2.075,2.057,2.039,2.019,1.999,1.98,1.959,1.938,1.918,1.895,1.873,1.851,1.829,1.807,1.785,1.763,1.742,1.722,1.703,1.685,1.667,1.65,1.633,1.617,1.601,1.586,1.57,1.555,1.541,1.526,1.511,1.497,1.482,1.468,1.453,1.438,1.424,1.409,1.393,1.377,1.36,1.344,1.327,1.309,1.29,1.269,1.249,1.225,1.2,1.174,1.147,1.12,1.092,1.065,1.036,1.008,0.979,0.952,0.925,0.898,0.871,0.846,0.822,0.799,0.776,0.754,0.734,0.713,0.693,0.676,0.662,0.648,0.64,0.631,0.627,0.622,0.618,0.617,0.617,0.618,0.621,0.623,0.626,0.628,0.631,0.634,0.637,0.64,0.643,0.645,0.648,0.65,0.651,0.653,0.653,0.644,0.644,0.643,0.641,0.64,0.639,0.638,0.636,0.635,0.633,0.632,0.631,0.63,0.628,0.628,0.628,0.627,0.627,0.626,0.626,0.626,0.625,0.626,0.626,0.624,0.624,0.624,0.624,0.625,0.625,0.625,0.625,0.625,0.625,0.625,0.625,0.625,0.625,0.625,0.625,0.625,0.625,0.625,0.625,0.625,0.625,0.625,0.625,0.625,0.625,0.625,0.625,0.625,0.625,0.625,0.625,0.625,0.625,0.625,0.625,0.625,0.625,0.625,0.625,0.625,0.625,0.625,0.625,0.625,0.625,0.625,0.625,0.625,0.625,0.625,0.625,0.625,0.625,0.625,0.625,0.625,0.625,0.625,0.625,0.625,0.625,0.625,0.625,0.625,0.625,0.625,0.625,0.625,0.625,0.625,0.625,0.625,0.625,0.625,0.625,0.625,0.625,0.625,0.625,0.625,0.625,0.625,0.625,0.625,0.625,0.625,0.625,0.625,0.625,0.625,0.625,0.625,0.625,0.625,0.625,0.625,0.625,0.625,0.625,0.625,0.625,0.625,0.625,0.625,0.625,0.625,0.625,0.625,0.625,0.625,0.625,0.625,0.625,0.625,0.625,0.625,0.625,0.625,0.625,0.625,0.625,0.625,0.625,0.625,0.625,0.625,0.625,0.625,0.625,0.625,0.625,0.625,0.625,0.625,0.625,0.625,0.625,0.625,0.625,0.625,0.625,0.625,0.625,0.625,0.625,0.625,0.625,0.625,0.625,0.625,0.625,0.625,0.625,0.625,0.625,0.625,0.625,0.625,0.625,0.625,0.625,0.625,0.625,0.625,0.625,0.625,0.625,0.625,0.625,0.625
0.745,0.745,0.745,0.745,0.745,0.745,0.745,0.745,0.745,0.746,0.746,0.746,0.747,0.747,0.748,0.748,0.749,0.749,0.75,0.75,0.751,0.751,0.752,0.752,0.753,0.753,0.754,0.754,0.755,0.755,0.756,0.756,0.757,0.757,0.758,0.758,0.758,0.759,0.759,0.759,0.76,0.76,0.76,0.76,0.761,0.761,0.761,0.762,0.762,0.762,0.763,0.763,0.764,0.765,0.766,0.766,0.767,0.768,0.769,0.77,0.771,0.772,0.773,0.774,0.776,0.777,0.778,0.779,0.781,0.782,0.783,0.784,0.785,0.787,0.788,0.789,0.791,0.792,0.793,0.794,0.795,0.797,0.798,0.799,0.8,0.801,0.802,0.803,0.805,0.806,0.807,0.809,0.81,0.811,0.813,0.814,0.816,0.817,0.819,0.82,0.822,0.823,0.825,0.826,0.828,0.829,0.832,0.833,0.835,0.837,0.839,0.84,0.842,0.844,0.846,0.848,0.849,0.851,0.853,0.854,0.857,0.859,0.86,0.862,0.864,0.865,0.866,0.868,0.869,0.871,0.873,0.874,0.876,0.877,0.879,0.88,0.882,0.883,0.885,0.886,0.888,0.889,0.891,0.892,0.895,0.896,0.898,0.899,0.9,0.904,0.905,0.907,0.909,0.91,0.914,0.916,0.917,0.919,0.921,0.923,0.925,0.926,0.928,0.928,0.929,0.931,0.932,0.934,0.935,0.936,0.938,0.939,0.94,0.942,0.942,0.943,0.944,0.944,0.944,0.945,0.945,0.945,0.944,0.944,0.944,0.944,0.944,0.943,0.943,0.943,0.943,0.943,0.943,0.942,0.942,0.942,0.942,0.942,0.942,0.941,0.941,0.941,0.941,0.941,0.941,0.941,0.941,0.941,0.941,0.941,0.939,0.939,0.939,0.939,0.939,0.94,0.939,0.94,0.94,0.94,0.94,0.941,0.941,0.941,0.942,0.942,0.942,0.943,0.943,0.943,0.944,0.944,0.945,0.944,0.944,0.944,0.944,0.943,0.946,0.946,0.946,0.945,0.948,0.947,0.946,0.946,0.951,0.95,0.949,0.949,0.949,0.948,0.948,0.948,0.949,0.949,0.949,0.949,0.949,0.949,0.949,0.949,0.949,0.949,0.95,0.951,0.954,0.957,0.962,0.966,0.972,0.979,0.987,0.996,1.005,1.015,1.026,1.038,1.05,1.063,1.077,1.09,1.104,1.118,1.132,1.145,1.159,1.173,1.187,1.2,1.213,1.226,1.238,1.25,1.262,1.273,1.285,1.296,1.308,1.32,1.332,1.343,1.355,1.366,1.377,1.388,1.399,1.41,1.421,1.432,1.444,1.457,1.47,1.483,1.498,1.514,1.529,1.544,1.559,1.575,1.591,1.608,1.625,1.644,1.661,1.678,1.695,1.713,1.731,1.75,1.77,1.79,1.811,1.833,1.854,1.875,1.897,1.917,1.937,1.956,1.974,1.992,2.009,2.026,2.042,2.058,2.073,2.088,2.103,2.119,2.134,2.148,2.163,2.179,2.195,2.212,2.229,2.246,2.265,2.284,2.304,2.324,2.345,2.367,2.389,2.411,2.433,2.456,2.479,2.502,2.525,2.548,2.571,2.594,2.616,2.639,2.661,2.683,2.706,2.727,2.749,2.77,2.792,2.813,2.834,2.855,2.875,2.897,2.918,2.939,2.959,2.98,3.001,3.022,3.044,3.066,3.087,3.109,3.131,3.153,3.175,3.196,3.218,3.241,3.262,3.284,3.305,3.326,3.347,3.366,3.384,3.401,3.418,3.432,3.449,3.462,3.472,3.481,3.487,3.491,3.492,3.492,3.491,3.489,3.487,3.485,3.483,3.481,3.478,3.476,3.473,3.471,3.469,3.467,3.465,3.464,3.463,3.461,3.46,3.459,3.474,3.473,3.473,3.476,3.477,3.477,3.478,3.479,3.479,3.48,3.482,3.483,3.484,3.485,3.486,3.487,3.487,3.487,3.488,3.488,3.489,3.489,3.489,3.489,3.489,3.489,3.488,3.488,3.488,3.487,3.487,3.487,3.487,3.487,3.487,3.486,3.487,3.487,3.487,3.487,3.487,3.487,3.487,3.487,3.487,3.487,3.487,3.487,3.487,3.487,3.487,3.487,3.487,3.487,3.487,3.487,3.487,3.487,3.487,3.487,3.487,3.487,3.487,3.486,3.486,3.486,3.485,3.485,3.484,3.483,3.482,3.481,3.479,3.478,3.476,3.475,3.473,3.471,3.469,3.467,3.465,3.463,3.461,3.459,3.457,3.455,3.453,3.452,3.45,3.449,3.447,3.445,3.444,3.443,3.442,3.44,3.439,3.438,3.436,3.434,3.433,3.432,3.43,3.429,3.426,3.424,3.423,3.421,3.42,3.419,3.417,3.416,3.415,3.413,3.41,3.409,3.408,3.406,3.405,3.404,3.403,3.402,3.401,3.399,3.398,3.397,3.396,3.395,3.392,3.391,3.39,3.389,3.388,3.385,3.384,3.383,3.382,3.381,3.38,3.379,3.378,3.377,3.375,3.374,3.373,3.372,3.371,3.369,3.368,3.367,3.365,3.364,3.363,3.362,3.36,3.359,3.358,3.355,3.354,3.353,3.351,3.35,3.346,3.345,3.344,3.343,3.342,3.34,3.339,3.338,3.337,3.334,3.332,3.331,3.33,3.329,3.328,3.326,3.325,3.324,3.323,3.321,3.319,3.318,3.317,3.316,3.313,3.311,3.31,3.308,3.309,3.308,3.306,3.305,3.304,3.303,3.302,3.3,3.299,3.297,3.297,3.296,3.295,3.294,3.293,3.291,3.29,3.29,3.289,3.289,3.289,3.289,3.289,3.289,3.289,3.289,3.289,3.29,3.29,3.29,3.29,3.291,3.291,3.291,3.292,3.292,3.292,3.293,3.293,3.294,3.294,3.294,3.294,3.294,3.293,3.293,3.293,3.293,3.292,3.292,3.293,3.292,3.291,3.29,3.289,3.288,3.288,3.287,3.287,3.287,3.289,3.289,3.29,3.29,3.291,3.291,3.292,3.293,3.294,3.289,3.29,3.291,3.292,3.293,3.294,3.294,3.285,3.286,3.286,3.287,3.288,3.289,3.28,3.281,3.281,3.282,3.282,3.277,3.277,3.278,3.278,3.278,3.275,3.275,3.275,3.274,3.274,3.274,3.274,3.273,3.273,3.271,3.269,3.265,3.26,3.253,3.244,3.233,3.22,3.203,3.185,3.163,3.139,3.114,3.086,3.058,3.029,2.999,2.968,2.938,2.908,2.879,2.852,2.826,2.802,2.78,2.758,2.738,2.719,2.701,2.683,2.667,2.652,2.637,2.622,2.607,2.593,2.579,2.565,2.55,2.535,2.519,2.501,2.482,2.463,2.442,2.42,2.398,2.375,2.35,2.326,2.302,2.278,2.254,2.229,2.205,2.181,2.156,2.132,2.109,2.085,2.061,2.038,2.015,1.991,1.968,1.946,1.924,1.903,1.881,1.859,1.836,1.814,1.792,1.77,1.748,1.726,1.704,1.681,1.659,1.638,1.616,1.595,1.573,1.552,1.532,1.511,1.49,1.469,1.449,1.428,1.407,1.387,1.366,1.344,1.323,1.302,1.281,1.26,1.238,1.217,1.195,1.174,1.152,1.13,1.109,1.087,1.066,1.045,1.024,1.002,0.981,0.96,0.937,0.916,0.894,0.873,0.852,0.83,0.81,0.791,0.774,0.759,0.746,0.735,0.728,0.724,0.722,0.722,0.723,0.725,0.728,0.731,0.734,0.737,0.741,0.744,0.747,0.75,0.753,0.742,0.744,0.746,0.747,0.733,0.734,0.734,0.728,0.728,0.727,0.725,0.725,0.724,0.723,0.722,0.721,0.719,0.718,0.718,0.717,0.716,0.715,0.715,0.714,0.714,0.714,0.714,0.714,0.714,0.713,0.713,0.713,0.713,0.713,0.713,0.713,0.713,0.713,0.713,0.712,0.712,0.712,0.712,0.712,0.712,0.711,0.711,0.711,0.711,0.711,0.711,0.711,0.711,0.711,0.711,0.711,0.711,0.711,0.711,0.711,0.711,0.711,0.711,0.711,0.711,0.711,0.711,0.711,0.711,0.711,0.711,0.711,0.711,0.711,0.711,0.711,0.711,0.711,0.711,0.711,0.711,0.711,0.711,0.711,0.711,0.711,0.711,0.711,0.711,0.711,0.71,0.71,0.71,0.709,0.709,0.708,0.707,0.706,0.705,0.704,0.703,0.702,0.701,0.7,0.699,0.698,0.697,0.697,0.696,0.695,0.694,0.694,0.693,0.693,0.692,0.691,0.69,0.69,0.689,0.688,0.689,0.688,0.687,0.686,0.686,0.685,0.685,0.684,0.684,0.683,0.683,0.682,0.681,0.68,0.679,0.679,0.678,0.677,0.676,0.675,0.674,0.673,0.672,0.671,0.669,0.668,0.667,0.665,0.662,0.661,0.659,0.658,0.657,0.656,0.655,0.654,0.653,0.653,0.653,0.652,0.652,0.653,0.653,0.654,0.656,0.656,0.658,0.66,0.663,0.665,0.669,0.672,0.676,0.679,0.683,0.688,0.692,0.695,0.698,0.701,0.704,0.706,0.708,0.709,0.709,0.71,0.71,0.71,0.71,0.711,0.711,0.71,0.71,0.71,0.708,0.708,0.708,0.708,0.708,0.708,0.709,0.709,0.706,0.706,0.706,0.706,0.706,0.707,0.707,0.707,0.707,0.708,0.708,0.707,0.707,0.708,0.708,0.709,0.709,0.71,0.71,0.711,0.711,0.713,0.713,0.713,0.713,0.713,0.713,0.713,0.713,0.713,0.713,0.713,0.713,0.713,0.713,0.713,0.713,0.713,0.713,0.713,0.71,0.71,0.71,0.71,0.71,0.708,0.708,0.708,0.71,0.71,0.711,0.71,0.71,0.711,0.712,0.713,0.713,0.714,0.715,0.716,0.716,0.717,0.717,0.717,0.719,0.718,0.718,0.721,0.72,0.719,0.719,0.718,0.723,0.723,0.722,0.721,0.721,0.72,0.733,0.733,0.732,0.731,0.731,0.73,0.73,0.737,0.737,0.737,0.736,0.736,0.737,0.737,0.737,0.737,0.742,0.742,0.742,0.741,0.741,0.744,0.744,0.744,0.744,0.744,0.744,0.744,0.744,0.744,0.744,0.744,0.744,0.744,0.744,0.744,0.744,0.744,0.744,0.745,0.747,0.749,0.753,0.758,0.765,0.774,0.785,0.798,0.813,0.83,0.85,0.872,0.894,0.918,0.943,0.968,0.993,1.019,1.045,1.071,1.097,1.126,1.151,1.176,1.2,1.224,1.247,1.27,1.293,1.315,1.337,1.357,1.379,1.4,1.422,1.443,1.463,1.483,1.504,1.525,1.549,1.569,1.59,1.61,1.631,1.652,1.673,1.697,1.719,1.741,1.764,1.788,1.813,1.838,1.864,1.891,1.917,1.945,1.973,2.002,2.032,2.063,2.092,2.122,2.151,2.181,2.211,2.24,2.27,2.299,2.328,2.358,2.387,2.416,2.444,2.472,2.503,2.531,2.558,2.586,2.613,2.643,2.67,2.697,2.724,2.751,2.778,2.805,2.831,2.858,2.885,2.912,2.938,2.965,2.991,3.02,3.045,3.069,3.094,3.118,3.143,3.167,3.19,3.213,3.237,3.262,3.285,3.307,3.329,3.35,3.373,3.393,3.412,3.429,3.443,3.455,3.465,3.473,3.477,3.479,3.479,3.478,3.476,3.474,3.471,3.468,3.465,3.462,3.459,3.455,3.453,3.45,3.447,3.445,3.444,3.442,3.44,3.439,3.438,3.437,3.436,3.436,3.435,3.435,3.435,3.435,3.435,3.435,3.435,3.436,3.436,3.437,3.437,3.438,3.437,3.437,3.438,3.436,3.436,3.437,3.436,3.437,3.437,3.438,3.438,3.438,3.438,3.437,3.437,3.437,3.436,3.436,3.436,3.435,3.435,3.435,3.436,3.436,3.436,3.436,3.435,3.435,3.435,3.435,3.435,3.435,3.436,3.436,3.436,3.436,3.436,3.435,3.435,3.435,3.435,3.435,3.435,3.435,3.435,3.435,3.435,3.435,3.435,3.435,3.435,3.435,3.435,3.435,3.435,3.435,3.435,3.435,3.435,3.435,3.435,3.435,3.435,3.435,3.434,3.434,3.434,3.433,3.433,3.432,3.431,3.43,3.43,3.429,3.427,3.425,3.424,3.423,3.421,3.42,3.418,3.417,3.415,3.413,3.412,3.41,3.409,3.408,3.404,3.403,3.402,3.401,3.4,3.398,3.396,3.395,3.394,3.393,3.392,3.391,3.39,3.387,3.386,3.384,3.383,3.382,3.381,3.379,3.378,3.376,3.375,3.373,3.368,3.367,3.365,3.363,3.361,3.36,3.357,3.356,3.355,3.353,3.351,3.349,3.348,3.346,3.345,3.343,3.34,3.339,3.338,3.337,3.335,3.335,3.334,3.332,3.331,3.33,3.328,3.327,3.326,3.325,3.324,3.323,3.322,3.321,3.32,3.319,3.318,3.317,3.316,3.315,3.315,3.314,3.313,3.312,3.311,3.309,3.308,3.307,3.306,3.306,3.305,3.305,3.304,3.303,3.3,3.299,3.298,3.298,3.297,3.297,3.296,3.295,3.295,3.294,3.291,3.29,3.289,3.288,3.287,3.286,3.285,3.284,3.283,3.283,3.282,3.281,3.28,3.279,3.279,3.278,3.278,3.277,3.276,3.278,3.277,3.276,3.275,3.274,3.272,3.271,3.27,3.269,3.268,3.267,3.266,3.265,3.265,3.264,3.264,3.263,3.262,3.262,3.261,3.261,3.26,3.259,3.259,3.259,3.259,3.259,3.259,3.259,3.259,3.259,3.259,3.259,3.259,3.259,3.26,3.26,3.26,3.261,3.264,3.264,3.265,3.265,3.26,3.26,3.26,3.26,3.26,3.259,3.259,3.258,3.26,3.259,3.259,3.258,3.257,3.256,3.255,3.254,3.254,3.253,3.253,3.252,3.252,3.251,3.251,3.251,3.251,3.252,3.253,3.254,3.255,3.251,3.252,3.253,3.251,3.252,3.253,3.254,3.256,3.245,3.247,3.248,3.249,3.249,3.248,3.247,3.243,3.239,3.233,3.225,3.215,3.202,3.187,3.17,3.15,3.129,3.106,3.08,3.055,3.028,3.001,2.974,2.944,2.916,2.889,2.861,2.833,2.807,2.781,2.755,2.731,2.705,2.682,2.659,2.636,2.614,2.591,2.57,2.549,2.529,2.508,2.488,2.467,2.447,2.428,2.408,2.388,2.368,2.348,2.327,2.307,2.287,2.268,2.249,2.229,2.211,2.193,2.176,2.16,2.143,2.125,2.109,2.093,2.076,2.059,2.041,2.023,2.005,1.986,1.968,1.948,1.929,1.909,1.888,1.867,1.845,1.824,1.802,1.78,1.758,1.736,1.715,1.694,1.674,1.657,1.638,1.62,1.603,1.586,1.57,1.552,1.537,1.522,1.507,1.492,1.478,1.464,1.449,1.434,1.419,1.405,1.39,1.376,1.361,1.346,1.33,1.314,1.298,1.281,1.263,1.244,1.223,1.201,1.176,1.151,1.126,1.1,1.072,1.045,1.017,0.989,0.96,0.932,0.904,0.877,0.85,0.824,0.797,0.773,0.749,0.726,0.704,0.681,0.66,0.64,0.623,0.607,0.593,0.581,0.572,0.566,0.562,0.56,0.56,0.561,0.563,0.565,0.568,0.57,0.573,0.576,0.579,0.582,0.583,0.586,0.589,0.591,0.592,0.592,0.593,0.594,0.583,0.58,0.58,0.578,0.576,0.574,0.573,0.571,0.569,0.567,0.565,0.564,0.563,0.562,0.559,0.558,0.557,0.557,0.557,0.557,0.557,0.557,0.557,0.557,0.557,0.557,0.557,0.557,0.557,0.557,0.557,0.557,0.557,0.557,0.557,0.557,0.557,0.557,0.558,0.558,0.558,0.558,0.558,0.558,0.558,0.558,0.558,0.558,0.558,0.558,0.558,0.558,0.558,0.558,0.558,0.558,0.558,0.558,0.558,0.558,0.558,0.558,0.558,0.558,0.558,0.558,0.558,0.558,0.558,0.558,0.558,0.558,0.558,0.558,0.558,0.558,0.558,0.558,0.558,0.558,0.558,0.558,0.558,0.558,0.558,0.558,0.558,0.558,0.558,0.558,0.558,0.558,0.558,0.558,0.558,0.558,0.558,0.558,0.558,0.558,0.558,0.558,0.558,0.558,0.558,0.558,0.558,0.558,0.558,0.558,0.558,0.558,0.558,0.558,0.558,0.558,0.558,0.558,0.558,0.558,0.558,0.558,0.558,0.558,0.558,0.558,0.558,0.558,0.558,0.558,0.558,0.558,0.558,0.558,0.558,0.558,0.558,0.558,0.558
0.742,0.742,0.742,0.742,0.742,0.742,0.742,0.742,0.743,0.743,0.743,0.744,0.744,0.744,0.745,0.745,0.746,0.746,0.747,0.747,0.748,0.748,0.748,0.749,0.749,0.75,0.75,0.751,0.751,0.752,0.752,0.753,0.753,0.753,0.754,0.754,0.754,0.755,0.755,0.755,0.755,0.756,0.756,0.756,0.756,0.757,0.757,0.757,0.758,0.758,0.758,0.759,0.76,0.76,0.761,0.761,0.762,0.763,0.764,0.765,0.766,0.767,0.768,0.769,0.77,0.771,0.772,0.773,0.774,0.775,0.776,0.777,0.802,0.803,0.804,0.805,0.806,0.807,0.808,0.809,0.81,0.811,0.812,0.813,0.814,0.815,0.816,0.817,0.818,0.819,0.82,0.821,0.822,0.823,0.824,0.826,0.827,0.828,0.829,0.831,0.832,0.833,0.834,0.836,0.837,0.838,0.84,0.841,0.843,0.844,0.845,0.847,0.848,0.849,0.851,0.874,0.876,0.877,0.878,0.88,0.881,0.882,0.883,0.885,0.886,0.887,0.888,0.89,0.891,0.892,0.893,0.894,0.896,0.897,0.898,0.899,0.901,0.902,0.903,0.904,0.905,0.906,0.908,0.909,0.91,0.911,0.912,0.913,0.914,0.915,0.917,0.918,0.919,0.916,0.918,0.919,0.92,0.922,0.923,0.924,0.925,0.927,0.928,0.929,0.93,0.931,0.932,0.933,0.935,0.936,0.937,0.938,0.938,0.939,0.94,0.94,0.941,0.941,0.941,0.941,0.941,0.941,0.941,0.941,0.941,0.941,0.94,0.94,0.94,0.94,0.94,0.94,0.94,0.939,0.939,0.939,0.939,0.939,0.939,0.939,0.938,0.938,0.938,0.938,0.938,0.938,0.938,0.938,0.938,0.938,0.938,0.938,0.938,0.939,0.939,0.939,0.94,0.94,0.941,0.941,0.942,0.942,0.943,0.943,0.943,0.944,0.944,0.944,0.945,0.945,0.945,0.944,0.944,0.944,0.944,0.943,0.943,0.942,0.941,0.941,0.94,0.94,0.939,0.938,0.938,0.937,0.937,0.936,0.935,0.935,0.935,0.934,0.934,0.935,0.935,0.935,0.935,0.935,0.935,0.935,0.935,0.936,0.936,0.938,0.94,0.943,0.947,0.95,0.955,0.962,0.969,0.976,0.984,0.994,1.005,1.015,1.026,1.038,1.051,1.064,1.077,1.091,1.105,1.119,1.133,1.146,1.16,1.173,1.187,1.199,1.212,1.224,1.236,1.247,1.259,1.27,1.281,1.293,1.305,1.316,1.328,1.339,1.35,1.362,1.373,1.384,1.394,1.405,1.417,1.43,1.442,1.456,1.469,1.499,1.513,1.528,1.543,1.558,1.574,1.591,1.608,1.624,1.641,1.659,1.676,1.694,1.712,1.731,1.75,1.77,1.79,1.811,1.832,1.854,1.875,1.895,1.915,1.935,1.954,1.972,1.99,2.006,2.023,2.039,2.055,2.07,2.085,2.1,2.115,2.13,2.145,2.161,2.176,2.192,2.209,2.226,2.244,2.263,2.283,2.303,2.324,2.345,2.367,2.389,2.411,2.434,2.457,2.458,2.481,2.504,2.527,2.55,2.573,2.596,2.618,2.64,2.662,2.684,2.706,2.727,2.749,2.77,2.791,2.812,2.833,2.854,2.875,2.896,2.916,2.937,2.958,2.98,3.001,3.022,3.043,3.065,3.087,3.108,3.13,3.152,3.174,3.195,3.217,3.239,3.26,3.281,3.301,3.322,3.341,3.378,3.395,3.412,3.427,3.439,3.452,3.46,3.468,3.472,3.475,3.476,3.476,3.477,3.475,3.473,3.471,3.469,3.467,3.464,3.462,3.459,3.457,3.455,3.453,3.451,3.449,3.447,3.446,3.445,3.444,3.444,3.443,3.443,3.444,3.444,3.444,3.445,3.445,3.446,3.447,3.448,3.449,3.45,3.451,3.451,3.452,3.453,3.454,3.454,3.455,3.455,3.455,3.455,3.455,3.455,3.455,3.455,3.455,3.455,3.455,3.455,3.455,3.455,3.455,3.455,3.455,3.455,3.455,3.455,3.455,3.455,3.455,3.455,3.455,3.455,3.455,3.455,3.455,3.455,3.455,3.455,3.455,3.455,3.455,3.455,3.455,3.455,3.455,3.455,3.455,3.456,3.456,3.456,3.456,3.457,3.457,3.457,3.458,3.458,3.458,3.458,3.458,3.458,3.458,3.458,3.457,3.457,3.456,3.456,3.456,3.455,3.454,3.454,3.453,3.453,3.453,3.452,3.452,3.375,3.374,3.372,3.371,3.369,3.368,3.367,3.366,3.364,3.363,3.361,3.36,3.359,3.357,3.356,3.354,3.353,3.351,3.35,3.348,3.347,3.345,3.344,3.342,3.341,3.34,3.338,3.337,3.336,3.335,3.334,3.333,3.331,3.33,3.329,3.328,3.327,3.326,3.325,3.324,3.323,3.322,3.322,3.321,3.32,3.319,3.318,3.317,3.303,3.302,3.301,3.3,3.3,3.299,3.298,3.297,3.296,3.295,3.294,3.293,3.292,3.291,3.29,3.29,3.289,3.288,3.287,3.286,3.284,3.283,3.282,3.281,3.28,3.279,3.278,3.277,3.276,3.275,3.274,3.273,3.263,3.262,3.261,3.26,3.259,3.258,3.257,3.256,3.255,3.254,3.253,3.252,3.251,3.25,3.249,3.248,3.247,3.246,3.245,3.244,3.243,3.242,3.24,3.239,3.238,3.237,3.236,3.234,3.233,3.232,3.231,3.23,3.229,3.226,3.225,3.224,3.223,3.222,3.222,3.221,3.221,3.22,3.22,3.22,3.22,3.221,3.221,3.221,3.221,3.221,3.221,3.222,3.222,3.222,3.222,3.223,3.223,3.223,3.224,3.224,3.224,3.224,3.225,3.225,3.225,3.225,3.225,3.225,3.225,3.224,3.224,3.223,3.223,3.222,3.221,3.22,3.22,3.219,3.218,3.218,3.217,3.217,3.217,3.217,3.217,3.218,3.218,3.219,3.219,3.22,3.221,3.222,3.222,3.223,3.224,3.225,3.226,3.226,3.227,3.228,3.229,3.229,3.23,3.231,3.231,3.232,3.233,3.233,3.233,3.234,3.234,3.234,3.234,3.234,3.234,3.234,3.234,3.234,3.234,3.234,3.233,3.233,3.232,3.23,3.227,3.223,3.216,3.209,3.197,3.186,3.17,3.153,3.132,3.11,3.089,3.063,3.035,3.006,2.978,2.948,2.918,2.888,2.858,2.829,2.804,2.778,2.755,2.731,2.75,2.73,2.711,2.693,2.677,2.66,2.645,2.63,2.616,2.602,2.587,2.573,2.558,2.543,2.528,2.512,2.493,2.475,2.454,2.433,2.412,2.39,2.368,2.344,2.321,2.297,2.272,2.248,2.224,2.199,2.175,2.151,2.127,2.103,2.079,2.056,2.033,2.01,1.987,1.964,1.942,1.919,1.897,1.875,1.863,1.841,1.819,1.797,1.775,1.753,1.731,1.709,1.688,1.666,1.645,1.624,1.602,1.581,1.56,1.539,1.518,1.497,1.476,1.456,1.435,1.414,1.393,1.372,1.351,1.33,1.309,1.288,1.266,1.245,1.224,1.202,1.18,1.159,1.137,1.116,1.094,1.073,1.051,1.029,1.008,0.986,0.965,0.943,0.893,0.871,0.85,0.829,0.809,0.79,0.77,0.753,0.735,0.723,0.71,0.702,0.699,0.696,0.697,0.698,0.7,0.703,0.706,0.709,0.712,0.716,0.719,0.722,0.725,0.728,0.73,0.732,0.734,0.735,0.736,0.737,0.737,0.737,0.738,0.738,0.737,0.737,0.736,0.736,0.735,0.734,0.733,0.733,0.732,0.731,0.731,0.73,0.73,0.73,0.729,0.729,0.729,0.729,0.729,0.728,0.728,0.728,0.728,0.729,0.729,0.729,0.729,0.729,0.729,0.729,0.729,0.729,0.729,0.729,0.729,0.729,0.729,0.729,0.729,0.729,0.729,0.729,0.729,0.729,0.729,0.729,0.729,0.729,0.729,0.729,0.729,0.729,0.729,0.729,0.729,0.729,0.729,0.729,0.729,0.729,0.729,0.729,0.729,0.729,0.729,0.729,0.729,0.729,0.729,0.729,0.729,0.729,0.729,0.729,0.729,0.729,0.729,0.729,0.729,0.729,0.729,0.729,0.728,0.728,0.727,0.726,0.725,0.724,0.722,0.721,0.72,0.718,0.717,0.716,0.715,0.714,0.712,0.711,0.71,0.709,0.762,0.763,0.764,0.765,0.765,0.766,0.767,0.767,0.768,0.769,0.769,0.77,0.77,0.771,0.771,0.772,0.772,0.773,0.773,0.773,0.774,0.774,0.775,0.775,0.775,0.776,0.776,0.776,0.777,0.777,0.777,0.778,0.778,0.778,0.803,0.803,0.803,0.803,0.803,0.803,0.803,0.804,0.804,0.804,0.804,0.804,0.804,0.805,0.806,0.806,0.807,0.809,0.811,0.813,0.815,0.818,0.82,0.824,0.827,0.831,0.837,0.842,0.846,0.851,0.855,0.86,0.865,0.869,0.873,0.877,0.881,0.884,0.887,0.89,0.892,0.894,0.896,0.898,0.899,0.9,0.901,0.901,0.902,0.903,0.904,0.904,0.905,0.906,0.906,0.907,0.907,0.908,0.908,0.909,0.909,0.91,0.911,0.911,0.912,0.912,0.913,0.914,0.919,0.92,0.92,0.921,0.922,0.923,0.924,0.925,0.926,0.927,0.928,0.928,0.929,0.929,0.929,0.93,0.93,0.93,0.93,0.929,0.929,0.929,0.929,0.929,0.929,0.929,0.929,0.929,0.929,0.929,0.929,0.929,0.929,0.929,0.929,0.929,0.929,0.93,0.93,0.93,0.931,0.931,0.932,0.932,0.933,0.933,0.934,0.934,0.935,0.935,0.935,0.936,0.936,0.936,0.935,0.935,0.934,0.934,0.933,0.932,0.932,0.931,0.93,0.93,0.929,0.928,0.928,0.927,0.927,0.926,0.925,0.925,0.924,0.924,0.923,0.923,0.922,0.922,0.922,0.921,0.921,0.921,0.921,0.921,0.92,0.92,0.92,0.92,0.92,0.92,0.92,0.92,0.92,0.92,0.919,0.919,0.919,0.919,0.919,0.919,0.919,0.919,0.92,0.92,0.92,0.92,0.921,0.922,0.923,0.925,0.93,0.935,0.941,0.949,0.958,0.971,0.988,1.006,1.027,1.048,1.072,1.096,1.12,1.146,1.172,1.198,1.224,1.25,1.276,1.302,1.327,1.352,1.376,1.4,1.424,1.447,1.47,1.456,1.478,1.5,1.522,1.543,1.564,1.585,1.606,1.627,1.648,1.668,1.689,1.71,1.73,1.751,1.772,1.793,1.814,1.836,1.858,1.881,1.904,1.928,1.953,1.978,2.005,2.031,2.058,2.086,2.114,2.143,2.172,2.201,2.231,2.261,2.29,2.32,2.359,2.388,2.418,2.447,2.477,2.506,2.535,2.563,2.592,2.62,2.648,2.675,2.703,2.731,2.758,2.785,2.813,2.84,2.867,2.894,2.92,2.947,2.974,3.001,3.028,3.054,3.081,3.107,3.134,3.16,3.185,3.21,3.234,3.259,3.282,3.306,3.35,3.373,3.396,3.419,3.441,3.464,3.486,3.507,3.527,3.547,3.564,3.581,3.598,3.61,3.618,3.625,3.627,3.63,3.629,3.628,3.627,3.625,3.622,3.619,3.616,3.613,3.61,3.607,3.604,3.601,3.599,3.597,3.595,3.594,3.592,3.591,3.589,3.589,3.588,3.587,3.587,3.587,3.586,3.586,3.586,3.586,3.586,3.586,3.587,3.587,3.588,3.588,3.589,3.589,3.59,3.59,3.591,3.591,3.592,3.592,3.593,3.593,3.594,3.594,3.594,3.594,3.594,3.595,3.595,3.595,3.595,3.595,3.595,3.595,3.595,3.595,3.595,3.594,3.594,3.594,3.594,3.594,3.594,3.594,3.594,3.594,3.594,3.594,3.594,3.594,3.594,3.594,3.594,3.594,3.594,3.594,3.594,3.594,3.594,3.594,3.594,3.594,3.594,3.594,3.595,3.595,3.595,3.595,3.594,3.594,3.594,3.594,3.594,3.594,3.594,3.593,3.593,3.592,3.592,3.591,3.59,3.589,3.588,3.587,3.586,3.584,3.582,3.581,3.579,3.577,3.575,3.573,3.571,3.569,3.567,3.487,3.485,3.482,3.479,3.477,3.474,3.472,3.47,3.467,3.465,3.463,3.461,3.459,3.457,3.455,3.453,3.451,3.449,3.447,3.445,3.442,3.44,3.438,3.435,3.432,3.429,3.426,3.423,3.42,3.416,3.413,3.409,3.406,3.402,3.398,3.395,3.391,3.388,3.385,3.381,3.378,3.375,3.372,3.356,3.353,3.35,3.347,3.345,3.342,3.34,3.337,3.335,3.332,3.33,3.327,3.325,3.322,3.32,3.317,3.315,3.312,3.31,3.307,3.305,3.303,3.3,3.298,3.295,3.293,3.291,3.289,3.286,3.284,3.282,3.28,3.259,3.257,3.255,3.253,3.251,3.249,3.247,3.245,3.244,3.242,3.24,3.238,3.236,3.234,3.232,3.23,3.228,3.227,3.225,3.223,3.221,3.219,3.217,3.215,3.213,3.211,3.209,3.207,3.205,3.203,3.201,3.199,3.197,3.195,3.193,3.191,3.189,3.187,3.185,3.183,3.16,3.158,3.156,3.154,3.153,3.151,3.149,3.147,3.145,3.143,3.141,3.14,3.138,3.136,3.135,3.133,3.132,3.13,3.129,3.128,3.128,3.127,3.127,3.127,3.127,3.127,3.127,3.127,3.128,3.128,3.128,3.129,3.129,3.129,3.13,3.13,3.131,3.131,3.132,3.132,3.132,3.132,3.132,3.132,3.132,3.132,3.132,3.131,3.13,3.129,3.128,3.127,3.126,3.125,3.124,3.123,3.122,3.121,3.12,3.12,3.119,3.119,3.119,3.119,3.12,3.12,3.121,3.121,3.122,3.123,3.124,3.126,3.127,3.128,3.129,3.13,3.132,3.133,3.134,3.135,3.135,3.135,3.133,3.131,3.127,3.122,3.114,3.106,3.093,3.081,3.068,3.051,3.029,3.008,2.984,2.96,2.933,2.907,2.882,2.854,2.827,2.799,2.772,2.744,2.717,2.691,2.664,2.639,2.613,2.589,2.566,2.543,2.519,2.497,2.476,2.455,2.434,2.413,2.393,2.373,2.352,2.333,2.313,2.293,2.273,2.253,2.232,2.212,2.192,2.172,2.153,2.134,2.116,2.098,2.081,2.064,2.047,2.03,2.014,1.997,1.991,1.974,1.957,1.939,1.921,1.903,1.885,1.866,1.847,1.827,1.807,1.786,1.766,1.744,1.722,1.701,1.679,1.657,1.635,1.614,1.593,1.573,1.554,1.536,1.518,1.501,1.484,1.468,1.452,1.437,1.422,1.407,1.392,1.378,1.363,1.349,1.334,1.32,1.306,1.291,1.276,1.262,1.246,1.231,1.214,1.197,1.181,1.163,1.144,1.124,1.103,1.08,1.025,1.0,0.973,0.946,0.919,0.891,0.863,0.835,0.806,0.778,0.752,0.725,0.7,0.675,0.651,0.627,0.605,0.583,0.563,0.542,0.522,0.505,0.491,0.478,0.469,0.46,0.456,0.452,0.448,0.447,0.446,0.448,0.45,0.453,0.455,0.458,0.461,0.464,0.467,0.47,0.473,0.475,0.478,0.48,0.482,0.483,0.484,0.484,0.484,0.483,0.482,0.481,0.479,0.478,0.476,0.475,0.474,0.473,0.472,0.471,0.47,0.469,0.469,0.468,0.468,0.468,0.468,0.468,0.468,0.468,0.468,0.468,0.468,0.468,0.468,0.468,0.468,0.468,0.468,0.468,0.468,0.468,0.468,0.468,0.468,0.468,0.468,0.468,0.468,0.468,0.468,0.468,0.468,0.468,0.468,0.468,0.468,0.468,0.468,0.468,0.468,0.468,0.468,0.468,0.468,0.468,0.468,0.468,0.468,0.468,0.468,0.468,0.468,0.468,0.468,0.468,0.468,0.468,0.468,0.468,0.468,0.468,0.468,0.468,0.468,0.468,0.468,0.468,0.468,0.468,0.468,0.468,0.468,0.468,0.468,0.468,0.468,0.468,0.468,0.468,0.468,0.468,0.468,0.468,0.468,0.468,0.468,0.468,0.468,0.468,0.468,0.468,0.468,0.468,0.468,0.468,0.468,0.468,0.468,0.468,0.468,0.468,0.468,0.468,0.468,0.468,0.468,0.468,0.468,0.468,0.468,0.468,0.468,0.468,0.468,0.468,0.468,0.468,0.468,0.468,0.468,0.468,0.468,0.468,0.468,0.468,0.468,0.468,0.468,0.468,0.468,0.468,0.468,0.468,0.468,0.468,0.468,0.468,0.468,0.468,0.468
0.742,0.742,0.742,0.742,0.742,0.742,0.742,0.742,0.742,0.743,0.743,0.743,0.744,0.744,0.745,0.745,0.745,0.746,0.746,0.747,0.747,0.748,0.748,0.749,0.749,0.75,0.75,0.75,0.751,0.751,0.752,0.752,0.753,0.753,0.753,0.753,0.754,0.754,0.754,0.754,0.755,0.755,0.755,0.755,0.756,0.756,0.756,0.756,0.757,0.757,0.758,0.758,0.759,0.759,0.76,0.761,0.761,0.762,0.763,0.764,0.765,0.766,0.767,0.768,0.769,0.77,0.771,0.772,0.773,0.774,0.775,0.776,0.794,0.795,0.796,0.797,0.798,0.798,0.799,0.8,0.801,0.802,0.803,0.804,0.805,0.806,0.807,0.808,0.809,0.81,0.811,0.812,0.814,0.815,0.816,0.817,0.818,0.819,0.821,0.822,0.823,0.825,0.826,0.827,0.829,0.83,0.831,0.833,0.834,0.836,0.837,0.838,0.84,0.871,0.872,0.874,0.875,0.876,0.877,0.879,0.88,0.881,0.883,0.884,0.885,0.886,0.888,0.889,0.89,0.891,0.893,0.894,0.895,0.896,0.898,0.899,0.9,0.901,0.903,0.904,0.905,0.906,0.907,0.909,0.91,0.911,0.912,0.913,0.914,0.915,0.917,0.918,0.919,0.924,0.926,0.927,0.928,0.929,0.931,0.932,0.933,0.934,0.935,0.937,0.938,0.939,0.94,0.941,0.942,0.943,0.944,0.945,0.946,0.947,0.947,0.948,0.948,0.948,0.948,0.948,0.948,0.948,0.948,0.948,0.948,0.948,0.948,0.947,0.947,0.947,0.947,0.947,0.947,0.947,0.946,0.946,0.946,0.946,0.946,0.946,0.946,0.945,0.945,0.945,0.945,0.945,0.945,0.945,0.945,0.945,0.945,0.946,0.946,0.946,0.946,0.947,0.947,0.948,0.949,0.949,0.95,0.95,0.951,0.951,0.952,0.953,0.953,0.953,0.954,0.954,0.954,0.954,0.954,0.954,0.954,0.953,0.953,0.952,0.952,0.951,0.951,0.95,0.95,0.949,0.948,0.948,0.947,0.947,0.946,0.946,0.946,0.946,0.946,0.946,0.946,0.946,0.946,0.946,0.946,0.946,0.946,0.946,0.946,0.947,0.949,0.951,0.955,0.959,0.964,0.97,0.977,0.984,0.993,1.002,1.013,1.024,1.035,1.048,1.06,1.074,1.087,1.101,1.115,1.128,1.142,1.156,1.169,1.183,1.196,1.209,1.222,1.234,1.246,1.258,1.269,1.28,1.292,1.303,1.315,1.327,1.338,1.35,1.361,1.372,1.383,1.393,1.404,1.415,1.426,1.438,1.451,1.464,1.457,1.471,1.486,1.501,1.516,1.531,1.547,1.563,1.58,1.597,1.614,1.631,1.648,1.666,1.683,1.701,1.72,1.739,1.76,1.781,1.802,1.823,1.845,1.866,1.886,1.905,1.924,1.943,1.961,1.978,1.994,2.011,2.027,2.042,2.057,2.072,2.087,2.102,2.116,2.131,2.147,2.163,2.179,2.197,2.215,2.233,2.253,2.272,2.293,2.314,2.335,2.357,2.379,2.402,2.405,2.428,2.451,2.474,2.497,2.52,2.543,2.565,2.587,2.61,2.631,2.653,2.675,2.696,2.717,2.738,2.759,2.78,2.801,2.822,2.842,2.863,2.884,2.905,2.925,2.946,2.967,2.989,3.01,3.031,3.053,3.075,3.096,3.118,3.14,3.162,3.183,3.205,3.226,3.247,3.268,3.288,3.347,3.365,3.382,3.398,3.413,3.427,3.44,3.45,3.459,3.465,3.469,3.47,3.47,3.469,3.467,3.465,3.463,3.461,3.459,3.456,3.454,3.451,3.449,3.447,3.445,3.443,3.441,3.44,3.438,3.437,3.436,3.436,3.436,3.436,3.436,3.436,3.437,3.437,3.438,3.439,3.44,3.441,3.442,3.443,3.444,3.445,3.445,3.446,3.447,3.447,3.448,3.448,3.448,3.449,3.449,3.449,3.449,3.449,3.449,3.449,3.449,3.449,3.449,3.449,3.449,3.449,3.449,3.449,3.449,3.449,3.449,3.449,3.449,3.449,3.449,3.449,3.449,3.449,3.449,3.449,3.449,3.449,3.449,3.449,3.449,3.449,3.449,3.449,3.449,3.449,3.449,3.449,3.449,3.449,3.449,3.449,3.448,3.448,3.448,3.447,3.446,3.445,3.444,3.443,3.442,3.441,3.439,3.438,3.436,3.434,3.432,3.43,3.429,3.427,3.425,3.424,3.422,3.421,3.419,3.418,3.417,3.415,3.414,3.347,3.345,3.344,3.343,3.342,3.341,3.339,3.338,3.337,3.335,3.334,3.332,3.331,3.329,3.328,3.327,3.325,3.324,3.323,3.321,3.32,3.319,3.317,3.316,3.315,3.314,3.313,3.312,3.311,3.31,3.309,3.308,3.307,3.306,3.305,3.304,3.304,3.303,3.302,3.301,3.3,3.299,3.299,3.284,3.284,3.283,3.282,3.281,3.281,3.28,3.279,3.278,3.277,3.277,3.276,3.275,3.274,3.273,3.272,3.271,3.271,3.27,3.269,3.268,3.267,3.266,3.265,3.264,3.263,3.262,3.261,3.26,3.259,3.258,3.258,3.257,3.256,3.255,3.245,3.244,3.243,3.242,3.242,3.241,3.24,3.239,3.238,3.237,3.236,3.235,3.234,3.233,3.232,3.231,3.23,3.229,3.228,3.227,3.226,3.225,3.223,3.222,3.221,3.22,3.219,3.218,3.216,3.215,3.214,3.208,3.207,3.206,3.205,3.205,3.204,3.204,3.203,3.203,3.203,3.203,3.203,3.203,3.203,3.203,3.203,3.204,3.204,3.204,3.204,3.205,3.205,3.205,3.205,3.206,3.206,3.206,3.206,3.207,3.207,3.207,3.207,3.207,3.207,3.207,3.207,3.206,3.206,3.205,3.205,3.204,3.203,3.202,3.201,3.201,3.2,3.2,3.199,3.199,3.199,3.199,3.2,3.2,3.201,3.201,3.202,3.203,3.204,3.205,3.206,3.206,3.207,3.208,3.209,3.21,3.21,3.211,3.212,3.213,3.213,3.214,3.215,3.215,3.216,3.217,3.217,3.218,3.218,3.218,3.218,3.218,3.218,3.218,3.218,3.218,3.218,3.217,3.217,3.217,3.216,3.214,3.212,3.208,3.203,3.196,3.188,3.176,3.163,3.146,3.127,3.105,3.082,3.057,3.03,3.002,2.972,2.942,2.912,2.882,2.852,2.824,2.796,2.771,2.746,2.724,2.702,2.721,2.702,2.684,2.666,2.65,2.635,2.62,2.606,2.592,2.578,2.564,2.549,2.535,2.519,2.503,2.486,2.468,2.448,2.427,2.406,2.384,2.361,2.337,2.314,2.289,2.265,2.241,2.217,2.192,2.168,2.144,2.12,2.096,2.072,2.049,2.026,2.003,1.98,1.958,1.935,1.913,1.891,1.869,1.847,1.825,1.804,1.782,1.76,1.737,1.716,1.694,1.672,1.651,1.629,1.608,1.587,1.566,1.545,1.524,1.503,1.482,1.462,1.441,1.421,1.4,1.379,1.358,1.337,1.316,1.295,1.274,1.253,1.232,1.21,1.189,1.167,1.146,1.124,1.103,1.081,1.06,1.038,1.017,0.996,0.974,0.953,0.931,0.88,0.859,0.838,0.816,0.795,0.775,0.757,0.74,0.724,0.712,0.702,0.695,0.691,0.689,0.689,0.69,0.692,0.695,0.698,0.701,0.704,0.707,0.711,0.714,0.717,0.72,0.722,0.724,0.726,0.728,0.729,0.729,0.73,0.73,0.73,0.729,0.729,0.728,0.727,0.726,0.726,0.725,0.724,0.723,0.722,0.722,0.721,0.721,0.72,0.72,0.719,0.719,0.719,0.719,0.719,0.719,0.719,0.719,0.719,0.719,0.719,0.719,0.719,0.719,0.719,0.719,0.719,0.719,0.719,0.719,0.719,0.719,0.719,0.719,0.719,0.719,0.719,0.719,0.719,0.719,0.719,0.719,0.719,0.719,0.719,0.719,0.719,0.719,0.719,0.719,0.719,0.719,0.719,0.719,0.719,0.719,0.719,0.719,0.719,0.719,0.719,0.719,0.719,0.719,0.719,0.719,0.719,0.719,0.719,0.719,0.719,0.719,0.719,0.719,0.719,0.719,0.719,0.719,0.719,0.718,0.718,0.718,0.717,0.717,0.716,0.716,0.715,0.715,0.714,0.714,0.714,0.713,0.713,0.713,0.713,0.713,0.713,0.713,0.737,0.737,0.738,0.738,0.739,0.739,0.739,0.74,0.74,0.74,0.74,0.741,0.741,0.741,0.741,0.741,0.742,0.742,0.742,0.742,0.742,0.742,0.742,0.742,0.742,0.742,0.742,0.742,0.742,0.742,0.742,0.742,0.763,0.763,0.763,0.762,0.762,0.762,0.762,0.762,0.762,0.761,0.761,0.761,0.761,0.761,0.762,0.762,0.763,0.764,0.765,0.767,0.769,0.772,0.775,0.778,0.781,0.785,0.789,0.793,0.797,0.801,0.805,0.81,0.814,0.818,0.821,0.825,0.828,0.831,0.833,0.835,0.837,0.838,0.839,0.84,0.841,0.841,0.841,0.841,0.841,0.842,0.842,0.842,0.842,0.843,0.843,0.843,0.843,0.844,0.844,0.844,0.844,0.845,0.845,0.846,0.846,0.846,0.847,0.847,0.848,0.848,0.849,0.85,0.85,0.851,0.852,0.873,0.874,0.874,0.875,0.876,0.876,0.876,0.876,0.876,0.877,0.876,0.876,0.876,0.876,0.876,0.876,0.876,0.876,0.876,0.876,0.876,0.876,0.875,0.875,0.875,0.875,0.876,0.876,0.876,0.876,0.876,0.877,0.877,0.878,0.878,0.879,0.879,0.88,0.88,0.881,0.881,0.882,0.882,0.882,0.883,0.883,0.883,0.882,0.882,0.882,0.881,0.88,0.88,0.879,0.878,0.877,0.877,0.876,0.875,0.874,0.874,0.873,0.873,0.872,0.872,0.871,0.87,0.87,0.87,0.869,0.869,0.868,0.868,0.868,0.867,0.867,0.867,0.867,0.867,0.867,0.867,0.866,0.866,0.866,0.866,0.866,0.866,0.866,0.866,0.866,0.866,0.866,0.866,0.866,0.866,0.866,0.866,0.866,0.866,0.866,0.867,0.869,0.871,0.875,0.88,0.887,0.896,0.907,0.92,0.935,0.952,0.972,0.994,1.016,1.04,1.065,1.09,1.116,1.142,1.169,1.195,1.221,1.247,1.272,1.296,1.32,1.344,1.367,1.39,1.412,1.435,1.457,1.421,1.443,1.464,1.485,1.506,1.527,1.548,1.569,1.589,1.61,1.63,1.651,1.671,1.692,1.712,1.733,1.755,1.777,1.8,1.823,1.846,1.87,1.895,1.921,1.948,1.975,2.003,2.031,2.06,2.089,2.119,2.148,2.177,2.207,2.236,2.266,2.296,2.325,2.352,2.382,2.41,2.439,2.468,2.496,2.523,2.551,2.579,2.606,2.634,2.661,2.688,2.716,2.742,2.77,2.796,2.823,2.85,2.876,2.903,2.93,2.957,2.983,3.01,3.036,3.061,3.087,3.111,3.136,3.16,3.184,3.208,3.232,3.255,3.278,3.34,3.363,3.385,3.407,3.429,3.45,3.47,3.489,3.506,3.52,3.532,3.542,3.55,3.555,3.556,3.557,3.555,3.554,3.551,3.548,3.545,3.542,3.539,3.536,3.533,3.53,3.527,3.525,3.523,3.521,3.519,3.518,3.517,3.515,3.514,3.514,3.513,3.513,3.512,3.512,3.512,3.512,3.512,3.512,3.513,3.513,3.514,3.514,3.515,3.515,3.516,3.516,3.517,3.517,3.518,3.518,3.519,3.52,3.52,3.52,3.521,3.521,3.521,3.522,3.522,3.522,3.522,3.522,3.522,3.522,3.522,3.522,3.522,3.522,3.522,3.522,3.522,3.522,3.521,3.521,3.521,3.521,3.521,3.522,3.522,3.522,3.522,3.522,3.522,3.522,3.522,3.522,3.522,3.522,3.522,3.522,3.522,3.522,3.522,3.522,3.522,3.522,3.522,3.522,3.522,3.522,3.522,3.522,3.522,3.522,3.521,3.521,3.521,3.52,3.52,3.519,3.519,3.518,3.517,3.516,3.514,3.513,3.512,3.51,3.508,3.506,3.504,3.503,3.501,3.499,3.497,3.495,3.493,3.491,3.489,3.487,3.485,3.456,3.454,3.452,3.45,3.448,3.446,3.444,3.442,3.44,3.438,3.437,3.435,3.433,3.431,3.429,3.427,3.425,3.423,3.42,3.418,3.415,3.412,3.409,3.406,3.403,3.4,3.397,3.394,3.391,3.388,3.384,3.381,3.378,3.376,3.373,3.37,3.367,3.364,3.362,3.359,3.357,3.342,3.339,3.337,3.335,3.333,3.33,3.328,3.326,3.324,3.322,3.32,3.318,3.316,3.313,3.311,3.309,3.307,3.305,3.303,3.301,3.299,3.297,3.295,3.293,3.291,3.289,3.287,3.285,3.284,3.282,3.28,3.278,3.277,3.255,3.253,3.252,3.25,3.248,3.247,3.245,3.244,3.242,3.24,3.239,3.237,3.236,3.234,3.232,3.23,3.229,3.227,3.225,3.224,3.222,3.22,3.218,3.216,3.215,3.213,3.211,3.209,3.208,3.206,3.204,3.202,3.201,3.199,3.197,3.195,3.194,3.192,3.19,3.189,3.187,3.185,3.159,3.158,3.156,3.154,3.153,3.151,3.15,3.148,3.147,3.146,3.144,3.143,3.142,3.142,3.141,3.14,3.14,3.14,3.14,3.14,3.14,3.14,3.141,3.141,3.141,3.141,3.142,3.142,3.142,3.143,3.143,3.144,3.144,3.144,3.145,3.145,3.145,3.145,3.145,3.145,3.144,3.144,3.143,3.142,3.141,3.14,3.139,3.138,3.137,3.135,3.134,3.133,3.133,3.132,3.132,3.131,3.131,3.131,3.132,3.132,3.133,3.134,3.135,3.136,3.137,3.138,3.139,3.14,3.142,3.143,3.144,3.145,3.146,3.147,3.148,3.148,3.148,3.146,3.143,3.139,3.133,3.125,3.115,3.102,3.087,3.069,3.05,3.029,3.006,2.982,2.956,2.93,2.903,2.876,2.848,2.82,2.793,2.765,2.739,2.752,2.726,2.701,2.676,2.652,2.628,2.605,2.582,2.56,2.539,2.517,2.497,2.476,2.456,2.435,2.415,2.395,2.376,2.356,2.336,2.316,2.296,2.276,2.256,2.236,2.216,2.197,2.179,2.161,2.143,2.127,2.11,2.094,2.077,2.061,2.045,2.028,2.011,1.993,1.976,1.958,1.94,1.921,1.902,1.882,1.862,1.842,1.821,1.8,1.778,1.756,1.734,1.712,1.69,1.669,1.649,1.629,1.61,1.591,1.573,1.555,1.539,1.522,1.507,1.491,1.476,1.462,1.447,1.433,1.419,1.404,1.39,1.376,1.361,1.347,1.332,1.317,1.302,1.287,1.271,1.255,1.238,1.22,1.201,1.18,1.159,1.136,1.112,1.086,1.06,1.033,1.006,0.978,0.95,0.922,0.893,0.846,0.819,0.792,0.766,0.741,0.716,0.693,0.67,0.647,0.626,0.605,0.585,0.568,0.552,0.538,0.527,0.519,0.512,0.508,0.507,0.507,0.508,0.509,0.512,0.515,0.517,0.52,0.523,0.526,0.529,0.531,0.534,0.537,0.539,0.54,0.542,0.543,0.544,0.544,0.544,0.544,0.543,0.541,0.54,0.539,0.537,0.535,0.534,0.532,0.531,0.53,0.529,0.529,0.528,0.528,0.528,0.527,0.527,0.527,0.527,0.527,0.527,0.527,0.527,0.527,0.527,0.527,0.527,0.527,0.527,0.527,0.527,0.527,0.527,0.527,0.527,0.527,0.527,0.527,0.527,0.527,0.527,0.527,0.527,0.527,0.527,0.527,0.527,0.527,0.527,0.527,0.527,0.527,0.527,0.527,0.527,0.527,0.527,0.527,0.527,0.527,0.527,0.527,0.527,0.527,0.527,0.527,0.527,0.527,0.527,0.527,0.527,0.527,0.527,0.527,0.527,0.527,0.527,0.527,0.527,0.527,0.527,0.527,0.527,0.527,0.527,0.527,0.527,0.527,0.527,0.527,0.527,0.527,0.527,0.527,0.527,0.527,0.527,0.527,0.527,0.527,0.527,0.527,0.527,0.527,0.527,0.527,0.527,0.527,0.527,0.527,0.527,0.527,0.527,0.527,0.527,0.527,0.527,0.527,0.527,0.527,0.527,0.527,0.527,0.527,0.527,0.527,0.527,0.527,0.527,0.527,0.527,0.527,0.527,0.527,0.527,0.527,0.527,0.527,0.527,0.527,0.527,0.527,0.527,0.527,0.527,0.527,0.527,0.527,0.527,0.527,0.527,0.527,0.527,0.527,0.527,0.527,0.527,0.527,0.527,0.527,0.527,0.527,0.527,0.527,0.527,0.527,0.527,0.527,0.527,0.527,0.527,0.527,0.527,0.527
0.745,0.745,0.745,0.745,0.745,0.745,0.745,0.745,0.746,0.746,0.746,0.747,0.747,0.748,0.748,0.749,0.749,0.75,0.75,0.751,0.751,0.752,0.752,0.753,0.753,0.754,0.754,0.755,0.756,0.756,0.757,0.757,0.758,0.758,0.758,0.759,0.759,0.759,0.76,0.76,0.76,0.76,0.761,0.761,0.761,0.762,0.762,0.762,0.763,0.763,0.764,0.764,0.765,0.765,0.766,0.767,0.767,0.768,0.769,0.77,0.771,0.772,0.773,0.774,0.776,0.777,0.778,0.779,0.78,0.781,0.782,0.783,0.784,0.785,0.787,0.787,0.789,0.79,0.791,0.792,0.793,0.794,0.795,0.796,0.798,0.799,0.8,0.801,0.802,0.803,0.804,0.805,0.807,0.808,0.809,0.81,0.812,0.813,0.815,0.816,0.818,0.819,0.82,0.822,0.823,0.825,0.826,0.828,0.829,0.831,0.832,0.833,0.834,0.836,0.837,0.839,0.84,0.842,0.843,0.844,0.846,0.848,0.85,0.851,0.852,0.854,0.854,0.856,0.857,0.858,0.86,0.861,0.863,0.864,0.866,0.867,0.869,0.87,0.872,0.873,0.876,0.878,0.879,0.88,0.881,0.884,0.885,0.887,0.888,0.889,0.892,0.893,0.895,0.896,0.898,0.899,0.901,0.902,0.904,0.906,0.908,0.909,0.91,0.912,0.914,0.915,0.917,0.918,0.919,0.921,0.922,0.923,0.924,0.925,0.926,0.927,0.928,0.928,0.928,0.928,0.928,0.928,0.928,0.928,0.928,0.927,0.927,0.927,0.927,0.927,0.927,0.927,0.927,0.926,0.926,0.926,0.926,0.926,0.926,0.926,0.926,0.927,0.927,0.927,0.926,0.926,0.927,0.927,0.927,0.928,0.928,0.929,0.929,0.929,0.929,0.931,0.932,0.932,0.933,0.934,0.934,0.935,0.937,0.937,0.938,0.938,0.938,0.938,0.941,0.941,0.941,0.943,0.942,0.942,0.944,0.944,0.944,0.943,0.946,0.946,0.945,0.95,0.95,0.949,0.948,0.948,0.954,0.953,0.952,0.952,0.951,0.951,0.951,0.951,0.951,0.951,0.951,0.951,0.951,0.951,0.951,0.952,0.953,0.954,0.956,0.959,0.962,0.966,0.97,0.977,0.983,0.99,0.998,1.008,1.018,1.028,1.039,1.051,1.063,1.077,1.091,1.104,1.118,1.132,1.146,1.16,1.174,1.187,1.201,1.214,1.226,1.238,1.25,1.262,1.273,1.285,1.296,1.308,1.319,1.331,1.343,1.354,1.366,1.377,1.388,1.399,1.409,1.42,1.431,1.444,1.456,1.469,1.483,1.497,1.512,1.526,1.542,1.557,1.573,1.589,1.606,1.623,1.641,1.658,1.675,1.693,1.711,1.729,1.748,1.769,1.789,1.81,1.831,1.852,1.873,1.894,1.914,1.934,1.954,1.972,1.99,2.007,2.024,2.04,2.056,2.072,2.087,2.102,2.117,2.132,2.147,2.162,2.178,2.194,2.21,2.227,2.245,2.264,2.283,2.304,2.324,2.345,2.367,2.388,2.41,2.433,2.456,2.479,2.502,2.525,2.548,2.571,2.595,2.617,2.64,2.662,2.684,2.706,2.728,2.75,2.771,2.793,2.814,2.835,2.856,2.877,2.898,2.919,2.939,2.96,2.981,3.003,3.024,3.045,3.067,3.088,3.109,3.131,3.153,3.175,3.197,3.218,3.24,3.262,3.283,3.304,3.325,3.345,3.365,3.383,3.4,3.418,3.434,3.447,3.46,3.469,3.477,3.483,3.487,3.488,3.489,3.489,3.488,3.486,3.484,3.482,3.48,3.477,3.475,3.472,3.47,3.468,3.465,3.463,3.461,3.46,3.458,3.457,3.457,3.456,3.456,3.462,3.462,3.462,3.462,3.463,3.463,3.463,3.464,3.465,3.466,3.467,3.468,3.468,3.468,3.469,3.469,3.469,3.47,3.47,3.47,3.47,3.47,3.469,3.469,3.469,3.469,3.469,3.469,3.469,3.469,3.469,3.469,3.469,3.469,3.469,3.467,3.467,3.467,3.467,3.467,3.467,3.467,3.467,3.467,3.467,3.467,3.467,3.467,3.467,3.467,3.467,3.467,3.467,3.467,3.467,3.467,3.467,3.467,3.467,3.467,3.467,3.467,3.466,3.466,3.465,3.464,3.463,3.462,3.461,3.46,3.458,3.457,3.455,3.453,3.451,3.449,3.446,3.443,3.441,3.438,3.436,3.433,3.431,3.429,3.426,3.424,3.422,3.42,3.419,3.417,3.415,3.414,3.412,3.411,3.41,3.408,3.407,3.405,3.403,3.402,3.4,3.398,3.397,3.395,3.393,3.391,3.389,3.389,3.387,3.385,3.384,3.382,3.38,3.378,3.377,3.375,3.374,3.373,3.372,3.37,3.369,3.37,3.369,3.368,3.367,3.366,3.365,3.364,3.363,3.362,3.361,3.361,3.36,3.359,3.358,3.357,3.358,3.357,3.356,3.355,3.354,3.354,3.353,3.352,3.351,3.351,3.35,3.349,3.348,3.347,3.347,3.346,3.345,3.344,3.343,3.343,3.342,3.341,3.34,3.338,3.339,3.338,3.337,3.336,3.335,3.335,3.334,3.333,3.332,3.332,3.331,3.331,3.33,3.329,3.329,3.328,3.327,3.326,3.325,3.323,3.322,3.321,3.32,3.319,3.317,3.316,3.315,3.314,3.313,3.314,3.313,3.312,3.311,3.31,3.309,3.308,3.307,3.306,3.305,3.304,3.303,3.302,3.301,3.302,3.301,3.3,3.3,3.3,3.3,3.3,3.299,3.3,3.3,3.3,3.3,3.3,3.3,3.3,3.301,3.301,3.301,3.301,3.301,3.302,3.302,3.302,3.302,3.301,3.301,3.301,3.301,3.301,3.296,3.296,3.296,3.294,3.294,3.293,3.29,3.29,3.289,3.286,3.285,3.285,3.284,3.283,3.282,3.282,3.279,3.279,3.279,3.277,3.277,3.278,3.279,3.279,3.276,3.277,3.278,3.279,3.279,3.28,3.271,3.272,3.273,3.274,3.275,3.275,3.276,3.266,3.267,3.267,3.268,3.262,3.263,3.263,3.263,3.264,3.259,3.259,3.259,3.259,3.259,3.256,3.256,3.256,3.256,3.255,3.255,3.253,3.25,3.247,3.241,3.234,3.225,3.214,3.199,3.183,3.164,3.143,3.122,3.099,3.072,3.043,3.015,2.986,2.956,2.926,2.897,2.868,2.841,2.815,2.79,2.767,2.746,2.726,2.706,2.688,2.671,2.654,2.639,2.623,2.609,2.594,2.58,2.566,2.551,2.536,2.521,2.504,2.487,2.468,2.448,2.428,2.407,2.385,2.363,2.341,2.317,2.293,2.269,2.246,2.222,2.197,2.173,2.15,2.126,2.102,2.078,2.055,2.033,2.01,1.987,1.964,1.941,1.918,1.895,1.873,1.851,1.829,1.807,1.785,1.762,1.74,1.718,1.697,1.676,1.654,1.632,1.611,1.59,1.568,1.547,1.526,1.506,1.485,1.464,1.443,1.422,1.402,1.381,1.36,1.339,1.318,1.296,1.275,1.254,1.232,1.211,1.189,1.167,1.145,1.124,1.103,1.082,1.06,1.039,1.017,0.995,0.974,0.952,0.931,0.909,0.889,0.868,0.846,0.826,0.806,0.786,0.768,0.75,0.736,0.722,0.712,0.707,0.704,0.703,0.703,0.705,0.707,0.71,0.713,0.716,0.72,0.723,0.726,0.729,0.732,0.735,0.737,0.738,0.739,0.741,0.741,0.742,0.73,0.73,0.73,0.728,0.728,0.727,0.725,0.725,0.724,0.723,0.722,0.721,0.721,0.722,0.722,0.721,0.722,0.721,0.721,0.722,0.721,0.721,0.721,0.722,0.722,0.722,0.722,0.722,0.722,0.721,0.721,0.721,0.722,0.722,0.722,0.722,0.722,0.721,0.721,0.721,0.721,0.721,0.721,0.721,0.721,0.721,0.721,0.721,0.721,0.721,0.721,0.721,0.721,0.721,0.721,0.721,0.721,0.721,0.721,0.721,0.721,0.721,0.721,0.721,0.721,0.721,0.721,0.721,0.721,0.721,0.721,0.721,0.721,0.721,0.721,0.721,0.721,0.721,0.721,0.721,0.721,0.721,0.721,0.721,0.721,0.72,0.72,0.72,0.719,0.719,0.718,0.718,0.717,0.719,0.718,0.718,0.718,0.717,0.718,0.717,0.717,0.717,0.717,0.717,0.717,0.717,0.717,0.716,0.716,0.716,0.715,0.715,0.715,0.715,0.715,0.715,0.715,0.715,0.715,0.715,0.713,0.713,0.713,0.713,0.712,0.711,0.711,0.711,0.71,0.71,0.709,0.709,0.708,0.708,0.707,0.707,0.705,0.705,0.704,0.703,0.702,0.702,0.702,0.701,0.7,0.7,0.699,0.699,0.698,0.697,0.697,0.696,0.698,0.697,0.697,0.699,0.7,0.701,0.702,0.704,0.708,0.71,0.713,0.716,0.719,0.726,0.73,0.734,0.738,0.742,0.742,0.747,0.751,0.755,0.757,0.76,0.763,0.766,0.768,0.768,0.77,0.771,0.772,0.772,0.771,0.771,0.771,0.772,0.772,0.772,0.772,0.772,0.772,0.773,0.773,0.773,0.773,0.774,0.774,0.774,0.775,0.775,0.777,0.777,0.778,0.778,0.779,0.779,0.78,0.781,0.781,0.782,0.783,0.784,0.784,0.785,0.785,0.786,0.786,0.786,0.787,0.787,0.787,0.787,0.786,0.786,0.786,0.786,0.786,0.786,0.786,0.786,0.786,0.786,0.786,0.786,0.786,0.789,0.789,0.789,0.789,0.789,0.791,0.791,0.791,0.793,0.793,0.794,0.795,0.795,0.796,0.798,0.798,0.799,0.8,0.8,0.801,0.801,0.802,0.802,0.802,0.803,0.802,0.802,0.809,0.808,0.807,0.806,0.806,0.815,0.814,0.813,0.813,0.812,0.819,0.819,0.818,0.818,0.817,0.817,0.826,0.825,0.825,0.824,0.824,0.824,0.833,0.833,0.833,0.833,0.833,0.836,0.836,0.836,0.836,0.836,0.838,0.838,0.838,0.838,0.838,0.838,0.838,0.838,0.838,0.838,0.838,0.838,0.838,0.838,0.838,0.839,0.84,0.841,0.843,0.847,0.852,0.857,0.865,0.874,0.885,0.901,0.918,0.938,0.959,0.98,1.004,1.028,1.053,1.079,1.104,1.13,1.156,1.182,1.209,1.235,1.259,1.284,1.308,1.33,1.354,1.376,1.399,1.421,1.441,1.463,1.484,1.506,1.527,1.547,1.568,1.589,1.61,1.631,1.651,1.671,1.692,1.713,1.734,1.755,1.779,1.801,1.824,1.847,1.871,1.894,1.919,1.946,1.972,1.999,2.026,2.054,2.083,2.112,2.142,2.171,2.201,2.231,2.261,2.29,2.32,2.349,2.379,2.408,2.44,2.469,2.498,2.526,2.555,2.584,2.621,2.639,2.667,2.694,2.721,2.748,2.776,2.803,2.83,2.857,2.884,2.911,2.938,2.964,2.991,3.018,3.045,3.076,3.102,3.128,3.153,3.178,3.203,3.227,3.251,3.275,3.299,3.319,3.342,3.364,3.387,3.409,3.431,3.451,3.471,3.489,3.506,3.523,3.537,3.546,3.553,3.558,3.56,3.56,3.559,3.558,3.556,3.554,3.551,3.548,3.545,3.542,3.539,3.536,3.533,3.531,3.529,3.527,3.525,3.523,3.522,3.521,3.52,3.519,3.518,3.518,3.518,3.517,3.517,3.513,3.513,3.513,3.513,3.513,3.514,3.514,3.515,3.515,3.515,3.516,3.515,3.516,3.516,3.517,3.517,3.518,3.518,3.518,3.518,3.518,3.517,3.518,3.518,3.513,3.513,3.513,3.506,3.506,3.506,3.506,3.503,3.503,3.503,3.501,3.501,3.501,3.499,3.499,3.499,3.497,3.497,3.497,3.495,3.495,3.495,3.495,3.495,3.496,3.496,3.496,3.496,3.496,3.496,3.496,3.496,3.496,3.496,3.496,3.496,3.496,3.496,3.496,3.496,3.496,3.496,3.496,3.496,3.495,3.495,3.495,3.495,3.494,3.493,3.493,3.492,3.491,3.49,3.489,3.487,3.486,3.484,3.482,3.48,3.479,3.477,3.475,3.473,3.471,3.468,3.469,3.467,3.465,3.462,3.46,3.458,3.457,3.455,3.453,3.451,3.449,3.447,3.445,3.446,3.445,3.443,3.441,3.44,3.438,3.436,3.437,3.436,3.434,3.432,3.43,3.431,3.429,3.427,3.424,3.422,3.423,3.421,3.418,3.42,3.418,3.416,3.413,3.414,3.412,3.41,3.411,3.409,3.408,3.409,3.407,3.405,3.408,3.406,3.405,3.403,3.402,3.405,3.404,3.403,3.401,3.4,3.404,3.403,3.402,3.4,3.399,3.401,3.4,3.399,3.398,3.397,3.396,3.395,3.394,3.393,3.39,3.389,3.388,3.387,3.386,3.39,3.389,3.388,3.387,3.386,3.385,3.384,3.383,3.382,3.382,3.383,3.382,3.381,3.381,3.382,3.381,3.38,3.379,3.379,3.377,3.376,3.375,3.375,3.374,3.372,3.371,3.37,3.369,3.368,3.367,3.366,3.366,3.365,3.364,3.362,3.361,3.36,3.359,3.358,3.357,3.356,3.355,3.355,3.354,3.354,3.353,3.352,3.351,3.348,3.347,3.346,3.345,3.344,3.344,3.343,3.342,3.342,3.341,3.341,3.342,3.342,3.341,3.341,3.341,3.341,3.341,3.341,3.341,3.341,3.341,3.341,3.341,3.341,3.342,3.342,3.342,3.342,3.342,3.343,3.343,3.339,3.34,3.34,3.336,3.336,3.335,3.33,3.329,3.329,3.328,3.323,3.322,3.321,3.316,3.315,3.314,3.304,3.303,3.302,3.298,3.297,3.297,3.294,3.294,3.294,3.294,3.289,3.29,3.29,3.287,3.288,3.289,3.282,3.283,3.284,3.277,3.278,3.279,3.28,3.282,3.272,3.273,3.273,3.271,3.269,3.266,3.262,3.255,3.247,3.237,3.224,3.212,3.196,3.177,3.156,3.133,3.111,3.086,3.059,3.032,3.005,2.98,2.952,2.925,2.897,2.87,2.846,2.819,2.793,2.768,2.744,2.721,2.697,2.674,2.651,2.629,2.608,2.587,2.566,2.545,2.525,2.505,2.485,2.465,2.445,2.425,2.408,2.387,2.367,2.347,2.327,2.308,2.289,2.273,2.255,2.237,2.22,2.202,2.185,2.169,2.153,2.136,2.119,2.102,2.085,2.067,2.048,2.03,2.011,1.992,1.972,1.952,1.931,1.911,1.89,1.868,1.846,1.823,1.801,1.779,1.757,1.736,1.715,1.696,1.677,1.659,1.642,1.625,1.609,1.593,1.577,1.562,1.546,1.532,1.517,1.502,1.488,1.473,1.459,1.444,1.43,1.415,1.401,1.386,1.37,1.354,1.337,1.321,1.303,1.286,1.266,1.245,1.223,1.198,1.173,1.147,1.12,1.093,1.066,1.038,1.008,0.98,0.952,0.924,0.898,0.874,0.849,0.825,0.801,0.778,0.753,0.732,0.712,0.691,0.673,0.657,0.644,0.633,0.624,0.618,0.613,0.609,0.606,0.605,0.606,0.608,0.61,0.613,0.615,0.618,0.621,0.624,0.627,0.63,0.633,0.635,0.637,0.639,0.625,0.626,0.627,0.627,0.62,0.618,0.617,0.615,0.614,0.612,0.611,0.609,0.605,0.606,0.605,0.603,0.603,0.602,0.603,0.603,0.602,0.6,0.6,0.601,0.601,0.601,0.601,0.601,0.601,0.601,0.601,0.602,0.602,0.602,0.602,0.602,0.601,0.601,0.601,0.601,0.601,0.601,0.601,0.601,0.601,0.601,0.602,0.602,0.602,0.602,0.602,0.602,0.602,0.602,0.602,0.602,0.602,0.602,0.602,0.602,0.602,0.602,0.602,0.602,0.602,0.602,0.602,0.602,0.602,0.602,0.602,0.602,0.602,0.602,0.602,0.602,0.602,0.602,0.602,0.602
0.745,0.745,0.745,0.745,0.745,0.745,0.745,0.745,0.745,0.746,0.746,0.746,0.747,0.747,0.748,0.748,0.749,0.749,0.75,0.751,0.751,0.752,0.752,0.753,0.753,0.754,0.754,0.755,0.755,0.756,0.757,0.757,0.758,0.758,0.758,0.759,0.759,0.759,0.76,0.76,0.76,0.76,0.761,0.761,0.761,0.762,0.762,0.762,0.763,0.763,0.763,0.764,0.764,0.765,0.766,0.766,0.767,0.768,0.769,0.77,0.771,0.772,0.773,0.774,0.775,0.776,0.777,0.778,0.779,0.78,0.781,0.782,0.783,0.785,0.786,0.786,0.787,0.789,0.79,0.791,0.791,0.792,0.793,0.794,0.796,0.797,0.798,0.799,0.8,0.801,0.802,0.803,0.804,0.806,0.807,0.809,0.81,0.81,0.812,0.813,0.815,0.816,0.818,0.82,0.821,0.823,0.824,0.826,0.828,0.83,0.831,0.833,0.835,0.836,0.838,0.84,0.842,0.843,0.845,0.846,0.847,0.849,0.851,0.852,0.854,0.855,0.857,0.858,0.86,0.861,0.862,0.864,0.865,0.867,0.868,0.87,0.871,0.872,0.874,0.875,0.877,0.879,0.88,0.881,0.883,0.884,0.885,0.887,0.888,0.889,0.889,0.891,0.892,0.894,0.895,0.901,0.902,0.904,0.905,0.907,0.91,0.912,0.914,0.915,0.914,0.915,0.917,0.918,0.919,0.921,0.922,0.924,0.925,0.926,0.927,0.928,0.929,0.93,0.93,0.93,0.93,0.93,0.929,0.929,0.929,0.929,0.929,0.928,0.928,0.928,0.928,0.928,0.928,0.928,0.927,0.927,0.927,0.927,0.927,0.927,0.927,0.927,0.927,0.928,0.928,0.928,0.928,0.928,0.927,0.927,0.927,0.93,0.93,0.93,0.93,0.931,0.931,0.931,0.931,0.932,0.934,0.935,0.935,0.936,0.938,0.938,0.939,0.944,0.945,0.945,0.946,0.947,0.947,0.949,0.949,0.948,0.951,0.951,0.95,0.95,0.953,0.952,0.952,0.955,0.954,0.954,0.953,0.953,0.96,0.96,0.959,0.959,0.959,0.959,0.959,0.96,0.96,0.96,0.96,0.96,0.96,0.96,0.96,0.96,0.961,0.962,0.965,0.969,0.973,0.978,0.984,0.991,0.999,1.008,1.018,1.028,1.039,1.051,1.064,1.077,1.091,1.104,1.118,1.132,1.146,1.159,1.173,1.187,1.201,1.214,1.227,1.239,1.251,1.263,1.275,1.286,1.298,1.309,1.321,1.333,1.344,1.356,1.368,1.379,1.39,1.401,1.411,1.422,1.433,1.445,1.456,1.469,1.482,1.496,1.51,1.526,1.541,1.556,1.572,1.587,1.604,1.621,1.638,1.654,1.671,1.689,1.706,1.724,1.742,1.76,1.78,1.8,1.821,1.843,1.864,1.886,1.907,1.927,1.947,1.966,1.984,2.002,2.02,2.036,2.052,2.068,2.084,2.099,2.115,2.13,2.145,2.159,2.174,2.19,2.206,2.222,2.24,2.259,2.277,2.297,2.317,2.337,2.358,2.379,2.401,2.424,2.446,2.469,2.494,2.517,2.54,2.563,2.587,2.61,2.633,2.655,2.677,2.7,2.722,2.743,2.764,2.786,2.806,2.827,2.848,2.868,2.889,2.911,2.932,2.952,2.973,2.994,3.015,3.036,3.057,3.078,3.1,3.122,3.145,3.166,3.188,3.21,3.231,3.255,3.276,3.298,3.319,3.34,3.36,3.379,3.397,3.414,3.43,3.445,3.46,3.473,3.483,3.491,3.497,3.501,3.501,3.501,3.5,3.498,3.496,3.494,3.491,3.489,3.486,3.484,3.482,3.479,3.477,3.475,3.473,3.471,3.47,3.469,3.468,3.467,3.467,3.467,3.467,3.471,3.471,3.472,3.473,3.474,3.475,3.476,3.477,3.478,3.479,3.48,3.481,3.482,3.484,3.484,3.485,3.486,3.487,3.487,3.488,3.488,3.488,3.488,3.488,3.488,3.487,3.487,3.487,3.487,3.487,3.487,3.487,3.486,3.486,3.486,3.487,3.487,3.487,3.487,3.487,3.487,3.488,3.488,3.488,3.488,3.488,3.488,3.488,3.488,3.488,3.488,3.488,3.488,3.488,3.488,3.488,3.487,3.487,3.487,3.486,3.486,3.485,3.485,3.484,3.483,3.482,3.48,3.479,3.477,3.475,3.473,3.47,3.468,3.465,3.463,3.461,3.458,3.455,3.452,3.449,3.447,3.445,3.442,3.44,3.437,3.435,3.432,3.43,3.428,3.426,3.424,3.422,3.42,3.418,3.418,3.416,3.413,3.411,3.409,3.407,3.404,3.402,3.4,3.397,3.395,3.394,3.391,3.389,3.387,3.384,3.382,3.383,3.381,3.379,3.377,3.376,3.374,3.372,3.37,3.368,3.371,3.369,3.367,3.365,3.364,3.364,3.362,3.361,3.359,3.36,3.359,3.358,3.356,3.355,3.356,3.354,3.353,3.351,3.35,3.351,3.349,3.348,3.346,3.345,3.344,3.343,3.341,3.34,3.338,3.34,3.339,3.337,3.336,3.336,3.334,3.333,3.331,3.33,3.329,3.327,3.326,3.324,3.322,3.322,3.32,3.319,3.317,3.316,3.316,3.314,3.313,3.311,3.31,3.311,3.309,3.308,3.307,3.305,3.304,3.303,3.301,3.3,3.299,3.298,3.296,3.295,3.293,3.293,3.291,3.29,3.288,3.287,3.286,3.285,3.283,3.282,3.28,3.279,3.278,3.277,3.276,3.274,3.273,3.272,3.271,3.271,3.27,3.27,3.27,3.27,3.27,3.27,3.27,3.271,3.271,3.271,3.271,3.271,3.272,3.272,3.272,3.272,3.273,3.273,3.273,3.273,3.273,3.271,3.271,3.271,3.271,3.271,3.266,3.266,3.266,3.263,3.263,3.262,3.26,3.259,3.258,3.255,3.254,3.254,3.253,3.247,3.247,3.247,3.241,3.241,3.241,3.237,3.238,3.238,3.239,3.24,3.234,3.235,3.236,3.237,3.238,3.239,3.231,3.231,3.232,3.233,3.234,3.234,3.235,3.224,3.225,3.226,3.226,3.222,3.223,3.223,3.223,3.223,3.217,3.217,3.217,3.217,3.217,3.214,3.213,3.213,3.213,3.212,3.21,3.207,3.203,3.198,3.192,3.183,3.171,3.158,3.141,3.122,3.101,3.079,3.054,3.027,2.999,2.97,2.942,2.912,2.883,2.853,2.825,2.799,2.774,2.75,2.727,2.707,2.687,2.667,2.649,2.632,2.616,2.6,2.587,2.573,2.558,2.544,2.53,2.516,2.501,2.486,2.469,2.452,2.434,2.414,2.393,2.372,2.352,2.329,2.306,2.282,2.258,2.235,2.211,2.186,2.162,2.138,2.114,2.09,2.067,2.043,2.02,1.996,1.973,1.95,1.928,1.906,1.884,1.861,1.839,1.817,1.796,1.773,1.751,1.729,1.707,1.687,1.665,1.644,1.622,1.601,1.581,1.56,1.539,1.518,1.497,1.478,1.457,1.436,1.416,1.395,1.375,1.355,1.335,1.314,1.293,1.272,1.25,1.229,1.208,1.187,1.165,1.144,1.123,1.101,1.08,1.058,1.037,1.016,0.994,0.973,0.953,0.931,0.909,0.888,0.867,0.845,0.824,0.803,0.783,0.765,0.748,0.733,0.721,0.711,0.704,0.7,0.698,0.697,0.698,0.7,0.703,0.706,0.709,0.712,0.715,0.718,0.721,0.724,0.727,0.73,0.732,0.734,0.734,0.735,0.735,0.736,0.736,0.726,0.726,0.725,0.723,0.723,0.722,0.72,0.719,0.718,0.717,0.715,0.714,0.713,0.711,0.711,0.71,0.708,0.708,0.708,0.707,0.707,0.707,0.707,0.707,0.707,0.707,0.709,0.709,0.709,0.708,0.708,0.709,0.707,0.707,0.707,0.707,0.707,0.707,0.707,0.707,0.707,0.707,0.707,0.707,0.707,0.707,0.707,0.707,0.707,0.707,0.707,0.707,0.707,0.707,0.707,0.707,0.707,0.707,0.707,0.707,0.707,0.707,0.707,0.707,0.707,0.707,0.707,0.707,0.707,0.707,0.707,0.707,0.707,0.707,0.707,0.707,0.707,0.707,0.707,0.707,0.707,0.707,0.706,0.706,0.706,0.706,0.706,0.706,0.706,0.705,0.705,0.706,0.706,0.706,0.706,0.706,0.707,0.707,0.707,0.708,0.708,0.709,0.709,0.709,0.71,0.71,0.709,0.709,0.71,0.712,0.712,0.713,0.713,0.713,0.713,0.713,0.714,0.714,0.715,0.715,0.715,0.715,0.715,0.716,0.716,0.716,0.716,0.716,0.715,0.715,0.715,0.715,0.714,0.714,0.714,0.714,0.714,0.714,0.713,0.713,0.713,0.711,0.711,0.71,0.71,0.71,0.71,0.707,0.707,0.706,0.706,0.705,0.705,0.705,0.705,0.706,0.707,0.708,0.707,0.709,0.711,0.714,0.716,0.721,0.724,0.728,0.732,0.736,0.74,0.745,0.749,0.754,0.758,0.759,0.763,0.767,0.77,0.772,0.775,0.777,0.779,0.78,0.78,0.781,0.781,0.782,0.782,0.783,0.783,0.783,0.784,0.784,0.784,0.784,0.784,0.785,0.785,0.78,0.781,0.781,0.782,0.782,0.782,0.783,0.783,0.784,0.785,0.785,0.784,0.785,0.786,0.786,0.787,0.788,0.788,0.789,0.789,0.789,0.79,0.789,0.789,0.789,0.789,0.789,0.788,0.788,0.788,0.788,0.788,0.788,0.788,0.788,0.788,0.788,0.788,0.788,0.788,0.786,0.786,0.787,0.787,0.787,0.79,0.79,0.79,0.792,0.793,0.793,0.796,0.797,0.797,0.798,0.799,0.799,0.797,0.797,0.797,0.797,0.799,0.799,0.798,0.801,0.8,0.8,0.802,0.801,0.8,0.8,0.799,0.808,0.807,0.807,0.806,0.806,0.812,0.812,0.811,0.811,0.81,0.81,0.819,0.818,0.818,0.817,0.817,0.817,0.823,0.823,0.823,0.823,0.823,0.824,0.824,0.824,0.824,0.824,0.827,0.827,0.827,0.827,0.827,0.827,0.827,0.827,0.827,0.828,0.828,0.828,0.828,0.828,0.828,0.829,0.831,0.833,0.837,0.842,0.85,0.859,0.87,0.883,0.899,0.916,0.937,0.958,0.981,1.005,1.03,1.056,1.079,1.105,1.132,1.158,1.184,1.208,1.233,1.258,1.282,1.305,1.327,1.35,1.372,1.395,1.417,1.439,1.46,1.481,1.503,1.523,1.544,1.565,1.585,1.606,1.626,1.647,1.667,1.688,1.709,1.729,1.75,1.772,1.794,1.816,1.84,1.863,1.887,1.913,1.938,1.965,1.995,2.024,2.052,2.081,2.111,2.138,2.168,2.197,2.227,2.256,2.287,2.316,2.346,2.375,2.404,2.433,2.461,2.49,2.518,2.549,2.577,2.604,2.64,2.66,2.687,2.712,2.739,2.766,2.793,2.82,2.848,2.875,2.902,2.928,2.955,2.982,3.009,3.035,3.061,3.089,3.114,3.139,3.164,3.188,3.214,3.238,3.262,3.285,3.308,3.331,3.353,3.375,3.397,3.419,3.44,3.46,3.479,3.496,3.51,3.522,3.532,3.539,3.544,3.545,3.545,3.543,3.541,3.538,3.535,3.532,3.529,3.526,3.523,3.52,3.517,3.515,3.512,3.51,3.508,3.507,3.505,3.504,3.503,3.502,3.501,3.501,3.5,3.5,3.5,3.5,3.5,3.519,3.519,3.519,3.52,3.52,3.522,3.523,3.524,3.523,3.524,3.525,3.525,3.526,3.527,3.527,3.528,3.529,3.529,3.527,3.528,3.528,3.527,3.527,3.527,3.527,3.527,3.527,3.527,3.527,3.527,3.527,3.525,3.525,3.525,3.525,3.524,3.524,3.525,3.525,3.525,3.525,3.525,3.525,3.524,3.524,3.524,3.524,3.524,3.524,3.524,3.524,3.524,3.524,3.524,3.524,3.524,3.524,3.524,3.524,3.524,3.524,3.524,3.524,3.524,3.524,3.524,3.524,3.524,3.523,3.523,3.523,3.522,3.522,3.521,3.52,3.519,3.518,3.517,3.515,3.514,3.512,3.51,3.507,3.504,3.502,3.5,3.498,3.496,3.492,3.49,3.487,3.485,3.483,3.481,3.478,3.478,3.476,3.474,3.472,3.47,3.469,3.466,3.465,3.463,3.461,3.46,3.458,3.456,3.454,3.452,3.45,3.448,3.446,3.444,3.441,3.439,3.436,3.434,3.431,3.43,3.427,3.425,3.422,3.42,3.418,3.415,3.413,3.41,3.408,3.406,3.405,3.403,3.401,3.398,3.396,3.394,3.39,3.388,3.387,3.385,3.383,3.38,3.379,3.378,3.376,3.375,3.373,3.372,3.37,3.369,3.367,3.367,3.366,3.364,3.363,3.361,3.36,3.359,3.357,3.356,3.354,3.353,3.352,3.351,3.35,3.35,3.348,3.347,3.346,3.345,3.345,3.344,3.343,3.342,3.341,3.341,3.34,3.339,3.338,3.335,3.334,3.333,3.332,3.331,3.33,3.329,3.328,3.327,3.326,3.324,3.323,3.322,3.321,3.32,3.319,3.318,3.317,3.316,3.315,3.313,3.312,3.311,3.31,3.306,3.305,3.304,3.303,3.302,3.3,3.299,3.298,3.297,3.296,3.295,3.294,3.293,3.292,3.291,3.291,3.29,3.29,3.289,3.288,3.288,3.287,3.287,3.287,3.287,3.286,3.286,3.286,3.286,3.286,3.287,3.287,3.287,3.287,3.287,3.287,3.287,3.288,3.288,3.288,3.288,3.288,3.287,3.287,3.287,3.284,3.284,3.284,3.281,3.28,3.28,3.279,3.275,3.274,3.273,3.27,3.269,3.268,3.265,3.264,3.264,3.26,3.26,3.259,3.258,3.258,3.259,3.259,3.256,3.257,3.258,3.253,3.254,3.255,3.248,3.25,3.251,3.243,3.244,3.245,3.246,3.248,3.238,3.238,3.237,3.236,3.233,3.228,3.223,3.214,3.204,3.191,3.176,3.159,3.14,3.119,3.097,3.073,3.047,3.021,2.994,2.97,2.942,2.915,2.887,2.86,2.834,2.808,2.782,2.756,2.731,2.707,2.684,2.66,2.638,2.616,2.594,2.573,2.552,2.531,2.511,2.491,2.471,2.451,2.431,2.412,2.392,2.372,2.352,2.331,2.311,2.291,2.271,2.253,2.235,2.217,2.199,2.182,2.165,2.149,2.133,2.117,2.1,2.083,2.066,2.049,2.033,2.015,1.996,1.978,1.958,1.939,1.918,1.898,1.877,1.855,1.834,1.812,1.79,1.766,1.745,1.724,1.703,1.683,1.664,1.645,1.627,1.61,1.593,1.577,1.561,1.546,1.531,1.516,1.502,1.487,1.473,1.458,1.442,1.428,1.413,1.398,1.384,1.369,1.353,1.338,1.32,1.304,1.287,1.269,1.25,1.229,1.206,1.183,1.159,1.134,1.108,1.08,1.053,1.025,0.997,0.969,0.94,0.912,0.884,0.857,0.832,0.806,0.781,0.757,0.734,0.712,0.689,0.668,0.648,0.631,0.615,0.601,0.589,0.58,0.574,0.569,0.568,0.568,0.568,0.57,0.572,0.574,0.577,0.579,0.582,0.585,0.588,0.591,0.594,0.596,0.598,0.597,0.599,0.6,0.589,0.589,0.589,0.589,0.584,0.581,0.579,0.577,0.573,0.571,0.57,0.568,0.567,0.564,0.563,0.562,0.56,0.56,0.558,0.558,0.557,0.559,0.559,0.558,0.559,0.559,0.559,0.559,0.559,0.559,0.559,0.558,0.558,0.558,0.558,0.558,0.558,0.558,0.558,0.558,0.558,0.558,0.558,0.558,0.558,0.558,0.558,0.558,0.558,0.558,0.558,0.558,0.558,0.558,0.558,0.558,0.558,0.558,0.558,0.558,0.558,0.558,0.558,0.558,0.558,0.558,0.558,0.558,0.558,0.558,0.558,0.558,0.558,0.558,0.558,0.558,0.558,0.558,0.558,0.558,0.558,0.558,0.558,0.558,0.558,0.558,0.558,0.558,0.558,0.558,0.558,0.558,0.558,0.558,0.558,0.558,0.558,0.558,0.558,0.558,0.558,0.558,0.558,0.558,0.558,0.558,0.558,0.558,0.558,0.558,0.558,0.558,0.558,0.558,0.558,0.558,0.558,0.558,0.558,0.558,0.558,0.558
0.748,0.748,0.748,0.748,0.748,0.748,0.749,0.749,0.749,0.749,0.749,0.75,0.75,0.75,0.751,0.751,0.752,0.752,0.753,0.753,0.754,0.754,0.755,0.755,0.756,0.756,0.756,0.757,0.757,0.758,0.758,0.759,0.759,0.759,0.76,0.76,0.76,0.761,0.761,0.761,0.761,0.762,0.762,0.762,0.762,0.763,0.763,0.763,0.763,0.764,0.764,0.765,0.765,0.765,0.766,0.767,0.767,0.768,0.769,0.769,0.77,0.771,0.772,0.773,0.774,0.775,0.776,0.777,0.778,0.779,0.78,0.781,0.782,0.798,0.799,0.8,0.801,0.802,0.804,0.805,0.806,0.807,0.808,0.809,0.81,0.811,0.812,0.813,0.814,0.815,0.816,0.817,0.818,0.82,0.821,0.822,0.823,0.824,0.826,0.827,0.828,0.83,0.831,0.833,0.834,0.835,0.837,0.838,0.84,0.841,0.843,0.844,0.846,0.878,0.879,0.881,0.882,0.883,0.885,0.886,0.887,0.888,0.89,0.891,0.892,0.893,0.894,0.896,0.897,0.898,0.899,0.901,0.902,0.903,0.904,0.906,0.907,0.908,0.909,0.91,0.912,0.913,0.914,0.915,0.916,0.917,0.919,0.92,0.921,0.922,0.923,0.924,0.925,0.927,0.928,0.929,0.944,0.945,0.946,0.947,0.949,0.95,0.951,0.952,0.953,0.954,0.955,0.956,0.957,0.958,0.959,0.96,0.961,0.962,0.963,0.963,0.964,0.964,0.965,0.965,0.965,0.965,0.965,0.965,0.964,0.964,0.964,0.964,0.964,0.964,0.964,0.964,0.964,0.963,0.963,0.963,0.963,0.963,0.963,0.963,0.963,0.963,0.963,0.962,0.962,0.962,0.962,0.962,0.962,0.962,0.962,0.962,0.963,0.963,0.963,0.963,0.963,0.964,0.964,0.965,0.965,0.966,0.966,0.967,0.967,0.967,0.968,0.968,0.968,0.968,0.968,0.968,0.968,0.968,0.968,0.968,0.967,0.967,0.966,0.965,0.965,0.964,0.964,0.963,0.962,0.962,0.961,0.961,0.96,0.96,0.959,0.959,0.958,0.958,0.958,0.958,0.958,0.958,0.958,0.958,0.958,0.959,0.959,0.96,0.961,0.963,0.966,0.969,0.973,0.978,0.984,0.991,0.997,1.005,1.015,1.025,1.035,1.046,1.058,1.07,1.084,1.097,1.111,1.124,1.138,1.152,1.166,1.18,1.193,1.207,1.219,1.232,1.244,1.256,1.268,1.279,1.291,1.302,1.314,1.325,1.337,1.349,1.36,1.372,1.383,1.394,1.405,1.416,1.427,1.438,1.451,1.469,1.482,1.496,1.51,1.525,1.539,1.554,1.569,1.585,1.602,1.618,1.635,1.652,1.669,1.687,1.704,1.722,1.741,1.76,1.779,1.8,1.821,1.842,1.863,1.884,1.905,1.925,1.945,1.964,1.983,2.0,2.018,2.034,2.05,2.066,2.082,2.097,2.112,2.127,2.142,2.157,2.172,2.188,2.204,2.22,2.237,2.255,2.274,2.293,2.313,2.334,2.355,2.377,2.398,2.42,2.443,2.445,2.468,2.491,2.514,2.537,2.56,2.583,2.606,2.629,2.651,2.673,2.695,2.717,2.738,2.76,2.781,2.802,2.823,2.844,2.865,2.886,2.907,2.928,2.949,2.97,2.991,3.012,3.033,3.055,3.076,3.098,3.119,3.141,3.163,3.185,3.207,3.228,3.25,3.272,3.293,3.313,3.334,3.354,3.372,3.418,3.435,3.451,3.465,3.477,3.487,3.495,3.5,3.504,3.506,3.506,3.506,3.505,3.504,3.502,3.499,3.497,3.495,3.492,3.49,3.487,3.485,3.483,3.481,3.479,3.477,3.476,3.475,3.474,3.473,3.473,3.473,3.473,3.473,3.473,3.474,3.474,3.475,3.476,3.477,3.478,3.479,3.48,3.481,3.482,3.482,3.483,3.484,3.484,3.485,3.485,3.485,3.485,3.485,3.486,3.486,3.486,3.485,3.485,3.485,3.485,3.485,3.485,3.485,3.485,3.485,3.485,3.485,3.485,3.485,3.485,3.485,3.485,3.485,3.486,3.486,3.486,3.486,3.486,3.486,3.486,3.486,3.486,3.486,3.486,3.486,3.486,3.486,3.486,3.486,3.486,3.486,3.486,3.485,3.485,3.485,3.485,3.484,3.484,3.483,3.483,3.482,3.481,3.48,3.479,3.477,3.476,3.474,3.473,3.471,3.469,3.468,3.466,3.464,3.463,3.461,3.46,3.459,3.457,3.456,3.368,3.367,3.366,3.365,3.364,3.363,3.362,3.36,3.359,3.358,3.357,3.356,3.355,3.353,3.352,3.351,3.35,3.349,3.348,3.346,3.345,3.344,3.343,3.342,3.341,3.341,3.34,3.339,3.338,3.337,3.337,3.336,3.335,3.335,3.334,3.333,3.333,3.332,3.332,3.331,3.331,3.33,3.33,3.329,3.329,3.328,3.318,3.317,3.317,3.316,3.316,3.315,3.315,3.314,3.314,3.313,3.313,3.312,3.312,3.311,3.311,3.31,3.31,3.309,3.308,3.308,3.307,3.307,3.306,3.306,3.305,3.305,3.304,3.303,3.303,3.302,3.302,3.301,3.301,3.281,3.28,3.28,3.279,3.279,3.278,3.278,3.277,3.277,3.276,3.275,3.275,3.274,3.274,3.273,3.273,3.272,3.272,3.271,3.27,3.27,3.269,3.268,3.268,3.267,3.266,3.266,3.265,3.264,3.263,3.263,3.251,3.25,3.25,3.249,3.249,3.248,3.248,3.247,3.247,3.247,3.247,3.247,3.247,3.247,3.247,3.247,3.247,3.247,3.248,3.248,3.248,3.248,3.248,3.248,3.249,3.249,3.249,3.249,3.249,3.25,3.25,3.25,3.25,3.25,3.25,3.25,3.25,3.249,3.249,3.248,3.248,3.247,3.246,3.246,3.245,3.244,3.244,3.243,3.243,3.243,3.243,3.243,3.243,3.244,3.244,3.245,3.245,3.246,3.247,3.248,3.248,3.249,3.25,3.251,3.251,3.252,3.253,3.254,3.255,3.255,3.256,3.257,3.257,3.258,3.258,3.259,3.259,3.26,3.26,3.26,3.26,3.26,3.26,3.26,3.26,3.26,3.26,3.259,3.259,3.258,3.257,3.254,3.25,3.245,3.238,3.228,3.217,3.203,3.187,3.168,3.146,3.125,3.102,3.075,3.046,3.018,2.989,2.959,2.929,2.899,2.87,2.843,2.817,2.793,2.77,2.75,2.729,2.71,2.692,2.675,2.658,2.642,2.627,2.613,2.598,2.584,2.569,2.555,2.54,2.525,2.509,2.491,2.473,2.453,2.432,2.411,2.39,2.367,2.345,2.321,2.297,2.273,2.248,2.224,2.199,2.175,2.151,2.127,2.102,2.079,2.055,2.032,2.009,1.986,1.963,1.94,1.918,1.895,1.873,1.851,1.839,1.817,1.795,1.772,1.75,1.728,1.707,1.685,1.663,1.642,1.62,1.599,1.578,1.557,1.536,1.515,1.494,1.473,1.452,1.431,1.41,1.39,1.368,1.347,1.326,1.305,1.284,1.262,1.241,1.22,1.198,1.177,1.155,1.133,1.112,1.09,1.068,1.047,1.025,1.004,0.982,0.961,0.939,0.888,0.866,0.845,0.824,0.804,0.784,0.764,0.746,0.729,0.714,0.701,0.691,0.686,0.683,0.682,0.683,0.684,0.686,0.689,0.692,0.696,0.699,0.702,0.705,0.709,0.711,0.714,0.716,0.718,0.719,0.72,0.721,0.722,0.722,0.723,0.723,0.722,0.722,0.721,0.721,0.72,0.719,0.718,0.718,0.717,0.716,0.716,0.715,0.715,0.714,0.714,0.713,0.713,0.713,0.713,0.713,0.713,0.713,0.713,0.713,0.713,0.713,0.713,0.713,0.714,0.714,0.714,0.714,0.714,0.714,0.714,0.714,0.714,0.714,0.714,0.714,0.714,0.714,0.714,0.714,0.714,0.714,0.714,0.714,0.714,0.714,0.714,0.714,0.714,0.714,0.714,0.714,0.714,0.714,0.714,0.714,0.714,0.714,0.714,0.714,0.714,0.714,0.714,0.714,0.714,0.714,0.714,0.714,0.714,0.714,0.714,0.714,0.714,0.714,0.714,0.714,0.714,0.714,0.713,0.713,0.712,0.712,0.711,0.71,0.71,0.709,0.708,0.707,0.706,0.706,0.705,0.705,0.704,0.704,0.703,0.703,0.703,0.702,0.761,0.761,0.761,0.761,0.761,0.761,0.762,0.762,0.762,0.762,0.762,0.762,0.762,0.762,0.762,0.762,0.761,0.761,0.761,0.761,0.761,0.761,0.76,0.76,0.76,0.76,0.759,0.759,0.758,0.758,0.758,0.757,0.757,0.771,0.77,0.77,0.769,0.769,0.768,0.768,0.767,0.766,0.766,0.765,0.765,0.764,0.764,0.763,0.763,0.763,0.763,0.764,0.765,0.766,0.768,0.77,0.772,0.775,0.778,0.781,0.804,0.808,0.813,0.818,0.824,0.829,0.834,0.839,0.844,0.849,0.853,0.857,0.86,0.863,0.866,0.868,0.87,0.872,0.873,0.874,0.875,0.875,0.876,0.877,0.878,0.878,0.879,0.879,0.88,0.881,0.881,0.882,0.882,0.883,0.883,0.884,0.885,0.885,0.886,0.887,0.888,0.888,0.889,0.859,0.859,0.86,0.861,0.862,0.862,0.863,0.864,0.864,0.865,0.865,0.865,0.865,0.865,0.865,0.865,0.865,0.865,0.865,0.865,0.865,0.865,0.865,0.865,0.865,0.865,0.865,0.865,0.865,0.865,0.865,0.865,0.865,0.865,0.865,0.866,0.866,0.866,0.867,0.867,0.867,0.868,0.868,0.869,0.869,0.87,0.87,0.87,0.871,0.871,0.871,0.87,0.87,0.87,0.869,0.868,0.868,0.867,0.866,0.866,0.865,0.864,0.864,0.863,0.863,0.862,0.862,0.861,0.86,0.86,0.859,0.859,0.858,0.858,0.858,0.857,0.857,0.857,0.856,0.856,0.856,0.856,0.856,0.856,0.856,0.856,0.855,0.855,0.855,0.855,0.855,0.855,0.855,0.855,0.855,0.855,0.855,0.855,0.855,0.856,0.856,0.856,0.856,0.856,0.857,0.858,0.86,0.864,0.869,0.875,0.882,0.891,0.902,0.918,0.935,0.955,0.977,0.999,1.024,1.048,1.072,1.098,1.125,1.151,1.177,1.203,1.229,1.254,1.279,1.304,1.328,1.352,1.375,1.398,1.42,1.442,1.464,1.486,1.496,1.517,1.538,1.56,1.58,1.601,1.622,1.643,1.664,1.684,1.705,1.726,1.747,1.768,1.79,1.812,1.835,1.858,1.882,1.906,1.932,1.958,1.985,2.011,2.039,2.067,2.096,2.125,2.154,2.184,2.214,2.244,2.274,2.303,2.333,2.363,2.392,2.442,2.471,2.5,2.529,2.558,2.586,2.614,2.651,2.67,2.697,2.725,2.752,2.78,2.807,2.834,2.861,2.888,2.915,2.942,2.969,2.996,3.023,3.049,3.076,3.102,3.129,3.154,3.179,3.204,3.229,3.253,3.276,3.32,3.343,3.367,3.39,3.412,3.435,3.457,3.479,3.5,3.519,3.538,3.555,3.571,3.586,3.595,3.602,3.607,3.609,3.609,3.608,3.607,3.605,3.603,3.6,3.597,3.594,3.591,3.588,3.585,3.582,3.58,3.578,3.576,3.574,3.573,3.571,3.57,3.569,3.568,3.567,3.567,3.567,3.566,3.566,3.566,3.566,3.566,3.566,3.567,3.567,3.568,3.568,3.569,3.569,3.57,3.57,3.571,3.572,3.572,3.573,3.573,3.574,3.574,3.575,3.575,3.575,3.575,3.576,3.576,3.576,3.576,3.576,3.576,3.576,3.576,3.576,3.576,3.576,3.576,3.575,3.575,3.575,3.575,3.575,3.575,3.575,3.575,3.575,3.575,3.575,3.575,3.575,3.575,3.575,3.575,3.575,3.575,3.575,3.575,3.575,3.575,3.575,3.575,3.575,3.575,3.575,3.575,3.575,3.575,3.575,3.575,3.575,3.575,3.575,3.575,3.574,3.574,3.574,3.573,3.572,3.572,3.571,3.57,3.569,3.568,3.566,3.565,3.563,3.562,3.56,3.558,3.556,3.554,3.553,3.551,3.549,3.547,3.545,3.543,3.458,3.456,3.454,3.452,3.45,3.448,3.446,3.445,3.443,3.441,3.44,3.438,3.437,3.435,3.433,3.432,3.43,3.428,3.427,3.425,3.423,3.42,3.418,3.416,3.413,3.411,3.408,3.406,3.403,3.401,3.398,3.396,3.393,3.391,3.388,3.386,3.384,3.382,3.38,3.378,3.362,3.36,3.358,3.357,3.355,3.353,3.352,3.35,3.348,3.347,3.345,3.343,3.342,3.34,3.339,3.337,3.336,3.334,3.332,3.331,3.329,3.328,3.326,3.325,3.323,3.322,3.32,3.319,3.317,3.316,3.315,3.314,3.297,3.295,3.294,3.293,3.292,3.29,3.289,3.288,3.287,3.285,3.284,3.283,3.282,3.28,3.279,3.278,3.277,3.275,3.274,3.273,3.271,3.27,3.269,3.267,3.266,3.265,3.263,3.262,3.261,3.26,3.258,3.257,3.256,3.254,3.253,3.252,3.25,3.249,3.248,3.247,3.245,3.244,3.212,3.21,3.209,3.208,3.207,3.205,3.204,3.203,3.202,3.201,3.2,3.198,3.197,3.196,3.196,3.195,3.194,3.194,3.193,3.193,3.193,3.193,3.193,3.193,3.193,3.193,3.193,3.193,3.193,3.194,3.194,3.194,3.194,3.195,3.195,3.195,3.196,3.196,3.196,3.196,3.196,3.196,3.196,3.195,3.195,3.195,3.194,3.193,3.192,3.191,3.19,3.189,3.188,3.187,3.186,3.186,3.185,3.185,3.184,3.184,3.184,3.184,3.185,3.185,3.186,3.187,3.188,3.189,3.19,3.191,3.192,3.193,3.194,3.196,3.197,3.198,3.199,3.2,3.2,3.199,3.197,3.194,3.189,3.183,3.175,3.164,3.152,3.139,3.124,3.105,3.083,3.061,3.036,3.011,2.985,2.958,2.931,2.886,2.859,2.831,2.804,2.776,2.749,2.723,2.697,2.672,2.647,2.623,2.6,2.576,2.553,2.532,2.51,2.489,2.468,2.448,2.427,2.407,2.387,2.367,2.347,2.327,2.307,2.287,2.266,2.246,2.226,2.207,2.188,2.169,2.151,2.134,2.116,2.099,2.082,2.065,2.049,2.032,2.035,2.019,2.001,1.984,1.966,1.947,1.929,1.91,1.89,1.87,1.849,1.829,1.808,1.786,1.764,1.742,1.72,1.698,1.677,1.656,1.635,1.616,1.597,1.579,1.562,1.545,1.528,1.512,1.497,1.481,1.466,1.451,1.437,1.422,1.408,1.393,1.379,1.364,1.349,1.335,1.32,1.305,1.289,1.273,1.256,1.24,1.222,1.204,1.184,1.164,1.141,1.117,1.092,1.036,1.009,0.983,0.955,0.927,0.899,0.871,0.842,0.815,0.789,0.763,0.737,0.713,0.689,0.666,0.644,0.622,0.602,0.582,0.563,0.548,0.534,0.523,0.514,0.508,0.503,0.499,0.496,0.496,0.496,0.498,0.5,0.503,0.505,0.508,0.511,0.514,0.517,0.52,0.523,0.525,0.528,0.53,0.532,0.532,0.533,0.533,0.532,0.532,0.53,0.529,0.527,0.525,0.524,0.522,0.52,0.519,0.518,0.517,0.516,0.515,0.515,0.514,0.514,0.514,0.514,0.514,0.514,0.514,0.514,0.514,0.514,0.514,0.514,0.514,0.514,0.514,0.514,0.514,0.514,0.514,0.514,0.514,0.514,0.514,0.514,0.514,0.514,0.514,0.514,0.514,0.514,0.514,0.514,0.514,0.514,0.514,0.514,0.514,0.514,0.514,0.514,0.514,0.514,0.514,0.514,0.514,0.514,0.514,0.514,0.514,0.514,0.514,0.514,0.514,0.514,0.514,0.514,0.514,0.514,0.514,0.514,0.514
0.748,0.748,0.748,0.748,0.748,0.748,0.749,0.749,0.749,0.749,0.75,0.75,0.751,0.751,0.752,0.752,0.753,0.753,0.754,0.754,0.754,0.755,0.755,0.756,0.756,0.757,0.757,0.758,0.758,0.759,0.759,0.76,0.76,0.76,0.761,0.761,0.761,0.761,0.762,0.762,0.762,0.762,0.763,0.763,0.763,0.763,0.763,0.764,0.764,0.764,0.765,0.765,0.766,0.766,0.767,0.768,0.768,0.769,0.77,0.771,0.772,0.773,0.773,0.774,0.775,0.776,0.777,0.778,0.779,0.78,0.781,0.782,0.783,0.798,0.799,0.8,0.801,0.802,0.803,0.804,0.805,0.806,0.807,0.808,0.809,0.811,0.812,0.813,0.814,0.815,0.816,0.817,0.818,0.819,0.82,0.822,0.823,0.824,0.826,0.827,0.828,0.83,0.831,0.833,0.834,0.836,0.837,0.838,0.84,0.841,0.843,0.844,0.846,0.847,0.849,0.85,0.852,0.877,0.879,0.88,0.881,0.882,0.883,0.885,0.886,0.887,0.888,0.89,0.891,0.892,0.893,0.894,0.896,0.897,0.898,0.899,0.901,0.902,0.903,0.904,0.905,0.907,0.908,0.909,0.91,0.911,0.912,0.913,0.914,0.916,0.917,0.918,0.919,0.93,0.931,0.933,0.934,0.935,0.936,0.938,0.939,0.94,0.941,0.942,0.943,0.944,0.945,0.946,0.947,0.949,0.949,0.95,0.951,0.952,0.953,0.953,0.953,0.954,0.954,0.953,0.953,0.953,0.953,0.953,0.953,0.953,0.952,0.952,0.952,0.952,0.952,0.952,0.952,0.952,0.952,0.952,0.951,0.951,0.951,0.951,0.951,0.951,0.951,0.951,0.951,0.951,0.951,0.951,0.951,0.951,0.951,0.951,0.951,0.952,0.952,0.952,0.953,0.953,0.954,0.954,0.955,0.955,0.956,0.956,0.957,0.957,0.958,0.958,0.958,0.958,0.958,0.959,0.958,0.958,0.958,0.958,0.957,0.956,0.956,0.956,0.955,0.955,0.954,0.953,0.953,0.952,0.952,0.951,0.951,0.95,0.95,0.95,0.95,0.95,0.951,0.951,0.951,0.951,0.951,0.951,0.951,0.951,0.951,0.952,0.953,0.956,0.96,0.964,0.969,0.975,0.982,0.99,0.999,1.008,1.019,1.03,1.042,1.054,1.067,1.081,1.094,1.108,1.122,1.136,1.149,1.163,1.177,1.19,1.204,1.216,1.229,1.241,1.253,1.265,1.276,1.287,1.299,1.311,1.322,1.334,1.346,1.357,1.368,1.379,1.39,1.401,1.412,1.422,1.434,1.446,1.458,1.469,1.483,1.497,1.512,1.526,1.542,1.557,1.573,1.589,1.606,1.623,1.64,1.658,1.675,1.692,1.71,1.728,1.747,1.766,1.786,1.807,1.829,1.85,1.872,1.893,1.913,1.933,1.951,1.97,1.987,2.005,2.021,2.037,2.053,2.069,2.084,2.099,2.113,2.128,2.143,2.158,2.173,2.189,2.206,2.223,2.242,2.26,2.28,2.3,2.32,2.341,2.363,2.385,2.407,2.43,2.453,2.444,2.468,2.491,2.514,2.537,2.56,2.582,2.605,2.627,2.649,2.67,2.692,2.713,2.734,2.756,2.777,2.797,2.818,2.839,2.86,2.881,2.901,2.922,2.943,2.964,2.985,3.006,3.027,3.049,3.071,3.092,3.114,3.136,3.158,3.179,3.201,3.222,3.244,3.265,3.286,3.306,3.325,3.343,3.389,3.405,3.42,3.434,3.446,3.457,3.465,3.471,3.474,3.475,3.475,3.474,3.472,3.47,3.467,3.465,3.463,3.46,3.458,3.455,3.453,3.451,3.449,3.447,3.445,3.444,3.442,3.441,3.44,3.44,3.44,3.44,3.44,3.44,3.441,3.441,3.442,3.443,3.444,3.445,3.446,3.448,3.449,3.45,3.45,3.451,3.452,3.453,3.453,3.454,3.454,3.455,3.455,3.455,3.455,3.455,3.455,3.455,3.455,3.455,3.455,3.455,3.455,3.455,3.455,3.455,3.455,3.455,3.455,3.455,3.455,3.455,3.455,3.455,3.455,3.455,3.455,3.455,3.455,3.455,3.455,3.455,3.455,3.455,3.455,3.455,3.455,3.455,3.455,3.455,3.455,3.455,3.455,3.455,3.455,3.455,3.455,3.454,3.454,3.453,3.453,3.452,3.451,3.45,3.449,3.448,3.447,3.445,3.444,3.442,3.44,3.439,3.437,3.436,3.434,3.433,3.432,3.43,3.429,3.375,3.374,3.373,3.372,3.371,3.37,3.368,3.367,3.366,3.365,3.364,3.362,3.361,3.36,3.359,3.357,3.356,3.355,3.354,3.352,3.351,3.35,3.349,3.348,3.347,3.346,3.345,3.344,3.343,3.342,3.342,3.341,3.34,3.339,3.339,3.338,3.337,3.337,3.336,3.335,3.335,3.334,3.334,3.333,3.333,3.332,3.318,3.317,3.317,3.316,3.316,3.315,3.315,3.314,3.314,3.313,3.313,3.312,3.312,3.312,3.311,3.311,3.31,3.31,3.309,3.308,3.308,3.307,3.307,3.306,3.306,3.305,3.305,3.304,3.304,3.303,3.303,3.302,3.283,3.282,3.282,3.281,3.281,3.28,3.28,3.279,3.279,3.278,3.278,3.278,3.277,3.277,3.276,3.276,3.275,3.275,3.274,3.274,3.273,3.273,3.272,3.271,3.271,3.27,3.27,3.269,3.268,3.268,3.267,3.266,3.266,3.265,3.266,3.266,3.265,3.265,3.264,3.264,3.264,3.263,3.263,3.263,3.263,3.263,3.263,3.263,3.263,3.264,3.264,3.264,3.264,3.264,3.264,3.264,3.264,3.265,3.265,3.265,3.265,3.265,3.265,3.266,3.266,3.266,3.266,3.266,3.266,3.265,3.265,3.264,3.264,3.263,3.263,3.262,3.261,3.261,3.26,3.26,3.26,3.259,3.259,3.259,3.26,3.26,3.261,3.261,3.262,3.263,3.264,3.264,3.265,3.266,3.267,3.268,3.268,3.269,3.27,3.271,3.271,3.272,3.273,3.274,3.274,3.275,3.276,3.276,3.277,3.277,3.278,3.278,3.278,3.278,3.278,3.278,3.278,3.278,3.277,3.277,3.277,3.276,3.276,3.274,3.272,3.268,3.263,3.256,3.247,3.236,3.222,3.205,3.187,3.165,3.142,3.117,3.09,3.062,3.033,3.003,2.973,2.943,2.913,2.885,2.858,2.832,2.808,2.785,2.764,2.765,2.746,2.727,2.71,2.694,2.678,2.663,2.649,2.635,2.621,2.606,2.592,2.577,2.562,2.546,2.528,2.51,2.491,2.47,2.448,2.426,2.403,2.38,2.356,2.332,2.308,2.284,2.259,2.235,2.21,2.186,2.162,2.138,2.115,2.091,2.068,2.045,2.022,2.0,1.977,1.955,1.933,1.911,1.889,1.867,1.845,1.823,1.801,1.779,1.757,1.735,1.713,1.692,1.67,1.649,1.628,1.606,1.585,1.565,1.544,1.523,1.502,1.482,1.461,1.44,1.42,1.399,1.378,1.357,1.336,1.315,1.293,1.272,1.251,1.229,1.208,1.186,1.165,1.143,1.121,1.1,1.079,1.057,1.036,1.015,0.993,0.971,0.921,0.899,0.878,0.857,0.836,0.816,0.797,0.78,0.765,0.752,0.743,0.736,0.732,0.73,0.729,0.73,0.732,0.734,0.737,0.74,0.744,0.747,0.75,0.753,0.756,0.759,0.762,0.764,0.766,0.767,0.768,0.769,0.769,0.769,0.769,0.769,0.768,0.768,0.767,0.766,0.765,0.764,0.763,0.762,0.761,0.76,0.76,0.759,0.759,0.758,0.758,0.757,0.757,0.757,0.757,0.757,0.757,0.757,0.757,0.757,0.757,0.758,0.758,0.758,0.758,0.758,0.758,0.758,0.758,0.758,0.759,0.759,0.759,0.759,0.759,0.759,0.759,0.759,0.759,0.759,0.759,0.759,0.759,0.759,0.759,0.759,0.759,0.759,0.759,0.759,0.759,0.759,0.759,0.759,0.759,0.759,0.759,0.759,0.759,0.759,0.759,0.759,0.759,0.759,0.759,0.759,0.759,0.759,0.759,0.759,0.759,0.759,0.759,0.759,0.759,0.758,0.758,0.758,0.758,0.757,0.757,0.756,0.756,0.755,0.754,0.753,0.752,0.751,0.75,0.749,0.748,0.748,0.747,0.747,0.746,0.746,0.745,0.745,0.745,0.779,0.779,0.78,0.78,0.78,0.78,0.78,0.78,0.78,0.781,0.781,0.781,0.781,0.781,0.781,0.781,0.781,0.781,0.781,0.78,0.78,0.78,0.78,0.78,0.78,0.779,0.779,0.779,0.778,0.778,0.778,0.777,0.784,0.783,0.783,0.782,0.782,0.781,0.78,0.78,0.779,0.778,0.778,0.777,0.777,0.776,0.775,0.775,0.775,0.775,0.775,0.775,0.776,0.777,0.779,0.781,0.783,0.785,0.788,0.791,0.795,0.819,0.824,0.829,0.835,0.84,0.845,0.85,0.855,0.86,0.864,0.868,0.871,0.874,0.877,0.879,0.881,0.882,0.883,0.884,0.885,0.886,0.886,0.887,0.887,0.888,0.888,0.889,0.889,0.89,0.89,0.891,0.891,0.892,0.892,0.893,0.894,0.894,0.895,0.896,0.897,0.898,0.898,0.9,0.901,0.902,0.903,0.873,0.874,0.874,0.875,0.875,0.875,0.875,0.875,0.875,0.875,0.875,0.875,0.875,0.875,0.875,0.875,0.875,0.875,0.875,0.874,0.874,0.874,0.874,0.874,0.874,0.874,0.875,0.875,0.875,0.875,0.875,0.876,0.876,0.876,0.877,0.877,0.878,0.878,0.879,0.879,0.879,0.88,0.88,0.88,0.88,0.88,0.88,0.88,0.879,0.878,0.878,0.877,0.876,0.876,0.875,0.874,0.874,0.873,0.872,0.872,0.871,0.871,0.87,0.87,0.869,0.869,0.868,0.868,0.867,0.867,0.867,0.866,0.866,0.866,0.866,0.865,0.865,0.865,0.865,0.865,0.865,0.865,0.865,0.865,0.865,0.865,0.865,0.865,0.865,0.865,0.865,0.865,0.865,0.865,0.866,0.866,0.866,0.866,0.866,0.867,0.869,0.871,0.875,0.88,0.888,0.897,0.908,0.921,0.937,0.954,0.975,0.996,1.019,1.043,1.068,1.094,1.12,1.147,1.173,1.199,1.225,1.251,1.276,1.301,1.325,1.349,1.372,1.394,1.417,1.439,1.461,1.483,1.505,1.526,1.547,1.507,1.528,1.549,1.569,1.59,1.611,1.631,1.652,1.672,1.693,1.714,1.735,1.757,1.779,1.801,1.825,1.848,1.873,1.898,1.924,1.951,1.978,2.006,2.035,2.064,2.093,2.123,2.152,2.182,2.211,2.241,2.271,2.301,2.33,2.359,2.408,2.437,2.466,2.494,2.523,2.551,2.579,2.606,2.642,2.661,2.689,2.716,2.743,2.77,2.797,2.824,2.851,2.878,2.904,2.931,2.958,2.985,3.012,3.038,3.064,3.09,3.115,3.14,3.165,3.189,3.213,3.237,3.261,3.284,3.326,3.349,3.372,3.394,3.416,3.438,3.459,3.479,3.498,3.514,3.529,3.541,3.55,3.558,3.562,3.564,3.564,3.562,3.56,3.557,3.554,3.551,3.548,3.545,3.542,3.539,3.536,3.533,3.531,3.529,3.527,3.525,3.524,3.523,3.522,3.521,3.52,3.52,3.519,3.519,3.519,3.519,3.519,3.519,3.519,3.519,3.52,3.52,3.521,3.521,3.522,3.523,3.523,3.524,3.525,3.525,3.526,3.526,3.527,3.528,3.528,3.529,3.529,3.529,3.53,3.53,3.53,3.53,3.53,3.53,3.53,3.53,3.53,3.53,3.53,3.53,3.53,3.53,3.53,3.53,3.53,3.53,3.53,3.53,3.53,3.53,3.53,3.53,3.53,3.53,3.53,3.53,3.53,3.53,3.53,3.53,3.53,3.53,3.53,3.53,3.53,3.53,3.53,3.53,3.53,3.53,3.53,3.53,3.53,3.53,3.53,3.529,3.529,3.529,3.529,3.528,3.528,3.527,3.526,3.525,3.524,3.523,3.522,3.521,3.519,3.518,3.516,3.515,3.513,3.511,3.51,3.508,3.506,3.504,3.503,3.501,3.499,3.498,3.496,3.452,3.45,3.448,3.446,3.444,3.443,3.441,3.44,3.438,3.437,3.435,3.434,3.432,3.43,3.429,3.427,3.425,3.423,3.421,3.419,3.417,3.415,3.412,3.41,3.407,3.405,3.402,3.4,3.398,3.395,3.393,3.391,3.388,3.386,3.384,3.382,3.38,3.378,3.377,3.375,3.373,3.362,3.36,3.359,3.357,3.355,3.354,3.352,3.351,3.349,3.348,3.346,3.345,3.343,3.341,3.34,3.338,3.337,3.335,3.334,3.332,3.331,3.329,3.328,3.327,3.325,3.324,3.323,3.322,3.32,3.319,3.318,3.317,3.296,3.294,3.293,3.292,3.291,3.29,3.289,3.288,3.286,3.285,3.284,3.283,3.282,3.281,3.279,3.278,3.277,3.276,3.275,3.274,3.272,3.271,3.27,3.269,3.268,3.266,3.265,3.264,3.263,3.262,3.26,3.259,3.258,3.257,3.256,3.255,3.253,3.252,3.251,3.25,3.218,3.217,3.216,3.214,3.213,3.212,3.211,3.21,3.209,3.208,3.207,3.206,3.205,3.204,3.204,3.203,3.203,3.202,3.202,3.202,3.202,3.202,3.202,3.202,3.202,3.202,3.202,3.203,3.203,3.203,3.203,3.203,3.204,3.204,3.204,3.204,3.204,3.204,3.205,3.205,3.205,3.204,3.204,3.204,3.203,3.203,3.202,3.201,3.2,3.199,3.198,3.197,3.196,3.196,3.195,3.194,3.194,3.193,3.193,3.193,3.194,3.194,3.195,3.195,3.196,3.197,3.198,3.199,3.201,3.202,3.203,3.204,3.206,3.207,3.208,3.209,3.21,3.21,3.209,3.208,3.204,3.2,3.194,3.186,3.176,3.163,3.148,3.131,3.112,3.091,3.068,3.044,3.019,2.993,2.966,2.939,2.911,2.884,2.856,2.829,2.806,2.78,2.754,2.728,2.703,2.679,2.655,2.632,2.61,2.587,2.566,2.544,2.523,2.503,2.482,2.462,2.442,2.422,2.402,2.382,2.362,2.342,2.322,2.302,2.282,2.262,2.242,2.223,2.205,2.187,2.169,2.152,2.135,2.119,2.103,2.086,2.07,2.053,2.036,2.019,2.001,1.983,1.965,1.946,1.927,1.916,1.896,1.876,1.855,1.834,1.812,1.79,1.768,1.746,1.725,1.703,1.683,1.663,1.644,1.625,1.607,1.589,1.572,1.556,1.54,1.525,1.51,1.495,1.481,1.466,1.452,1.437,1.423,1.408,1.394,1.379,1.364,1.349,1.334,1.319,1.303,1.287,1.27,1.252,1.233,1.212,1.19,1.167,1.143,1.118,1.092,1.065,1.038,1.01,0.963,0.935,0.907,0.879,0.851,0.825,0.799,0.773,0.749,0.725,0.702,0.679,0.657,0.636,0.617,0.6,0.584,0.57,0.559,0.55,0.544,0.539,0.538,0.537,0.538,0.54,0.542,0.544,0.547,0.549,0.552,0.555,0.558,0.561,0.564,0.566,0.568,0.57,0.571,0.573,0.574,0.574,0.574,0.574,0.572,0.571,0.569,0.567,0.565,0.563,0.561,0.559,0.557,0.556,0.555,0.554,0.553,0.552,0.552,0.551,0.551,0.551,0.552,0.552,0.552,0.552,0.552,0.552,0.552,0.552,0.552,0.552,0.552,0.552,0.552,0.552,0.552,0.552,0.552,0.552,0.552,0.552,0.552,0.552,0.552,0.552,0.552,0.552,0.552,0.552,0.552,0.552,0.552,0.552,0.552,0.552,0.552,0.552,0.552,0.552,0.552,0.552,0.552,0.552,0.552,0.552,0.552,0.552,0.552,0.552,0.552,0.552,0.552,0.552,0.552,0.552,0.552,0.552,0.552,0.552,0.552,0.552,0.552,0.552,0.552,0.552,0.552,0.552,0.552,0.552,0.552,0.552,0.552,0.552,0.552,0.552,0.552,0.552,0.552,0.552,0.552,0.552,0.552,0.552,0.552,0.552,0.552,0.552,0.552,0.552,0.552,0.552,0.552,0.552,0.552,0.552,0.552,0.552,0.552,0.552,0.552,0.552,0.552,0.552,0.552,0.552,0.552,0.552,0.552,0.552,0.552
