# Supplementary material for: Passive wheels – A new localization system for automated guided vehicles
Source: Heliyon. 2024 Jul 20;10(15):e34967. doi: 10.1016/j.heliyon.2024.e34967 (PMC11829107; doi:10.1016/j.heliyon.2024.e34967)
Supplement: Multimedia component 1 [file mmc1.zip › repository/datasets/scenario5/th.txt]

-4.87,-4.87,-4.985,-5.042,-5.214,-5.443,-5.787,-6.188,-6.704,-7.391,-8.136,-9.053,-10.084,-11.23,-12.376,-13.579,-14.84,-16.1,-17.361,-18.736,-20.225,-21.772,-23.377,-25.038,-26.757,-28.476,-30.195,-31.914,-33.69,-35.409,-37.07,-38.732,-40.394,-41.998,-43.545,-45.034,-46.467,-47.899,-49.16,-50.42,-51.623,-52.712,-53.801,-54.832,-55.921,-56.895,-57.811,-58.614,-59.416,-60.161,-60.848,-61.536,-62.166,-62.796,-63.312,-63.77,nan,-64.572,-64.859,-65.145,-65.317,-65.489,-65.604,-65.661,-65.661,-65.661,-65.604,-65.546,-65.489,-65.374,-65.26,-65.145,-64.973,-64.859,-64.687,-64.572,-64.4,-64.114,-63.77,-63.312,-62.739,-61.994,-61.135,-60.161,-59.072,-57.811,-56.494,-55.119,-53.686,-52.139,-50.535,-48.931,-47.269,-45.493,-43.774,-41.998,-40.279,-38.503,-36.784,-35.008,-33.289,-31.513,-29.794,-28.075,-26.413,-24.694,-22.976,-21.314,-19.595,-17.934,-16.157,-14.439,-12.662,-10.886,-8.995,-7.219,-5.329,-3.495,-1.547,0.401,2.406,4.412,6.417,8.48,10.542,12.662,14.725,16.845,19.079,21.085,nan,25.611,27.903,30.08,32.143,34.492,36.784,39.076,41.368,43.831,nan,nan,50.134,52.025,53.915,55.691,57.181,58.499,59.874,60.848,61.708,62.281,63.025,63.255,63.713,63.827,63.999,64.057,63.999,64.057,63.827,63.827,63.541,63.484,63.197,62.853,62.452,62.051,nan,60.905,60.161,59.358,58.442,57.41,56.207,55.061,53.915,52.54,51.165,49.847,48.243,46.983,45.493,44.003,42.513,40.852,nan,37.93,36.326,34.836,33.117,31.226,29.622,27.617,25.382,23.262,20.97,18.621,16.157,13.522,10.943,nan,nan,nan,nan,nan,nan,nan,nan,nan,nan,nan,nan,nan,nan,-32.315,-35.122,-38.159,-41.196,nan,-47.212,-50.134,-53.17,-56.379,-59.072,-61.937,-64.859,-67.724,-70.703,-73.51,-76.375,nan,-82.334,nan,-88.006,-90.928,-93.736,-96.658,-99.465,-102.33,-105.195,-108.003,-110.753,-113.789,-116.597,-119.347,-122.326,-125.191,-127.941,-130.978,-133.9,-136.708,-139.573,-142.495,-145.359,-148.224,-151.089,-154.011,-156.876,-159.683,-162.605,-165.47,-168.335,-171.2,nan,nan,nan,177.33,174.466,171.544,168.679,nan,163.121,160.199,157.392,154.527,151.777,149.084,146.104,nan,140.718,138.197,135.791,133.728,131.666,129.89,128.4,127.197,125.936,125.191,124.504,123.931,123.415,nan,nan,nan,nan,nan,123.129,nan,nan,123.816,nan,nan,124.504,nan,nan,125.592,125.936,126.452,nan,127.77,nan,129.259,130.119,131.093,132.067,133.155,134.187,135.218,136.364,137.395,138.541,139.63,140.776,141.922,143.125,144.328,145.703,147.078,148.625,150.23,151.891,153.667,155.501,157.506,159.511,161.574,163.637,165.814,167.991,170.226,nan,nan,nan,nan,-178.075,-175.669,-173.32,-170.913,-168.507,-166.1,-163.751,-161.402,nan,-156.704,nan,-152.178,-149.828,-147.537,-145.188,-142.896,-140.604,-138.312,-136.02,-133.671,-131.379,-129.087,-126.738,-124.446,-122.155,-119.863,-117.571,-115.279,-113.045,-110.81,-108.518,-106.226,-104.049,-101.7,-99.408,-97.174,-94.996,-92.647,-90.413,-88.178,-85.944,-83.709,-81.475,-79.24,-77.006,-74.771,-72.536,-70.359,-68.125,-65.89,-63.656,-61.478,-59.244,-57.009,-54.832,-52.598,-50.42,-48.186,-45.951,-43.717,-41.539,-39.305,-37.128,-34.893,-32.716,-30.481,-28.247,-26.012,-23.778,-21.543,-19.309,-17.074,-14.84,-12.662,-10.371,-8.079,-5.844,-3.552,-1.318,0.974,3.209,5.5,7.735,10.027,12.261,14.668,16.788,nan,21.371,23.72,26.07,28.247,30.596,32.83,35.122,37.357,39.248,41.368,43.258,44.92,46.639,47.957,49.045,50.077,50.821,51.681,52.254,52.655,52.999,53.17,53.342,53.4,53.17,53.056,53.228,52.941,52.769,52.655,52.311,51.967,51.738,51.452,51.108,50.936,50.649,50.363,50.077,49.905,49.675,49.389,49.045,48.644,48.358,47.842,47.154,46.352,nan,44.06,42.628,41.024,39.19,37.3,nan,32.945,30.596,28.132,25.611,22.976,20.225,17.418,14.553,11.574,8.594,5.615,2.406,-0.516,nan,nan,-9.912,nan,nan,nan,nan,nan,nan,nan,nan,nan,nan,-43.659,-46.639,nan,-52.54,-55.52,-58.442,-61.421,-64.286,-67.208,-70.13,-72.995,-76.089,nan,-81.818,-84.569,-87.433,-90.298,-93.163,-95.97,-98.663,-101.643,-104.45,-107.315,-110.122,-112.873,-115.566,-118.373,-121.295,-123.931,-126.91,-129.66,-132.525,-135.218,-138.14,-140.948,-143.755,-146.62,-149.427,-152.292,-155.1,-157.907,-160.772,-163.579,-166.502,-169.194,-172.174,-174.981,nan,179.45,176.414,173.721,171.085,168.278,165.298,162.663,nan,157.105,154.183,151.49,148.969,146.505,nan,142.38,140.661,nan,137.911,136.708,135.906,nan,134.588,134.129,133.786,133.556,nan,133.499,133.442,133.499,nan,nan,nan,nan,134.817,135.046,135.39,135.676,135.963,nan,136.536,136.822,nan,nan,nan,nan,138.484,139.114,139.859,nan,nan,nan,nan,146.276,147.995,149.886,151.834,154.011,156.131,158.366,160.715,nan,nan,nan,170.512,173.148,175.726,178.362,-179.107,-176.586,-173.95,-171.257,-168.679,-166.043,-163.408,-160.772,-158.136,-155.501,-152.922,-150.287,-147.651,-145.016,-142.437,-139.802,-137.166,-134.588,-132.067,-129.488,-126.91,-124.332,-121.754,-119.233,-116.654,-114.133,-111.669,-109.148,-106.627,-104.164,-101.7,-99.236,-96.773,-94.309,-91.845,-89.381,-86.918,-84.454,-81.99,-79.527,-77.063,-74.599,-72.193,-69.729,-67.323,-64.916,-62.452,-60.046,-57.582,-55.176,-52.712,-50.248,-47.842,-45.436,-43.029,-40.623,-38.216,-35.753,-33.346,-30.882,-28.476,-25.955,-23.491,-21.085,-18.678,-16.272,-13.808,-11.402,-8.938,-6.532,-4.125,-1.662,0.859,3.323,5.73,nan,10.542,nan,nan,17.991,20.397,22.918,25.382,27.788,30.252,32.429,34.492,36.497,38.331,39.706,41.081,42.399,43.258,44.29,45.034,45.665,46.066,46.524,46.696,46.925,47.097,nan,46.983,46.925,46.753,46.753,46.352,46.238,46.009,45.722,45.493,45.092,nan,nan,43.545,nan,41.998,40.795,39.649,38.216,36.497,nan,32.888,nan,28.648,nan,23.778,21.314,18.736,16.043,13.407,10.6,7.792,4.927,2.063,nan,nan,-6.474,nan,-12.319,nan,-18.163,nan,-24.064,nan,-29.851,-32.945,-35.867,nan,nan,nan,nan,nan,nan,nan,-58.957,-61.765,-64.802,-67.552,-70.359,-73.167,-76.089,-78.896,-81.761,-84.626,-87.548,-90.585,-93.392,-96.257,-99.122,-102.101,-105.023,-107.945,-110.867,-113.904,-116.54,-119.805,-122.785,-125.363,-128.4,-131.666,-134.645,-137.624,-140.604,-143.526,-146.448,-149.542,-152.292,-155.157,-158.136,-161.116,-164.152,-166.96,-169.882,nan,nan,-178.648,nan,nan,nan,170.054,167.132,164.382,161.517,nan,155.959,153.381,150.802,148.625,146.448,nan,142.781,nan,139.974,nan,138.026,137.395,nan,136.307,nan,nan,135.791,135.906,135.791,135.963,135.906,136.135,136.249,136.307,136.135,136.135,135.848,135.562,nan,135.046,134.702,134.416,134.129,133.958,nan,nan,nan,nan,nan,nan,nan,nan,nan,nan,nan,nan,nan,nan,nan,nan,nan,nan,nan,nan,139.229,140.776,142.552,144.385,146.505,148.511,150.745,nan,155.386,157.85,160.314,162.777,165.356,167.934,170.57,173.205,175.898,178.591,-178.706,-175.955,nan,nan,nan,-165.012,-162.262,-159.569,-156.876,-154.183,-151.433,-148.797,-146.047,-143.354,nan,nan,nan,nan,nan,nan,nan,nan,nan,nan,nan,nan,nan,nan,nan,nan,nan,nan,-94.653,-92.189,-89.782,-87.319,-84.912,-82.449,-80.042,-77.578,-75.172,-72.766,-70.359,-67.895,-65.489,-63.083,-60.619,-58.213,-55.806,-53.342,-50.879,-48.472,-46.009,-43.545,-41.081,-38.675,-36.211,-33.747,-31.341,-28.877,-26.413,-23.95,-21.486,-18.965,-16.558,-14.095,-11.631,-9.167,-6.704,-4.24,-1.776,0.688,3.209,5.672,8.136,10.6,13.063,15.527,18.048,20.569,23.09,25.554,28.018,30.481,32.945,35.351,37.758,39.878,41.883,43.774,45.436,46.868,48.128,49.045,49.733,50.134,50.191,49.962,49.446,48.587,47.441,46.18,44.691,42.857,40.909,38.789,36.612,34.091,31.627,nan,nan,23.491,nan,18.163,15.126,nan,10.313,7.506,nan,nan,nan,-1.203,-3.037,nan,-6.761,-8.422,nan,-11.402,-12.548,-13.866,-15.069,-16.043,nan,-17.59,-18.105,-18.678,-18.965,-19.423,-19.309,-19.309,-19.079,-18.85,-18.621,-18.449,-18.048,-17.533,-17.017,-16.387,-15.928,-15.183,-14.725,-13.923,-13.407,-12.548,-12.032,-11.058,-10.6,-9.969,-9.454,nan,-8.308,-7.907,-7.391,-6.933,-6.417,-5.959,-5.558,-5.271,-4.927,-4.641,-4.412,-4.354,-4.297,-4.24,-4.011,-3.953,-3.953,-4.011,-3.953,-3.953,-3.953,-3.953,-3.953,-3.953,-3.953,-3.953,-3.953,-3.953,-4.068,-3.953,-4.068,-3.953,-4.068,-3.953,-3.953,-4.068,-3.953,-3.953,-4.183,-4.125,-4.068,-3.953,-4.068,-3.953,-4.068,-3.953,-4.068,-4.068,-4.068,-3.953,-3.953,-3.953,-3.953,-3.953,-3.953,-4.068,-4.183,-3.953,-3.953,-3.953,-3.953,-3.953,-4.068,-4.068,-4.068,-3.953,-3.953,-3.953,-3.953,-3.953,-4.068,-3.953,-4.068,-3.953,-4.068,-4.068,-3.953,-4.183,-3.953,-3.953,-3.953,-4.068
-4.882,-4.911,-5.044,-5.178,-5.43,-5.684,-6.083,-6.485,-7.126,-7.767,-8.651,-9.535,-10.609,-11.679,-12.869,-14.063,-15.309,-16.556,-17.895,-19.235,-20.733,-22.232,-23.855,-25.478,-27.151,-28.829,-30.527,-32.226,-33.907,-35.588,-37.213,-38.845,-40.398,-41.952,-43.415,-44.873,-46.216,-47.56,-48.787,-50.015,-51.142,-52.27,-53.297,-54.328,-55.24,-56.154,-56.977,-57.8,-58.519,-59.237,-59.919,-60.604,-61.198,-61.793,-62.388,-62.881,-63.249,-63.618,-63.865,-64.112,-64.251,-64.391,-64.453,-64.516,-64.508,-64.5,-64.431,-64.362,-64.257,-64.152,-64.025,-63.897,-63.753,-63.61,-63.434,-63.258,-62.95,-62.643,-62.167,-61.692,-60.954,-60.215,-59.227,-58.241,-57.047,-55.853,-54.479,-53.099,-51.59,-50.077,-48.45,-46.817,-45.111,-43.409,-41.673,-39.93,-38.19,-36.447,-34.711,-32.973,-31.257,-29.544,-27.84,-26.133,-24.459,-22.782,-21.117,-19.448,-17.773,-16.105,-14.405,-12.704,-10.971,-9.235,-7.435,-5.629,-3.778,-1.935,-0.001,1.935,3.916,5.887,7.918,9.951,11.975,14.033,16.139,18.247,20.418,22.594,24.785,26.983,29.207,31.432,33.675,35.919,38.19,40.465,42.669,44.873,46.976,49.076,50.973,52.871,54.538,56.203,57.513,58.827,59.821,60.818,61.493,62.169,62.589,63.011,63.229,63.448,63.514,63.581,63.516,63.452,63.3,63.148,62.934,62.719,62.384,62.047,61.588,61.129,60.479,59.826,58.99,58.152,57.122,56.092,54.906,53.72,52.418,51.115,49.704,48.294,46.838,45.381,43.893,42.403,40.921,39.434,37.905,36.38,34.765,33.145,31.363,29.581,27.573,25.558,23.313,21.07,18.677,16.286,13.735,11.176,8.5,5.822,3.056,0.283,-2.54,-5.372,-8.248,-11.127,-14.079,-17.038,-20.021,-23.007,-25.988,-28.979,-31.991,-35.004,-37.999,-40.999,-43.992,-46.985,-49.937,-52.892,-55.822,-58.751,-61.663,-64.566,-67.44,-70.311,-73.188,-76.068,-78.937,-81.81,-84.67,-87.538,-90.379,-93.211,-96.029,-98.855,-101.685,-104.52,-107.352,-110.191,-113.058,-115.894,-118.749,-121.606,-124.469,-127.337,-130.204,-133.084,-135.966,-138.849,-141.727,-144.594,-147.489,-150.386,-153.242,-156.102,-158.972,-161.844,-164.708,-167.575,-170.421,-173.275,-176.11,-178.924,-181.746,-184.571,-187.445,-190.324,-193.172,-196.029,-198.881,-201.716,-204.558,-207.398,-210.211,-213.031,-215.755,-218.478,-220.971,-223.465,-225.957,-228.061,-229.779,-231.501,-232.767,-234.037,-234.921,-235.804,-236.373,-236.941,-237.233,-237.524,-237.617,-237.711,-237.62,-237.529,-237.338,-237.148,-236.958,-236.703,-236.426,-236.149,-235.856,-235.562,-235.19,-234.815,-234.313,-233.806,-233.134,-232.459,-231.608,-230.756,-229.794,-228.83,-227.789,-226.748,-225.671,-224.594,-223.512,-222.43,-221.324,-220.217,-219.046,-217.875,-216.608,-215.343,-213.92,-212.497,-210.869,-209.246,-207.442,-205.631,-203.664,-201.7,-199.613,-197.527,-195.37,-193.208,-190.987,-188.761,-186.455,-184.153,-181.797,-179.429,-177.047,-174.661,-172.245,-169.828,-167.424,-165.016,-162.632,-160.246,-157.895,-155.543,-153.229,-150.897,-148.602,-146.296,-143.985,-141.679,-139.36,-137.043,-134.746,-132.443,-130.162,-127.874,-125.583,-123.287,-120.979,-118.668,-116.364,-114.051,-111.76,-109.464,-107.167,-104.872,-102.592,-100.306,-98.041,-95.775,-93.51,-91.237,-88.971,-86.702,-84.451,-82.195,-79.955,-77.717,-75.471,-73.221,-70.975,-68.72,-66.475,-64.212,-61.988,-59.747,-57.501,-55.255,-53.025,-50.785,-48.561,-46.333,-44.115,-41.892,-39.673,-37.451,-35.232,-33.004,-30.792,-28.571,-26.342,-24.106,-21.873,-19.631,-17.406,-15.171,-12.949,-10.726,-8.478,-6.233,-3.979,-1.734,0.524,2.787,5.046,7.31,9.574,11.839,14.116,16.389,18.684,20.982,23.288,25.597,27.903,30.204,32.486,34.769,36.92,39.074,40.976,42.884,44.472,46.062,47.357,48.652,49.618,50.588,51.261,51.936,52.357,52.777,52.992,53.205,53.244,53.282,53.203,53.124,52.965,52.805,52.578,52.352,52.088,51.826,51.553,51.28,50.998,50.717,50.454,50.191,49.92,49.648,49.368,49.086,48.702,48.317,47.776,47.233,46.361,45.486,44.217,42.941,41.292,39.631,37.675,35.714,33.756,31.504,29.059,26.602,23.926,21.251,18.377,15.502,12.53,9.554,6.513,3.485,0.427,-2.634,-5.731,-8.833,-11.931,-15.039,-18.146,-21.253,-24.348,-27.436,-30.53,-33.635,-36.743,-39.855,-42.918,-45.978,-48.992,-52.009,-54.942,-57.881,-60.792,-63.695,-66.595,-69.496,-72.374,-75.245,-78.102,-80.963,-83.8,-86.642,-89.469,-92.3,-95.111,-97.925,-100.738,-103.541,-106.346,-109.152,-111.946,-114.729,-117.524,-120.342,-123.11,-125.9,-128.689,-131.451,-134.254,-137.053,-139.861,-142.671,-145.502,-148.33,-151.154,-153.977,-156.808,-159.638,-162.471,-165.292,-168.101,-170.922,-173.756,-176.591,-179.438,-182.293,-185.138,-187.986,-190.836,-193.663,-196.498,-199.34,-202.103,-204.877,-207.486,-210.104,-212.383,-214.681,-216.576,-218.476,-219.93,-221.391,-222.456,-223.525,-224.254,-224.981,-225.412,-225.844,-226.036,-226.228,-226.253,-226.277,-226.174,-226.071,-225.86,-225.65,-225.367,-225.083,-224.782,-224.481,-224.172,-223.866,-223.579,-223.291,-223.016,-222.741,-222.42,-222.098,-221.673,-221.248,-220.625,-220.006,-219.045,-218.083,-216.791,-215.498,-213.858,-212.219,-210.307,-208.398,-206.267,-204.139,-201.863,-199.585,-197.198,-194.81,-192.321,-189.828,-187.259,-184.685,-182.084,-179.478,-176.86,-174.237,-171.594,-168.945,-166.301,-163.653,-161.012,-158.363,-155.726,-153.096,-150.487,-147.878,-145.279,-142.67,-140.063,-137.453,-134.85,-132.255,-129.649,-127.05,-124.449,-121.841,-119.25,-116.659,-114.108,-111.557,-109.041,-106.519,-104.041,-101.56,-99.075,-96.586,-94.097,-91.598,-89.108,-86.614,-84.121,-81.629,-79.149,-76.656,-74.193,-71.724,-69.262,-66.79,-64.335,-61.876,-59.435,-56.994,-54.562,-52.13,-49.692,-47.249,-44.798,-42.336,-39.893,-37.438,-34.989,-32.537,-30.077,-27.612,-25.151,-22.692,-20.24,-17.785,-15.356,-12.921,-10.494,-8.07,-5.619,-3.165,-0.714,1.739,4.176,6.621,9.067,11.525,13.974,16.426,18.87,21.312,23.766,26.221,28.622,31.028,33.253,35.488,37.365,39.243,40.782,42.323,43.495,44.666,45.499,46.334,46.905,47.475,47.827,48.179,48.363,48.547,48.583,48.62,48.537,48.454,48.286,48.118,47.886,47.653,47.358,47.063,46.692,46.322,45.794,45.27,44.486,43.704,42.547,41.392,39.907,38.422,36.621,34.818,32.715,30.609,28.261,25.91,23.367,20.825,18.147,15.466,12.679,9.889,7.016,4.136,1.222,-1.701,-4.657,-7.594,-10.557,-13.523,-16.5,-19.484,-22.47,-25.465,-28.448,-31.433,-34.401,-37.383,-40.342,-43.314,-46.229,-49.145,-52.058,-54.965,-57.849,-60.737,-63.612,-66.48,-69.353,-72.228,-75.125,-78.029,-80.911,-83.791,-86.696,-89.604,-92.533,-95.464,-98.399,-101.318,-104.249,-107.185,-110.157,-113.063,-116.014,-118.963,-121.892,-124.828,-127.751,-130.674,-133.589,-136.509,-139.421,-142.339,-145.268,-148.205,-151.126,-154.047,-156.956,-159.87,-162.771,-165.676,-168.561,-171.451,-174.318,-177.189,-180.028,-182.857,-185.656,-188.461,-191.264,-194.074,-196.868,-199.668,-202.339,-205.015,-207.419,-209.832,-211.846,-213.861,-215.876,-217.472,-218.672,-219.875,-220.732,-221.591,-222.141,-222.692,-222.991,-223.291,-223.408,-223.526,-223.499,-223.473,-223.366,-223.259,-223.22,-223.182,-223.299,-223.417,-223.637,-223.857,-224.123,-224.39,-224.653,-224.918,-225.163,-225.408,-225.628,-225.848,-226.026,-226.204,-226.345,-226.484,-226.607,-226.73,-226.813,-226.896,-226.906,-226.916,-226.759,-226.601,-226.172,-225.743,-224.947,-224.152,-222.98,-221.805,-220.328,-218.848,-217.069,-215.286,-213.26,-211.233,-208.998,-206.761,-204.371,-201.977,-199.493,-197.01,-194.435,-191.863,-189.229,-186.598,-183.936,-181.272,-178.571,-175.862,-173.132,-170.392,-167.643,-164.888,-162.148,-159.407,-156.701,-153.979,-151.293,-148.616,-145.929,-143.277,-140.637,-138.002,-135.369,-132.74,-130.113,-127.487,-124.905,-122.319,-119.754,-117.194,-114.634,-112.062,-109.514,-106.966,-104.465,-101.969,-99.512,-97.055,-94.625,-92.188,-89.753,-87.316,-84.882,-82.451,-80.02,-77.59,-75.162,-72.736,-70.321,-67.898,-65.468,-63.028,-60.603,-58.167,-55.749,-53.322,-50.898,-48.476,-46.037,-43.595,-41.146,-38.684,-36.229,-33.775,-31.313,-28.858,-26.399,-23.935,-21.468,-19.002,-16.527,-14.05,-11.58,-9.1,-6.641,-4.185,-1.729,0.733,3.189,5.655,8.114,10.58,13.047,15.513,17.968,20.425,22.88,25.332,27.791,30.248,32.695,35.141,37.441,39.75,41.714,43.685,45.283,46.882,48.042,49.2,49.821,50.443,50.473,50.503,49.935,49.367,48.178,46.991,45.375,43.756,41.769,39.778,37.463,35.145,32.596,30.039,27.335,24.621,21.903,19.179,16.54,13.892,11.42,8.943,6.632,4.313,2.229,0.142,-1.739,-3.619,-5.33,-7.041,-8.564,-10.091,-11.433,-12.779,-13.899,-15.023,-15.885,-16.748,-17.324,-17.9,-18.224,-18.548,-18.617,-18.686,-18.538,-18.39,-18.103,-17.816,-17.435,-17.055,-16.556,-16.056,-15.489,-14.922,-14.302,-13.68,-13.021,-12.36,-11.72,-11.079
-4.85,-4.863,-4.913,-5.027,-5.19,-5.429,-5.769,-6.186,-6.738,-7.383,-8.175,-9.071,-10.089,-11.187,-12.369,-13.594,-14.839,-16.114,-17.412,-18.757,-20.229,-21.755,-23.378,-25.033,-26.719,-28.436,-30.17,-31.899,-33.631,-35.336,-37.047,-38.713,-40.347,-41.938,-43.459,-44.949,-46.362,-47.719,-49.03,-50.264,-51.446,-52.568,-53.676,-54.749,-55.754,-56.714,-57.635,-58.49,-59.27,-59.975,-60.697,-61.362,-62.003,-62.608,-63.175,-63.692,-64.171,-64.523,-64.813,-65.052,-65.228,-65.355,-65.48,-65.556,-65.556,-65.544,-65.506,-65.43,-65.354,-65.241,-65.115,-64.99,-64.85,-64.713,-64.574,-64.423,-64.259,-64.032,-63.743,-63.302,-62.697,-61.966,-61.058,-60.066,-58.97,-57.788,-56.49,-55.066,-53.596,-52.045,-50.464,-48.869,-47.184,-45.456,-43.71,-41.98,-40.244,-38.49,-36.743,-34.999,-33.262,-31.548,-29.826,-28.095,-26.423,-24.746,-23.06,-21.395,-19.71,-18.019,-16.31,-14.566,-12.822,-11.017,-9.204,-7.365,-5.537,-3.674,-1.785,0.157,2.135,4.114,6.115,8.132,10.157,12.238,14.303,16.428,18.593,20.791,22.958,25.148,27.374,29.607,31.858,34.33,36.617,38.939,41.228,43.474,45.665,47.792,49.854,51.804,53.637,55.277,56.798,58.101,59.244,60.252,61.048,61.713,62.229,62.671,63.038,63.251,63.377,63.452,63.427,63.364,63.251,63.086,62.873,62.671,62.407,62.105,61.727,61.285,60.758,60.177,59.472,58.641,57.685,56.661,55.569,54.407,53.186,51.842,50.482,49.08,47.672,46.233,44.792,43.311,41.826,40.389,38.943,37.44,35.876,34.279,32.595,30.84,28.98,27.035,24.934,22.738,20.438,18.052,15.648,13.1,10.522,7.871,5.19,2.443,-0.361,-3.175,-6.016,-8.869,-11.779,-14.714,-17.654,-20.623,-23.59,-26.608,-29.627,-32.642,-35.649,-38.676,-41.668,-44.622,-47.614,-50.608,-53.524,-56.465,-59.381,-62.285,-65.164,-68.078,-70.951,-73.824,-76.705,-79.594,-82.45,-85.318,-88.164,-91.032,-93.861,-96.707,-99.508,-102.346,-105.212,-108.078,-110.911,-113.775,-116.658,-119.517,-122.358,-125.211,-128.057,-130.951,-133.807,-136.672,-139.522,-142.414,-145.309,-148.161,-150.992,-153.856,-156.749,-159.599,-162.471,-165.344,-168.227,-171.081,-173.927,-176.778,-179.596,-182.473,-185.348,-188.241,-191.07,-193.922,-196.739,-199.592,-202.43,-205.233,-208.039,-211.17,-213.947,-216.674,-219.314,-221.789,-224.124,-226.295,-228.235,-229.988,-231.457,-232.821,-233.961,-234.951,-235.731,-236.247,-236.65,-236.952,-237.116,-237.192,-237.192,-237.091,-236.952,-236.751,-236.512,-236.247,-235.983,-235.731,-235.453,-235.177,-234.885,-234.547,-234.157,-233.652,-233.082,-232.394,-231.652,-230.832,-229.959,-228.981,-227.987,-226.953,-225.904,-224.838,-223.743,-222.671,-221.564,-220.48,-219.372,-218.211,-217.028,-215.779,-214.473,-213.069,-211.538,-209.793,-208.122,-206.343,-204.474,-202.566,-200.577,-198.496,-196.419,-194.254,-192.06,-189.816,-187.566,-185.266,-182.941,-180.595,-178.222,-175.864,-173.51,-171.123,-168.732,-166.374,-163.982,-161.658,-159.341,-157.04,-154.705,-152.357,-150.068,-147.784,-145.468,-143.147,-140.845,-138.533,-136.246,-134.0,-131.737,-129.44,-127.152,-124.905,-122.641,-120.343,-118.093,-115.807,-113.518,-111.268,-108.999,-106.739,-104.499,-102.254,-100.005,-97.744,-95.495,-93.26,-91.01,-88.743,-86.478,-84.278,-82.066,-79.832,-77.605,-75.34,-73.131,-70.923,-68.69,-66.466,-64.266,-62.056,-59.856,-57.647,-55.446,-53.226,-51.014,-48.804,-46.592,-44.37,-42.156,-39.934,-37.747,-35.55,-33.33,-31.143,-28.903,-26.695,-24.481,-22.263,-20.034,-17.815,-15.601,-13.365,-11.141,-8.893,-6.655,-4.421,-2.183,0.078,2.341,4.598,6.843,9.08,11.332,13.592,15.887,18.162,20.462,22.748,25.023,27.284,29.563,31.854,34.082,36.276,38.428,40.472,42.295,44.037,45.619,46.92,48.066,49.088,49.907,50.637,51.216,51.645,51.934,52.124,52.25,52.313,52.288,52.224,52.074,51.897,51.721,51.519,51.265,51.003,50.711,50.449,50.147,49.882,49.605,49.341,49.063,48.786,48.522,48.295,48.016,47.703,47.349,46.872,46.293,45.489,44.43,43.194,41.721,40.054,38.345,36.38,34.333,32.113,29.882,27.429,24.928,22.27,19.551,16.704,13.82,10.873,7.894,4.852,1.857,-1.19,-4.31,-7.414,-10.516,-13.592,-16.675,-19.777,-22.86,-25.926,-28.919,-31.948,-35.004,-38.038,-41.089,-44.148,-47.212,-50.172,-53.104,-56.023,-58.994,-61.89,-64.757,-67.632,-70.53,-73.428,-76.282,-79.143,-82.006,-84.878,-87.726,-90.545,-93.352,-96.198,-99.043,-101.823,-104.589,-107.39,-110.2,-112.998,-115.8,-118.591,-121.381,-124.194,-126.982,-129.75,-132.56,-135.359,-138.155,-140.925,-143.759,-146.587,-149.418,-152.225,-155.034,-157.864,-160.686,-163.479,-166.246,-169.033,-171.87,-174.685,-177.507,-180.297,-183.089,-185.903,-188.7,-191.458,-194.261,-197.08,-199.912,-202.701,-205.434,-208.106,-210.638,-212.959,-215.14,-217.008,-218.674,-220.195,-221.491,-222.603,-223.519,-224.302,-224.944,-225.398,-225.674,-225.876,-225.964,-226.027,-225.964,-225.863,-225.725,-225.51,-225.232,-224.944,-224.655,-224.339,-224.075,-223.747,-223.42,-223.104,-222.813,-222.538,-222.261,-221.984,-221.669,-221.341,-220.939,-220.371,-219.65,-218.661,-217.427,-216.19,-214.757,-213.081,-211.3,-209.437,-207.36,-205.294,-203.093,-200.835,-198.546,-196.16,-193.726,-191.235,-188.745,-186.17,-183.594,-180.98,-178.388,-175.763,-173.136,-170.509,-167.907,-165.283,-162.642,-160.017,-157.426,-154.825,-152.208,-149.63,-147.044,-144.451,-141.909,-139.297,-136.708,-134.12,-131.55,-128.943,-126.415,-123.866,-121.338,-118.786,-116.234,-113.721,-111.246,-108.748,-106.281,-103.849,-101.343,-98.885,-96.433,-93.986,-91.533,-89.064,-86.583,-84.11,-81.668,-79.235,-76.795,-74.358,-71.896,-69.46,-67.024,-64.622,-62.198,-59.799,-57.359,-54.913,-52.484,-50.054,-47.639,-45.216,-42.794,-40.406,-37.889,-35.469,-33.04,-30.611,-28.182,-25.76,-23.345,-20.898,-18.479,-16.074,-13.646,-11.234,-8.808,-6.373,-3.932,-1.496,0.909,3.316,5.743,8.18,10.621,13.053,15.482,17.941,20.406,22.829,25.243,27.668,30.032,32.286,34.391,36.386,38.133,39.712,41.031,42.269,43.328,44.145,44.851,45.443,45.895,46.274,46.565,46.778,46.892,46.955,46.879,46.778,46.653,46.438,46.237,46.035,45.807,45.506,45.204,44.851,44.459,43.982,43.416,42.697,41.774,40.708,39.525,38.038,36.464,34.727,32.829,30.785,28.595,26.324,23.933,21.441,18.857,16.194,13.518,10.778,8.008,5.184,2.351,-0.52,-3.423,-6.318,-9.203,-12.126,-15.043,-18.008,-20.915,-23.854,-26.811,-29.721,-32.616,-35.546,-38.449,-41.359,-44.248,-47.156,-50.089,-52.944,-55.8,-58.66,-61.496,-64.33,-67.136,-69.987,-72.793,-75.619,-78.449,-81.313,-84.168,-87.053,-89.887,-92.8,-95.699,-98.604,-101.479,-104.383,-107.302,-110.216,-113.142,-116.113,-119.075,-121.963,-124.86,-127.808,-130.753,-133.707,-136.668,-139.616,-142.575,-145.554,-148.494,-151.433,-154.377,-157.33,-160.249,-163.15,-166.047,-168.893,-171.76,-174.596,-177.445,-180.31,-183.161,-185.962,-188.765,-191.606,-194.465,-197.248,-200.028,-202.779,-205.396,-207.893,-210.172,-212.327,-214.212,-215.89,-217.479,-218.642,-219.745,-220.628,-221.345,-221.925,-222.329,-222.618,-222.832,-222.983,-223.009,-222.958,-222.895,-222.82,-222.719,-222.631,-222.593,-222.669,-222.895,-223.135,-223.4,-223.664,-223.954,-224.217,-224.533,-224.772,-225.024,-225.238,-225.452,-225.654,-225.793,-225.919,-226.07,-226.208,-226.372,-226.46,-226.523,-226.536,-226.536,-226.385,-226.121,-225.73,-225.201,-224.419,-223.476,-222.34,-221.044,-219.618,-218.052,-216.37,-214.483,-212.527,-210.439,-208.205,-205.917,-203.583,-201.168,-198.681,-196.192,-193.617,-191.012,-188.389,-185.749,-183.085,-180.403,-177.708,-174.99,-172.239,-169.507,-166.757,-164.028,-161.291,-158.554,-155.917,-153.235,-150.563,-147.894,-145.252,-142.62,-139.964,-137.314,-134.647,-132.006,-129.331,-126.718,-124.104,-121.511,-118.924,-116.369,-113.8,-111.259,-108.709,-106.231,-103.758,-101.307,-98.877,-96.433,-93.998,-91.562,-89.153,-86.707,-84.274,-81.861,-79.437,-77.007,-74.573,-72.145,-69.711,-67.31,-64.873,-62.48,-60.062,-57.659,-55.241,-52.822,-50.365,-47.904,-45.463,-43.017,-40.57,-38.132,-35.695,-33.255,-30.848,-28.421,-25.962,-23.508,-21.052,-18.569,-16.097,-13.63,-11.199,-8.757,-6.283,-3.83,-1.388,1.069,3.544,5.985,8.453,10.937,13.439,15.886,18.374,20.873,23.351,25.791,28.257,30.715,33.2,35.655,37.985,40.174,42.246,44.093,45.759,47.232,48.455,49.297,50.006,50.383,50.497,50.258,49.753,48.924,47.876,46.641,45.067,43.342,41.4,39.254,36.979,34.566,32.053,29.425,26.738,23.974,21.195,18.48,15.792,13.171,10.638,8.217,5.92,3.715,1.581,-0.417,-2.349,-4.172,-5.863,-7.498,-9.051,-10.484,-11.834,-13.069,-14.239,-15.232,-16.039,-16.745,-17.338,-17.778,-18.106,-18.307,-18.408,-18.371,-18.245,-18.018,-17.741,-17.397,-17.011,-16.571,-16.066,-15.55,-14.97,-14.354,-13.71,-13.044,-12.35,-11.645,-10.963,-10.322,-9.704
-4.748,-4.764,-4.797,-4.883,-5.044,-5.268,-5.569,-5.967,-6.471,-7.1,-7.857,-8.736,-9.724,-10.809,-11.966,-13.18,-14.424,-15.684,-16.981,-18.326,-19.764,-21.285,-22.889,-24.553,-26.245,-27.958,-29.695,-31.442,-33.183,-34.917,-36.63,-38.311,-39.959,-41.559,-43.119,-44.625,-46.076,-47.456,-48.778,-50.035,-51.245,-52.401,-53.522,-54.599,-55.634,-56.605,-57.513,-58.362,-59.147,-59.877,-60.586,-61.28,-61.936,-62.555,-63.125,-63.635,-64.091,-64.486,-64.811,-65.068,-65.272,-65.425,-65.54,-65.608,-65.638,-65.629,-65.591,-65.528,-65.442,-65.342,-65.231,-65.113,-64.986,-64.847,-64.704,-64.558,-64.382,-64.151,-63.839,-63.4,-62.83,-62.125,-61.284,-60.326,-59.247,-58.065,-56.795,-55.441,-53.995,-52.48,-50.895,-49.274,-47.592,-45.88,-44.14,-42.388,-40.629,-38.861,-37.094,-35.342,-33.586,-31.846,-30.116,-28.4,-26.69,-24.995,-23.289,-21.609,-19.918,-18.211,-16.491,-14.756,-12.995,-11.193,-9.37,-7.54,-5.694,-3.831,-1.926,-0.003,1.967,3.979,6.005,8.057,10.121,12.203,14.31,16.443,18.594,20.779,22.973,25.176,27.397,29.634,31.89,34.159,36.46,38.781,41.097,43.368,45.593,47.757,49.853,51.851,53.731,55.47,57.05,58.457,59.684,60.73,61.614,62.33,62.9,63.353,63.702,63.953,64.114,64.197,64.21,64.156,64.049,63.905,63.727,63.519,63.282,62.994,62.643,62.215,61.707,61.115,60.42,59.618,58.703,57.696,56.61,55.435,54.197,52.911,51.558,50.172,48.749,47.312,45.848,44.37,42.888,41.421,39.948,38.451,36.907,35.313,33.658,31.933,30.102,28.161,26.092,23.923,21.661,19.292,16.846,14.326,11.743,9.097,6.389,3.628,0.834,-1.999,-4.865,-7.751,-10.663,-13.596,-16.549,-19.516,-22.496,-25.482,-28.5,-31.517,-34.545,-37.564,-40.578,-43.59,-46.603,-49.585,-52.555,-55.498,-58.44,-61.358,-64.255,-67.142,-70.031,-72.918,-75.805,-78.684,-81.576,-84.449,-87.311,-90.161,-93.008,-95.838,-98.68,-101.514,-104.368,-107.194,-110.043,-112.894,-115.759,-118.622,-121.489,-124.351,-127.226,-130.09,-132.97,-135.83,-138.703,-141.575,-144.463,-147.338,-150.213,-153.082,-155.958,-158.828,-161.696,-164.569,-167.463,-170.322,-173.205,-176.069,-178.929,-181.79,-184.659,-187.52,-190.376,-193.217,-196.067,-198.906,-201.749,-204.569,-207.39,-210.203,-213.015,-215.771,-218.454,-221.018,-223.445,-225.688,-227.737,-229.539,-231.108,-232.46,-233.615,-234.573,-235.351,-235.967,-236.43,-236.764,-236.977,-237.085,-237.097,-237.034,-236.9,-236.713,-236.495,-236.248,-235.984,-235.708,-235.433,-235.155,-234.861,-234.532,-234.139,-233.673,-233.114,-232.473,-231.737,-230.919,-230.026,-229.075,-228.074,-227.044,-225.992,-224.928,-223.843,-222.755,-221.657,-220.557,-219.44,-218.302,-217.114,-215.875,-214.569,-213.179,-211.689,-210.11,-208.426,-206.667,-204.829,-202.914,-200.935,-198.875,-196.782,-194.633,-192.443,-190.227,-187.981,-185.696,-183.372,-181.027,-178.651,-176.286,-173.896,-171.52,-169.106,-166.72,-164.329,-161.964,-159.615,-157.256,-154.911,-152.568,-150.245,-147.922,-145.591,-143.276,-140.963,-138.649,-136.339,-134.038,-131.734,-129.432,-127.137,-124.851,-122.571,-120.29,-118.014,-115.736,-113.45,-111.175,-108.888,-106.603,-104.33,-102.067,-99.8,-97.534,-95.27,-93.014,-90.764,-88.504,-86.258,-84.006,-81.767,-79.53,-77.3,-75.064,-72.829,-70.589,-68.371,-66.155,-63.945,-61.731,-59.518,-57.303,-55.085,-52.869,-50.649,-48.416,-46.192,-43.965,-41.738,-39.526,-37.312,-35.103,-32.895,-30.678,-28.452,-26.22,-23.983,-21.749,-19.51,-17.282,-15.038,-12.803,-10.557,-8.308,-6.053,-3.797,-1.538,0.721,2.988,5.252,7.532,9.798,12.069,14.343,16.621,18.923,21.212,23.51,25.792,28.082,30.364,32.637,34.901,37.127,39.291,41.333,43.258,45.01,46.578,47.975,49.195,50.241,51.136,51.88,52.487,52.955,53.298,53.537,53.681,53.753,53.76,53.701,53.585,53.432,53.242,53.03,52.787,52.516,52.237,51.951,51.667,51.383,51.103,50.822,50.551,50.283,50.017,49.763,49.485,49.177,48.809,48.339,47.729,46.949,45.954,44.753,43.357,41.79,40.046,38.146,36.091,33.894,31.58,29.168,26.644,24.019,21.305,18.511,15.605,12.675,9.693,6.699,3.656,0.585,-2.51,-5.628,-8.753,-11.865,-14.984,-18.082,-21.182,-24.273,-27.335,-30.398,-33.473,-36.554,-39.614,-42.66,-45.702,-48.706,-51.686,-54.624,-57.568,-60.496,-63.41,-66.306,-69.206,-72.093,-74.972,-77.842,-80.721,-83.565,-86.42,-89.257,-92.095,-94.912,-97.741,-100.559,-103.385,-106.185,-108.997,-111.814,-114.607,-117.403,-120.212,-122.996,-125.804,-128.603,-131.405,-134.215,-137.037,-139.848,-142.676,-145.495,-148.333,-151.168,-154.009,-156.843,-159.673,-162.502,-165.319,-168.155,-170.991,-173.825,-176.648,-179.457,-182.289,-185.083,-187.897,-190.702,-193.509,-196.326,-199.144,-201.955,-204.724,-207.433,-210.032,-212.474,-214.737,-216.781,-218.577,-220.145,-221.509,-222.673,-223.64,-224.435,-225.068,-225.551,-225.899,-226.127,-226.26,-226.301,-226.262,-226.169,-226.022,-225.824,-225.587,-225.314,-225.017,-224.715,-224.41,-224.105,-223.799,-223.502,-223.209,-222.927,-222.652,-222.373,-222.074,-221.728,-221.309,-220.763,-220.065,-219.192,-218.128,-216.896,-215.491,-213.912,-212.184,-210.341,-208.374,-206.291,-204.116,-201.874,-199.561,-197.197,-194.765,-192.293,-189.77,-187.217,-184.635,-182.026,-179.409,-176.783,-174.158,-171.518,-168.878,-166.236,-163.603,-160.952,-158.324,-155.702,-153.084,-150.471,-147.855,-145.25,-142.644,-140.05,-137.444,-134.867,-132.287,-129.711,-127.141,-124.553,-121.984,-119.412,-116.868,-114.337,-111.833,-109.335,-106.839,-104.366,-101.882,-99.4,-96.913,-94.441,-91.95,-89.474,-86.986,-84.503,-82.021,-79.553,-77.086,-74.64,-72.177,-69.728,-67.285,-64.843,-62.403,-59.968,-57.532,-55.081,-52.632,-50.179,-47.751,-45.315,-42.891,-40.472,-38.06,-35.627,-33.189,-30.749,-28.307,-25.856,-23.408,-20.965,-18.53,-16.104,-13.669,-11.236,-8.801,-6.371,-3.935,-1.495,0.941,3.378,5.814,8.256,10.701,13.146,15.602,18.061,20.521,22.985,25.45,27.894,30.293,32.62,34.792,36.816,38.654,40.283,41.713,42.949,44.012,44.917,45.677,46.299,46.801,47.195,47.494,47.697,47.825,47.884,47.86,47.785,47.669,47.518,47.339,47.142,46.923,46.65,46.337,45.993,45.596,45.131,44.573,43.888,43.029,41.984,40.753,39.356,37.786,36.064,34.179,32.156,30.0,27.725,25.34,22.858,20.279,17.644,14.961,12.215,9.429,6.62,3.752,0.884,-2.009,-4.92,-7.834,-10.768,-13.712,-16.656,-19.606,-22.56,-25.51,-28.456,-31.39,-34.331,-37.281,-40.201,-43.129,-46.017,-48.931,-51.827,-54.709,-57.572,-60.437,-63.275,-66.123,-68.957,-71.791,-74.625,-77.475,-80.328,-83.201,-86.06,-88.949,-91.83,-94.739,-97.645,-100.586,-103.454,-106.369,-109.3,-112.239,-115.167,-118.116,-121.058,-124.019,-126.978,-129.938,-132.894,-135.844,-138.797,-141.761,-144.716,-147.691,-150.658,-153.616,-156.571,-159.512,-162.439,-165.355,-168.241,-171.139,-174.008,-176.879,-179.756,-182.621,-185.478,-188.318,-191.167,-194.014,-196.844,-199.684,-202.458,-205.126,-207.659,-210.041,-212.229,-214.199,-215.945,-217.453,-218.769,-219.88,-220.809,-221.591,-222.196,-222.668,-223.007,-223.243,-223.397,-223.469,-223.463,-223.391,-223.283,-223.156,-223.058,-223.004,-223.027,-223.146,-223.364,-223.641,-223.943,-224.236,-224.5,-224.755,-225.004,-225.254,-225.486,-225.701,-225.893,-226.057,-226.204,-226.346,-226.485,-226.607,-226.703,-226.776,-226.818,-226.816,-226.743,-226.545,-226.208,-225.708,-225.023,-224.127,-223.043,-221.803,-220.396,-218.833,-217.143,-215.316,-213.356,-211.289,-209.122,-206.859,-204.528,-202.115,-199.646,-197.13,-194.563,-191.956,-189.327,-186.684,-184.009,-181.311,-178.6,-175.863,-173.123,-170.376,-167.623,-164.869,-162.12,-159.39,-156.688,-153.992,-151.303,-148.612,-145.931,-143.261,-140.603,-137.921,-135.254,-132.574,-129.905,-127.251,-124.627,-122.004,-119.401,-116.821,-114.259,-111.691,-109.153,-106.627,-104.143,-101.671,-99.205,-96.757,-94.321,-91.869,-89.432,-86.981,-84.537,-82.086,-79.644,-77.19,-74.745,-72.31,-69.865,-67.421,-64.983,-62.554,-60.118,-57.687,-55.251,-52.807,-50.369,-47.908,-45.443,-42.979,-40.523,-38.055,-35.61,-33.153,-30.714,-28.276,-25.811,-23.349,-20.88,-18.416,-15.945,-13.471,-11.005,-8.54,-6.072,-3.615,-1.153,1.311,3.777,6.247,8.705,11.179,13.659,16.146,18.632,21.119,23.607,26.098,28.582,31.054,33.536,35.958,38.342,40.586,42.688,44.601,46.308,47.802,49.07,50.104,50.867,51.35,51.53,51.399,50.942,50.194,49.171,47.895,46.406,44.689,42.774,40.682,38.407,36.003,33.478,30.868,28.154,25.397,22.627,19.881,17.17,14.538,11.961,9.47,7.093,4.828,2.658,0.607,-1.331,-3.18,-4.933,-6.586,-8.16,-9.645,-11.047,-12.347,-13.537,-14.589,-15.495,-16.253,-16.87,-17.347,-17.714,-17.967,-18.09,-18.093,-17.986,-17.789,-17.521,-17.194,-16.816,-16.386,-15.909,-15.379,-14.802,-14.191,-13.552,-12.883,-12.194,-11.491,-10.816
-4.75,-4.768,-4.803,-4.895,-5.066,-5.297,-5.607,-6.017,-6.533,-7.177,-7.948,-8.845,-9.846,-10.942,-12.108,-13.327,-14.573,-15.837,-17.136,-18.491,-19.938,-21.472,-23.084,-24.754,-26.457,-28.167,-29.905,-31.655,-33.396,-35.128,-36.836,-38.515,-40.16,-41.753,-43.309,-44.808,-46.25,-47.624,-48.936,-50.187,-51.389,-52.542,-53.66,-54.73,-55.757,-56.721,-57.626,-58.463,-59.241,-59.966,-60.672,-61.364,-62.015,-62.631,-63.193,-63.697,-64.145,-64.534,-64.848,-65.099,-65.297,-65.443,-65.554,-65.616,-65.642,-65.628,-65.587,-65.52,-65.431,-65.329,-65.218,-65.098,-64.969,-64.829,-64.685,-64.539,-64.359,-64.122,-63.798,-63.345,-62.759,-62.038,-61.18,-60.206,-59.116,-57.929,-56.638,-55.275,-53.819,-52.296,-50.699,-49.077,-47.387,-45.673,-43.92,-42.173,-40.415,-38.649,-36.886,-35.128,-33.362,-31.634,-29.906,-28.192,-26.483,-24.788,-23.089,-21.401,-19.704,-18.004,-16.283,-14.549,-12.779,-10.974,-9.152,-7.317,-5.469,-3.603,-1.702,0.233,2.203,4.218,6.251,8.306,10.369,12.457,14.568,16.703,18.857,21.045,23.25,25.448,27.665,29.909,32.162,34.433,36.738,39.06,41.383,43.65,45.861,48.018,50.117,52.098,53.958,55.678,57.243,58.625,59.83,60.857,61.724,62.416,62.967,63.407,63.744,63.982,64.133,64.207,64.211,64.149,64.036,63.886,63.704,63.492,63.252,62.957,62.598,62.162,61.644,61.04,60.335,59.518,58.59,57.575,56.478,55.291,54.049,52.754,51.388,50.003,48.575,47.137,45.669,44.187,42.704,41.239,39.767,38.268,36.722,35.116,33.455,31.721,29.881,27.92,25.84,23.653,21.382,19.002,16.547,14.019,11.43,8.774,6.058,3.289,0.489,-2.343,-5.208,-8.103,-11.014,-13.957,-16.91,-19.877,-22.853,-25.845,-28.888,-31.886,-34.909,-37.936,-40.945,-43.956,-46.965,-49.953,-52.907,-55.854,-58.797,-61.715,-64.605,-67.493,-70.379,-73.271,-76.162,-79.036,-81.917,-84.816,-87.662,-90.512,-93.351,-96.182,-99.026,-101.862,-104.712,-107.546,-110.388,-113.243,-116.11,-118.969,-121.838,-124.698,-127.582,-130.446,-133.316,-136.186,-139.053,-141.925,-144.814,-147.692,-150.564,-153.432,-156.321,-159.177,-162.047,-164.919,-167.799,-170.673,-173.561,-176.419,-179.274,-182.139,-185.007,-187.868,-190.734,-193.567,-196.41,-199.252,-202.087,-204.909,-207.727,-210.551,-213.362,-216.1,-218.771,-221.327,-223.751,-225.957,-227.994,-229.756,-231.296,-232.623,-233.752,-234.687,-235.443,-236.04,-236.485,-236.803,-237.003,-237.097,-237.098,-237.026,-236.883,-236.689,-236.467,-236.217,-235.949,-235.674,-235.398,-235.123,-234.822,-234.492,-234.09,-233.616,-233.043,-232.393,-231.648,-230.818,-229.914,-228.958,-227.953,-226.918,-225.866,-224.799,-223.712,-222.623,-221.522,-220.42,-219.306,-218.159,-216.971,-215.721,-214.414,-213.008,-211.501,-209.917,-208.223,-206.45,-204.605,-202.684,-200.693,-198.625,-196.526,-194.366,-192.179,-189.957,-187.698,-185.423,-183.092,-180.738,-178.352,-175.997,-173.594,-171.232,-168.818,-166.426,-164.046,-161.678,-159.326,-156.974,-154.625,-152.284,-149.967,-147.634,-145.311,-142.994,-140.684,-138.368,-136.06,-133.759,-131.458,-129.152,-126.863,-124.576,-122.283,-120.02,-117.742,-115.46,-113.177,-110.898,-108.614,-106.326,-104.046,-101.79,-99.524,-97.265,-94.99,-92.738,-90.491,-88.229,-85.989,-83.713,-81.495,-79.259,-77.021,-74.793,-72.561,-70.331,-68.103,-65.885,-63.679,-61.462,-59.248,-57.032,-54.818,-52.599,-50.379,-48.143,-45.924,-43.695,-41.461,-39.258,-37.042,-34.832,-32.626,-30.411,-28.18,-25.95,-23.712,-21.477,-19.244,-17.009,-14.771,-12.529,-10.292,-8.033,-5.769,-3.522,-1.259,0.996,3.261,5.533,7.811,10.076,12.341,14.62,16.896,19.205,21.49,23.79,26.068,28.357,30.668,32.915,35.174,37.397,39.564,41.58,43.485,45.216,46.767,48.142,49.34,50.367,51.24,51.969,52.557,53.011,53.337,53.565,53.698,53.761,53.76,53.694,53.57,53.413,53.217,53.004,52.758,52.483,52.203,51.917,51.632,51.347,51.067,50.786,50.514,50.248,49.981,49.73,49.448,49.138,48.762,48.279,47.652,46.852,45.83,44.605,43.182,41.6,39.835,37.913,35.838,33.627,31.29,28.872,26.336,23.697,20.978,18.169,15.262,12.322,9.327,6.338,3.274,0.209,-2.887,-6.006,-9.131,-12.249,-15.357,-18.46,-21.56,-24.644,-27.706,-30.764,-33.844,-36.926,-39.98,-43.032,-46.111,-49.069,-52.05,-54.98,-57.927,-60.856,-63.757,-66.655,-69.559,-72.441,-75.335,-78.202,-81.069,-83.91,-86.775,-89.604,-92.43,-95.254,-98.086,-100.906,-103.717,-106.526,-109.336,-112.135,-114.951,-117.741,-120.538,-123.339,-126.144,-128.944,-131.745,-134.561,-137.391,-140.191,-143.02,-145.847,-148.686,-151.518,-154.351,-157.184,-160.024,-162.842,-165.659,-168.5,-171.336,-174.17,-176.995,-179.807,-182.619,-185.419,-188.234,-191.04,-193.852,-196.663,-199.487,-202.286,-205.062,-207.757,-210.351,-212.768,-215.011,-217.027,-218.791,-220.334,-221.673,-222.813,-223.757,-224.528,-225.143,-225.608,-225.939,-226.154,-226.275,-226.305,-226.257,-226.157,-226.004,-225.8,-225.558,-225.281,-224.983,-224.678,-224.371,-224.067,-223.762,-223.464,-223.173,-222.891,-222.617,-222.337,-222.035,-221.683,-221.256,-220.694,-219.979,-219.085,-217.996,-216.741,-215.301,-213.717,-211.975,-210.116,-208.136,-206.036,-203.847,-201.599,-199.28,-196.908,-194.472,-191.992,-189.465,-186.906,-184.323,-181.709,-179.092,-176.464,-173.841,-171.197,-168.556,-165.911,-163.27,-160.629,-158.003,-155.386,-152.765,-150.155,-147.539,-144.928,-142.326,-139.691,-137.135,-134.554,-131.978,-129.399,-126.831,-124.234,-121.674,-119.101,-116.559,-114.032,-111.528,-109.03,-106.539,-104.066,-101.58,-99.104,-96.614,-94.14,-91.651,-89.174,-86.682,-84.202,-81.711,-79.254,-76.78,-74.342,-71.869,-69.43,-66.979,-64.545,-62.095,-59.671,-57.235,-54.782,-52.326,-49.88,-47.449,-45.017,-42.594,-40.178,-37.767,-35.331,-32.898,-30.452,-28.009,-25.558,-23.113,-20.667,-18.238,-15.805,-13.372,-10.936,-8.503,-6.076,-3.64,-1.199,1.239,3.671,6.107,8.552,10.992,13.443,15.894,18.358,20.816,23.277,25.747,28.188,30.577,32.899,35.051,37.063,38.878,40.481,41.888,43.098,44.136,45.025,45.769,46.374,46.866,47.241,47.529,47.721,47.839,47.89,47.856,47.776,47.654,47.499,47.316,47.117,46.893,46.615,46.298,45.949,45.545,45.072,44.502,43.801,42.915,41.854,40.603,39.184,37.593,35.851,33.949,31.913,29.74,27.447,25.055,22.557,19.969,17.327,14.638,11.89,9.091,6.284,3.404,0.529,-2.358,-5.273,-8.188,-11.127,-14.071,-17.024,-19.959,-22.919,-25.87,-28.806,-31.749,-34.681,-37.642,-40.557,-43.477,-46.366,-49.286,-52.181,-55.053,-57.921,-60.783,-63.623,-66.467,-69.303,-72.132,-74.991,-77.819,-80.674,-83.55,-86.415,-89.288,-92.183,-95.091,-98.002,-100.902,-103.837,-106.778,-109.681,-112.597,-115.523,-118.47,-121.417,-124.382,-127.338,-130.3,-133.259,-136.205,-139.157,-142.119,-145.078,-148.052,-151.02,-153.979,-156.931,-159.867,-162.791,-165.708,-168.595,-171.491,-174.358,-177.224,-180.104,-182.981,-185.822,-188.66,-191.512,-194.358,-197.186,-200.029,-202.794,-205.444,-207.965,-210.33,-212.501,-214.435,-216.153,-217.635,-218.925,-220.013,-220.882,-221.684,-222.267,-222.725,-223.048,-223.272,-223.416,-223.479,-223.462,-223.382,-223.27,-223.141,-223.046,-222.998,-223.031,-223.161,-223.388,-223.675,-223.98,-224.271,-224.532,-224.785,-225.034,-225.285,-225.514,-225.726,-225.916,-226.076,-226.221,-226.361,-226.5,-226.62,-226.713,-226.782,-226.82,-226.813,-226.731,-226.518,-226.164,-225.645,-224.937,-224.012,-222.908,-221.65,-220.223,-218.643,-216.935,-215.093,-213.118,-211.038,-208.854,-206.584,-204.24,-201.82,-199.341,-196.829,-194.251,-191.628,-189.007,-186.362,-183.685,-180.983,-178.27,-175.519,-172.787,-170.024,-167.289,-164.528,-161.785,-159.047,-156.352,-153.662,-150.968,-148.291,-145.601,-142.938,-140.273,-137.601,-134.929,-132.25,-129.581,-126.934,-124.307,-121.683,-119.082,-116.51,-113.947,-111.374,-108.85,-106.325,-103.842,-101.363,-98.908,-96.459,-94.024,-91.577,-89.133,-86.684,-84.238,-81.793,-79.349,-76.897,-74.45,-72.014,-69.572,-67.123,-64.693,-62.258,-59.826,-57.39,-54.956,-52.51,-50.073,-47.61,-45.144,-42.671,-40.224,-37.763,-35.314,-32.857,-30.42,-27.981,-25.513,-23.051,-20.58,-18.115,-15.646,-13.176,-10.711,-8.244,-5.775,-3.315,-0.857,1.612,4.08,6.544,9.009,11.491,13.968,16.45,18.929,21.416,23.909,26.397,28.881,31.352,33.836,36.25,38.627,40.854,42.939,44.851,46.512,47.975,49.22,50.224,50.956,51.403,51.548,51.378,50.882,50.1,49.044,47.734,46.22,44.483,42.543,40.43,38.134,35.706,33.174,30.554,27.829,25.059,22.29,19.541,16.846,14.218,11.651,9.173,6.804,4.556,2.394,0.361,-1.566,-3.403,-5.145,-6.788,-8.349,-9.826,-11.215,-12.502,-13.68,-14.713,-15.604,-16.342,-16.943,-17.404,-17.757,-17.995,-18.104,-18.092,-17.972,-17.764,-17.487,-17.154,-16.769,-16.333,-15.851,-15.315,-14.733,-14.117,-13.476,-12.803,-12.11,-11.407
-0.004,-0.032,-0.061,-0.194,-0.328,-0.58,-0.834,-1.233,-1.635,-2.276,-2.917,-3.801,-4.685,-5.759,-6.823,-8.014,-9.208,-10.454,-11.701,-13.043,-14.384,-15.882,-17.373,-18.996,-20.619,-22.295,-23.973,-25.67,-27.372,-29.052,-30.734,-32.358,-33.991,-35.543,-37.098,-38.569,-40.028,-41.37,-42.705,-43.933,-45.16,-46.287,-47.415,-48.466,-49.497,-50.409,-51.322,-52.146,-53.01,-53.729,-54.447,-55.129,-55.814,-56.408,-57.025,-57.62,-58.113,-58.481,-58.85,-59.097,-59.347,-59.486,-59.626,-59.688,-59.751,-59.756,-59.748,-59.679,-59.611,-59.505,-59.392,-59.265,-59.138,-58.994,-58.85,-58.705,-58.529,-58.221,-57.914,-57.438,-56.995,-56.258,-55.518,-54.53,-53.506,-52.312,-51.118,-49.745,-48.364,-46.862,-45.35,-43.722,-42.088,-40.382,-38.68,-36.945,-35.218,-33.477,-31.735,-30.084,-28.345,-26.63,-24.982,-23.278,-21.571,-19.88,-18.203,-16.538,-14.828,-13.153,-11.484,-9.785,-8.085,-6.352,-4.616,-2.822,-1.015,0.835,2.603,4.538,6.473,8.458,10.428,12.459,14.443,16.467,18.525,20.631,22.783,24.954,27.13,29.275,31.473,33.697,35.888,38.131,40.375,42.593,44.868,47.071,49.273,51.376,53.477,55.374,57.233,58.899,60.565,61.73,63.043,64.038,64.964,65.639,66.315,66.561,66.982,67.201,67.296,67.363,67.43,67.365,67.21,67.058,66.906,66.676,66.461,66.126,65.743,65.284,64.825,64.067,63.415,62.579,61.797,60.767,59.737,58.551,57.346,56.044,54.74,53.318,51.908,50.452,48.97,47.482,45.992,44.422,42.936,41.407,39.799,38.185,36.564,34.783,32.963,30.955,28.94,26.691,24.447,22.054,19.638,17.087,14.528,11.853,9.151,6.385,3.613,0.789,-2.072,-4.947,-7.842,-10.742,-13.7,-16.634,-19.57,-22.552,-25.552,-28.564,-31.556,-34.556,-37.556,-40.509,-43.469,-46.421,-49.343,-52.273,-55.182,-58.069,-60.972,-63.849,-66.755,-69.632,-72.532,-75.401,-78.29,-81.152,-84.02,-86.877,-89.699,-92.517,-95.344,-98.175,-101.015,-103.848,-106.686,-109.501,-112.276,-115.131,-117.929,-120.791,-123.647,-126.428,-129.308,-132.142,-134.961,-137.839,-140.592,-143.488,-146.284,-149.066,-151.926,-154.734,-157.669,-160.533,-163.526,-166.371,-169.195,-171.985,-174.8,-177.598,-180.515,-183.389,-186.38,-189.228,-192.135,-194.987,-197.822,-200.719,-203.69,-206.503,-209.477,-212.2,-215.026,-217.519,-220.013,-222.641,-224.746,-226.463,-228.358,-229.625,-230.894,-231.888,-232.772,-233.341,-234.114,-234.406,-234.697,-234.79,-234.97,-234.879,-234.788,-234.671,-234.481,-234.291,-234.22,-233.943,-233.665,-233.488,-233.194,-232.822,-232.651,-232.149,-231.642,-230.97,-230.407,-229.556,-228.704,-227.806,-226.843,-225.802,-224.854,-223.777,-222.7,-221.687,-220.604,-219.498,-218.46,-217.29,-216.119,-214.852,-213.682,-212.259,-210.836,-209.3,-207.678,-205.873,-204.075,-202.108,-200.144,-198.118,-196.031,-193.874,-191.82,-189.598,-187.372,-185.066,-182.839,-180.483,-178.116,-175.979,-173.593,-171.177,-168.981,-166.577,-164.169,-161.96,-159.574,-157.224,-155.067,-152.752,-150.421,-148.125,-145.998,-143.688,-141.382,-138.867,-136.55,-134.253,-131.835,-129.553,-127.265,-125.003,-122.707,-120.399,-118.093,-115.789,-113.476,-111.185,-108.927,-106.63,-104.335,-102.05,-99.764,-97.499,-95.289,-93.024,-90.751,-88.537,-86.268,-84.018,-81.823,-79.582,-77.344,-75.098,-72.954,-70.708,-68.454,-66.278,-64.016,-61.791,-59.671,-57.426,-55.18,-52.983,-50.743,-48.519,-46.388,-44.17,-41.947,-39.727,-37.502,-35.283,-33.055,-30.889,-28.669,-26.439,-24.252,-22.018,-19.777,-17.563,-15.328,-13.105,-11.012,-8.763,-6.518,-4.264,-2.096,0.162,2.424,4.575,6.839,9.104,11.287,13.564,15.837,18.036,20.333,22.64,24.834,27.14,29.442,31.724,33.894,36.044,38.199,39.935,41.843,43.431,45.027,46.322,47.618,48.653,49.623,50.296,50.972,51.393,51.813,52.028,52.331,52.37,52.408,52.439,52.36,52.2,52.195,51.969,51.742,51.607,51.345,51.072,51.0,50.719,50.437,50.174,49.871,49.6,49.328,49.148,48.867,48.482,48.247,47.705,47.162,46.325,45.45,44.181,42.867,41.219,39.558,37.602,35.827,33.868,31.616,29.389,26.932,24.257,21.598,18.723,16.001,13.211,10.235,7.342,4.459,1.401,-1.555,-4.652,-7.697,-10.75,-13.858,-16.914,-19.969,-23.064,-26.078,-29.173,-32.211,-35.145,-38.257,-41.248,-44.22,-47.233,-50.183,-53.116,-55.967,-58.826,-61.729,-64.673,-67.553,-70.43,-73.321,-76.178,-79.063,-81.94,-84.782,-87.625,-90.506,-93.317,-96.093,-98.906,-101.654,-104.538,-107.343,-110.125,-112.859,-115.653,-118.514,-121.282,-124.094,-126.782,-129.544,-132.295,-135.085,-137.893,-140.753,-143.584,-146.282,-148.987,-151.81,-154.742,-157.432,-160.265,-162.991,-165.8,-168.495,-171.242,-174.077,-176.796,-179.415,-182.26,-184.985,-187.835,-190.503,-193.165,-196.007,-198.632,-201.297,-203.906,-206.458,-208.737,-211.036,-212.93,-214.83,-216.284,-217.785,-218.85,-219.92,-220.648,-221.408,-221.839,-222.271,-222.525,-222.718,-222.742,-222.887,-222.784,-222.681,-222.497,-222.287,-222.004,-221.875,-221.574,-221.273,-220.964,-220.687,-220.4,-220.113,-219.921,-219.646,-219.324,-219.101,-218.676,-218.251,-217.85,-217.231,-216.27,-215.659,-214.367,-213.074,-211.434,-209.978,-208.066,-206.157,-204.235,-202.107,-199.831,-197.775,-195.389,-193.0,-191.064,-188.571,-186.002,-183.659,-181.058,-178.452,-175.834,-173.448,-170.804,-168.155,-165.827,-163.179,-160.537,-157.887,-155.25,-152.62,-150.153,-147.544,-144.945,-142.391,-139.784,-137.173,-134.57,-132.113,-129.507,-126.908,-124.47,-121.863,-119.271,-116.87,-114.319,-111.768,-109.48,-106.958,-104.48,-102.108,-99.623,-97.135,-94.645,-92.363,-89.872,-87.378,-85.076,-82.583,-80.103,-77.762,-75.299,-72.829,-70.528,-68.056,-65.602,-63.278,-60.838,-58.396,-55.964,-53.775,-51.337,-48.894,-46.58,-44.119,-41.675,-39.304,-36.854,-34.402,-32.022,-29.557,-27.096,-24.698,-22.246,-19.791,-17.361,-15.056,-12.629,-10.204,-7.84,-5.386,-2.935,-0.614,1.823,4.268,6.672,9.13,11.579,14.035,16.479,18.921,21.375,23.837,26.237,28.643,30.766,33.001,34.879,36.732,38.271,39.812,41.031,42.202,43.035,43.903,44.474,45.044,45.396,45.88,46.064,46.249,46.32,46.357,46.274,46.195,46.027,45.859,45.725,45.493,45.197,44.88,44.51,44.139,43.611,43.095,42.311,41.529,40.57,39.415,37.93,36.608,34.807,33.004,30.964,28.858,26.51,24.216,21.673,19.13,16.452,13.782,10.995,8.205,5.463,2.612,-0.302,-3.14,-6.097,-8.87,-11.78,-14.745,-17.746,-20.638,-23.625,-26.393,-29.376,-32.344,-35.283,-38.264,-41.355,-44.384,-47.299,-50.071,-52.985,-55.845,-58.766,-61.653,-64.592,-67.467,-70.34,-73.251,-76.148,-79.041,-81.856,-84.737,-87.635,-90.488,-93.416,-96.28,-99.215,-102.287,-105.234,-108.17,-111.206,-114.186,-117.137,-120.021,-122.95,-125.824,-128.761,-131.685,-134.65,-137.612,-140.524,-143.42,-146.349,-149.323,-152.236,-155.157,-158.014,-160.878,-163.779,-166.611,-169.497,-172.271,-174.963,-177.835,-180.546,-183.273,-186.072,-188.804,-191.607,-194.104,-196.827,-199.627,-202.134,-204.676,-207.08,-209.493,-211.506,-213.322,-215.337,-216.933,-218.119,-219.322,-220.178,-221.118,-221.668,-222.219,-222.685,-222.985,-223.102,-223.394,-223.368,-223.341,-223.234,-223.34,-223.302,-223.263,-223.549,-223.666,-223.887,-224.282,-224.547,-224.815,-225.176,-225.441,-225.686,-225.926,-226.147,-226.367,-226.545,-226.75,-226.89,-227.029,-227.153,-227.269,-227.352,-227.433,-227.443,-227.453,-227.352,-227.194,-226.765,-226.419,-225.623,-224.827,-223.655,-222.544,-221.067,-219.586,-217.886,-216.103,-214.077,-212.138,-209.904,-207.667,-205.43,-203.037,-200.552,-198.147,-195.572,-193.0,-190.365,-187.864,-185.202,-182.538,-179.972,-177.344,-174.613,-171.97,-169.222,-166.503,-163.852,-161.11,-158.547,-155.912,-153.226,-150.608,-147.921,-145.269,-142.679,-140.043,-137.41,-134.907,-132.279,-129.653,-127.072,-124.575,-122.01,-119.45,-116.977,-114.406,-111.857,-109.404,-106.904,-104.407,-102.014,-99.557,-97.127,-94.8,-92.364,-89.928,-87.494,-85.168,-82.738,-80.308,-77.974,-75.548,-73.133,-70.843,-68.412,-65.973,-63.634,-61.197,-58.78,-56.513,-54.09,-51.667,-49.229,-46.856,-44.407,-41.946,-39.651,-37.197,-34.736,-32.316,-29.858,-27.394,-24.99,-22.524,-20.049,-17.71,-15.24,-12.76,-10.301,-7.762,-5.306,-2.844,-0.293,2.173,4.631,7.189,9.656,12.122,14.729,17.186,19.641,22.258,24.717,27.174,29.621,32.174,34.474,36.784,38.862,40.833,42.43,44.234,45.394,46.551,47.308,47.93,47.96,48.179,47.611,47.042,45.854,44.751,43.135,41.517,39.649,37.657,35.342,33.169,30.619,28.062,25.54,22.826,20.223,17.557,14.917,12.269,9.798,7.338,5.027,2.708,0.703,-1.384,-3.264,-5.089,-6.799,-8.51,-10.034,-11.486,-12.828,-14.101,-15.22,-16.345,-17.207,-18.069,-18.614,-19.19,-19.514,-19.838,-19.907,-19.975,-19.828,-19.68,-19.393,-19.106,-18.725,-18.345,-17.845,-17.346,-16.779,-16.212,-15.591,-14.97,-14.311,-13.65,-13.01,-12.389,-11.811,-11.232,-10.663,-10.09,-9.579
-0.013,-0.063,-0.177,-0.34,-0.579,-0.919,-1.336,-1.888,-2.533,-3.325,-4.221,-5.239,-6.337,-7.52,-8.745,-9.99,-11.265,-12.563,-13.92,-15.392,-16.918,-18.546,-20.201,-21.887,-23.609,-25.343,-27.072,-28.826,-30.531,-32.242,-33.908,-35.549,-37.14,-38.661,-40.171,-41.585,-42.942,-44.266,-45.499,-46.682,-47.803,-48.912,-50.002,-51.008,-51.967,-52.889,-53.743,-54.537,-55.242,-55.964,-56.629,-57.27,-57.875,-58.451,-58.967,-59.446,-59.798,-60.088,-60.328,-60.544,-60.67,-60.796,-60.871,-60.871,-60.887,-60.849,-60.773,-60.697,-60.585,-60.48,-60.355,-60.215,-60.078,-59.939,-59.791,-59.627,-59.4,-59.111,-58.67,-58.128,-57.397,-56.489,-55.497,-54.399,-53.217,-51.919,-50.496,-49.025,-47.44,-45.858,-44.263,-42.564,-40.836,-39.09,-37.36,-35.596,-33.843,-32.096,-30.421,-28.685,-26.97,-25.3,-23.569,-21.897,-20.234,-18.548,-16.883,-15.159,-13.468,-11.759,-10.015,-8.268,-6.464,-4.65,-2.81,-0.982,0.881,2.706,4.647,6.625,8.577,10.578,12.595,14.582,16.663,18.727,20.852,23.014,25.212,27.379,29.481,31.708,33.941,36.176,38.647,40.935,43.19,45.478,47.725,49.831,51.958,54.019,55.97,57.79,59.43,60.95,62.195,63.337,64.346,65.115,65.781,66.297,66.573,66.939,67.152,67.162,67.238,67.213,67.15,66.901,66.736,66.523,66.258,65.994,65.691,65.303,64.86,64.333,63.644,62.939,62.108,61.158,60.135,59.042,57.88,56.595,55.252,53.892,52.476,51.068,49.629,48.154,46.673,45.188,43.694,42.248,40.745,39.119,37.521,35.838,34.083,32.207,30.261,28.161,26.059,23.758,21.372,18.972,16.423,13.845,11.231,8.549,5.803,3.057,0.243,-2.572,-5.424,-8.294,-11.152,-14.091,-17.033,-19.913,-22.931,-25.877,-28.892,-31.839,-34.82,-37.812,-40.702,-43.642,-46.635,-49.539,-52.48,-55.411,-58.275,-61.155,-64.112,-66.977,-69.85,-72.744,-75.634,-78.507,-81.366,-84.212,-87.11,-89.93,-92.776,-95.646,-98.484,-101.357,-104.202,-107.035,-109.87,-112.714,-115.573,-118.334,-121.188,-124.003,-126.864,-129.719,-132.519,-135.3,-138.192,-140.993,-143.846,-146.711,-149.447,-152.34,-155.189,-158.226,-161.099,-164.09,-166.944,-169.79,-172.723,-175.541,-178.387,-181.383,-184.277,-187.245,-190.098,-193.084,-196.111,-198.948,-201.794,-204.556,-207.686,-210.589,-213.317,-216.048,-218.523,-220.857,-223.206,-225.145,-226.898,-228.443,-229.808,-230.948,-232.081,-232.861,-233.378,-233.933,-234.236,-234.399,-234.475,-234.574,-234.473,-234.335,-234.258,-234.019,-233.754,-233.574,-233.322,-233.044,-232.844,-232.552,-232.214,-231.925,-231.421,-230.85,-230.162,-229.545,-228.726,-227.853,-227.044,-226.049,-225.015,-224.078,-223.013,-221.917,-220.936,-219.83,-218.745,-217.696,-216.535,-215.352,-214.103,-212.905,-211.501,-209.97,-208.243,-206.572,-204.793,-202.957,-201.049,-199.061,-196.97,-194.893,-192.728,-190.53,-188.286,-186.036,-183.736,-181.44,-179.094,-176.721,-174.491,-172.137,-169.75,-167.414,-165.056,-162.664,-160.492,-158.175,-155.874,-153.658,-151.309,-149.021,-146.736,-144.503,-142.182,-139.88,-137.723,-135.436,-133.19,-131.13,-128.833,-126.544,-124.42,-122.156,-119.859,-117.728,-115.443,-113.153,-110.903,-108.692,-106.433,-104.193,-101.933,-99.684,-97.423,-95.304,-93.07,-90.82,-88.625,-86.36,-84.16,-82.046,-79.812,-77.585,-75.32,-73.237,-71.029,-68.796,-66.717,-64.518,-62.308,-60.166,-57.956,-55.756,-53.645,-51.433,-49.223,-47.174,-44.951,-42.737,-40.516,-38.427,-36.23,-34.01,-31.962,-29.722,-27.514,-25.403,-23.185,-20.955,-18.773,-16.559,-14.323,-12.21,-9.962,-7.724,-5.49,-3.332,-1.071,1.191,3.312,5.556,7.793,9.96,12.22,14.515,16.753,19.053,21.339,23.505,25.766,28.045,30.335,32.397,34.591,36.743,38.743,40.566,42.308,43.927,45.228,46.374,47.432,48.251,48.981,49.633,50.062,50.351,50.541,50.707,50.77,50.745,50.596,50.445,50.268,50.096,49.894,49.641,49.589,49.297,49.035,48.881,48.616,48.34,48.075,47.932,47.655,47.39,47.199,46.921,46.607,46.298,45.821,45.242,44.565,43.507,42.27,40.911,39.243,37.535,35.569,33.63,31.41,29.179,26.924,24.423,21.765,19.273,16.425,13.599,10.801,7.822,4.928,1.952,-1.095,-4.224,-7.328,-10.302,-13.287,-16.371,-19.37,-22.42,-25.485,-28.451,-31.48,-34.443,-37.429,-40.48,-43.483,-46.454,-49.413,-52.282,-55.201,-58.132,-60.969,-63.837,-66.652,-69.466,-72.364,-75.17,-78.03,-80.881,-83.686,-86.535,-89.241,-92.009,-94.855,-97.63,-100.41,-103.087,-105.919,-108.729,-111.498,-114.278,-117.069,-119.835,-122.648,-125.409,-128.129,-130.939,-133.643,-136.343,-139.113,-141.969,-144.797,-147.529,-150.251,-153.06,-155.799,-158.537,-161.331,-164.015,-166.802,-169.545,-172.244,-175.065,-177.809,-180.578,-183.391,-186.125,-188.883,-191.624,-194.34,-197.171,-199.928,-202.625,-205.297,-207.8,-210.121,-212.302,-214.218,-215.884,-217.405,-218.726,-219.838,-220.754,-221.537,-222.241,-222.695,-222.971,-223.26,-223.348,-223.412,-223.376,-223.275,-223.137,-223.008,-222.729,-222.442,-222.231,-221.915,-221.651,-221.323,-221.068,-220.753,-220.461,-220.22,-219.944,-219.666,-219.348,-219.02,-218.617,-218.217,-217.496,-216.508,-215.515,-214.277,-212.845,-211.169,-209.458,-207.595,-205.517,-203.497,-201.296,-199.037,-196.783,-194.397,-191.962,-189.758,-187.268,-184.693,-182.404,-179.79,-177.197,-174.573,-171.99,-169.364,-166.762,-164.22,-161.578,-158.954,-156.47,-153.869,-151.251,-148.911,-146.325,-143.732,-141.388,-138.776,-136.187,-133.599,-131.268,-128.661,-126.134,-123.829,-121.302,-118.75,-116.47,-113.957,-111.482,-109.167,-106.7,-104.269,-102.045,-99.587,-97.135,-94.688,-92.682,-90.214,-87.732,-85.7,-83.258,-80.825,-78.783,-76.346,-73.884,-71.695,-69.259,-66.856,-64.626,-62.226,-59.787,-57.34,-55.094,-52.665,-50.249,-47.821,-45.399,-43.011,-40.468,-38.049,-35.619,-33.238,-30.809,-28.387,-25.981,-23.534,-21.115,-18.71,-16.335,-13.923,-11.497,-8.944,-6.503,-4.068,-1.687,0.719,3.147,5.661,8.102,10.534,13.125,15.584,18.049,20.472,23.051,25.476,27.84,30.157,32.262,34.257,36.056,37.634,38.954,40.342,41.401,42.219,43.101,43.693,44.145,44.524,44.947,45.161,45.275,45.449,45.373,45.272,45.318,45.104,44.903,44.779,44.552,44.251,44.008,43.655,43.263,42.786,42.319,41.6,40.677,39.767,38.584,37.097,35.638,33.901,32.003,30.059,27.87,25.598,23.378,20.886,18.302,15.639,13.059,10.319,7.549,4.845,2.075,-0.796,-3.604,-6.498,-9.374,-12.163,-15.079,-17.892,-20.619,-23.558,-26.399,-29.309,-32.164,-35.026,-37.929,-40.874,-43.748,-46.656,-49.529,-52.384,-55.312,-58.283,-61.119,-64.143,-67.055,-69.905,-72.803,-75.629,-78.515,-81.317,-84.172,-87.036,-89.797,-92.71,-95.539,-98.443,-101.374,-104.292,-107.211,-110.099,-113.059,-116.03,-118.93,-121.817,-124.704,-127.645,-130.59,-133.638,-136.698,-139.645,-142.633,-145.612,-148.593,-151.478,-154.423,-157.505,-160.373,-163.274,-166.203,-169.049,-171.902,-174.687,-177.537,-180.333,-183.195,-185.996,-188.753,-191.594,-194.447,-197.209,-199.989,-202.679,-205.271,-207.768,-210.047,-212.202,-214.058,-215.736,-217.325,-218.406,-219.509,-220.392,-221.065,-221.645,-222.049,-222.408,-222.623,-222.773,-222.91,-222.86,-222.797,-222.721,-222.728,-222.64,-222.602,-222.798,-223.025,-223.264,-223.665,-223.929,-224.219,-224.613,-224.928,-225.168,-225.557,-225.771,-225.985,-226.187,-226.449,-226.575,-226.726,-226.897,-227.06,-227.149,-227.363,-227.375,-227.375,-227.257,-226.993,-226.602,-226.19,-225.409,-224.466,-223.329,-222.101,-220.676,-219.11,-217.588,-215.701,-213.745,-211.852,-209.619,-207.33,-205.16,-202.745,-200.258,-197.926,-195.351,-192.746,-190.122,-187.672,-185.007,-182.326,-179.83,-177.3,-174.549,-171.92,-169.17,-166.551,-163.954,-161.217,-158.72,-156.038,-153.366,-150.894,-148.253,-145.62,-143.072,-140.422,-137.756,-135.362,-132.687,-130.073,-127.459,-124.972,-122.386,-119.83,-117.368,-114.826,-112.277,-109.878,-107.405,-104.954,-102.623,-100.179,-97.745,-95.431,-93.022,-90.576,-88.143,-85.744,-83.321,-80.89,-78.506,-76.078,-73.644,-71.328,-68.891,-66.498,-64.194,-61.791,-59.372,-57.094,-54.637,-52.176,-49.735,-47.416,-44.969,-42.531,-40.213,-37.773,-35.366,-32.972,-30.513,-28.059,-25.71,-23.227,-20.755,-18.317,-15.885,-13.444,-10.97,-8.49,-6.048,-3.591,-1.032,1.409,3.878,6.46,8.961,11.409,14.102,16.601,19.079,21.719,24.185,26.643,29.129,31.823,34.153,36.341,38.614,40.461,42.127,43.805,45.029,45.87,46.825,47.203,47.316,47.371,46.865,46.036,44.989,43.905,42.331,40.606,38.79,36.644,34.369,32.088,29.574,26.947,24.563,21.8,19.146,16.603,13.915,11.294,8.761,6.533,4.236,2.03,0.031,-1.967,-3.9,-5.558,-7.25,-8.885,-10.329,-11.763,-13.113,-14.163,-15.333,-16.326,-17.133,-17.839,-18.451,-18.891,-19.219,-19.42,-19.521,-19.484,-19.358,-19.132,-18.854,-18.51,-18.124,-17.684,-17.179,-16.663,-16.083,-15.467,-14.823,-14.157,-13.463,-12.758,-12.076,-11.435,-10.817,-10.264,-9.708,-9.18,-8.65,-8.135,-7.617,-7.175,-6.674,-6.209,-5.792,-5.44,-5.15,-4.911,-4.722,-4.583,-4.482,-4.407,-4.344,-4.306,-4.293,-4.293,-4.306,-4.331,-4.331,-4.331,-4.331,-4.331,-4.331,-4.331,-4.344,-4.344,-4.344,-4.344,-4.344,-4.344,-4.344,-4.344,-4.344,-4.344,-4.344,-4.344,-4.344,-4.344,-4.344,-4.344,-4.344,-4.344,-4.344,-4.344,-4.344,-4.344,-4.344,-4.344,-4.344
-5.66,-5.793,-5.927,-6.179,-6.433,-6.832,-7.234,-7.875,-8.516,-9.4,-10.284,-11.358,-12.428,-13.618,-14.812,-16.058,-17.305,-18.644,-19.984,-21.482,-22.981,-24.604,-26.227,-27.9,-29.578,-31.276,-32.975,-34.656,-36.337,-37.962,-39.594,-41.147,-42.701,-44.164,-45.622,-46.965,-48.309,-49.536,-50.764,-51.891,-53.019,-54.046,-55.077,-55.989,-56.903,-57.726,-58.549,-59.268,-59.986,-60.668,-61.353,-61.947,-62.542,-63.137,-63.63,-63.998,-64.367,-64.613,-64.861,-65.0,-65.14,-65.202,-65.265,-65.257,-65.249,-65.18,-65.111,-65.006,-64.901,-66.373,-66.246,-66.102,-65.958,-65.782,-65.606,-65.299,-64.991,-64.516,-64.04,-63.303,-62.564,-61.575,-60.59,-59.395,-58.202,-56.828,-55.448,-53.938,-52.426,-50.798,-49.165,-47.459,-45.757,-44.022,-42.278,-40.538,-38.796,-37.06,-35.321,-34.206,-32.492,-30.789,-29.081,-27.408,-25.731,-24.065,-22.397,-20.721,-19.053,-17.353,-15.652,-13.92,-12.183,-10.383,-8.577,-6.727,-4.884,-2.949,-1.014,0.968,2.938,4.969,7.002,9.026,11.084,13.19,15.298,17.469,19.646,21.636,23.834,26.058,28.284,30.527,32.771,35.042,37.317,39.52,41.725,43.827,45.728,47.625,49.523,51.19,52.855,54.165,55.478,56.472,57.469,58.144,58.821,59.241,59.662,61.88,62.099,62.165,62.232,62.168,62.103,61.951,61.799,61.585,61.371,61.035,60.699,60.239,59.78,59.13,58.477,57.641,56.804,55.773,54.744,53.557,52.371,52.669,51.366,49.955,48.545,47.089,45.632,44.144,42.653,41.172,39.685,38.156,36.631,35.216,33.595,31.814,30.032,28.024,26.009,23.764,21.521,19.127,16.737,14.185,11.627,9.751,7.072,4.306,1.534,-1.29,-4.122,-6.997,-9.876,-12.829,-15.787,-18.37,-21.356,-24.338,-27.329,-30.34,-33.353,-36.348,-39.348,-42.341,-45.334,-48.286,-51.242,-53.771,-56.7,-59.613,-62.516,-65.389,-68.261,-71.138,-74.018,-77.087,-79.96,-82.819,-85.688,-88.528,-91.36,-94.178,-97.004,-99.835,-102.669,-105.302,-108.14,-111.007,-113.843,-116.699,-119.556,-122.418,-125.287,-128.153,-131.034,-133.916,-136.799,-139.477,-142.343,-145.239,-148.136,-150.992,-153.852,-156.721,-159.593,-162.457,-165.325,-168.17,-171.024,-178.458,-181.273,-184.095,-186.919,-189.794,-192.672,-195.52,-198.378,-201.23,-204.064,-206.906,-209.746,-212.56,-215.38,-218.103,-220.827,-223.319,-225.813,-228.306,-230.41,-232.127,-233.849,-235.116,-236.386,-237.269,-238.153,-238.721,-239.29,-239.581,-239.873,-239.966,-240.059,-239.968,-240.277,-240.087,-239.897,-239.707,-239.451,-239.175,-238.897,-238.604,-238.31,-237.939,-237.564,-237.062,-236.555,-235.882,-235.208,-234.357,-233.505,-232.542,-231.579,-230.537,-229.496,-228.42,-227.343,-226.261,-225.978,-224.872,-223.765,-222.595,-221.424,-220.157,-218.891,-217.468,-216.045,-214.418,-212.795,-211.59,-209.779,-207.813,-205.848,-203.762,-201.675,-199.518,-197.357,-195.135,-192.909,-192.003,-189.701,-187.345,-184.977,-182.595,-180.209,-177.793,-175.376,-172.972,-170.564,-168.18,-165.794,-164.243,-161.891,-159.577,-157.245,-154.95,-152.643,-150.332,-148.027,-145.708,-143.391,-137.694,-135.392,-133.111,-130.823,-128.531,-126.235,-123.927,-121.616,-119.312,-116.999,-114.708,-112.413,-110.516,-108.221,-105.94,-103.654,-101.389,-99.124,-96.858,-94.586,-92.319,-90.05,-87.8,-85.544,-83.303,-81.065,-79.419,-77.169,-74.923,-72.669,-70.423,-68.161,-65.936,-63.695,-62.05,-59.803,-57.573,-55.333,-53.109,-50.882,-48.663,-46.44,-44.221,-41.999,-39.781,-37.552,-35.94,-33.719,-31.49,-29.255,-27.021,-24.78,-22.554,-20.319,-18.097,-15.874,-13.626,-11.381,-9.127,-7.482,-5.224,-2.961,-0.702,1.562,3.826,6.091,8.368,10.641,12.936,15.234,17.54,19.449,21.755,24.056,26.338,28.621,30.772,32.926,34.828,36.736,38.325,39.914,41.009,42.304,43.27,44.24,44.913,45.588,46.009,46.429,46.644,46.857,46.896,46.934,49.455,49.376,49.216,49.056,48.83,48.603,48.34,48.077,47.804,47.532,47.25,46.969,46.706,46.443,46.172,45.9,45.62,45.338,44.954,44.569,44.627,44.084,43.212,42.337,41.068,39.792,38.143,36.483,34.526,32.566,30.607,28.355,25.91,23.453,20.778,18.103,15.828,12.953,9.981,7.005,3.965,0.936,-2.121,-5.183,-7.78,-10.882,-13.98,-17.087,-20.195,-23.302,-26.397,-29.485,-32.579,-35.684,-38.592,-41.704,-44.767,-47.827,-50.841,-53.857,-56.79,-59.729,-62.641,-65.543,-68.444,-71.145,-74.023,-76.894,-79.751,-82.612,-85.448,-88.291,-91.118,-93.948,-96.959,-99.774,-102.586,-105.39,-108.195,-111.0,-113.795,-116.578,-119.373,-122.191,-124.959,-127.748,-130.538,-133.3,-136.103,-138.902,-141.71,-144.52,-147.351,-150.179,-153.003,-155.826,-158.657,-161.487,-164.32,-167.141,-169.95,-172.771,-175.605,-178.44,-181.287,-184.142,-186.986,-189.834,-192.684,-195.511,-198.347,-201.189,-203.951,-206.726,-209.335,-211.953,-214.232,-216.53,-218.425,-220.325,-226.178,-227.639,-228.704,-229.773,-230.501,-231.229,-231.66,-232.092,-232.284,-232.476,-232.5,-232.525,-232.421,-232.318,-232.108,-231.898,-231.615,-231.331,-231.03,-230.729,-230.42,-230.114,-230.026,-229.739,-229.464,-229.189,-228.867,-228.546,-228.121,-227.696,-227.073,-226.454,-225.493,-224.931,-223.639,-222.346,-220.706,-219.067,-217.155,-215.245,-213.115,-210.987,-208.711,-206.433,-204.046,-202.857,-200.369,-197.875,-195.307,-192.733,-190.131,-187.525,-184.907,-182.285,-179.641,-176.992,-175.149,-172.501,-169.859,-167.21,-164.574,-161.943,-159.335,-156.725,-154.126,-151.518,-148.911,-146.9,-144.297,-141.702,-139.097,-136.497,-133.896,-131.289,-128.697,-126.106,-123.555,-121.004,-119.288,-116.766,-114.289,-111.807,-109.322,-106.834,-104.344,-101.845,-99.355,-96.861,-94.369,-92.276,-89.796,-87.303,-84.84,-82.371,-79.909,-77.437,-74.982,-72.523,-70.082,-67.641,-65.809,-63.377,-60.939,-58.496,-56.045,-53.583,-51.14,-48.685,-46.236,-43.784,-41.324,-38.859,-36.398,-30.74,-28.287,-25.833,-23.403,-20.969,-18.542,-16.117,-13.666,-11.213,-8.761,-6.309,-4.471,-2.027,0.42,2.877,5.327,7.779,10.223,12.664,15.118,17.574,19.974,22.381,24.006,26.24,28.118,29.995,31.534,33.075,34.247,35.418,36.252,37.087,37.658,38.228,39.18,39.531,39.715,39.9,39.936,39.972,39.889,39.806,39.639,39.471,39.238,39.006,39.51,39.215,38.845,38.474,37.946,37.422,36.638,35.856,34.7,33.544,32.06,31.175,29.373,27.57,25.468,23.361,21.013,18.663,16.12,13.577,10.899,10.418,7.631,4.841,1.967,-0.913,-3.826,-6.749,-9.706,-12.643,-15.605,-18.571,-20.148,-23.132,-26.119,-29.113,-32.096,-35.081,-38.05,-41.031,-43.99,-46.963,-49.878,-56.792,-59.705,-62.612,-65.497,-68.384,-71.259,-74.127,-77.001,-79.875,-82.373,-85.277,-88.158,-91.039,-93.944,-96.852,-99.781,-102.712,-105.647,-108.566,-111.497,-114.033,-117.004,-119.911,-122.862,-125.81,-128.74,-131.676,-134.598,-137.522,-140.436,-143.356,-146.268,-149.187,-152.116,-155.053,-157.974,-160.895,-163.804,-166.718,-169.619,-172.524,-175.409,-178.299,-181.165,-184.037,-187.076,-189.905,-192.704,-195.509,-198.312,-201.122,-203.916,-206.716,-209.386,-212.063,-214.467,-217.08,-219.094,-221.109,-223.124,-224.72,-225.92,-227.123,-227.979,-228.839,-229.389,-231.94,-232.238,-232.538,-232.655,-232.773,-232.747,-232.72,-232.613,-232.506,-232.468,-232.429,-233.946,-234.064,-234.284,-234.504,-234.77,-235.038,-235.3,-235.565,-235.81,-236.055,-235.676,-235.895,-236.073,-236.252,-236.392,-236.531,-236.654,-236.778,-236.861,-236.943,-236.953,-236.964,-237.206,-237.048,-236.619,-236.19,-235.394,-234.599,-233.427,-232.252,-230.775,-229.295,-227.516,-226.233,-224.207,-222.18,-219.945,-217.708,-215.318,-212.924,-210.44,-207.957,-205.382,-202.81,-200.176,-198.545,-195.883,-193.219,-190.518,-187.809,-185.079,-182.338,-179.59,-176.834,-174.095,-171.354,-169.247,-166.525,-163.84,-161.163,-158.476,-155.824,-153.184,-150.549,-147.916,-145.287,-143.259,-140.633,-138.052,-135.466,-132.9,-130.341,-127.78,-125.209,-122.66,-120.112,-117.611,-115.115,-112.858,-110.401,-107.971,-105.534,-103.099,-100.662,-98.228,-95.798,-93.367,-90.937,-88.508,-86.483,-84.067,-81.644,-79.214,-76.775,-74.35,-71.913,-69.496,-67.068,-64.645,-62.222,-60.384,-57.941,-55.492,-53.031,-50.575,-48.121,-45.66,-43.204,-40.746,-38.281,-35.814,-33.948,-31.473,-28.996,-26.526,-24.046,-21.587,-19.131,-16.676,-14.213,-11.757,-9.291,-6.833,-4.366,1.7,4.166,6.621,9.078,11.533,13.985,16.444,18.902,21.348,23.794,26.094,28.403,30.168,32.138,33.736,35.335,36.495,37.653,38.275,38.896,38.926,38.957,38.388,37.82,36.631,35.444,34.428,32.809,30.822,28.831,26.516,24.198,21.649,19.092,16.388,15.474,12.756,10.032,7.393,4.744,2.273,-0.204,-2.515,-4.835,-6.919,-9.006,-10.886,-12.767,-14.477,-16.188,-17.711,-19.238,-20.58,-21.927,-23.046,-24.17,-25.033,-25.895,-26.472,-27.048,-27.372,-27.696,-27.764,-27.833,-27.686,-27.538,-27.251,-26.963,-26.582,-26.203,-25.703,-25.204,-24.636,-24.07,-23.449,-22.828,-22.169,-21.508,-20.867,-20.226,-19.648,-19.069
-5.612,-5.662,-5.776,-5.939,-6.178,-6.518,-6.935,-7.487,-8.132,-8.924,-9.82,-10.838,-11.936,-13.118,-14.343,-15.588,-16.863,-18.161,-19.506,-20.978,-22.504,-24.127,-25.782,-27.468,-29.185,-30.919,-32.648,-34.38,-36.085,-37.796,-39.462,-41.096,-42.687,-44.208,-45.698,-47.111,-48.468,-49.779,-51.013,-52.195,-53.317,-54.425,-55.498,-56.503,-57.463,-58.384,-59.239,-60.018,-60.724,-61.446,-62.11,-62.752,-63.357,-63.924,-64.441,-64.92,-65.272,-65.562,-65.801,-65.977,-66.104,-66.229,-66.305,-66.305,-66.292,-66.255,-66.179,-66.103,-65.99,-65.864,-65.738,-65.999,-65.861,-65.723,-65.572,-65.408,-65.181,-64.892,-64.451,-63.846,-63.115,-62.207,-61.215,-60.119,-58.937,-57.638,-56.215,-54.745,-53.194,-51.612,-50.018,-48.333,-46.605,-44.859,-43.129,-41.393,-39.639,-37.892,-36.148,-36.011,-34.297,-32.574,-30.843,-29.171,-27.495,-25.809,-24.144,-22.458,-20.768,-19.058,-17.315,-15.57,-13.766,-11.952,-10.114,-8.286,-6.622,-4.733,-2.792,-0.814,1.165,3.167,5.183,7.209,9.29,11.354,13.479,15.644,17.843,20.01,22.199,24.026,26.259,28.51,30.981,33.269,35.591,37.879,40.126,42.317,44.444,46.505,48.056,49.889,51.529,53.049,54.352,55.495,56.504,57.299,57.965,58.481,58.923,59.29,59.503,62.028,62.104,62.078,62.015,61.902,61.738,61.524,61.323,61.059,60.756,60.378,59.936,59.409,58.828,58.123,57.292,56.336,55.313,54.22,53.058,51.837,50.494,49.133,47.731,48.523,47.084,45.642,44.162,42.677,41.24,39.794,38.291,36.727,35.53,33.846,32.091,30.231,28.286,26.185,23.989,21.688,19.302,16.899,14.35,11.772,9.122,7.24,4.494,1.689,-1.124,-3.966,-6.818,-9.729,-12.664,-15.603,-18.573,-20.94,-23.957,-26.976,-29.992,-32.999,-36.025,-39.017,-41.971,-44.964,-47.957,-50.474,-53.414,-56.33,-59.234,-62.114,-65.028,-67.901,-70.774,-73.654,-76.544,-79.599,-82.468,-85.314,-88.182,-91.01,-93.856,-96.658,-99.496,-102.362,-105.227,-107.86,-110.724,-113.608,-116.467,-119.307,-122.161,-125.006,-127.901,-130.756,-133.622,-136.471,-139.164,-142.058,-144.911,-147.742,-150.605,-153.499,-156.349,-159.22,-162.094,-164.977,-167.831,-170.677,-173.528,-180.945,-183.822,-186.697,-189.59,-192.418,-195.271,-198.088,-200.941,-203.778,-206.582,-209.388,-212.519,-215.295,-218.023,-220.663,-223.138,-225.472,-227.644,-229.584,-231.337,-232.806,-234.17,-235.71,-236.699,-237.479,-237.996,-238.399,-238.701,-238.865,-238.941,-238.941,-238.84,-238.701,-238.5,-238.261,-237.996,-237.731,-237.479,-237.202,-236.925,-236.634,-236.296,-235.905,-235.401,-236.43,-235.743,-235.0,-234.18,-233.308,-232.329,-231.335,-230.301,-229.252,-228.187,-227.091,-226.019,-225.713,-224.628,-223.52,-222.359,-221.176,-219.927,-218.621,-217.217,-215.686,-213.941,-212.27,-211.091,-209.222,-207.314,-205.325,-203.244,-201.167,-199.002,-196.808,-194.565,-192.314,-190.015,-189.489,-187.143,-184.77,-182.412,-180.058,-177.671,-175.28,-172.922,-170.53,-168.206,-165.889,-164.387,-162.053,-159.704,-157.416,-155.131,-152.815,-150.495,-148.193,-145.881,-143.594,-141.347,-135.486,-133.189,-130.9,-128.653,-126.389,-124.092,-121.841,-119.556,-117.266,-115.016,-112.747,-110.488,-108.448,-106.202,-103.953,-101.692,-99.443,-97.208,-94.958,-92.691,-90.426,-88.226,-86.215,-83.98,-81.754,-79.488,-77.279,-75.072,-72.838,-70.614,-68.415,-66.205,-64.004,-61.795,-59.994,-57.774,-55.562,-53.352,-51.14,-48.918,-46.704,-44.482,-42.295,-40.098,-37.878,-36.091,-33.851,-31.643,-29.429,-27.212,-24.982,-22.763,-20.549,-18.313,-16.089,-13.841,-11.603,-9.369,-7.531,-5.27,-3.007,-0.75,1.495,3.732,5.984,8.244,10.538,12.814,15.114,17.4,19.275,21.536,23.815,26.106,28.334,30.528,32.68,34.724,36.547,38.289,39.871,40.972,42.118,43.14,43.959,44.689,45.268,45.697,45.986,46.176,46.302,46.365,46.34,48.876,48.725,48.548,48.372,48.17,47.917,47.654,47.363,47.101,46.798,46.533,46.257,45.992,45.715,45.438,45.173,44.946,44.668,44.354,44.001,43.524,44.144,43.34,42.282,41.045,39.572,37.905,36.197,34.231,32.185,29.964,27.733,25.28,22.779,20.121,18.103,15.255,12.372,9.424,6.446,3.403,0.409,-2.638,-5.759,-8.263,-11.365,-14.44,-17.524,-20.626,-23.709,-26.775,-29.768,-32.797,-35.853,-38.887,-41.738,-44.797,-47.861,-50.821,-53.753,-56.672,-59.643,-62.539,-65.406,-68.281,-71.179,-74.277,-77.131,-79.992,-82.855,-85.726,-88.575,-91.394,-94.201,-97.047,-100.092,-102.872,-105.638,-108.439,-111.249,-114.047,-116.849,-119.64,-122.43,-125.243,-128.031,-130.799,-133.609,-136.408,-139.204,-141.974,-144.807,-147.635,-150.467,-153.274,-156.083,-158.913,-161.735,-164.528,-167.295,-170.082,-172.919,-175.734,-178.555,-181.346,-184.138,-186.952,-189.749,-192.507,-195.51,-198.329,-201.161,-203.95,-206.683,-209.355,-211.887,-214.208,-216.388,-218.257,-224.522,-226.043,-227.339,-228.451,-229.367,-230.15,-230.792,-231.246,-231.522,-231.724,-231.812,-231.875,-232.612,-232.511,-232.373,-232.158,-231.88,-231.592,-231.303,-230.987,-230.723,-230.395,-230.068,-229.752,-229.661,-229.386,-229.109,-228.832,-228.517,-228.189,-227.786,-227.219,-226.498,-225.509,-224.275,-223.437,-222.005,-220.329,-218.548,-216.685,-214.607,-212.542,-210.341,-208.082,-205.794,-203.408,-202.973,-200.482,-197.992,-195.418,-192.841,-190.227,-187.635,-185.011,-182.383,-179.757,-177.154,-175.331,-172.689,-170.064,-167.473,-164.872,-162.255,-159.677,-157.091,-154.498,-151.956,-149.344,-147.355,-144.767,-142.197,-139.59,-137.062,-134.513,-131.986,-129.433,-126.881,-124.368,-121.893,-119.595,-117.128,-114.696,-112.19,-109.732,-107.28,-104.833,-102.38,-99.912,-97.43,-94.957,-92.515,-90.282,-87.842,-85.405,-82.943,-80.507,-78.071,-75.669,-73.245,-70.846,-68.406,-66.16,-63.731,-61.301,-58.886,-56.463,-54.041,-51.653,-49.136,-46.716,-44.287,-41.858,-36.03,-33.608,-31.193,-28.746,-26.327,-23.921,-21.494,-19.082,-16.656,-14.22,-11.78,-9.344,-6.938,-4.532,-2.504,-0.068,2.373,4.805,7.234,9.694,12.159,14.582,16.995,19.421,21.784,24.038,25.743,27.739,29.485,31.064,32.383,33.622,34.68,35.498,36.204,36.795,37.248,39.026,39.317,39.53,39.645,39.707,39.632,39.531,39.405,39.19,38.989,38.787,38.56,38.259,39.356,39.003,38.611,38.134,37.568,36.849,35.926,34.86,33.677,32.19,31.216,29.479,27.581,25.537,23.347,21.076,18.685,16.193,13.608,10.946,10.67,7.93,5.16,2.336,-0.497,-3.369,-6.272,-9.167,-12.052,-14.975,-17.891,-20.857,-22.564,-25.503,-28.459,-31.37,-34.265,-37.194,-40.098,-43.008,-45.896,-53.404,-56.337,-59.192,-62.047,-64.908,-67.744,-70.578,-73.384,-76.235,-79.041,-81.867,-84.697,-87.561,-90.416,-93.301,-96.135,-99.048,-101.947,-104.852,-107.727,-110.631,-113.55,-116.464,-119.39,-122.361,-125.323,-128.211,-131.108,-134.056,-137.001,-139.955,-142.916,-145.864,-149.023,-152.002,-154.942,-157.88,-160.825,-163.777,-166.697,-169.597,-172.495,-175.341,-178.208,-181.044,-183.893,-186.758,-189.409,-192.21,-195.013,-197.854,-200.713,-203.496,-206.276,-209.027,-211.643,-214.141,-216.42,-218.775,-220.66,-222.338,-223.927,-225.09,-226.193,-227.076,-227.793,-228.373,-231.176,-231.466,-231.68,-231.831,-231.856,-231.806,-231.743,-231.667,-231.566,-231.478,-231.44,-233.316,-233.542,-233.782,-234.047,-234.311,-234.601,-234.864,-235.18,-235.419,-235.671,-235.885,-235.5,-235.701,-235.84,-235.966,-236.117,-236.256,-236.419,-236.507,-236.57,-236.583,-236.983,-236.832,-236.568,-236.177,-235.648,-234.866,-233.924,-232.787,-231.491,-230.065,-228.5,-226.817,-224.93,-222.974,-221.686,-219.452,-217.164,-214.83,-212.415,-209.928,-207.439,-204.864,-202.259,-199.636,-198.196,-195.531,-192.85,-190.154,-187.437,-184.686,-181.954,-179.204,-176.475,-173.737,-171.601,-168.964,-166.281,-163.609,-160.94,-158.298,-155.666,-153.01,-150.36,-147.694,-145.053,-142.378,-140.164,-137.55,-134.957,-132.371,-129.816,-127.247,-124.705,-122.156,-119.678,-117.205,-114.754,-112.324,-110.079,-107.645,-105.208,-102.8,-100.354,-97.921,-95.507,-93.083,-90.653,-88.22,-86.192,-83.757,-81.357,-78.919,-76.527,-74.108,-71.706,-69.287,-66.868,-64.412,-61.95,-59.509,-57.464,-55.016,-52.578,-50.141,-47.701,-45.294,-42.868,-40.409,-37.954,-35.499,-33.015,-31.144,-28.677,-26.245,-23.804,-21.33,-18.876,-16.434,-13.978,-11.502,-9.061,-6.593,-4.109,1.992,4.439,6.927,9.426,11.904,14.344,16.81,19.268,21.754,24.208,26.538,28.727,30.799,32.446,34.112,35.585,36.808,37.65,38.359,38.736,38.85,38.611,38.106,37.277,36.229,36.394,34.82,33.095,31.153,29.007,26.731,24.319,21.806,19.178,16.49,15.927,13.148,10.432,7.744,5.123,2.59,0.17,-2.128,-4.333,-6.466,-8.464,-10.197,-12.02,-13.711,-15.346,-16.898,-18.332,-19.682,-20.916,-22.086,-23.08,-23.887,-24.592,-25.186,-25.626,-25.954,-26.155,-26.256,-26.218,-26.092,-25.866,-25.588,-25.245,-24.859,-24.419,-23.914,-23.398,-22.818,-22.201,-21.558,-20.891,-20.197,-19.492,-18.811,-18.17,-17.552,-16.998
0.085,0.052,-0.034,-0.195,-0.419,-0.72,-1.118,-1.622,-2.251,-3.008,-3.887,-4.875,-5.96,-7.115,-8.328,-9.572,-10.832,-12.129,-13.488,-14.926,-16.447,-18.057,-19.721,-21.413,-23.118,-24.855,-26.601,-28.343,-30.086,-31.799,-33.48,-35.12,-36.72,-38.28,-39.797,-41.247,-42.628,-43.941,-45.199,-46.408,-47.565,-48.686,-49.786,-50.82,-51.792,-52.7,-53.549,-54.348,-55.079,-55.788,-56.481,-57.137,-57.757,-58.334,-58.844,-59.3,-59.695,-60.02,-60.277,-60.481,-60.639,-60.754,-60.821,-60.852,-60.843,-60.806,-60.743,-60.656,-60.556,-60.423,-60.305,-60.178,-60.039,-59.896,-59.749,-59.573,-59.342,-59.029,-58.591,-58.037,-57.333,-56.491,-55.534,-54.454,-53.284,-52.014,-50.66,-49.214,-47.756,-46.17,-44.549,-42.868,-41.202,-39.462,-37.71,-35.948,-34.18,-32.413,-30.696,-28.94,-27.2,-25.569,-23.853,-22.143,-20.569,-18.863,-17.183,-15.491,-13.856,-12.137,-10.402,-8.653,-6.85,-5.027,-3.279,-1.432,0.43,2.264,4.188,6.158,8.031,10.058,12.109,14.173,16.142,18.249,20.382,22.514,24.699,26.892,29.02,31.241,33.478,35.665,37.933,40.234,42.464,44.78,47.052,49.277,51.347,53.443,55.442,57.228,58.968,60.547,61.923,63.15,64.196,65.018,65.734,66.304,66.517,66.866,67.116,67.278,67.265,67.278,67.224,66.953,66.808,66.631,66.324,66.087,65.799,65.406,64.978,64.47,63.74,63.045,62.243,61.328,60.27,59.184,58.009,56.673,55.387,54.034,52.661,51.238,49.801,48.252,46.774,45.292,43.679,42.206,40.709,39.165,37.595,35.941,34.215,32.339,30.398,28.33,26.133,23.871,21.502,18.912,16.393,13.809,11.157,8.449,5.689,2.894,-0.049,-2.896,-5.782,-8.857,-11.857,-14.81,-17.862,-20.842,-23.974,-27.093,-30.111,-33.213,-36.35,-39.365,-42.459,-45.473,-48.417,-51.382,-54.325,-57.186,-60.124,-63.021,-65.904,-68.793,-71.74,-74.701,-77.58,-80.525,-83.453,-86.314,-89.222,-92.069,-94.931,-97.858,-100.692,-103.582,-106.405,-109.254,-112.2,-115.066,-117.97,-120.954,-123.816,-126.769,-129.695,-132.575,-135.444,-138.317,-141.245,-144.317,-147.192,-150.173,-153.117,-155.993,-158.848,-161.717,-164.666,-167.591,-170.45,-173.305,-176.286,-179.146,-182.071,-184.94,-187.786,-190.623,-193.464,-196.413,-199.334,-202.176,-205.071,-207.892,-210.83,-213.785,-216.54,-219.415,-222.137,-224.565,-226.807,-228.856,-230.696,-232.265,-233.617,-234.97,-235.928,-236.706,-237.416,-237.879,-238.213,-238.426,-238.534,-238.436,-238.372,-238.238,-237.946,-237.728,-237.481,-237.139,-236.864,-236.588,-236.217,-235.923,-235.594,-235.201,-234.567,-234.008,-233.367,-232.479,-231.661,-230.768,-229.603,-228.603,-227.573,-226.375,-225.311,-224.225,-222.991,-221.892,-220.792,-219.676,-218.487,-217.299,-216.06,-214.616,-213.225,-211.736,-210.157,-208.288,-206.53,-204.565,-202.651,-200.672,-198.432,-196.338,-194.189,-192.0,-189.597,-187.351,-185.066,-182.632,-180.286,-177.911,-175.308,-172.918,-170.542,-168.032,-165.646,-163.255,-160.704,-158.355,-155.996,-153.652,-151.169,-148.846,-146.522,-144.042,-141.727,-139.414,-136.918,-134.608,-132.306,-129.814,-127.512,-125.217,-122.778,-120.498,-118.217,-115.941,-113.582,-111.296,-109.021,-106.556,-104.272,-101.998,-99.604,-97.336,-95.071,-92.658,-90.402,-88.152,-85.789,-83.543,-81.291,-79.052,-76.717,-74.486,-72.251,-69.96,-67.72,-65.502,-63.22,-61.01,-58.796,-56.55,-54.334,-52.117,-49.898,-47.678,-45.445,-43.221,-40.993,-38.766,-36.553,-34.323,-32.113,-29.906,-27.724,-25.499,-23.266,-21.054,-18.82,-16.581,-14.333,-12.089,-9.853,-7.607,-5.317,-3.063,-0.806,1.423,3.682,5.949,8.175,10.454,12.721,14.973,17.247,19.526,21.829,24.119,26.416,28.698,30.97,33.252,35.525,37.81,40.037,42.2,44.215,46.14,47.892,49.353,50.75,51.97,52.961,53.855,54.599,55.207,55.583,55.925,56.164,56.049,56.121,56.128,55.935,55.819,55.666,55.393,55.181,54.939,54.503,54.223,53.937,53.653,53.24,52.96,52.679,52.187,51.919,51.653,51.12,50.841,50.533,49.956,49.486,48.876,47.89,46.895,45.694,44.298,42.658,40.914,39.014,36.791,34.594,32.28,29.817,27.293,24.668,21.87,19.076,16.166,13.22,10.239,7.17,4.128,0.935,-2.276,-5.394,-8.587,-11.733,-14.853,-18.039,-21.139,-24.294,-27.394,-30.457,-33.631,-36.82,-39.88,-43.03,-46.071,-49.171,-52.186,-55.124,-58.098,-61.014,-63.928,-66.813,-69.714,-72.601,-75.546,-78.415,-81.392,-84.234,-87.089,-89.929,-92.767,-95.692,-98.554,-101.371,-104.238,-107.133,-109.946,-112.864,-115.656,-118.514,-121.379,-124.163,-126.967,-129.789,-132.591,-135.4,-138.222,-141.069,-143.991,-146.81,-149.685,-152.559,-155.399,-158.283,-161.114,-163.948,-166.783,-169.619,-172.472,-175.265,-178.088,-180.934,-183.765,-186.575,-189.364,-192.17,-195.015,-197.869,-200.688,-203.579,-206.348,-209.096,-211.76,-214.202,-216.465,-218.517,-220.313,-221.881,-223.245,-224.506,-225.474,-226.268,-226.989,-227.472,-227.82,-228.012,-228.146,-228.186,-228.057,-227.964,-227.817,-227.619,-227.296,-227.024,-226.727,-226.309,-226.004,-225.699,-225.334,-225.037,-224.744,-224.304,-224.029,-223.75,-223.37,-223.024,-222.605,-222.059,-221.284,-220.412,-219.348,-217.99,-216.585,-215.006,-213.019,-211.177,-209.21,-206.894,-204.719,-202.477,-200.032,-197.668,-195.236,-192.485,-189.962,-187.409,-184.827,-182.063,-179.446,-176.82,-174.008,-171.367,-168.728,-165.972,-163.339,-160.688,-157.887,-155.264,-152.646,-149.914,-147.298,-144.692,-142.086,-139.247,-136.641,-134.064,-131.315,-128.74,-126.169,-123.344,-120.775,-118.203,-115.575,-113.044,-110.54,-107.912,-105.416,-102.943,-100.459,-97.863,-95.376,-92.904,-90.315,-87.839,-85.351,-82.786,-80.304,-77.837,-75.35,-72.903,-70.44,-68.104,-65.662,-63.219,-60.779,-58.371,-55.935,-53.484,-50.896,-48.444,-46.015,-43.579,-41.017,-38.598,-36.098,-33.666,-31.227,-28.571,-26.13,-23.679,-21.23,-18.689,-16.254,-13.828,-11.221,-8.789,-6.353,-3.799,-1.363,1.077,3.663,6.1,8.535,11.174,13.619,16.064,18.52,21.132,23.593,26.057,28.618,31.063,33.462,35.921,38.093,40.117,41.808,43.437,44.867,45.912,46.975,47.879,48.639,49.172,49.675,50.068,50.122,50.325,50.453,50.187,50.163,50.089,49.773,49.621,49.443,48.962,48.742,48.469,48.156,47.613,47.216,46.751,46.025,45.34,44.481,43.218,41.987,40.59,38.914,37.192,35.307,33.272,31.116,28.841,26.456,23.796,21.218,18.583,15.787,13.041,10.255,7.357,4.489,1.493,-1.542,-4.453,-7.382,-10.388,-13.332,-16.392,-19.342,-22.361,-25.479,-28.425,-31.455,-34.36,-37.31,-40.229,-43.156,-46.185,-49.179,-52.075,-55.052,-58.055,-60.921,-63.949,-66.796,-69.868,-72.765,-75.599,-78.615,-81.635,-84.508,-87.315,-90.204,-93.184,-96.202,-99.109,-102.293,-105.223,-108.138,-111.137,-114.076,-117.036,-119.955,-122.897,-125.89,-128.828,-131.788,-134.866,-137.816,-140.943,-143.937,-146.891,-150.021,-153.005,-155.962,-159.021,-161.962,-164.983,-167.981,-170.868,-173.809,-176.732,-179.602,-182.482,-185.348,-188.251,-191.064,-193.912,-196.763,-199.797,-202.638,-205.586,-208.253,-210.919,-213.301,-215.489,-217.554,-219.3,-220.808,-222.184,-223.296,-224.225,-224.929,-225.534,-226.006,-226.193,-226.429,-226.583,-226.655,-226.447,-226.375,-226.267,-225.972,-225.873,-225.82,-225.673,-225.791,-226.009,-226.15,-226.452,-226.745,-227.009,-227.14,-227.389,-227.64,-227.809,-228.024,-228.215,-228.216,-228.364,-228.505,-228.505,-228.627,-228.724,-228.743,-228.785,-228.783,-228.658,-228.46,-228.123,-227.623,-226.828,-225.932,-224.847,-223.383,-221.976,-220.412,-218.555,-216.728,-214.768,-212.491,-210.325,-208.061,-205.503,-203.089,-200.621,-198.105,-195.313,-192.707,-190.078,-187.211,-184.536,-181.838,-178.988,-176.252,-173.227,-170.337,-167.584,-164.672,-161.848,-159.117,-156.312,-153.616,-150.779,-147.943,-145.261,-142.481,-139.823,-137.142,-134.39,-131.71,-129.041,-126.318,-123.694,-121.072,-118.365,-115.786,-113.224,-110.655,-108.091,-105.565,-103.081,-100.468,-98.001,-95.553,-93.069,-90.617,-88.18,-85.607,-83.163,-80.712,-78.258,-75.804,-73.359,-70.925,-68.414,-65.969,-63.532,-61.075,-58.639,-56.208,-53.77,-51.327,-48.889,-46.436,-43.971,-41.508,-39.01,-36.541,-34.096,-31.64,-29.225,-26.788,-24.322,-21.895,-19.427,-16.962,-14.533,-12.06,-9.594,-7.099,-4.631,-2.174,0.361,2.825,5.291,7.761,10.377,12.852,15.331,17.957,20.443,22.93,25.592,28.083,30.568,33.198,35.681,38.103,40.702,42.945,45.047,46.961,48.788,50.281,51.549,52.458,53.221,53.704,53.72,53.589,53.132,52.284,51.261,49.985,48.514,46.797,44.882,42.79,40.441,38.037,35.512,32.864,30.15,27.393,24.638,21.892,19.12,16.511,13.935,11.443,9.16,6.895,4.725,2.675,0.652,-1.198,-2.95,-4.61,-6.184,-7.669,-9.154,-10.454,-11.644,-12.696,-13.602,-14.497,-15.115,-15.591,-15.958,-16.211,-16.335,-16.337,-16.231,-16.033,-15.766,-15.439,-15.06,-14.63,-14.153,-13.623,-13.047,-12.436,-11.796,-11.128,-10.438,-9.736,-9.06,-8.422,-7.807,-7.336,-6.777,-6.241
0.102,0.099,0.081,0.046,-0.046,-0.217,-0.448,-0.758,-1.168,-1.684,-2.328,-3.099,-3.996,-4.997,-6.093,-7.255,-8.474,-9.72,-10.983,-12.282,-13.655,-15.101,-16.635,-18.246,-19.916,-21.619,-23.316,-25.053,-26.804,-28.545,-30.279,-31.987,-33.666,-35.285,-36.879,-38.435,-39.922,-41.365,-42.738,-44.07,-45.322,-46.524,-47.676,-48.795,-49.857,-50.883,-51.847,-52.752,-53.59,-54.376,-55.101,-55.807,-56.499,-57.15,-57.766,-58.34,-58.844,-59.292,-59.68,-59.995,-60.293,-60.49,-60.637,-60.748,-60.809,-60.854,-60.839,-60.799,-60.732,-60.643,-60.567,-60.456,-60.336,-60.207,-60.065,-59.922,-59.775,-59.596,-59.358,-59.086,-58.633,-58.047,-57.326,-56.467,-55.603,-54.513,-53.326,-52.035,-50.673,-49.247,-47.723,-46.127,-44.524,-42.833,-41.119,-39.42,-37.674,-35.916,-34.18,-32.417,-30.659,-28.893,-27.211,-25.483,-23.769,-22.097,-20.402,-18.703,-17.007,-15.31,-13.609,-11.956,-10.222,-8.452,-6.662,-4.84,-3.005,-1.157,0.707,2.608,4.543,6.488,8.503,10.536,12.587,14.65,16.739,18.801,20.935,23.09,25.249,27.453,29.651,31.868,34.051,36.303,38.575,40.891,43.213,45.536,47.776,49.987,52.144,54.259,56.241,58.101,59.766,61.331,62.713,63.918,64.958,65.825,66.518,67.078,67.518,67.855,68.002,68.153,68.227,68.196,68.134,68.021,67.83,67.648,67.436,67.196,66.825,66.466,66.03,65.586,64.982,64.277,63.328,62.4,61.386,60.239,59.053,57.81,56.428,55.062,53.676,52.249,50.783,49.315,47.833,46.377,44.912,43.44,41.932,40.385,38.78,37.021,35.287,33.447,31.591,29.511,27.324,25.053,22.569,20.114,17.585,14.772,12.115,9.4,6.581,3.781,0.705,-2.364,-5.258,-8.299,-11.407,-14.36,-17.535,-20.511,-23.678,-26.846,-29.844,-32.965,-36.063,-39.071,-42.207,-45.216,-48.323,-51.344,-54.291,-57.192,-60.08,-62.97,-65.817,-68.702,-71.583,-74.469,-77.342,-80.296,-83.208,-86.054,-88.922,-91.761,-94.625,-97.449,-100.284,-103.156,-106.067,-108.909,-111.731,-114.598,-117.43,-120.395,-123.255,-126.138,-129.027,-131.897,-134.741,-137.608,-140.568,-143.379,-146.257,-149.211,-152.111,-155.0,-157.941,-160.811,-163.716,-166.63,-169.505,-172.435,-175.293,-178.123,-181.04,-183.909,-186.756,-189.683,-192.516,-195.477,-198.417,-201.252,-204.179,-206.997,-209.909,-212.852,-215.59,-218.305,-220.877,-223.301,-225.508,-227.545,-229.321,-230.861,-232.188,-233.471,-234.406,-235.163,-235.802,-236.247,-236.566,-236.765,-236.859,-236.816,-236.743,-236.601,-236.334,-236.112,-235.862,-235.495,-235.22,-234.944,-234.607,-234.307,-233.976,-233.575,-233.027,-232.455,-231.805,-231.059,-230.083,-229.178,-228.023,-227.018,-225.983,-224.759,-223.692,-222.605,-221.413,-220.312,-219.21,-218.096,-216.809,-215.62,-214.371,-213.004,-211.598,-210.09,-208.46,-206.766,-204.994,-203.041,-201.119,-199.129,-197.028,-194.929,-192.769,-190.582,-188.174,-185.915,-183.64,-181.211,-178.857,-176.471,-173.988,-171.585,-169.223,-166.712,-164.32,-161.939,-159.458,-157.106,-154.753,-152.405,-150.065,-147.747,-145.414,-142.971,-140.654,-138.345,-135.966,-133.657,-131.357,-128.955,-126.65,-124.36,-121.959,-119.666,-117.404,-115.125,-112.748,-110.465,-108.186,-105.77,-103.482,-101.202,-98.856,-96.591,-94.331,-91.936,-89.684,-87.437,-85.085,-82.845,-80.569,-78.351,-75.976,-73.737,-71.51,-69.249,-67.019,-64.791,-62.539,-60.334,-58.116,-55.837,-53.622,-51.408,-49.127,-46.906,-44.67,-42.452,-40.233,-37.999,-35.796,-33.463,-31.253,-29.047,-26.848,-24.617,-22.387,-20.153,-17.919,-15.685,-13.493,-11.254,-9.013,-6.775,-4.468,-2.204,0.043,2.295,4.55,6.815,9.143,11.421,13.686,15.956,18.234,20.51,22.87,25.155,27.455,29.734,32.059,34.37,36.617,38.847,41.07,43.237,45.291,47.196,48.927,50.432,51.806,53.004,53.971,54.845,55.574,56.162,56.507,56.833,57.061,57.088,57.151,57.15,56.936,56.812,56.655,56.257,56.044,55.798,55.367,55.088,54.802,54.517,54.124,53.843,53.563,53.216,52.95,52.683,52.289,52.007,51.697,51.157,50.675,50.047,48.986,47.963,46.739,45.315,43.662,41.896,39.974,37.786,35.574,33.237,30.715,28.179,25.54,22.639,19.83,16.794,13.799,10.805,7.769,4.705,1.524,-1.715,-4.835,-8.01,-11.143,-14.25,-17.374,-20.474,-23.581,-26.669,-29.728,-32.9,-35.939,-38.993,-42.096,-45.175,-48.175,-51.187,-54.117,-57.132,-60.09,-62.991,-65.879,-68.783,-71.621,-74.483,-77.35,-80.194,-82.952,-85.817,-88.61,-91.436,-94.203,-97.031,-99.851,-102.721,-105.588,-108.398,-111.252,-114.068,-116.914,-119.747,-122.549,-125.37,-128.172,-130.974,-133.84,-136.669,-139.464,-142.347,-145.175,-148.028,-150.856,-153.689,-156.567,-159.407,-162.264,-165.103,-167.943,-170.776,-173.647,-176.472,-179.26,-182.071,-184.803,-187.595,-190.401,-193.14,-195.912,-198.735,-201.641,-204.416,-207.171,-209.775,-212.191,-214.434,-216.494,-218.258,-219.802,-221.141,-222.367,-223.311,-224.082,-224.779,-225.244,-225.575,-225.889,-226.01,-226.039,-226.056,-225.956,-225.803,-225.451,-225.208,-224.932,-224.634,-224.268,-223.961,-223.657,-223.364,-223.067,-222.775,-222.419,-222.146,-221.866,-221.576,-221.224,-220.797,-220.107,-219.391,-218.497,-217.409,-215.89,-214.45,-212.866,-210.822,-208.962,-206.983,-204.595,-202.407,-200.159,-197.61,-195.238,-192.802,-189.988,-187.461,-184.902,-182.319,-179.315,-176.699,-174.07,-171.177,-168.532,-165.892,-163.056,-160.415,-157.774,-154.855,-152.239,-149.618,-146.911,-144.296,-141.685,-139.083,-136.326,-133.77,-131.189,-128.531,-125.952,-123.385,-120.815,-118.254,-115.682,-113.154,-110.627,-108.123,-105.648,-103.156,-100.683,-98.197,-95.804,-93.314,-90.84,-88.334,-85.858,-83.366,-80.921,-78.431,-75.974,-73.59,-71.152,-68.68,-66.441,-63.99,-61.556,-59.106,-56.844,-54.408,-51.956,-49.27,-46.825,-44.394,-41.785,-39.362,-36.946,-34.454,-32.018,-29.585,-27.053,-24.61,-22.159,-19.714,-17.193,-14.765,-12.332,-9.872,-7.437,-5.003,-2.459,-0.024,2.417,4.931,7.362,9.798,12.399,14.839,17.29,19.741,22.285,24.743,27.203,29.8,32.241,34.629,36.986,39.138,41.149,42.819,44.422,45.829,46.91,47.948,48.838,49.582,50.048,50.54,50.915,50.873,51.065,51.184,50.921,50.887,50.806,50.487,50.331,50.149,49.745,49.521,49.243,48.927,48.43,48.026,47.553,46.875,46.174,45.288,44.102,42.851,41.432,39.708,37.965,36.064,33.988,31.815,29.522,27.13,24.651,22.063,19.421,16.631,13.883,11.083,8.109,5.23,2.058,-1.065,-3.98,-7.04,-10.018,-12.962,-16.0,-18.935,-22.02,-25.077,-28.014,-31.066,-33.969,-36.93,-39.827,-42.746,-45.712,-48.703,-51.599,-54.438,-57.379,-60.242,-63.146,-65.991,-68.862,-71.607,-74.467,-77.301,-80.141,-83.017,-85.895,-88.769,-91.723,-94.644,-97.554,-100.53,-103.563,-106.504,-109.502,-112.418,-115.464,-118.478,-121.425,-124.507,-127.555,-130.516,-133.509,-136.456,-139.404,-142.49,-145.449,-148.36,-151.284,-154.243,-157.224,-160.16,-163.12,-166.023,-168.909,-171.936,-174.801,-177.667,-180.661,-183.539,-186.443,-189.372,-192.224,-195.251,-198.29,-201.133,-203.973,-206.624,-209.251,-211.616,-213.787,-215.767,-217.485,-218.967,-220.351,-221.439,-222.308,-223.224,-223.808,-224.265,-224.477,-224.701,-224.845,-224.908,-224.833,-224.753,-224.641,-224.365,-224.27,-224.222,-224.14,-224.271,-224.497,-224.796,-225.1,-225.391,-225.596,-225.849,-226.098,-226.349,-226.532,-226.743,-226.933,-226.939,-227.084,-227.225,-227.202,-227.321,-227.415,-227.549,-227.587,-227.58,-227.451,-227.238,-226.884,-226.365,-225.495,-224.57,-223.466,-221.982,-220.555,-218.975,-216.993,-215.151,-213.175,-210.852,-208.668,-206.398,-204.054,-201.348,-198.869,-196.357,-193.566,-190.943,-188.322,-185.511,-182.835,-180.133,-177.3,-174.549,-171.585,-168.721,-165.986,-163.126,-160.382,-157.644,-154.882,-152.191,-149.46,-146.714,-144.024,-141.333,-138.668,-135.996,-133.31,-130.63,-127.961,-125.226,-122.599,-119.975,-117.315,-114.743,-112.18,-109.607,-106.947,-104.422,-101.939,-99.396,-96.942,-94.493,-92.057,-89.508,-87.063,-84.569,-82.123,-79.678,-77.272,-74.82,-72.373,-69.937,-67.449,-65.001,-62.57,-60.094,-57.662,-55.226,-52.768,-50.323,-47.885,-45.399,-42.933,-40.46,-38.03,-35.569,-33.12,-30.663,-28.269,-25.831,-23.362,-20.917,-18.446,-15.981,-13.478,-11.009,-8.544,-6.02,-3.551,-1.091,1.389,3.858,6.326,8.79,11.335,13.817,16.293,18.866,21.346,23.833,26.363,28.852,31.335,33.788,36.272,38.686,41.158,43.386,45.471,47.382,49.121,50.584,51.828,52.664,53.395,53.843,53.902,53.732,53.236,52.392,51.335,50.025,48.497,46.76,44.82,42.707,40.407,37.979,35.447,32.771,30.046,27.276,24.366,21.617,18.863,16.297,13.729,11.252,8.906,6.658,4.496,2.463,0.42,-1.417,-3.159,-4.85,-6.41,-7.887,-9.34,-10.627,-11.805,-12.839,-13.729,-14.59,-15.191,-15.651,-16.005,-16.243,-16.351,-16.339,-16.22,-16.012,-15.735,-15.401,-15.017,-14.581,-14.099,-13.563,-12.98,-12.365,-11.723,-11.051,-10.358,-9.655,-8.982,-8.347,-7.736,-7.302,-6.745,-6.209
-5.498,-5.514,-5.547,-5.633,-5.794,-6.018,-6.319,-6.717,-7.221,-7.85,-8.607,-9.486,-10.474,-11.559,-12.716,-13.93,-15.174,-16.434,-17.731,-19.076,-20.514,-22.035,-23.639,-25.303,-26.995,-28.708,-30.445,-32.191,-33.933,-35.667,-37.38,-39.061,-40.709,-42.309,-43.869,-45.375,-46.826,-48.206,-49.528,-50.785,-51.995,-53.151,-54.272,-55.349,-56.384,-57.355,-58.263,-59.112,-59.897,-60.627,-61.336,-62.03,-62.686,-63.305,-63.875,-64.385,-64.841,-65.236,-65.561,-65.818,-66.022,-66.175,-66.29,-66.358,-66.388,-66.379,-66.341,-66.278,-66.192,-66.092,-65.981,-65.863,-65.736,-65.597,-65.454,-65.308,-65.132,-64.901,-64.589,-64.15,-63.58,-62.875,-62.034,-61.076,-59.997,-58.815,-57.545,-56.191,-54.745,-53.23,-51.645,-50.024,-48.342,-46.63,-44.89,-43.138,-41.379,-39.611,-34.244,-32.492,-30.736,-28.996,-27.267,-25.551,-23.84,-22.146,-20.44,-18.76,-17.068,-15.361,-13.642,-11.907,-10.146,-8.344,-6.92,-5.091,-3.244,-1.382,0.523,2.446,4.417,6.428,8.455,10.507,12.57,14.652,16.759,18.893,21.044,23.429,25.622,27.826,30.046,32.284,34.539,36.808,39.109,41.43,43.746,46.018,48.243,50.406,52.502,54.5,56.38,58.12,59.699,61.106,62.333,63.38,64.263,64.98,63.55,64.003,64.352,64.602,64.764,64.847,64.86,64.806,64.699,64.555,64.377,64.169,61.732,61.444,61.093,60.665,60.157,59.565,58.87,58.068,57.153,56.146,55.06,53.885,52.648,49.162,47.809,46.423,45.0,43.563,42.099,40.621,39.138,37.672,36.199,34.702,33.158,31.563,28.909,27.184,25.352,23.412,21.343,19.173,16.912,14.543,12.097,9.577,5.394,2.748,0.04,-2.721,-5.515,-8.348,-11.214,-14.1,-17.012,-21.345,-24.298,-27.265,-30.244,-33.23,-36.248,-39.266,-42.293,-45.312,-48.327,-51.338,-54.352,-57.334,-60.304,-63.247,-66.189,-69.106,-72.003,-74.89,-77.78,-80.666,-83.153,-86.033,-88.925,-91.798,-94.659,-97.509,-100.356,-103.187,-106.029,-108.863,-111.716,-114.542,-117.192,-120.042,-122.908,-125.771,-128.638,-131.5,-134.375,-137.239,-140.119,-142.979,-145.852,-148.724,-151.611,-154.486,-157.361,-160.231,-163.106,-165.976,-168.845,-171.718,-174.611,-177.47,-184.553,-187.417,-190.277,-193.138,-196.007,-198.868,-201.724,-204.565,-207.415,-210.254,-212.897,-215.717,-218.538,-221.351,-224.163,-226.919,-229.602,-232.166,-234.593,-236.836,-238.885,-240.687,-239.657,-241.008,-242.163,-243.121,-243.899,-244.515,-244.979,-245.312,-245.526,-245.633,-245.646,-245.582,-240.849,-240.662,-240.444,-240.197,-239.933,-239.657,-239.382,-239.105,-238.811,-238.481,-238.088,-237.622,-237.063,-236.422,-235.687,-234.869,-233.976,-233.024,-232.024,-230.993,-229.942,-228.877,-225.792,-224.705,-223.606,-222.506,-221.39,-220.252,-219.063,-217.824,-216.519,-215.128,-213.638,-211.46,-209.775,-208.017,-206.179,-204.264,-202.285,-200.225,-198.132,-195.983,-193.793,-191.577,-188.531,-186.246,-183.922,-181.577,-179.201,-176.836,-174.446,-172.07,-169.656,-167.27,-164.879,-162.514,-160.565,-158.206,-155.861,-153.518,-151.195,-148.871,-146.541,-144.226,-141.913,-139.599,-134.09,-131.788,-129.485,-127.183,-124.888,-122.602,-120.322,-118.041,-115.765,-113.487,-111.201,-108.926,-107.238,-104.954,-102.68,-100.417,-98.15,-95.885,-93.62,-91.364,-89.114,-86.855,-85.209,-82.956,-80.718,-78.481,-76.25,-74.014,-71.779,-69.539,-67.321,-65.105,-62.896,-60.681,-58.468,-56.853,-54.635,-52.419,-50.199,-47.966,-45.742,-43.515,-41.289,-39.076,-36.862,-34.653,-32.845,-30.628,-28.402,-26.17,-23.933,-21.699,-19.46,-17.232,-14.988,-12.753,-10.507,-8.258,-6.403,-4.147,-1.888,0.371,2.638,4.902,7.181,9.448,11.718,13.993,16.271,18.173,20.463,22.76,25.042,27.332,29.615,31.887,34.151,36.377,38.541,40.583,42.108,43.86,45.428,46.825,48.045,49.092,49.986,50.73,51.337,51.805,52.148,52.387,52.531,52.603,50.011,49.952,49.836,49.683,49.492,49.28,49.038,48.767,48.487,48.201,47.917,47.634,47.354,47.073,46.801,46.534,46.267,46.014,45.735,45.428,45.06,44.59,42.18,41.4,40.405,39.203,37.808,36.241,34.497,32.597,30.542,28.344,26.03,23.619,17.096,14.471,11.756,8.962,6.057,3.126,0.145,-2.85,-5.893,-11.363,-14.458,-17.576,-20.701,-23.813,-26.932,-30.03,-33.13,-36.221,-39.283,-42.546,-45.621,-48.702,-51.762,-54.808,-57.85,-60.853,-63.833,-66.772,-69.716,-72.644,-75.557,-78.453,-80.954,-83.841,-86.72,-89.59,-92.469,-95.313,-98.168,-101.005,-103.443,-106.26,-109.089,-111.907,-114.733,-117.533,-120.345,-123.162,-125.955,-128.751,-131.56,-134.144,-136.952,-139.751,-142.553,-145.363,-148.185,-150.996,-153.824,-156.643,-159.481,-162.316,-165.157,-167.991,-170.821,-173.65,-176.467,-179.303,-182.139,-184.973,-187.796,-190.605,-193.437,-196.231,-199.045,-201.85,-204.657,-207.474,-210.292,-213.103,-215.872,-218.581,-221.18,-223.622,-225.885,-227.929,-232.124,-233.692,-235.057,-236.22,-237.188,-237.983,-238.616,-239.098,-239.446,-239.675,-234.009,-234.049,-234.011,-233.917,-233.77,-233.573,-233.335,-233.063,-232.766,-232.463,-232.158,-230.454,-230.148,-229.851,-229.558,-229.276,-229.001,-228.722,-228.423,-228.077,-227.658,-226.512,-225.814,-224.941,-223.878,-222.645,-221.24,-219.661,-217.933,-216.09,-214.123,-212.04,-209.865,-207.623,-205.31,-199.547,-197.114,-194.643,-192.12,-189.567,-186.984,-184.376,-181.758,-179.132,-176.508,-173.867,-171.028,-168.386,-165.753,-163.101,-160.474,-157.851,-155.234,-152.621,-150.005,-147.399,-144.793,-143.0,-140.394,-137.817,-135.237,-132.661,-130.091,-127.503,-124.933,-122.362,-119.818,-117.687,-115.183,-112.684,-110.188,-107.715,-105.232,-102.75,-100.262,-97.791,-95.299,-92.824,-90.935,-88.452,-85.97,-83.503,-81.036,-78.589,-76.126,-73.677,-71.235,-68.792,-66.352,-63.917,-61.481,-59.63,-57.181,-54.729,-52.3,-49.865,-47.44,-45.021,-42.609,-40.176,-37.738,-35.298,-29.657,-27.206,-24.758,-22.314,-19.88,-17.454,-15.019,-12.586,-10.151,-7.721,-5.285,-2.845,-0.409,1.629,4.064,6.506,8.951,11.396,13.852,16.311,18.772,21.235,23.7,25.744,28.144,30.47,32.642,34.666,36.504,38.133,39.564,40.8,41.863,42.767,39.928,40.55,41.052,41.446,41.745,41.948,42.076,42.135,42.111,42.036,41.92,41.769,39.191,38.994,38.774,38.501,38.188,37.845,37.448,36.983,36.424,35.739,34.881,33.836,31.805,30.408,28.838,27.116,25.231,23.207,21.051,18.777,16.392,13.91,11.331,5.497,2.814,0.067,-2.718,-5.528,-8.396,-11.264,-14.157,-17.068,-19.981,-22.916,-26.26,-29.204,-32.154,-35.107,-38.058,-41.003,-43.938,-46.879,-49.829,-52.749,-60.276,-63.164,-66.078,-68.974,-71.856,-74.719,-77.584,-80.422,-83.27,-86.104,-88.738,-91.572,-94.422,-97.275,-100.148,-103.007,-105.896,-108.777,-111.686,-114.592,-117.533,-120.401,-123.316,-126.247,-129.186,-132.114,-135.063,-138.004,-140.966,-143.924,-146.885,-149.841,-152.991,-155.943,-158.908,-161.863,-164.837,-167.805,-170.763,-173.718,-176.659,-179.586,-182.501,-185.388,-188.286,-190.955,-193.826,-196.702,-199.568,-202.425,-205.265,-208.114,-210.961,-213.791,-216.631,-219.405,-221.673,-224.206,-226.588,-228.776,-230.746,-232.492,-234.0,-235.316,-236.427,-237.356,-238.138,-235.143,-235.616,-235.954,-236.19,-236.344,-236.417,-236.411,-236.338,-236.231,-236.104,-236.005,-233.952,-233.975,-234.094,-234.312,-234.589,-234.891,-235.184,-235.448,-235.703,-235.952,-236.202,-237.034,-237.249,-237.441,-237.604,-237.752,-237.894,-238.033,-238.155,-238.251,-238.324,-238.365,-238.164,-238.091,-237.893,-237.556,-237.056,-236.371,-235.475,-234.391,-233.151,-231.744,-225.982,-224.292,-222.465,-220.505,-218.438,-216.271,-214.007,-211.677,-209.263,-206.795,-204.279,-201.711,-196.906,-194.277,-191.633,-188.958,-186.26,-183.549,-180.812,-178.072,-175.325,-172.572,-169.818,-167.069,-164.339,-161.637,-158.941,-156.252,-153.562,-150.88,-148.21,-145.552,-142.871,-140.203,-137.523,-135.854,-133.2,-130.576,-127.953,-125.35,-122.77,-120.208,-117.64,-115.102,-112.576,-110.092,-108.42,-105.954,-103.505,-101.07,-98.618,-96.181,-93.73,-91.286,-88.835,-86.393,-84.739,-82.294,-79.859,-77.414,-74.969,-72.532,-70.103,-67.667,-65.236,-62.799,-60.356,-57.918,-55.456,-53.592,-51.128,-48.672,-46.203,-43.758,-41.302,-38.862,-36.425,-33.959,-31.497,-29.029,-27.164,-24.694,-22.22,-19.754,-17.288,-14.821,-12.364,-9.901,-7.437,-4.972,-2.501,-0.044,6.03,8.51,10.997,13.483,15.97,18.458,20.949,23.433,25.905,28.387,30.809,33.193,35.037,37.139,39.052,40.759,42.253,43.521,44.555,45.318,45.801,45.981,45.85,45.393,39.246,38.223,36.947,35.458,33.741,31.826,29.734,27.459,25.055,22.53,13.321,10.607,7.85,5.08,2.334,-0.377,-3.009,-5.585,-8.077,-10.454,-12.719,-14.889,-17.34,-19.278,-21.127,-22.88,-24.533,-26.107,-27.592,-28.994,-30.294,-31.483,-32.535,-33.442,-34.199,-34.817,-35.294,-35.661,-35.913,-36.037,-36.04,-35.933,-35.735,-35.468,-35.141,-34.763,-34.332,-33.856,-33.325,-32.749,-32.138,-31.499,-30.83,-30.141,-29.438,-28.763,-28.124,-27.509
-5.497,-5.5,-5.518,-5.553,-5.645,-5.816,-6.047,-6.357,-6.767,-7.283,-7.927,-8.698,-9.595,-10.596,-11.692,-12.859,-14.077,-15.323,-16.587,-17.886,-19.242,-20.688,-22.222,-23.834,-25.504,-27.207,-28.917,-30.655,-32.405,-34.146,-35.878,-37.586,-39.265,-40.91,-42.503,-44.059,-45.558,-47.0,-48.374,-49.686,-50.937,-52.14,-53.292,-54.41,-55.48,-56.507,-57.471,-58.376,-59.213,-59.991,-60.716,-61.422,-62.114,-62.765,-63.381,-63.943,-64.447,-64.895,-65.284,-65.598,-65.849,-66.047,-66.193,-66.304,-66.366,-66.392,-66.378,-66.337,-66.27,-66.381,-66.279,-66.168,-66.048,-65.919,-65.779,-65.635,-65.489,-65.309,-65.072,-64.748,-64.295,-63.709,-62.988,-62.13,-61.156,-60.066,-58.879,-57.588,-56.225,-54.769,-53.246,-51.649,-50.027,-48.337,-46.623,-44.87,-43.123,-41.365,-39.599,-34.037,-32.279,-30.512,-28.785,-27.057,-25.342,-23.634,-21.939,-20.24,-18.552,-16.855,-15.154,-13.433,-11.699,-9.93,-8.124,-6.702,-4.867,-3.02,-1.154,0.748,2.682,4.653,6.668,8.701,10.755,12.818,14.906,17.217,19.352,21.506,23.695,25.899,28.097,30.314,32.558,34.811,37.083,39.387,41.709,44.032,46.3,48.51,50.667,52.766,54.747,56.607,58.327,59.892,61.274,62.479,63.506,64.373,65.065,64.017,64.457,64.793,65.032,65.183,65.257,65.261,65.198,65.085,64.936,64.754,62.142,61.902,61.607,61.248,60.812,60.294,59.69,58.985,58.168,57.24,56.225,55.128,51.942,50.699,49.405,48.039,46.653,45.226,43.787,42.319,40.837,39.355,37.89,34.818,33.319,31.772,30.167,28.506,26.772,24.932,22.971,20.891,18.704,16.433,14.053,10.398,7.87,5.281,2.625,-0.091,-2.86,-5.66,-8.492,-11.358,-14.252,-17.163,-21.705,-24.659,-27.625,-30.602,-33.594,-36.637,-39.635,-42.658,-45.685,-48.693,-51.905,-54.914,-57.902,-60.856,-63.803,-66.746,-69.664,-72.554,-75.442,-78.328,-81.22,-84.111,-86.585,-89.466,-92.365,-95.211,-98.061,-100.9,-103.731,-106.575,-109.411,-112.261,-115.095,-117.737,-120.591,-123.458,-126.318,-129.187,-132.047,-134.931,-137.795,-140.665,-143.534,-146.402,-149.274,-152.163,-155.041,-157.913,-160.781,-163.67,-166.525,-169.396,-172.268,-175.147,-178.022,-180.91,-183.767,-191.022,-193.887,-196.755,-199.616,-202.482,-205.315,-208.158,-211.0,-213.835,-216.657,-219.475,-222.299,-225.11,-227.848,-230.519,-233.075,-235.499,-237.705,-239.342,-241.104,-242.644,-243.971,-245.1,-246.035,-241.592,-242.189,-242.634,-242.953,-243.152,-243.246,-243.247,-243.175,-243.032,-242.838,-242.616,-242.366,-242.098,-239.423,-239.148,-238.872,-238.572,-238.241,-237.839,-237.365,-236.793,-236.143,-235.397,-234.568,-233.663,-232.707,-231.702,-230.668,-229.616,-228.549,-227.461,-226.372,-225.271,-224.169,-223.056,-221.909,-220.72,-219.471,-216.364,-214.958,-213.451,-211.867,-210.172,-208.4,-206.555,-204.634,-202.643,-200.574,-197.276,-195.116,-192.929,-190.707,-188.448,-186.173,-183.842,-181.488,-179.102,-176.747,-174.344,-171.982,-169.568,-167.376,-164.996,-162.628,-160.276,-157.924,-155.575,-153.234,-150.917,-148.584,-146.261,-143.944,-138.435,-136.119,-133.81,-131.51,-129.208,-126.903,-124.613,-122.326,-120.033,-117.771,-115.492,-113.211,-110.927,-109.248,-106.964,-104.676,-102.397,-100.14,-97.875,-95.615,-93.341,-91.089,-88.842,-86.58,-84.74,-82.464,-80.246,-78.009,-75.771,-73.543,-71.311,-69.082,-66.853,-64.635,-62.43,-60.212,-57.999,-56.383,-54.169,-51.95,-49.729,-47.493,-45.275,-43.045,-40.811,-38.608,-36.393,-34.183,-32.577,-30.362,-28.13,-25.9,-23.662,-21.428,-19.194,-16.96,-14.721,-12.48,-10.242,-7.983,-5.719,-3.473,-1.209,0.646,2.911,5.183,7.461,9.726,11.991,14.27,16.546,18.855,21.14,23.44,25.318,27.607,29.918,32.165,34.424,36.646,38.814,40.83,42.735,44.466,46.017,47.392,48.59,49.617,50.49,49.619,50.208,50.661,50.988,51.215,51.348,51.411,51.411,51.344,51.22,51.063,48.668,48.455,48.209,47.933,47.654,47.368,47.083,46.798,46.517,46.237,45.964,45.698,45.432,44.381,44.099,43.788,43.413,42.93,42.303,41.503,40.48,39.256,37.833,34.451,32.686,30.764,28.689,26.478,24.141,21.724,19.188,16.549,13.829,11.02,8.113,5.173,2.179,-0.811,-3.875,-6.94,-14.435,-17.554,-20.679,-23.797,-26.905,-30.008,-33.908,-36.992,-40.053,-43.112,-46.192,-49.273,-52.327,-55.38,-58.459,-61.417,-64.398,-67.328,-70.275,-72.604,-75.505,-78.403,-81.307,-84.189,-87.083,-89.95,-92.817,-95.657,-98.123,-100.952,-103.778,-106.602,-109.434,-112.254,-115.065,-117.874,-120.684,-123.483,-126.299,-129.089,-131.886,-134.487,-137.293,-140.092,-142.893,-145.709,-148.539,-151.339,-154.168,-156.996,-159.834,-162.667,-165.499,-168.332,-171.172,-173.99,-176.807,-179.648,-182.484,-185.318,-188.143,-190.955,-193.767,-196.567,-199.382,-201.988,-204.8,-207.612,-210.435,-213.234,-216.01,-218.705,-221.299,-223.716,-225.959,-227.975,-231.338,-232.882,-234.221,-235.36,-236.304,-237.076,-237.69,-238.156,-238.487,-238.702,-238.823,-238.853,-238.805,-233.106,-232.953,-232.749,-232.507,-232.23,-231.932,-231.627,-231.32,-231.016,-230.711,-230.413,-229.722,-229.44,-229.166,-228.886,-228.584,-228.232,-227.805,-227.243,-226.528,-225.634,-224.545,-223.29,-221.85,-220.266,-215.725,-213.866,-211.886,-209.786,-207.597,-205.349,-203.03,-200.658,-198.222,-195.741,-193.214,-188.856,-186.273,-183.659,-181.042,-178.414,-175.791,-173.146,-170.506,-167.861,-165.22,-162.579,-159.953,-157.336,-155.315,-152.704,-150.089,-147.478,-144.876,-142.241,-139.685,-137.104,-134.527,-131.948,-130.18,-127.584,-125.023,-122.451,-119.909,-117.382,-114.878,-112.38,-109.888,-107.416,-104.93,-102.453,-99.964,-97.89,-95.4,-92.924,-90.432,-87.951,-85.461,-83.004,-80.529,-78.091,-75.619,-73.179,-71.328,-68.894,-66.444,-64.02,-61.584,-59.132,-56.675,-54.23,-51.798,-49.366,-46.944,-44.528,-42.116,-36.881,-34.447,-32.002,-29.559,-27.108,-24.663,-22.217,-19.788,-17.355,-14.922,-12.486,-10.053,-7.626,-5.59,-3.149,-0.71,1.721,4.157,6.602,9.042,11.493,13.944,16.409,18.867,21.327,23.798,26.238,28.227,30.549,32.701,34.713,36.528,38.131,39.538,40.748,41.786,42.675,39.82,40.425,40.917,41.292,41.58,41.772,41.89,41.941,41.907,41.826,41.705,41.55,41.367,38.568,38.344,38.066,37.75,37.4,36.996,36.523,35.954,35.252,34.367,33.306,30.855,29.436,27.845,26.102,24.201,22.165,19.991,17.699,15.306,12.809,10.22,7.579,4.89,2.141,-3.657,-6.464,-9.344,-12.219,-15.106,-18.021,-20.936,-23.875,-26.819,-29.771,-32.706,-36.067,-39.017,-41.954,-44.896,-47.829,-50.79,-53.705,-56.624,-59.513,-62.433,-65.329,-68.201,-71.069,-78.33,-81.17,-84.014,-86.849,-89.679,-92.538,-95.366,-98.221,-101.097,-103.962,-106.835,-109.73,-112.638,-115.549,-118.449,-121.384,-124.324,-127.228,-130.144,-133.069,-136.017,-138.964,-141.929,-144.885,-147.847,-150.806,-153.752,-156.704,-159.666,-162.625,-165.599,-168.567,-171.526,-174.478,-177.414,-180.338,-183.255,-186.142,-189.037,-191.905,-194.771,-197.65,-200.528,-203.369,-206.207,-209.059,-211.905,-214.733,-217.176,-219.941,-222.591,-225.112,-227.477,-229.648,-231.582,-233.3,-232.582,-233.872,-234.961,-235.829,-236.631,-237.215,-237.672,-237.995,-238.219,-238.363,-238.426,-238.409,-238.329,-234.818,-234.689,-234.594,-234.546,-234.579,-234.709,-234.936,-235.223,-235.528,-235.819,-236.08,-236.333,-237.182,-237.433,-237.662,-237.873,-238.063,-238.224,-238.369,-238.509,-238.648,-238.768,-238.861,-238.93,-238.968,-238.961,-238.879,-238.666,-238.312,-237.593,-236.885,-235.96,-234.856,-233.598,-232.171,-226.192,-224.484,-222.642,-220.666,-218.587,-216.403,-214.133,-211.789,-209.369,-206.89,-204.378,-201.8,-199.176,-194.356,-191.711,-189.034,-186.332,-183.62,-180.868,-178.136,-175.373,-172.638,-169.877,-167.134,-164.596,-161.902,-159.211,-156.517,-153.84,-151.15,-148.487,-145.823,-143.15,-140.478,-137.799,-135.13,-132.483,-131.056,-128.432,-125.831,-123.259,-120.696,-118.123,-115.599,-113.074,-110.591,-108.112,-105.657,-103.208,-101.372,-98.926,-96.481,-94.032,-91.587,-89.142,-86.698,-84.245,-81.799,-79.362,-76.921,-74.472,-72.642,-70.207,-67.775,-65.339,-62.904,-60.459,-58.021,-55.559,-53.093,-50.62,-48.172,-46.311,-43.862,-41.405,-38.968,-36.53,-34.061,-31.6,-29.129,-26.664,-24.194,-21.725,-19.26,-16.793,-14.323,-11.863,-6.006,-3.537,-1.069,1.395,3.86,6.342,8.818,11.3,13.78,16.267,18.759,20.848,23.332,25.803,28.287,30.701,33.078,35.305,37.39,39.301,40.963,42.426,43.671,44.675,45.406,45.854,42.599,42.43,41.934,41.152,40.095,38.785,37.271,35.534,33.594,24.082,21.787,19.359,16.827,14.207,11.482,8.712,5.943,3.194,0.499,-2.129,-4.696,-7.174,-9.543,-13.791,-15.953,-17.986,-19.912,-21.75,-23.492,-25.135,-26.695,-28.172,-29.562,-30.849,-32.027,-33.06,-33.95,-34.689,-35.29,-35.751,-36.104,-36.342,-36.45,-36.439,-36.319,-36.111,-35.834,-35.5,-35.116,-34.68,-34.198,-33.662,-33.079,-32.464,-31.822,-31.15,-30.457,-29.754,-29.081,-28.446,-27.835
