# Supplementary material for: Passive wheels – A new localization system for automated guided vehicles
Source: Heliyon. 2024 Jul 20;10(15):e34967. doi: 10.1016/j.heliyon.2024.e34967 (PMC11829107; doi:10.1016/j.heliyon.2024.e34967)
Supplement: Multimedia component 1 [file mmc1.zip › repository/datasets/scenario5/x.txt]

-0.009,-0.009,-0.009,-0.009,-0.009,-0.009,-0.008,-0.007,-0.007,-0.006,-0.005,-0.004,-0.003,-0.002,-0.001,0.0,0.001,0.002,0.003,0.003,0.003,0.003,0.002,0.002,0.001,0.001,0.001,0.001,0.001,0.001,0.001,0.001,0.001,0.001,0.001,0.001,0.001,0.002,0.002,0.002,0.002,0.002,0.002,0.002,0.003,0.003,0.004,0.006,0.009,0.012,0.017,0.022,0.028,0.036,0.044,0.053,nan,0.074,0.086,0.098,0.11,0.122,0.135,0.148,0.161,0.174,0.188,0.2,0.213,0.227,0.24,0.254,0.269,0.283,0.298,0.314,0.33,0.345,0.361,0.377,0.394,0.41,0.427,0.444,0.462,0.479,0.498,0.517,0.537,0.557,0.577,0.599,0.621,0.643,0.666,0.69,0.714,0.739,0.764,0.789,0.816,0.842,0.868,0.895,0.922,0.949,0.977,1.004,1.032,1.06,1.089,1.119,1.149,1.181,1.215,1.251,1.288,1.327,1.366,1.407,1.449,1.49,1.532,1.574,1.616,1.659,1.7,1.74,1.781,1.821,nan,1.896,1.933,1.968,2.003,2.038,2.07,2.099,2.128,2.157,nan,nan,2.232,2.255,2.279,2.3,2.318,2.337,2.356,2.373,2.39,2.405,2.422,2.437,2.453,2.467,2.483,2.5,2.515,2.534,2.549,2.565,2.583,2.602,2.62,2.637,2.655,2.675,nan,2.714,2.733,2.755,2.777,2.798,2.822,2.844,2.87,2.894,2.92,2.946,2.972,3.002,3.032,3.061,3.091,3.121,nan,3.185,3.219,3.253,3.287,3.323,3.361,3.398,3.437,3.475,3.516,3.558,3.601,3.646,3.69,nan,nan,nan,nan,nan,nan,nan,nan,nan,nan,nan,nan,nan,nan,4.383,4.423,4.462,4.499,nan,4.571,4.602,4.633,4.663,4.688,4.712,4.734,4.754,4.773,4.789,4.803,nan,4.824,nan,4.837,4.84,4.84,4.839,4.836,4.83,4.822,4.812,4.8,4.786,4.77,4.752,4.732,4.709,4.686,4.659,4.632,4.602,4.571,4.539,4.504,4.468,4.431,4.393,4.354,4.313,4.272,4.23,4.188,4.144,nan,nan,nan,3.969,3.924,3.881,3.837,nan,3.75,3.708,3.666,3.625,3.583,3.546,3.506,nan,3.433,3.398,3.364,3.334,3.301,3.272,3.243,3.217,3.188,3.161,3.138,3.112,3.085,nan,nan,nan,nan,nan,2.938,nan,nan,2.863,nan,nan,2.785,nan,nan,2.706,2.678,2.651,nan,2.595,nan,2.536,2.506,2.476,2.445,2.413,2.381,2.349,2.315,2.28,2.244,2.207,2.169,2.129,2.089,2.047,2.005,1.962,1.918,1.873,1.827,1.78,1.733,1.686,1.638,1.588,1.539,1.489,1.44,1.39,nan,nan,nan,nan,1.142,1.093,1.044,0.996,0.948,0.901,0.854,0.809,nan,0.722,nan,0.638,0.598,0.56,0.522,0.486,0.451,0.418,0.386,0.355,0.325,0.297,0.27,0.244,0.221,0.199,0.179,0.16,0.143,0.128,0.114,0.102,0.093,0.083,0.077,0.072,0.069,0.067,0.068,0.07,0.073,0.079,0.086,0.095,0.106,0.118,0.133,0.148,0.166,0.185,0.205,0.227,0.251,0.275,0.301,0.329,0.357,0.388,0.418,0.451,0.484,0.519,0.554,0.591,0.628,0.666,0.705,0.744,0.784,0.825,0.867,0.909,0.951,0.994,1.037,1.081,1.125,1.169,1.212,1.256,1.3,1.343,1.387,1.43,1.472,1.514,1.557,nan,1.639,1.679,1.718,1.756,1.793,1.83,1.865,1.899,1.933,1.965,1.996,2.026,2.057,2.085,2.111,2.138,2.163,2.191,2.216,2.239,2.264,2.288,2.312,2.336,2.359,2.383,2.408,2.432,2.457,2.482,2.506,2.531,2.557,2.583,2.608,2.635,2.662,2.689,2.716,2.745,2.774,2.803,2.831,2.859,2.889,2.919,2.948,2.978,nan,3.04,3.072,3.105,3.138,3.172,nan,3.243,3.281,3.319,3.359,3.401,3.442,3.485,3.53,3.575,3.621,3.667,3.715,3.761,nan,nan,3.905,nan,nan,nan,nan,nan,nan,nan,nan,nan,nan,4.373,4.407,nan,4.47,4.498,4.526,4.55,4.573,4.594,4.614,4.631,4.647,nan,4.669,4.676,4.683,4.686,4.688,4.687,4.683,4.678,4.67,4.66,4.648,4.633,4.617,4.599,4.578,4.555,4.531,4.504,4.476,4.446,4.414,4.38,4.345,4.309,4.271,4.232,4.192,4.15,4.108,4.065,4.022,3.976,3.932,3.887,nan,3.794,3.748,3.702,3.655,3.609,3.565,3.519,nan,3.431,3.389,3.347,3.305,3.266,nan,3.188,3.151,nan,3.081,3.047,3.015,nan,2.948,2.917,2.884,2.852,nan,2.786,2.752,2.719,nan,nan,nan,nan,2.535,2.495,2.454,2.413,2.371,nan,2.285,2.243,nan,nan,nan,nan,2.026,1.983,1.939,nan,nan,nan,nan,1.719,1.674,1.627,1.581,1.533,1.484,1.435,1.385,nan,nan,nan,1.177,1.125,1.071,1.017,0.964,0.91,0.856,0.804,0.751,0.699,0.647,0.597,0.547,0.498,0.451,0.405,0.359,0.316,0.274,0.233,0.194,0.157,0.122,0.088,0.057,0.027,-0.0,-0.026,-0.049,-0.07,-0.089,-0.105,-0.12,-0.132,-0.142,-0.15,-0.156,-0.159,-0.161,-0.16,-0.156,-0.15,-0.142,-0.132,-0.119,-0.104,-0.087,-0.068,-0.047,-0.024,0.002,0.029,0.058,0.088,0.121,0.156,0.192,0.23,0.269,0.31,0.353,0.396,0.441,0.487,0.534,0.583,0.632,0.682,0.733,0.784,0.836,0.888,0.941,0.993,1.046,1.099,1.152,1.205,1.258,nan,1.363,nan,nan,1.517,1.567,1.616,1.664,1.711,1.758,1.802,1.845,1.888,1.93,1.97,2.008,2.046,2.083,2.12,2.155,2.19,2.225,2.262,2.297,2.332,2.368,nan,2.437,2.473,2.509,2.546,2.581,2.62,2.656,2.694,2.733,2.772,nan,nan,2.888,nan,2.969,3.008,3.051,3.093,3.134,nan,3.224,nan,3.319,nan,3.417,3.467,3.519,3.573,3.628,3.684,3.742,3.8,3.859,nan,nan,4.038,nan,4.158,nan,4.275,nan,4.388,nan,4.497,4.55,4.601,nan,nan,nan,nan,nan,nan,nan,4.934,4.965,4.995,5.019,5.042,5.061,5.079,5.093,5.104,5.113,5.12,5.125,5.125,5.124,5.12,5.114,5.105,5.094,5.081,5.066,5.047,5.028,5.005,4.981,4.955,4.926,4.895,4.862,4.828,4.792,4.754,4.716,4.673,4.631,4.588,4.544,4.499,4.451,4.404,nan,nan,4.256,nan,nan,nan,4.061,4.012,3.964,3.915,nan,3.82,3.773,3.727,3.683,3.638,nan,3.55,nan,3.466,nan,3.384,3.342,nan,3.264,nan,nan,3.145,3.104,3.062,3.02,2.977,2.933,2.891,2.846,2.8,2.754,2.709,2.664,nan,2.572,2.526,2.48,2.435,2.39,nan,nan,nan,nan,nan,nan,nan,nan,nan,nan,nan,nan,nan,nan,nan,nan,nan,nan,nan,nan,1.491,1.445,1.398,1.352,1.304,1.256,1.205,nan,1.105,1.054,1.002,0.951,0.899,0.848,0.797,0.747,0.696,0.646,0.598,0.55,nan,nan,nan,0.364,0.32,0.277,0.234,0.192,0.152,0.113,0.074,0.037,nan,nan,nan,nan,nan,nan,nan,nan,nan,nan,nan,nan,nan,nan,nan,nan,nan,nan,-0.351,-0.353,-0.352,-0.349,-0.344,-0.337,-0.328,-0.317,-0.304,-0.289,-0.273,-0.254,-0.234,-0.211,-0.188,-0.162,-0.135,-0.106,-0.076,-0.043,-0.01,0.025,0.062,0.1,0.139,0.179,0.22,0.262,0.305,0.349,0.394,0.439,0.485,0.531,0.578,0.625,0.673,0.721,0.768,0.816,0.864,0.911,0.959,1.006,1.052,1.099,1.144,1.189,1.233,1.276,1.318,1.359,1.399,1.438,1.475,1.511,1.546,1.579,1.611,1.643,1.673,1.702,1.731,1.759,1.787,1.815,1.842,1.87,1.899,1.929,1.96,1.992,2.025,2.06,2.098,2.135,2.177,nan,nan,2.306,nan,2.399,2.447,nan,2.544,2.592,nan,nan,nan,2.758,2.793,nan,2.85,2.873,nan,2.908,2.922,2.932,2.939,2.942,nan,2.945,2.943,2.941,2.936,2.93,2.926,2.92,2.915,2.909,2.904,2.898,2.894,2.89,2.886,2.882,2.879,2.876,2.873,2.869,2.865,2.863,2.86,2.857,2.856,2.853,2.852,nan,2.848,2.848,2.847,2.847,2.846,2.846,2.846,2.845,2.846,2.847,2.846,2.848,2.847,2.847,2.848,2.848,2.848,2.849,2.848,2.848,2.848,2.848,2.848,2.848,2.848,2.848,2.848,2.848,2.849,2.848,2.849,2.848,2.847,2.848,2.848,2.849,2.848,2.848,2.848,2.848,2.847,2.848,2.849,2.848,2.849,2.848,2.849,2.849,2.849,2.848,2.848,2.848,2.848,2.848,2.848,2.849,2.848,2.848,2.848,2.848,2.848,2.848,2.849,2.849,2.849,2.848,2.848,2.848,2.848,2.848,2.849,2.848,2.849,2.848,2.849,2.849,2.848,2.848,2.848,2.848,2.848,2.849
-0.009,-0.009,-0.009,-0.009,-0.009,-0.009,-0.008,-0.008,-0.007,-0.007,-0.006,-0.005,-0.004,-0.003,-0.002,-0.001,-0.0,0.001,0.001,0.001,0.002,0.001,0.001,0.001,0.0,-0.0,-0.0,-0.001,-0.001,-0.001,-0.001,-0.001,-0.001,-0.001,-0.001,-0.001,-0.0,-0.0,-0.0,-0.0,-0.0,0.0,0.0,0.0,0.001,0.002,0.002,0.004,0.006,0.01,0.014,0.02,0.025,0.033,0.041,0.048,0.058,0.07,0.081,0.094,0.106,0.12,0.133,0.146,0.16,0.174,0.187,0.201,0.215,0.229,0.243,0.257,0.272,0.287,0.303,0.319,0.335,0.351,0.368,0.385,0.402,0.419,0.437,0.455,0.473,0.492,0.511,0.53,0.55,0.571,0.592,0.613,0.635,0.658,0.682,0.705,0.73,0.755,0.78,0.806,0.832,0.858,0.885,0.912,0.94,0.967,0.995,1.022,1.051,1.079,1.108,1.138,1.168,1.2,1.233,1.269,1.305,1.343,1.382,1.423,1.464,1.505,1.547,1.589,1.631,1.673,1.714,1.755,1.796,1.836,1.876,1.914,1.951,1.987,2.023,2.057,2.09,2.121,2.151,2.18,2.208,2.234,2.26,2.283,2.306,2.328,2.348,2.368,2.387,2.405,2.422,2.439,2.455,2.471,2.487,2.504,2.519,2.536,2.552,2.568,2.585,2.602,2.619,2.637,2.655,2.673,2.691,2.71,2.73,2.75,2.77,2.79,2.812,2.833,2.856,2.879,2.903,2.927,2.953,2.979,3.006,3.033,3.062,3.091,3.121,3.152,3.183,3.215,3.248,3.282,3.316,3.352,3.389,3.427,3.465,3.505,3.546,3.587,3.63,3.673,3.718,3.763,3.809,3.855,3.902,3.949,3.997,4.044,4.091,4.138,4.184,4.23,4.275,4.319,4.363,4.405,4.447,4.486,4.525,4.562,4.597,4.63,4.662,4.692,4.719,4.745,4.768,4.789,4.809,4.826,4.841,4.854,4.864,4.873,4.879,4.883,4.885,4.885,4.883,4.878,4.872,4.863,4.853,4.84,4.826,4.809,4.79,4.769,4.747,4.722,4.696,4.668,4.638,4.606,4.574,4.539,4.503,4.466,4.427,4.388,4.347,4.306,4.263,4.221,4.177,4.134,4.09,4.046,4.002,3.958,3.914,3.87,3.827,3.784,3.742,3.7,3.659,3.619,3.58,3.542,3.506,3.47,3.435,3.402,3.37,3.34,3.311,3.282,3.255,3.229,3.203,3.177,3.152,3.128,3.103,3.079,3.054,3.03,3.005,2.98,2.956,2.931,2.905,2.88,2.854,2.828,2.801,2.775,2.748,2.72,2.693,2.665,2.636,2.607,2.578,2.548,2.518,2.487,2.455,2.423,2.39,2.356,2.321,2.285,2.247,2.209,2.169,2.128,2.087,2.044,2.001,1.956,1.911,1.865,1.818,1.77,1.722,1.673,1.624,1.574,1.524,1.475,1.425,1.375,1.325,1.275,1.225,1.175,1.126,1.077,1.029,0.981,0.934,0.888,0.843,0.8,0.757,0.715,0.674,0.635,0.597,0.559,0.523,0.488,0.455,0.423,0.392,0.363,0.335,0.309,0.284,0.261,0.24,0.22,0.202,0.186,0.171,0.158,0.147,0.138,0.13,0.124,0.12,0.118,0.118,0.119,0.122,0.127,0.134,0.142,0.152,0.164,0.177,0.192,0.209,0.227,0.247,0.269,0.291,0.316,0.341,0.368,0.397,0.427,0.458,0.49,0.524,0.558,0.594,0.63,0.667,0.705,0.744,0.783,0.823,0.864,0.906,0.948,0.991,1.034,1.077,1.121,1.164,1.209,1.252,1.297,1.341,1.385,1.428,1.472,1.514,1.557,1.598,1.64,1.68,1.721,1.76,1.799,1.837,1.874,1.91,1.945,1.979,2.011,2.043,2.073,2.103,2.131,2.159,2.186,2.212,2.238,2.263,2.287,2.312,2.336,2.359,2.383,2.407,2.431,2.455,2.479,2.504,2.528,2.553,2.578,2.604,2.629,2.655,2.681,2.707,2.734,2.761,2.788,2.816,2.844,2.872,2.901,2.929,2.958,2.988,3.017,3.047,3.078,3.11,3.141,3.175,3.208,3.243,3.279,3.316,3.354,3.393,3.434,3.475,3.518,3.562,3.607,3.653,3.699,3.746,3.792,3.84,3.887,3.934,3.98,4.027,4.073,4.118,4.162,4.206,4.248,4.289,4.329,4.368,4.405,4.44,4.474,4.506,4.536,4.564,4.59,4.614,4.637,4.657,4.675,4.691,4.705,4.716,4.726,4.733,4.738,4.741,4.741,4.74,4.736,4.73,4.721,4.711,4.698,4.684,4.667,4.648,4.627,4.604,4.578,4.552,4.523,4.493,4.461,4.427,4.392,4.355,4.317,4.278,4.237,4.196,4.153,4.11,4.066,4.022,3.977,3.932,3.886,3.839,3.793,3.747,3.701,3.656,3.611,3.566,3.522,3.478,3.435,3.393,3.353,3.313,3.275,3.237,3.201,3.166,3.131,3.097,3.063,3.03,2.997,2.964,2.932,2.899,2.866,2.832,2.798,2.764,2.728,2.691,2.653,2.615,2.575,2.535,2.494,2.452,2.41,2.368,2.325,2.282,2.238,2.195,2.152,2.108,2.064,2.02,1.977,1.933,1.888,1.843,1.799,1.753,1.706,1.659,1.611,1.563,1.513,1.463,1.412,1.361,1.309,1.256,1.202,1.148,1.094,1.04,0.986,0.932,0.879,0.826,0.774,0.722,0.671,0.62,0.571,0.523,0.476,0.431,0.387,0.344,0.303,0.264,0.226,0.191,0.157,0.125,0.096,0.068,0.042,0.019,-0.003,-0.022,-0.039,-0.053,-0.066,-0.076,-0.084,-0.09,-0.093,-0.094,-0.093,-0.089,-0.083,-0.075,-0.065,-0.052,-0.037,-0.02,-0.001,0.021,0.044,0.07,0.097,0.126,0.158,0.191,0.226,0.263,0.301,0.341,0.382,0.425,0.468,0.514,0.56,0.607,0.656,0.706,0.756,0.808,0.859,0.912,0.964,1.017,1.07,1.123,1.176,1.229,1.282,1.335,1.388,1.44,1.492,1.543,1.594,1.644,1.693,1.741,1.787,1.833,1.877,1.92,1.962,2.003,2.043,2.082,2.12,2.156,2.192,2.227,2.262,2.296,2.33,2.363,2.397,2.431,2.465,2.499,2.533,2.567,2.602,2.636,2.672,2.708,2.744,2.78,2.817,2.854,2.892,2.93,2.968,3.007,3.046,3.086,3.126,3.168,3.211,3.254,3.299,3.345,3.392,3.441,3.491,3.542,3.595,3.649,3.704,3.76,3.817,3.875,3.934,3.993,4.052,4.112,4.171,4.231,4.29,4.348,4.405,4.462,4.516,4.57,4.622,4.672,4.721,4.768,4.813,4.856,4.896,4.934,4.97,5.003,5.033,5.061,5.085,5.107,5.126,5.142,5.156,5.167,5.175,5.181,5.184,5.184,5.182,5.177,5.17,5.161,5.149,5.135,5.118,5.1,5.079,5.056,5.031,5.004,4.975,4.944,4.911,4.876,4.839,4.801,4.761,4.72,4.677,4.634,4.589,4.543,4.496,4.448,4.4,4.351,4.302,4.253,4.204,4.155,4.107,4.058,4.01,3.962,3.914,3.867,3.82,3.773,3.727,3.682,3.638,3.595,3.552,3.509,3.468,3.426,3.385,3.345,3.304,3.264,3.223,3.182,3.139,3.097,3.054,3.01,2.965,2.92,2.875,2.829,2.783,2.738,2.691,2.644,2.599,2.553,2.507,2.461,2.416,2.371,2.326,2.282,2.237,2.193,2.15,2.106,2.062,2.019,1.976,1.933,1.891,1.849,1.806,1.763,1.72,1.677,1.633,1.588,1.543,1.497,1.451,1.403,1.355,1.306,1.256,1.206,1.155,1.104,1.052,0.999,0.947,0.895,0.844,0.792,0.742,0.692,0.642,0.593,0.546,0.498,0.452,0.407,0.362,0.318,0.276,0.234,0.194,0.155,0.116,0.08,0.044,0.009,-0.024,-0.055,-0.085,-0.114,-0.14,-0.165,-0.189,-0.21,-0.229,-0.247,-0.262,-0.276,-0.288,-0.297,-0.304,-0.31,-0.313,-0.315,-0.314,-0.311,-0.307,-0.3,-0.291,-0.28,-0.268,-0.253,-0.236,-0.218,-0.198,-0.176,-0.152,-0.127,-0.099,-0.071,-0.04,-0.008,0.026,0.061,0.097,0.135,0.174,0.215,0.256,0.298,0.341,0.385,0.429,0.475,0.521,0.567,0.614,0.662,0.709,0.757,0.805,0.853,0.9,0.948,0.995,1.042,1.089,1.135,1.181,1.226,1.27,1.314,1.356,1.397,1.438,1.477,1.515,1.552,1.587,1.621,1.654,1.686,1.716,1.746,1.775,1.803,1.831,1.859,1.886,1.914,1.942,1.971,2.001,2.032,2.065,2.098,2.134,2.17,2.209,2.248,2.29,2.333,2.378,2.424,2.471,2.519,2.566,2.613,2.658,2.703,2.743,2.783,2.817,2.851,2.878,2.905,2.924,2.944,2.957,2.97,2.977,2.984,2.986,2.988,2.987,2.985,2.981,2.977,2.972,2.967,2.962,2.956,2.951,2.946,2.941,2.936,2.932,2.928,2.925,2.922,2.918,2.915,2.912,2.909,2.906,2.903
-0.009,-0.009,-0.009,-0.009,-0.009,-0.008,-0.008,-0.007,-0.006,-0.006,-0.004,-0.003,-0.002,-0.001,-0.0,0.001,0.002,0.002,0.002,0.002,0.002,0.001,0.001,0.001,0.0,0.0,0.0,-0.0,-0.0,-0.0,-0.0,0.0,0.0,0.001,0.001,0.001,0.001,0.001,0.001,0.001,0.001,0.001,0.001,0.002,0.002,0.003,0.005,0.008,0.011,0.016,0.021,0.028,0.036,0.044,0.053,0.063,0.075,0.086,0.099,0.111,0.124,0.137,0.15,0.163,0.177,0.19,0.203,0.216,0.229,0.243,0.257,0.272,0.287,0.302,0.317,0.333,0.349,0.365,0.381,0.398,0.414,0.431,0.448,0.466,0.484,0.503,0.522,0.541,0.561,0.582,0.603,0.625,0.647,0.67,0.694,0.718,0.742,0.767,0.793,0.818,0.844,0.871,0.898,0.924,0.951,0.978,1.006,1.034,1.062,1.09,1.12,1.15,1.182,1.215,1.251,1.288,1.328,1.367,1.408,1.449,1.491,1.533,1.574,1.616,1.658,1.699,1.74,1.78,1.82,1.859,1.897,1.934,1.97,2.005,2.039,2.071,2.102,2.132,2.16,2.187,2.213,2.238,2.261,2.283,2.304,2.324,2.343,2.362,2.379,2.396,2.413,2.429,2.445,2.461,2.477,2.493,2.509,2.525,2.542,2.559,2.576,2.593,2.611,2.629,2.648,2.666,2.686,2.705,2.725,2.746,2.766,2.788,2.809,2.832,2.855,2.879,2.904,2.929,2.956,2.983,3.011,3.04,3.069,3.099,3.13,3.161,3.194,3.227,3.26,3.295,3.331,3.368,3.406,3.445,3.484,3.525,3.566,3.609,3.653,3.697,3.742,3.788,3.834,3.881,3.928,3.976,4.023,4.07,4.117,4.163,4.209,4.253,4.297,4.34,4.382,4.423,4.463,4.501,4.537,4.572,4.605,4.636,4.665,4.692,4.717,4.74,4.76,4.779,4.796,4.81,4.822,4.832,4.84,4.846,4.85,4.851,4.85,4.848,4.843,4.836,4.827,4.816,4.803,4.787,4.77,4.751,4.73,4.707,4.682,4.655,4.626,4.596,4.565,4.531,4.496,4.46,4.423,4.384,4.344,4.304,4.262,4.22,4.177,4.134,4.091,4.048,4.003,3.959,3.915,3.871,3.828,3.784,3.742,3.7,3.659,3.618,3.576,3.538,3.5,3.464,3.428,3.394,3.362,3.33,3.3,3.271,3.243,3.216,3.19,3.164,3.138,3.113,3.089,3.064,3.039,3.015,2.99,2.965,2.941,2.915,2.89,2.864,2.839,2.812,2.786,2.759,2.732,2.704,2.677,2.649,2.621,2.593,2.563,2.534,2.504,2.473,2.442,2.41,2.377,2.344,2.31,2.274,2.237,2.199,2.16,2.12,2.079,2.037,1.994,1.95,1.904,1.859,1.813,1.765,1.718,1.669,1.621,1.572,1.523,1.473,1.424,1.374,1.324,1.275,1.225,1.175,1.127,1.078,1.029,0.981,0.935,0.888,0.844,0.799,0.756,0.714,0.673,0.633,0.595,0.557,0.52,0.485,0.451,0.418,0.387,0.357,0.328,0.301,0.275,0.251,0.229,0.208,0.189,0.171,0.155,0.141,0.129,0.118,0.109,0.101,0.096,0.092,0.09,0.09,0.091,0.095,0.1,0.107,0.115,0.125,0.137,0.15,0.165,0.182,0.2,0.22,0.241,0.264,0.288,0.313,0.34,0.368,0.398,0.429,0.461,0.494,0.528,0.563,0.599,0.636,0.673,0.711,0.75,0.79,0.831,0.872,0.914,0.956,0.999,1.041,1.085,1.129,1.172,1.216,1.26,1.304,1.347,1.391,1.434,1.476,1.519,1.561,1.602,1.643,1.684,1.723,1.762,1.8,1.837,1.873,1.908,1.942,1.975,2.006,2.037,2.067,2.095,2.123,2.15,2.176,2.202,2.227,2.252,2.276,2.301,2.325,2.35,2.374,2.398,2.423,2.448,2.473,2.498,2.524,2.55,2.576,2.601,2.628,2.654,2.681,2.709,2.736,2.765,2.793,2.821,2.85,2.879,2.909,2.938,2.968,2.998,3.029,3.06,3.092,3.124,3.157,3.192,3.227,3.263,3.301,3.34,3.379,3.42,3.463,3.506,3.55,3.595,3.64,3.687,3.733,3.779,3.826,3.873,3.92,3.966,4.013,4.058,4.103,4.147,4.189,4.231,4.272,4.311,4.349,4.386,4.421,4.454,4.485,4.514,4.542,4.567,4.591,4.612,4.631,4.649,4.664,4.677,4.688,4.696,4.702,4.707,4.708,4.708,4.706,4.701,4.694,4.685,4.674,4.66,4.645,4.627,4.607,4.585,4.562,4.536,4.509,4.48,4.449,4.417,4.382,4.346,4.309,4.271,4.231,4.191,4.149,4.107,4.064,4.02,3.975,3.93,3.884,3.839,3.793,3.747,3.701,3.655,3.61,3.565,3.52,3.477,3.433,3.391,3.35,3.31,3.271,3.233,3.196,3.159,3.124,3.089,3.055,3.022,2.989,2.956,2.924,2.891,2.858,2.825,2.792,2.757,2.722,2.686,2.648,2.611,2.572,2.532,2.491,2.449,2.407,2.365,2.322,2.279,2.236,2.192,2.149,2.105,2.061,2.018,1.974,1.931,1.887,1.843,1.798,1.753,1.707,1.661,1.613,1.565,1.517,1.467,1.417,1.366,1.314,1.262,1.209,1.156,1.102,1.049,0.995,0.941,0.889,0.836,0.783,0.731,0.68,0.629,0.58,0.531,0.483,0.437,0.392,0.349,0.307,0.266,0.228,0.191,0.156,0.123,0.092,0.063,0.036,0.01,-0.013,-0.034,-0.053,-0.069,-0.083,-0.096,-0.106,-0.113,-0.119,-0.122,-0.123,-0.121,-0.118,-0.112,-0.104,-0.094,-0.081,-0.066,-0.049,-0.03,-0.009,0.014,0.039,0.066,0.095,0.126,0.159,0.193,0.229,0.267,0.307,0.347,0.39,0.433,0.478,0.524,0.571,0.62,0.669,0.719,0.77,0.821,0.873,0.925,0.977,1.03,1.083,1.136,1.189,1.242,1.294,1.347,1.399,1.451,1.502,1.553,1.603,1.652,1.7,1.747,1.793,1.837,1.881,1.924,1.965,2.005,2.044,2.083,2.12,2.156,2.192,2.227,2.262,2.297,2.332,2.367,2.402,2.437,2.471,2.507,2.542,2.579,2.615,2.652,2.689,2.726,2.764,2.802,2.841,2.88,2.919,2.958,2.998,3.039,3.08,3.121,3.164,3.208,3.252,3.298,3.345,3.393,3.443,3.494,3.546,3.599,3.653,3.709,3.766,3.823,3.881,3.94,3.999,4.058,4.118,4.176,4.235,4.294,4.351,4.407,4.463,4.517,4.569,4.62,4.67,4.718,4.764,4.807,4.849,4.889,4.926,4.96,4.992,5.022,5.048,5.072,5.093,5.111,5.127,5.14,5.15,5.158,5.163,5.166,5.166,5.164,5.159,5.152,5.142,5.131,5.117,5.1,5.081,5.061,5.038,5.013,4.986,4.957,4.926,4.893,4.858,4.822,4.783,4.744,4.702,4.66,4.616,4.571,4.525,4.478,4.431,4.383,4.335,4.286,4.237,4.189,4.14,4.091,4.043,3.995,3.947,3.9,3.852,3.805,3.759,3.713,3.669,3.624,3.581,3.538,3.496,3.454,3.413,3.372,3.332,3.291,3.251,3.21,3.168,3.126,3.083,3.039,2.995,2.95,2.904,2.858,2.812,2.766,2.719,2.673,2.626,2.58,2.534,2.488,2.443,2.397,2.352,2.307,2.263,2.218,2.175,2.13,2.086,2.043,2.0,1.957,1.914,1.871,1.829,1.786,1.743,1.7,1.656,1.612,1.568,1.523,1.477,1.43,1.383,1.334,1.285,1.236,1.186,1.135,1.084,1.031,0.98,0.928,0.876,0.825,0.775,0.725,0.675,0.627,0.579,0.531,0.485,0.439,0.393,0.349,0.306,0.264,0.223,0.183,0.144,0.106,0.07,0.035,0.001,-0.032,-0.063,-0.092,-0.12,-0.146,-0.171,-0.193,-0.214,-0.233,-0.25,-0.265,-0.278,-0.288,-0.297,-0.304,-0.309,-0.312,-0.313,-0.312,-0.308,-0.303,-0.296,-0.287,-0.276,-0.263,-0.248,-0.231,-0.212,-0.192,-0.169,-0.145,-0.12,-0.092,-0.063,-0.033,-0.0,0.033,0.069,0.106,0.143,0.182,0.223,0.264,0.305,0.348,0.392,0.437,0.482,0.528,0.575,0.622,0.669,0.717,0.764,0.812,0.859,0.907,0.954,1.002,1.048,1.095,1.141,1.186,1.231,1.275,1.317,1.359,1.4,1.44,1.479,1.517,1.553,1.588,1.622,1.654,1.685,1.716,1.746,1.774,1.802,1.83,1.857,1.884,1.912,1.94,1.969,1.999,2.03,2.062,2.096,2.132,2.169,2.207,2.248,2.289,2.333,2.378,2.425,2.473,2.52,2.568,2.614,2.658,2.7,2.741,2.778,2.812,2.842,2.868,2.893,2.913,2.928,2.941,2.95,2.957,2.961,2.963,2.963,2.961,2.957,2.953,2.948,2.943,2.938,2.932,2.927,2.921,2.916,2.912,2.907,2.903,2.9,2.896,2.893,2.89,2.887,2.884,2.881,2.878,2.875,2.873
-0.01,-0.01,-0.01,-0.009,-0.009,-0.009,-0.008,-0.008,-0.007,-0.007,-0.006,-0.005,-0.004,-0.003,-0.002,-0.001,0.0,0.001,0.001,0.001,0.001,0.0,-0.0,-0.001,-0.001,-0.002,-0.002,-0.002,-0.002,-0.002,-0.002,-0.002,-0.002,-0.002,-0.002,-0.001,-0.001,-0.001,-0.001,-0.001,-0.001,-0.001,-0.001,-0.0,0.0,0.001,0.003,0.005,0.009,0.013,0.019,0.025,0.033,0.04,0.048,0.058,0.069,0.081,0.093,0.105,0.118,0.131,0.145,0.158,0.171,0.184,0.197,0.211,0.224,0.237,0.251,0.266,0.28,0.295,0.311,0.326,0.342,0.357,0.374,0.39,0.406,0.423,0.439,0.456,0.473,0.491,0.509,0.528,0.547,0.567,0.587,0.607,0.629,0.651,0.673,0.697,0.72,0.745,0.769,0.795,0.82,0.846,0.872,0.899,0.926,0.953,0.98,1.008,1.036,1.064,1.094,1.124,1.157,1.189,1.226,1.262,1.301,1.341,1.383,1.424,1.467,1.509,1.552,1.595,1.638,1.68,1.722,1.764,1.805,1.845,1.885,1.923,1.961,1.997,2.033,2.067,2.1,2.132,2.162,2.191,2.219,2.246,2.271,2.296,2.318,2.34,2.361,2.381,2.4,2.418,2.435,2.452,2.468,2.484,2.5,2.516,2.532,2.548,2.565,2.581,2.597,2.614,2.631,2.648,2.666,2.684,2.702,2.721,2.739,2.758,2.778,2.798,2.818,2.839,2.86,2.882,2.905,2.929,2.953,2.978,3.004,3.03,3.058,3.086,3.115,3.145,3.175,3.206,3.239,3.271,3.306,3.341,3.377,3.414,3.452,3.491,3.531,3.572,3.615,3.658,3.702,3.747,3.792,3.838,3.885,3.932,3.979,4.026,4.072,4.119,4.166,4.211,4.257,4.301,4.345,4.388,4.429,4.47,4.509,4.547,4.583,4.617,4.649,4.68,4.708,4.735,4.76,4.783,4.804,4.823,4.839,4.854,4.866,4.877,4.885,4.891,4.895,4.897,4.897,4.895,4.891,4.885,4.877,4.866,4.854,4.839,4.823,4.805,4.784,4.762,4.738,4.711,4.684,4.654,4.623,4.59,4.556,4.52,4.483,4.445,4.405,4.365,4.323,4.281,4.239,4.196,4.152,4.108,4.064,4.019,3.975,3.93,3.886,3.842,3.799,3.756,3.714,3.672,3.632,3.592,3.553,3.516,3.48,3.445,3.411,3.379,3.348,3.319,3.29,3.263,3.236,3.21,3.184,3.158,3.133,3.108,3.083,3.058,3.033,3.008,2.983,2.958,2.932,2.906,2.88,2.853,2.827,2.8,2.772,2.745,2.717,2.689,2.661,2.632,2.603,2.574,2.543,2.513,2.481,2.449,2.416,2.382,2.347,2.311,2.273,2.235,2.195,2.155,2.114,2.071,2.028,1.985,1.94,1.894,1.848,1.801,1.754,1.706,1.658,1.609,1.561,1.511,1.462,1.413,1.363,1.314,1.264,1.215,1.166,1.117,1.069,1.022,0.975,0.928,0.883,0.839,0.796,0.753,0.712,0.672,0.632,0.594,0.557,0.521,0.487,0.453,0.421,0.391,0.362,0.335,0.309,0.285,0.262,0.241,0.221,0.203,0.187,0.173,0.16,0.149,0.14,0.133,0.127,0.124,0.122,0.122,0.124,0.127,0.133,0.14,0.149,0.159,0.172,0.185,0.201,0.218,0.237,0.258,0.28,0.303,0.328,0.354,0.382,0.411,0.442,0.473,0.506,0.54,0.575,0.611,0.648,0.685,0.724,0.763,0.803,0.844,0.886,0.928,0.971,1.014,1.057,1.102,1.146,1.19,1.234,1.279,1.323,1.367,1.411,1.455,1.498,1.541,1.583,1.625,1.667,1.708,1.748,1.788,1.827,1.864,1.901,1.936,1.971,2.004,2.036,2.067,2.097,2.126,2.154,2.181,2.207,2.232,2.257,2.282,2.306,2.33,2.354,2.377,2.401,2.425,2.449,2.473,2.497,2.521,2.546,2.571,2.596,2.621,2.646,2.672,2.698,2.725,2.752,2.779,2.807,2.834,2.862,2.89,2.919,2.947,2.976,3.005,3.035,3.064,3.095,3.126,3.158,3.19,3.224,3.259,3.295,3.332,3.371,3.411,3.452,3.494,3.538,3.582,3.627,3.673,3.719,3.765,3.812,3.858,3.905,3.952,3.998,4.043,4.088,4.133,4.176,4.218,4.26,4.3,4.339,4.377,4.413,4.448,4.481,4.512,4.541,4.569,4.595,4.618,4.64,4.66,4.678,4.694,4.707,4.719,4.728,4.735,4.74,4.743,4.744,4.742,4.739,4.733,4.725,4.714,4.702,4.688,4.671,4.652,4.631,4.609,4.584,4.558,4.53,4.499,4.468,4.434,4.399,4.362,4.325,4.285,4.245,4.204,4.162,4.119,4.075,4.03,3.985,3.939,3.893,3.846,3.8,3.753,3.707,3.661,3.615,3.569,3.525,3.481,3.438,3.396,3.355,3.315,3.276,3.239,3.202,3.166,3.131,3.097,3.063,3.03,2.996,2.963,2.93,2.896,2.862,2.828,2.792,2.756,2.718,2.68,2.641,2.601,2.561,2.52,2.478,2.436,2.394,2.351,2.308,2.265,2.222,2.179,2.136,2.093,2.05,2.006,1.963,1.92,1.877,1.833,1.788,1.743,1.697,1.65,1.603,1.555,1.506,1.456,1.405,1.354,1.302,1.249,1.196,1.143,1.089,1.035,0.982,0.928,0.875,0.822,0.77,0.718,0.667,0.617,0.568,0.52,0.473,0.427,0.383,0.34,0.299,0.26,0.222,0.186,0.152,0.12,0.09,0.062,0.035,0.011,-0.01,-0.03,-0.047,-0.063,-0.076,-0.086,-0.094,-0.101,-0.104,-0.106,-0.105,-0.101,-0.096,-0.088,-0.077,-0.065,-0.05,-0.033,-0.013,0.008,0.032,0.057,0.085,0.115,0.147,0.18,0.216,0.253,0.291,0.331,0.373,0.416,0.46,0.506,0.553,0.601,0.651,0.701,0.752,0.803,0.855,0.908,0.961,1.014,1.068,1.121,1.175,1.228,1.282,1.335,1.389,1.441,1.494,1.546,1.597,1.647,1.696,1.744,1.791,1.837,1.881,1.925,1.967,2.008,2.048,2.087,2.124,2.161,2.197,2.232,2.267,2.302,2.337,2.372,2.406,2.441,2.476,2.51,2.546,2.581,2.617,2.653,2.69,2.726,2.763,2.801,2.838,2.876,2.914,2.953,2.992,3.031,3.07,3.111,3.152,3.194,3.237,3.281,3.327,3.374,3.422,3.472,3.523,3.574,3.628,3.683,3.739,3.796,3.854,3.912,3.971,4.03,4.09,4.149,4.209,4.267,4.325,4.382,4.438,4.493,4.547,4.6,4.651,4.7,4.748,4.794,4.837,4.879,4.918,4.955,4.989,5.021,5.049,5.076,5.099,5.12,5.139,5.155,5.168,5.179,5.187,5.193,5.197,5.197,5.196,5.192,5.186,5.177,5.166,5.153,5.138,5.12,5.1,5.078,5.054,5.028,4.999,4.969,4.936,4.902,4.866,4.828,4.789,4.748,4.705,4.662,4.617,4.571,4.524,4.476,4.428,4.379,4.33,4.281,4.231,4.182,4.132,4.083,4.033,3.984,3.935,3.886,3.837,3.79,3.743,3.698,3.653,3.609,3.565,3.522,3.478,3.438,3.397,3.356,3.314,3.273,3.23,3.188,3.145,3.101,3.057,3.012,2.967,2.921,2.875,2.829,2.781,2.735,2.688,2.642,2.595,2.549,2.503,2.458,2.412,2.367,2.322,2.278,2.233,2.189,2.146,2.102,2.059,2.016,1.973,1.93,1.888,1.845,1.803,1.76,1.718,1.675,1.631,1.587,1.543,1.497,1.452,1.405,1.358,1.31,1.262,1.213,1.163,1.113,1.063,1.012,0.962,0.912,0.862,0.812,0.763,0.714,0.666,0.618,0.571,0.525,0.479,0.434,0.39,0.346,0.304,0.262,0.221,0.182,0.143,0.106,0.07,0.035,0.001,-0.03,-0.061,-0.089,-0.116,-0.141,-0.165,-0.186,-0.206,-0.223,-0.239,-0.252,-0.264,-0.273,-0.281,-0.286,-0.289,-0.29,-0.289,-0.286,-0.281,-0.274,-0.265,-0.253,-0.24,-0.225,-0.207,-0.188,-0.167,-0.145,-0.12,-0.093,-0.065,-0.035,-0.004,0.029,0.064,0.101,0.138,0.177,0.217,0.258,0.3,0.343,0.387,0.432,0.477,0.523,0.57,0.618,0.665,0.713,0.761,0.809,0.857,0.906,0.954,1.002,1.049,1.097,1.144,1.19,1.235,1.28,1.324,1.367,1.409,1.45,1.49,1.529,1.566,1.602,1.636,1.669,1.701,1.732,1.761,1.79,1.818,1.845,1.872,1.898,1.926,1.953,1.981,2.01,2.04,2.071,2.104,2.138,2.174,2.211,2.25,2.29,2.333,2.376,2.422,2.468,2.513,2.559,2.603,2.646,2.684,2.723,2.755,2.787,2.812,2.838,2.855,2.873,2.884,2.896,2.901,2.907,2.908,2.909,2.906,2.904,2.899,2.894,2.888,2.883,2.877,2.872,2.866,2.861,2.857,2.852,2.848,2.844,2.841,2.838,2.834,2.831,2.828,2.825,2.822,2.82,2.817
-0.01,-0.009,-0.009,-0.008,-0.008,-0.007,-0.007,-0.006,-0.005,-0.004,-0.003,-0.001,-0.0,0.001,0.001,0.002,0.002,0.002,0.001,0.001,0.0,-0.0,-0.0,-0.001,-0.001,-0.001,-0.001,-0.001,-0.001,-0.001,-0.001,-0.0,-0.0,-0.0,0.0,0.0,0.0,0.0,0.0,0.0,0.0,0.001,0.002,0.003,0.005,0.008,0.012,0.017,0.023,0.03,0.038,0.047,0.057,0.068,0.08,0.092,0.105,0.118,0.131,0.144,0.158,0.171,0.184,0.198,0.211,0.224,0.237,0.25,0.265,0.279,0.294,0.309,0.324,0.339,0.355,0.371,0.387,0.403,0.419,0.435,0.451,0.467,0.484,0.501,0.518,0.536,0.555,0.574,0.593,0.613,0.634,0.655,0.677,0.699,0.722,0.746,0.77,0.794,0.819,0.844,0.87,0.895,0.921,0.948,0.974,1.002,1.029,1.057,1.086,1.116,1.148,1.181,1.217,1.255,1.294,1.335,1.376,1.418,1.461,1.503,1.546,1.589,1.632,1.674,1.717,1.758,1.8,1.84,1.88,1.919,1.957,1.993,2.03,2.064,2.097,2.13,2.161,2.191,2.219,2.247,2.273,2.298,2.322,2.344,2.365,2.386,2.405,2.423,2.441,2.458,2.475,2.491,2.508,2.524,2.54,2.556,2.572,2.589,2.605,2.622,2.639,2.657,2.674,2.692,2.71,2.728,2.747,2.765,2.784,2.804,2.823,2.844,2.864,2.885,2.907,2.93,2.954,2.978,3.003,3.029,3.056,3.083,3.111,3.14,3.169,3.2,3.231,3.264,3.297,3.331,3.367,3.403,3.44,3.479,3.518,3.558,3.6,3.642,3.685,3.729,3.774,3.82,3.866,3.913,3.96,4.007,4.054,4.101,4.148,4.194,4.24,4.285,4.329,4.372,4.415,4.456,4.496,4.535,4.572,4.607,4.641,4.673,4.703,4.731,4.757,4.781,4.803,4.824,4.842,4.858,4.872,4.884,4.894,4.902,4.907,4.911,4.912,4.912,4.909,4.905,4.898,4.889,4.878,4.865,4.85,4.833,4.814,4.793,4.77,4.746,4.719,4.691,4.661,4.629,4.596,4.561,4.525,4.488,4.449,4.41,4.369,4.328,4.286,4.244,4.2,4.157,4.112,4.068,4.024,3.98,3.935,3.892,3.848,3.805,3.761,3.719,3.678,3.637,3.598,3.56,3.524,3.488,3.454,3.422,3.39,3.36,3.331,3.303,3.276,3.249,3.223,3.198,3.172,3.147,3.122,3.098,3.073,3.048,3.023,2.997,2.972,2.946,2.92,2.894,2.867,2.84,2.813,2.786,2.759,2.731,2.703,2.675,2.646,2.617,2.587,2.557,2.526,2.495,2.462,2.428,2.393,2.357,2.32,2.282,2.243,2.203,2.162,2.12,2.077,2.033,1.989,1.944,1.899,1.853,1.806,1.76,1.712,1.664,1.616,1.568,1.519,1.47,1.421,1.372,1.323,1.274,1.225,1.177,1.129,1.082,1.035,0.989,0.944,0.9,0.857,0.814,0.773,0.732,0.692,0.653,0.616,0.579,0.544,0.51,0.478,0.446,0.417,0.388,0.361,0.336,0.312,0.29,0.269,0.25,0.233,0.217,0.204,0.191,0.181,0.172,0.166,0.161,0.157,0.156,0.156,0.159,0.163,0.168,0.176,0.185,0.196,0.208,0.223,0.238,0.256,0.275,0.295,0.317,0.341,0.366,0.392,0.42,0.449,0.48,0.511,0.544,0.578,0.612,0.648,0.685,0.722,0.76,0.8,0.84,0.88,0.922,0.964,1.006,1.049,1.093,1.136,1.18,1.224,1.268,1.312,1.356,1.4,1.444,1.487,1.53,1.572,1.615,1.657,1.699,1.739,1.779,1.818,1.856,1.894,1.93,1.965,1.999,2.032,2.063,2.094,2.123,2.152,2.179,2.206,2.231,2.257,2.281,2.306,2.33,2.353,2.377,2.401,2.425,2.449,2.472,2.497,2.521,2.546,2.57,2.595,2.62,2.645,2.67,2.697,2.723,2.75,2.777,2.804,2.832,2.859,2.887,2.916,2.944,2.972,3.001,3.03,3.059,3.089,3.119,3.15,3.181,3.214,3.248,3.283,3.32,3.358,3.396,3.436,3.478,3.52,3.563,3.607,3.652,3.697,3.743,3.789,3.835,3.882,3.929,3.975,4.021,4.067,4.111,4.156,4.199,4.242,4.283,4.323,4.362,4.4,4.435,4.47,4.502,4.533,4.562,4.589,4.614,4.638,4.659,4.679,4.696,4.711,4.724,4.735,4.744,4.751,4.755,4.757,4.758,4.756,4.751,4.745,4.736,4.726,4.713,4.698,4.681,4.662,4.64,4.617,4.592,4.566,4.537,4.506,4.474,4.44,4.405,4.368,4.33,4.291,4.251,4.21,4.167,4.124,4.08,4.035,3.99,3.944,3.898,3.852,3.806,3.76,3.714,3.668,3.623,3.578,3.534,3.491,3.448,3.407,3.367,3.328,3.289,3.252,3.216,3.181,3.146,3.112,3.079,3.045,3.012,2.979,2.945,2.911,2.875,2.839,2.803,2.765,2.727,2.688,2.647,2.607,2.566,2.524,2.482,2.44,2.398,2.355,2.312,2.27,2.227,2.184,2.142,2.1,2.057,2.014,1.972,1.929,1.886,1.841,1.798,1.752,1.706,1.66,1.612,1.564,1.515,1.465,1.414,1.362,1.31,1.257,1.204,1.151,1.098,1.045,0.992,0.939,0.885,0.833,0.78,0.729,0.678,0.628,0.58,0.532,0.486,0.441,0.397,0.355,0.314,0.276,0.239,0.204,0.171,0.139,0.109,0.082,0.056,0.033,0.012,-0.007,-0.024,-0.039,-0.051,-0.061,-0.069,-0.074,-0.077,-0.078,-0.077,-0.073,-0.067,-0.058,-0.047,-0.034,-0.019,-0.001,0.018,0.04,0.064,0.09,0.118,0.147,0.179,0.213,0.248,0.285,0.324,0.365,0.406,0.449,0.494,0.54,0.587,0.635,0.685,0.734,0.785,0.836,0.888,0.94,0.992,1.045,1.098,1.151,1.205,1.258,1.312,1.365,1.418,1.47,1.522,1.574,1.624,1.674,1.722,1.77,1.817,1.862,1.907,1.95,1.991,2.032,2.071,2.109,2.146,2.182,2.218,2.253,2.288,2.324,2.358,2.393,2.427,2.462,2.497,2.533,2.568,2.604,2.64,2.676,2.713,2.75,2.787,2.824,2.861,2.899,2.937,2.975,3.014,3.053,3.092,3.133,3.174,3.216,3.259,3.303,3.349,3.397,3.445,3.495,3.546,3.599,3.653,3.708,3.764,3.822,3.879,3.938,3.997,4.056,4.115,4.174,4.233,4.291,4.349,4.405,4.461,4.515,4.569,4.621,4.671,4.72,4.767,4.812,4.854,4.895,4.933,4.969,5.002,5.033,5.06,5.085,5.108,5.128,5.146,5.161,5.173,5.183,5.191,5.196,5.199,5.199,5.197,5.193,5.186,5.177,5.166,5.152,5.136,5.118,5.098,5.075,5.051,5.024,4.995,4.964,4.931,4.896,4.86,4.821,4.781,4.74,4.697,4.654,4.609,4.563,4.516,4.468,4.42,4.372,4.323,4.274,4.225,4.175,4.126,4.076,4.026,3.977,3.927,3.879,3.831,3.784,3.737,3.692,3.647,3.603,3.56,3.518,3.476,3.434,3.393,3.351,3.309,3.267,3.224,3.181,3.137,3.092,3.047,3.002,2.956,2.91,2.863,2.816,2.77,2.723,2.676,2.63,2.584,2.538,2.493,2.448,2.403,2.358,2.314,2.269,2.225,2.182,2.139,2.096,2.053,2.01,1.968,1.925,1.883,1.841,1.799,1.757,1.714,1.672,1.629,1.585,1.541,1.496,1.451,1.405,1.358,1.31,1.262,1.213,1.164,1.115,1.066,1.017,0.968,0.919,0.871,0.822,0.774,0.726,0.679,0.632,0.585,0.539,0.494,0.45,0.406,0.363,0.321,0.279,0.239,0.2,0.162,0.125,0.089,0.054,0.021,-0.01,-0.04,-0.069,-0.095,-0.12,-0.143,-0.164,-0.183,-0.2,-0.215,-0.227,-0.238,-0.247,-0.254,-0.259,-0.261,-0.262,-0.261,-0.257,-0.252,-0.244,-0.234,-0.223,-0.209,-0.194,-0.176,-0.157,-0.136,-0.113,-0.088,-0.061,-0.033,-0.003,0.029,0.062,0.097,0.133,0.17,0.209,0.249,0.289,0.331,0.374,0.418,0.463,0.508,0.555,0.601,0.648,0.696,0.744,0.791,0.839,0.887,0.935,0.983,1.031,1.078,1.125,1.172,1.218,1.263,1.307,1.351,1.393,1.435,1.476,1.515,1.553,1.59,1.625,1.659,1.692,1.723,1.753,1.782,1.81,1.838,1.864,1.891,1.917,1.944,1.972,2.0,2.029,2.059,2.091,2.124,2.159,2.195,2.233,2.272,2.314,2.357,2.402,2.447,2.491,2.535,2.578,2.618,2.657,2.692,2.724,2.753,2.777,2.8,2.818,2.832,2.843,2.851,2.856,2.858,2.859,2.857,2.854,2.85,2.845,2.839,2.833,2.827,2.822,2.816,2.811,2.806,2.801,2.797,2.793,2.789,2.786,2.783,2.78,2.777,2.774,2.771,2.768,2.766,2.764
-0.009,-0.009,-0.009,-0.009,-0.009,-0.009,-0.008,-0.008,-0.007,-0.007,-0.006,-0.005,-0.004,-0.003,-0.002,-0.001,-0.0,0.001,0.001,0.002,0.002,0.002,0.001,0.001,0.001,0.003,0.002,0.002,0.004,0.004,0.004,0.004,0.005,0.005,0.005,0.005,0.005,0.005,0.006,0.006,0.006,0.006,0.006,0.006,0.006,0.007,0.008,0.01,0.013,0.017,0.021,0.028,0.034,0.043,0.051,0.06,0.071,0.084,0.097,0.112,0.126,0.141,0.157,0.172,0.188,0.203,0.219,0.235,0.25,0.267,0.283,0.299,0.316,0.334,0.352,0.37,0.389,0.407,0.426,0.445,0.465,0.484,0.504,0.524,0.545,0.566,0.587,0.609,0.631,0.653,0.676,0.699,0.723,0.748,0.773,0.798,0.824,0.851,0.877,0.903,0.931,0.958,0.985,1.013,1.042,1.069,1.098,1.126,1.156,1.185,1.214,1.244,1.276,1.308,1.341,1.378,1.414,1.453,1.49,1.531,1.571,1.612,1.653,1.695,1.736,1.776,1.817,1.857,1.896,1.935,1.973,2.009,2.045,2.079,2.113,2.145,2.176,2.205,2.233,2.26,2.286,2.31,2.332,2.354,2.374,2.393,2.411,2.428,2.444,2.459,2.474,2.489,2.502,2.517,2.53,2.544,2.557,2.571,2.585,2.598,2.614,2.628,2.643,2.658,2.673,2.689,2.705,2.722,2.738,2.757,2.774,2.792,2.81,2.829,2.849,2.87,2.892,2.914,2.937,2.961,2.986,3.011,3.038,3.065,3.093,3.124,3.154,3.184,3.217,3.249,3.282,3.316,3.352,3.388,3.425,3.463,3.503,3.543,3.585,3.628,3.672,3.716,3.762,3.808,3.855,3.902,3.949,3.996,4.042,4.089,4.135,4.183,4.228,4.274,4.317,4.361,4.402,4.444,4.484,4.523,4.56,4.595,4.629,4.661,4.691,4.719,4.745,4.768,4.79,4.81,4.827,4.843,4.855,4.866,4.875,4.882,4.887,4.89,4.89,4.889,4.885,4.878,4.87,4.862,4.852,4.838,4.822,4.804,4.783,4.764,4.74,4.714,4.686,4.657,4.63,4.597,4.566,4.533,4.496,4.46,4.419,4.379,4.335,4.293,4.25,4.207,4.164,4.122,4.075,4.031,3.984,3.94,3.895,3.851,3.808,3.765,3.719,3.678,3.634,3.595,3.554,3.517,3.481,3.444,3.41,3.378,3.344,3.314,3.285,3.254,3.226,3.199,3.169,3.143,3.116,3.09,3.063,3.037,3.011,2.986,2.959,2.933,2.906,2.879,2.851,2.825,2.797,2.769,2.74,2.712,2.683,2.654,2.626,2.596,2.565,2.535,2.504,2.472,2.44,2.407,2.373,2.339,2.303,2.265,2.228,2.188,2.148,2.106,2.065,2.022,1.978,1.934,1.888,1.841,1.795,1.747,1.698,1.65,1.6,1.55,1.502,1.452,1.402,1.351,1.302,1.252,1.202,1.157,1.108,1.059,1.014,0.966,0.919,0.877,0.832,0.789,0.746,0.705,0.664,0.625,0.589,0.552,0.516,0.48,0.447,0.415,0.384,0.355,0.328,0.304,0.279,0.257,0.236,0.217,0.199,0.183,0.17,0.158,0.147,0.137,0.13,0.125,0.121,0.119,0.119,0.121,0.124,0.129,0.136,0.145,0.155,0.167,0.179,0.195,0.211,0.229,0.25,0.271,0.292,0.316,0.342,0.369,0.397,0.427,0.457,0.489,0.522,0.557,0.592,0.628,0.665,0.703,0.741,0.781,0.821,0.862,0.904,0.945,0.988,1.031,1.074,1.118,1.161,1.205,1.248,1.292,1.336,1.378,1.422,1.465,1.508,1.55,1.592,1.633,1.674,1.714,1.752,1.792,1.83,1.867,1.903,1.938,1.972,2.003,2.035,2.066,2.097,2.126,2.154,2.181,2.208,2.234,2.257,2.282,2.307,2.331,2.355,2.379,2.403,2.426,2.451,2.475,2.498,2.523,2.549,2.572,2.597,2.623,2.644,2.671,2.697,2.724,2.751,2.779,2.807,2.833,2.862,2.89,2.916,2.945,2.975,3.005,3.035,3.066,3.097,3.129,3.162,3.196,3.225,3.261,3.298,3.331,3.37,3.41,3.451,3.494,3.534,3.575,3.62,3.664,3.707,3.754,3.8,3.847,3.891,3.935,3.981,4.026,4.069,4.114,4.157,4.199,4.24,4.278,4.318,4.354,4.389,4.424,4.457,4.488,4.517,4.544,4.57,4.594,4.615,4.635,4.652,4.668,4.68,4.691,4.7,4.706,4.71,4.712,4.711,4.709,4.706,4.697,4.688,4.677,4.665,4.65,4.631,4.612,4.59,4.569,4.544,4.517,4.489,4.458,4.423,4.389,4.357,4.323,4.285,4.241,4.203,4.162,4.122,4.08,4.04,3.999,3.954,3.912,3.873,3.827,3.784,3.738,3.698,3.658,3.613,3.573,3.532,3.489,3.447,3.406,3.365,3.325,3.286,3.249,3.211,3.174,3.138,3.103,3.069,3.034,2.999,2.963,2.928,2.893,2.854,2.818,2.782,2.743,2.704,2.664,2.622,2.581,2.539,2.495,2.453,2.408,2.364,2.319,2.274,2.229,2.182,2.137,2.091,2.044,1.999,1.954,1.907,1.862,1.816,1.77,1.72,1.673,1.624,1.574,1.525,1.475,1.423,1.372,1.32,1.266,1.213,1.159,1.104,1.05,0.996,0.942,0.888,0.835,0.782,0.73,0.678,0.627,0.576,0.527,0.48,0.432,0.387,0.343,0.3,0.26,0.22,0.183,0.147,0.113,0.082,0.051,0.024,-0.002,-0.029,-0.05,-0.069,-0.089,-0.104,-0.117,-0.129,-0.137,-0.143,-0.147,-0.151,-0.151,-0.148,-0.146,-0.139,-0.129,-0.12,-0.106,-0.09,-0.075,-0.054,-0.032,-0.012,0.015,0.043,0.073,0.1,0.134,0.169,0.204,0.242,0.282,0.323,0.366,0.41,0.453,0.5,0.548,0.595,0.645,0.695,0.746,0.794,0.847,0.899,0.95,1.003,1.056,1.107,1.16,1.213,1.264,1.317,1.37,1.422,1.474,1.525,1.574,1.622,1.67,1.716,1.761,1.806,1.849,1.891,1.932,1.973,2.012,2.051,2.088,2.123,2.159,2.195,2.231,2.265,2.301,2.336,2.371,2.407,2.442,2.478,2.514,2.551,2.588,2.625,2.663,2.701,2.74,2.779,2.818,2.857,2.897,2.938,2.975,3.017,3.059,3.1,3.143,3.188,3.233,3.28,3.328,3.377,3.428,3.48,3.533,3.588,3.643,3.7,3.755,3.813,3.872,3.931,3.991,4.047,4.106,4.165,4.224,4.279,4.336,4.39,4.444,4.498,4.549,4.599,4.649,4.694,4.738,4.781,4.82,4.857,4.891,4.923,4.952,4.979,5.003,5.023,5.041,5.057,5.07,5.08,5.088,5.094,5.096,5.097,5.094,5.09,5.082,5.072,5.058,5.041,5.024,5.006,4.984,4.963,4.937,4.909,4.879,4.846,4.812,4.777,4.74,4.701,4.66,4.619,4.577,4.534,4.489,4.444,4.397,4.351,4.306,4.257,4.211,4.163,4.114,4.068,4.02,3.98,3.934,3.886,3.842,3.797,3.75,3.703,3.657,3.616,3.571,3.528,3.485,3.442,3.4,3.358,3.317,3.276,3.234,3.194,3.153,3.109,3.066,3.024,2.98,2.935,2.891,2.846,2.798,2.753,2.707,2.66,2.614,2.568,2.52,2.475,2.429,2.383,2.338,2.293,2.249,2.203,2.159,2.116,2.072,2.029,1.986,1.942,1.9,1.857,1.815,1.773,1.731,1.688,1.646,1.603,1.559,1.515,1.47,1.424,1.378,1.33,1.283,1.234,1.185,1.134,1.084,1.033,0.981,0.931,0.88,0.828,0.777,0.726,0.676,0.625,0.576,0.526,0.478,0.434,0.388,0.34,0.295,0.251,0.209,0.167,0.125,0.085,0.046,0.008,-0.027,-0.063,-0.097,-0.13,-0.161,-0.191,-0.219,-0.247,-0.272,-0.295,-0.316,-0.335,-0.353,-0.369,-0.383,-0.394,-0.403,-0.41,-0.416,-0.42,-0.422,-0.421,-0.419,-0.415,-0.408,-0.4,-0.39,-0.378,-0.364,-0.349,-0.331,-0.312,-0.293,-0.269,-0.244,-0.22,-0.192,-0.162,-0.13,-0.098,-0.063,-0.027,0.007,0.046,0.086,0.125,0.167,0.209,0.253,0.297,0.342,0.386,0.432,0.479,0.526,0.573,0.621,0.669,0.718,0.766,0.814,0.862,0.909,0.956,1.002,1.048,1.093,1.138,1.181,1.224,1.266,1.306,1.345,1.384,1.42,1.456,1.49,1.524,1.557,1.588,1.618,1.648,1.677,1.707,1.736,1.765,1.795,1.824,1.855,1.887,1.921,1.956,1.992,2.028,2.067,2.108,2.15,2.193,2.238,2.283,2.331,2.379,2.427,2.473,2.518,2.563,2.603,2.643,2.677,2.711,2.738,2.765,2.784,2.804,2.817,2.829,2.836,2.843,2.845,2.847,2.845,2.844,2.84,2.836,2.831,2.826,2.82,2.815,2.81,2.805,2.8,2.795,2.791,2.787,2.784,2.78,2.777,2.774,2.771,2.768,2.765,2.762,2.759,2.757,2.755,2.754,2.752
-0.009,-0.009,-0.009,-0.009,-0.009,-0.008,-0.008,-0.007,-0.006,-0.006,-0.004,-0.003,-0.002,-0.001,-0.0,0.001,0.002,0.002,0.002,0.002,0.002,0.002,0.001,0.001,0.003,0.003,0.003,0.004,0.004,0.004,0.004,0.005,0.005,0.005,0.005,0.005,0.005,0.006,0.006,0.006,0.006,0.006,0.006,0.006,0.007,0.008,0.01,0.013,0.018,0.023,0.029,0.036,0.045,0.054,0.065,0.076,0.089,0.103,0.117,0.131,0.146,0.161,0.176,0.191,0.206,0.222,0.237,0.252,0.267,0.283,0.299,0.316,0.333,0.351,0.369,0.387,0.405,0.423,0.442,0.46,0.479,0.498,0.517,0.537,0.557,0.577,0.598,0.62,0.641,0.664,0.687,0.71,0.735,0.759,0.784,0.81,0.836,0.862,0.888,0.915,0.942,0.969,0.997,1.024,1.052,1.08,1.108,1.137,1.166,1.195,1.225,1.256,1.288,1.322,1.358,1.396,1.435,1.474,1.515,1.556,1.596,1.637,1.678,1.719,1.76,1.8,1.84,1.878,1.917,1.954,1.99,2.025,2.06,2.093,2.126,2.156,2.184,2.212,2.238,2.263,2.286,2.309,2.33,2.349,2.368,2.386,2.403,2.419,2.434,2.449,2.463,2.476,2.491,2.505,2.518,2.533,2.547,2.56,2.574,2.591,2.606,2.621,2.637,2.653,2.669,2.685,2.701,2.718,2.738,2.756,2.774,2.793,2.813,2.833,2.854,2.876,2.899,2.922,2.948,2.973,2.999,3.027,3.054,3.082,3.114,3.144,3.174,3.208,3.24,3.273,3.307,3.344,3.381,3.418,3.454,3.493,3.534,3.577,3.62,3.663,3.707,3.752,3.798,3.844,3.891,3.936,3.983,4.028,4.074,4.12,4.165,4.209,4.254,4.298,4.342,4.382,4.423,4.463,4.501,4.536,4.571,4.604,4.636,4.666,4.693,4.718,4.744,4.765,4.785,4.802,4.817,4.831,4.842,4.85,4.856,4.86,4.862,4.861,4.859,4.856,4.851,4.843,4.834,4.823,4.809,4.794,4.775,4.756,4.735,4.711,4.686,4.659,4.63,4.601,4.568,4.535,4.5,4.463,4.426,4.385,4.345,4.302,4.26,4.218,4.174,4.131,4.088,4.041,3.997,3.951,3.907,3.861,3.816,3.773,3.731,3.692,3.649,3.607,3.569,3.529,3.493,3.457,3.422,3.39,3.358,3.326,3.297,3.268,3.239,3.211,3.184,3.156,3.129,3.103,3.077,3.051,3.025,2.998,2.972,2.946,2.919,2.892,2.864,2.837,2.809,2.78,2.752,2.724,2.695,2.665,2.636,2.607,2.576,2.545,2.513,2.482,2.449,2.416,2.382,2.348,2.313,2.276,2.238,2.2,2.16,2.119,2.077,2.035,1.992,1.947,1.902,1.856,1.809,1.762,1.714,1.665,1.616,1.567,1.517,1.466,1.417,1.367,1.317,1.268,1.218,1.169,1.12,1.072,1.024,0.977,0.93,0.884,0.843,0.799,0.756,0.714,0.673,0.634,0.596,0.557,0.521,0.486,0.451,0.419,0.388,0.358,0.329,0.303,0.277,0.253,0.231,0.209,0.19,0.173,0.157,0.143,0.131,0.12,0.112,0.105,0.099,0.094,0.092,0.092,0.092,0.096,0.101,0.107,0.115,0.125,0.137,0.148,0.163,0.18,0.196,0.215,0.236,0.259,0.283,0.308,0.332,0.36,0.389,0.417,0.449,0.481,0.515,0.548,0.584,0.62,0.653,0.691,0.73,0.767,0.807,0.848,0.89,0.932,0.974,1.014,1.057,1.101,1.144,1.188,1.232,1.276,1.318,1.361,1.404,1.446,1.489,1.531,1.572,1.614,1.655,1.693,1.732,1.771,1.808,1.843,1.879,1.914,1.946,1.979,2.01,2.041,2.07,2.099,2.128,2.155,2.182,2.208,2.234,2.259,2.285,2.312,2.337,2.362,2.388,2.414,2.44,2.468,2.494,2.521,2.548,2.575,2.602,2.629,2.656,2.684,2.712,2.74,2.769,2.798,2.826,2.856,2.885,2.915,2.945,2.975,3.005,3.036,3.068,3.099,3.132,3.165,3.2,3.236,3.273,3.311,3.348,3.387,3.429,3.472,3.515,3.56,3.604,3.65,3.698,3.744,3.79,3.836,3.883,3.93,3.977,4.023,4.069,4.114,4.158,4.202,4.244,4.288,4.328,4.366,4.4,4.436,4.469,4.5,4.529,4.562,4.589,4.613,4.636,4.657,4.675,4.691,4.705,4.717,4.729,4.736,4.741,4.745,4.746,4.746,4.743,4.739,4.731,4.721,4.71,4.697,4.681,4.663,4.643,4.621,4.597,4.571,4.545,4.516,4.484,4.451,4.416,4.383,4.349,4.31,4.274,4.235,4.193,4.152,4.109,4.066,4.024,3.979,3.934,3.889,3.843,3.799,3.753,3.709,3.666,3.621,3.577,3.533,3.49,3.448,3.408,3.367,3.328,3.29,3.252,3.213,3.177,3.142,3.107,3.073,3.039,3.005,2.97,2.935,2.901,2.866,2.831,2.794,2.756,2.717,2.678,2.636,2.594,2.552,2.509,2.465,2.421,2.376,2.331,2.287,2.242,2.197,2.152,2.107,2.062,2.017,1.973,1.929,1.884,1.838,1.792,1.746,1.698,1.65,1.602,1.552,1.502,1.451,1.4,1.348,1.298,1.245,1.192,1.139,1.085,1.032,0.978,0.924,0.871,0.819,0.768,0.717,0.666,0.619,0.57,0.523,0.478,0.433,0.39,0.35,0.31,0.271,0.235,0.201,0.168,0.137,0.108,0.081,0.055,0.031,0.01,-0.009,-0.028,-0.043,-0.055,-0.067,-0.075,-0.081,-0.085,-0.091,-0.091,-0.088,-0.089,-0.082,-0.073,-0.068,-0.054,-0.039,-0.026,-0.007,0.014,0.034,0.059,0.086,0.115,0.143,0.175,0.21,0.246,0.283,0.322,0.364,0.407,0.45,0.494,0.54,0.587,0.634,0.684,0.734,0.784,0.834,0.885,0.937,0.991,1.043,1.096,1.149,1.202,1.254,1.307,1.36,1.412,1.466,1.517,1.568,1.617,1.668,1.716,1.763,1.809,1.853,1.897,1.939,1.981,2.021,2.062,2.1,2.138,2.174,2.211,2.247,2.283,2.319,2.355,2.391,2.426,2.462,2.498,2.534,2.571,2.608,2.646,2.684,2.722,2.76,2.799,2.838,2.878,2.916,2.956,2.997,3.036,3.078,3.12,3.162,3.206,3.251,3.295,3.342,3.391,3.438,3.489,3.541,3.595,3.647,3.702,3.759,3.814,3.871,3.93,3.986,4.045,4.104,4.161,4.22,4.276,4.331,4.388,4.442,4.497,4.548,4.6,4.649,4.698,4.742,4.786,4.828,4.867,4.904,4.939,4.971,5.002,5.029,5.053,5.074,5.092,5.108,5.121,5.132,5.14,5.144,5.147,5.148,5.146,5.14,5.133,5.123,5.113,5.099,5.082,5.065,5.044,5.02,4.995,4.968,4.939,4.906,4.873,4.838,4.801,4.761,4.722,4.681,4.635,4.593,4.548,4.502,4.455,4.407,4.359,4.31,4.262,4.212,4.164,4.116,4.068,4.019,3.971,3.924,3.877,3.829,3.782,3.736,3.69,3.644,3.6,3.557,3.514,3.472,3.43,3.387,3.346,3.305,3.263,3.223,3.181,3.14,3.098,3.055,3.011,2.967,2.922,2.876,2.83,2.784,2.738,2.692,2.646,2.599,2.555,2.509,2.463,2.417,2.372,2.328,2.283,2.239,2.195,2.152,2.108,2.064,2.021,1.979,1.936,1.894,1.851,1.809,1.767,1.726,1.684,1.641,1.597,1.553,1.509,1.463,1.418,1.371,1.324,1.278,1.229,1.18,1.13,1.08,1.028,0.978,0.927,0.876,0.825,0.777,0.727,0.678,0.632,0.588,0.541,0.495,0.449,0.403,0.361,0.317,0.275,0.233,0.192,0.153,0.114,0.076,0.039,0.004,-0.031,-0.063,-0.094,-0.124,-0.153,-0.181,-0.206,-0.229,-0.251,-0.271,-0.289,-0.305,-0.318,-0.33,-0.342,-0.35,-0.356,-0.36,-0.362,-0.362,-0.36,-0.355,-0.349,-0.341,-0.33,-0.319,-0.305,-0.291,-0.274,-0.255,-0.235,-0.212,-0.188,-0.165,-0.137,-0.108,-0.076,-0.05,-0.016,0.02,0.052,0.09,0.129,0.169,0.21,0.252,0.293,0.337,0.382,0.425,0.472,0.518,0.565,0.617,0.664,0.711,0.762,0.81,0.858,0.906,0.953,1.0,1.051,1.097,1.142,1.187,1.231,1.273,1.315,1.357,1.396,1.435,1.472,1.508,1.543,1.575,1.607,1.639,1.668,1.698,1.728,1.756,1.785,1.815,1.845,1.877,1.908,1.941,1.975,2.01,2.047,2.088,2.128,2.169,2.212,2.257,2.304,2.349,2.397,2.446,2.494,2.542,2.587,2.629,2.67,2.707,2.742,2.773,2.799,2.823,2.842,2.858,2.871,2.878,2.885,2.889,2.891,2.891,2.892,2.888,2.884,2.879,2.874,2.868,2.863,2.858,2.852,2.847,2.843,2.838,2.834,2.831,2.828,2.824,2.821,2.818,2.815,2.812,2.809,2.805,2.803,2.801,2.799,2.798,2.797,2.796,2.795,2.794,2.793,2.793,2.793,2.793,2.794,2.794,2.795,2.795,2.795,2.795,2.795,2.796,2.796,2.796,2.796,2.796,2.796,2.796,2.796,2.796,2.796,2.796,2.796,2.796,2.796,2.796,2.796,2.796,2.796,2.796,2.796,2.796,2.796,2.796,2.796,2.796,2.796,2.796,2.796,2.796,2.796,2.796,2.796,2.796,2.796,2.796,2.796
-0.029,-0.029,-0.028,-0.028,-0.028,-0.027,-0.027,-0.026,-0.026,-0.025,-0.024,-0.023,-0.022,-0.021,-0.02,-0.019,-0.018,-0.018,-0.018,-0.018,-0.019,-0.019,-0.019,-0.02,-0.02,-0.02,-0.02,-0.021,-0.021,-0.021,-0.021,-0.02,-0.02,-0.02,-0.02,-0.02,-0.02,-0.02,-0.02,-0.019,-0.019,-0.019,-0.019,-0.018,-0.017,-0.015,-0.013,-0.01,-0.006,-0.001,0.005,0.012,0.019,0.027,0.036,0.047,0.058,0.07,0.082,0.094,0.107,0.12,0.133,0.146,0.159,0.171,0.184,0.198,0.211,0.231,0.244,0.258,0.272,0.286,0.301,0.316,0.331,0.346,0.361,0.377,0.393,0.409,0.426,0.443,0.461,0.479,0.497,0.516,0.536,0.556,0.577,0.599,0.621,0.643,0.667,0.69,0.715,0.739,0.765,0.815,0.841,0.867,0.894,0.92,0.947,0.974,1.002,1.029,1.058,1.087,1.117,1.149,1.181,1.216,1.252,1.26,1.298,1.339,1.38,1.422,1.464,1.506,1.549,1.591,1.633,1.675,1.716,1.757,1.798,1.817,1.856,1.893,1.93,1.966,2.0,2.033,2.065,2.096,2.126,2.154,2.2,2.226,2.251,2.274,2.297,2.319,2.341,2.361,2.381,2.4,2.419,2.438,2.456,2.441,2.458,2.476,2.493,2.511,2.529,2.548,2.566,2.586,2.605,2.625,2.645,2.665,2.686,2.708,2.729,2.752,2.774,2.798,2.822,2.846,2.872,2.896,2.922,2.948,2.975,3.003,3.032,3.062,3.092,3.123,3.155,3.188,3.221,3.256,3.291,3.327,3.364,3.402,3.441,3.481,3.521,3.563,3.606,3.65,3.694,3.724,3.769,3.816,3.863,3.91,3.957,4.004,4.051,4.098,4.145,4.209,4.255,4.299,4.343,4.386,4.427,4.467,4.506,4.543,4.579,4.613,4.645,4.712,4.741,4.767,4.791,4.813,4.833,4.851,4.867,4.894,4.906,4.915,4.922,4.927,4.929,4.93,4.928,4.925,4.919,4.868,4.858,4.847,4.833,4.817,4.799,4.779,4.757,4.733,4.708,4.68,4.651,4.618,4.586,4.552,4.517,4.48,4.442,4.403,4.363,4.322,4.28,4.237,4.194,4.057,4.013,3.969,3.925,3.881,3.837,3.794,3.751,3.709,3.667,3.627,3.556,3.518,3.48,3.443,3.407,3.373,3.34,3.309,3.279,3.25,3.222,3.196,3.171,3.146,3.122,3.089,3.066,3.043,3.02,2.998,2.975,2.953,2.965,2.942,2.919,2.897,2.874,2.85,2.827,2.803,2.779,2.754,2.729,2.704,2.679,2.653,2.627,2.6,2.573,2.546,2.517,2.488,2.459,2.429,2.398,2.365,2.383,2.349,2.314,2.278,2.241,2.202,2.163,2.123,2.081,2.039,1.996,1.966,1.921,1.875,1.829,1.782,1.734,1.686,1.637,1.588,1.539,1.484,1.435,1.386,1.336,1.286,1.237,1.187,1.138,1.09,1.042,0.994,0.948,0.923,0.878,0.834,0.791,0.748,0.707,0.667,0.627,0.589,0.551,0.463,0.43,0.399,0.368,0.34,0.313,0.287,0.263,0.241,0.22,0.201,0.183,0.193,0.179,0.166,0.155,0.146,0.139,0.133,0.13,0.128,0.128,0.129,0.133,0.138,0.145,0.141,0.151,0.162,0.175,0.19,0.207,0.225,0.244,0.273,0.295,0.319,0.344,0.371,0.399,0.428,0.459,0.49,0.523,0.557,0.592,0.613,0.649,0.687,0.725,0.764,0.804,0.844,0.886,0.927,0.969,1.012,1.055,1.099,1.125,1.169,1.213,1.257,1.301,1.345,1.388,1.432,1.475,1.517,1.56,1.602,1.623,1.664,1.704,1.744,1.783,1.821,1.858,1.894,1.929,1.963,1.996,2.027,2.058,2.089,2.12,2.149,2.179,2.207,2.236,2.264,2.292,2.32,2.348,2.322,2.349,2.376,2.404,2.431,2.459,2.487,2.515,2.543,2.572,2.601,2.63,2.659,2.689,2.719,2.75,2.781,2.812,2.843,2.875,2.911,2.943,2.975,3.008,3.041,3.074,3.109,3.144,3.18,3.216,3.254,3.293,3.333,3.374,3.416,3.459,3.514,3.559,3.604,3.651,3.698,3.745,3.792,3.839,3.898,3.945,3.992,4.038,4.083,4.127,4.171,4.214,4.255,4.295,4.362,4.4,4.435,4.469,4.501,4.532,4.56,4.587,4.611,4.633,4.654,4.69,4.706,4.72,4.732,4.742,4.749,4.754,4.757,4.758,4.761,4.757,4.751,4.743,4.732,4.72,4.705,4.688,4.669,4.648,4.625,4.6,4.554,4.525,4.495,4.463,4.429,4.394,4.357,4.319,4.28,4.24,4.198,4.146,4.103,4.059,4.015,3.97,3.924,3.879,3.832,3.786,3.74,3.694,3.618,3.573,3.528,3.484,3.44,3.397,3.356,3.315,3.276,3.237,3.2,3.163,3.063,3.031,3.0,2.969,2.939,2.91,2.881,2.852,2.824,2.795,2.766,2.737,2.727,2.697,2.665,2.634,2.6,2.566,2.532,2.496,2.46,2.423,2.394,2.357,2.319,2.281,2.242,2.204,2.165,2.126,2.087,2.048,2.009,1.965,1.925,1.885,1.844,1.803,1.76,1.716,1.672,1.627,1.58,1.533,1.485,1.447,1.397,1.346,1.294,1.242,1.189,1.135,1.081,1.027,0.973,0.919,0.884,0.831,0.777,0.724,0.672,0.62,0.57,0.52,0.471,0.423,0.377,0.336,0.293,0.251,0.21,0.171,0.134,0.099,0.065,0.034,0.004,-0.024,-0.02,-0.044,-0.066,-0.086,-0.104,-0.12,-0.133,-0.144,-0.153,-0.16,-0.164,-0.161,-0.161,-0.159,-0.154,-0.148,-0.139,-0.127,-0.114,-0.098,-0.08,-0.061,-0.03,-0.006,0.019,0.047,0.077,0.108,0.141,0.176,0.213,0.251,0.291,0.332,0.375,0.487,0.534,0.583,0.631,0.681,0.732,0.783,0.835,0.887,0.939,0.992,1.047,1.1,1.153,1.207,1.26,1.313,1.367,1.419,1.471,1.522,1.572,1.622,1.649,1.697,1.744,1.79,1.836,1.881,1.924,1.967,2.009,2.051,2.092,2.133,2.098,2.138,2.178,2.218,2.259,2.299,2.34,2.381,2.422,2.464,2.506,2.548,2.557,2.6,2.643,2.686,2.73,2.774,2.818,2.863,2.908,2.954,3.0,3.052,3.099,3.147,3.197,3.247,3.298,3.351,3.404,3.459,3.514,3.57,3.627,3.684,3.742,3.801,3.86,3.92,3.979,4.038,4.097,4.155,4.24,4.297,4.353,4.408,4.46,4.512,4.561,4.609,4.655,4.699,4.741,4.868,4.902,4.933,4.961,4.987,5.01,5.03,5.047,5.061,5.086,5.095,5.102,5.105,5.106,5.104,5.1,5.094,5.084,5.073,5.059,5.037,5.019,4.999,4.977,4.953,4.927,4.898,4.868,4.836,4.802,4.766,4.749,4.71,4.67,4.628,4.585,4.54,4.495,4.449,4.402,4.354,4.305,4.257,4.207,4.158,4.099,4.05,4.002,3.954,3.906,3.859,3.813,3.767,3.721,3.677,3.633,3.548,3.506,3.465,3.425,3.386,3.348,3.31,3.273,3.237,3.201,3.173,3.139,3.105,3.07,3.036,3.001,2.966,2.929,2.893,2.856,2.818,2.764,2.727,2.69,2.653,2.616,2.578,2.541,2.504,2.468,2.431,2.364,2.328,2.292,2.256,2.22,2.185,2.149,2.114,2.08,2.045,2.011,1.977,1.915,1.881,1.848,1.813,1.779,1.744,1.709,1.672,1.635,1.597,1.558,1.536,1.495,1.453,1.41,1.366,1.321,1.274,1.227,1.179,1.131,1.082,1.033,0.997,0.949,0.9,0.852,0.803,0.755,0.707,0.66,0.613,0.566,0.52,0.495,0.45,0.405,0.361,0.318,0.276,0.234,0.193,0.154,0.115,0.103,0.066,0.031,-0.003,-0.036,-0.067,-0.096,-0.124,-0.15,-0.174,-0.197,-0.217,-0.193,-0.21,-0.225,-0.238,-0.249,-0.258,-0.265,-0.271,-0.274,-0.275,-0.274,-0.265,-0.261,-0.254,-0.245,-0.235,-0.222,-0.208,-0.191,-0.173,-0.153,-0.131,-0.098,-0.073,-0.046,-0.017,0.013,0.045,0.078,0.113,0.149,0.186,0.225,0.26,0.301,0.342,0.385,0.429,0.473,0.518,0.564,0.61,0.657,0.704,0.752,0.799,0.917,0.965,1.013,1.06,1.108,1.154,1.201,1.246,1.292,1.336,1.379,1.422,1.442,1.482,1.522,1.561,1.599,1.636,1.672,1.708,1.743,1.778,1.813,1.848,1.883,1.919,1.9,1.937,1.976,2.016,2.057,2.099,2.143,2.188,2.234,2.313,2.361,2.41,2.46,2.51,2.559,2.608,2.654,2.699,2.739,2.819,2.853,2.887,2.913,2.94,2.959,2.978,2.99,3.002,3.009,3.016,3.018,3.02,3.019,3.017,3.013,3.01,3.005,3.0,2.995,2.99,2.985,2.98,2.976,2.971,2.968,2.964,2.961,2.957,2.954,2.951,2.948,2.945,2.943,2.94,2.938,2.935
-0.029,-0.029,-0.029,-0.028,-0.028,-0.028,-0.027,-0.027,-0.026,-0.025,-0.024,-0.023,-0.022,-0.021,-0.02,-0.019,-0.018,-0.018,-0.017,-0.018,-0.018,-0.018,-0.019,-0.019,-0.019,-0.019,-0.019,-0.02,-0.02,-0.02,-0.02,-0.019,-0.019,-0.019,-0.019,-0.019,-0.019,-0.019,-0.019,-0.019,-0.019,-0.018,-0.018,-0.018,-0.017,-0.016,-0.015,-0.012,-0.008,-0.004,0.001,0.007,0.014,0.022,0.031,0.041,0.051,0.063,0.074,0.086,0.098,0.111,0.123,0.135,0.148,0.16,0.173,0.185,0.198,0.211,0.224,0.265,0.279,0.293,0.307,0.322,0.337,0.352,0.367,0.382,0.398,0.414,0.43,0.447,0.464,0.482,0.5,0.518,0.537,0.557,0.577,0.598,0.62,0.642,0.665,0.688,0.712,0.737,0.761,0.763,0.788,0.814,0.839,0.866,0.892,0.918,0.945,0.972,0.999,1.028,1.057,1.086,1.118,1.151,1.186,1.223,1.242,1.282,1.323,1.364,1.406,1.448,1.49,1.532,1.575,1.617,1.658,1.699,1.74,1.78,1.819,1.857,1.895,1.931,1.967,2.001,2.033,2.065,2.095,2.124,2.152,2.179,2.261,2.286,2.309,2.332,2.354,2.374,2.395,2.414,2.433,2.452,2.471,2.49,2.508,2.457,2.474,2.492,2.51,2.528,2.547,2.566,2.585,2.605,2.625,2.645,2.666,2.687,2.709,2.731,2.753,2.776,2.799,2.823,2.848,2.873,2.899,2.926,2.954,2.964,2.992,3.021,3.05,3.081,3.111,3.143,3.175,3.208,3.256,3.29,3.326,3.362,3.4,3.439,3.479,3.519,3.56,3.603,3.647,3.691,3.736,3.746,3.792,3.839,3.886,3.933,3.98,4.027,4.074,4.121,4.167,4.231,4.275,4.319,4.361,4.403,4.443,4.482,4.519,4.555,4.589,4.657,4.688,4.716,4.743,4.767,4.789,4.809,4.827,4.843,4.857,4.892,4.902,4.909,4.914,4.917,4.918,4.916,4.913,4.907,4.9,4.867,4.856,4.842,4.826,4.809,4.789,4.767,4.744,4.718,4.691,4.662,4.619,4.587,4.553,4.518,4.482,4.444,4.405,4.365,4.324,4.283,4.241,4.198,4.155,4.008,3.964,3.919,3.875,3.832,3.788,3.746,3.703,3.662,3.621,3.581,3.54,3.472,3.436,3.4,3.366,3.333,3.302,3.271,3.243,3.215,3.188,3.176,3.151,3.127,3.103,3.08,3.057,3.034,3.011,2.988,2.965,2.941,2.918,2.895,2.871,2.847,2.823,2.798,2.773,2.748,2.722,2.697,2.671,2.663,2.638,2.612,2.585,2.558,2.531,2.502,2.474,2.444,2.414,2.383,2.351,2.347,2.313,2.278,2.241,2.204,2.166,2.126,2.086,2.044,2.001,1.958,1.928,1.883,1.837,1.791,1.744,1.697,1.649,1.601,1.552,1.503,1.454,1.418,1.368,1.319,1.27,1.221,1.172,1.123,1.075,1.027,0.981,0.935,0.891,0.847,0.803,0.76,0.718,0.677,0.637,0.598,0.559,0.523,0.487,0.42,0.388,0.358,0.33,0.303,0.277,0.253,0.231,0.21,0.191,0.173,0.157,0.176,0.163,0.152,0.143,0.135,0.129,0.125,0.123,0.122,0.124,0.119,0.124,0.13,0.138,0.148,0.159,0.172,0.187,0.203,0.221,0.24,0.261,0.288,0.311,0.336,0.363,0.39,0.419,0.449,0.481,0.513,0.546,0.581,0.61,0.646,0.683,0.72,0.759,0.799,0.839,0.88,0.921,0.963,1.006,1.049,1.092,1.127,1.17,1.214,1.258,1.302,1.345,1.388,1.432,1.475,1.517,1.56,1.602,1.623,1.664,1.704,1.744,1.782,1.82,1.857,1.893,1.928,1.962,1.995,2.015,2.047,2.077,2.108,2.137,2.166,2.195,2.224,2.252,2.28,2.309,2.337,2.311,2.339,2.366,2.394,2.421,2.45,2.478,2.506,2.535,2.564,2.593,2.622,2.652,2.683,2.713,2.744,2.775,2.807,2.838,2.87,2.902,3.005,3.037,3.07,3.103,3.136,3.17,3.205,3.241,3.278,3.315,3.354,3.394,3.435,3.477,3.512,3.556,3.601,3.646,3.692,3.739,3.785,3.832,3.879,3.911,3.958,4.004,4.05,4.095,4.139,4.183,4.225,4.266,4.306,4.345,4.421,4.456,4.491,4.522,4.553,4.581,4.608,4.632,4.654,4.675,4.693,4.722,4.736,4.747,4.757,4.764,4.769,4.772,4.772,4.771,4.761,4.755,4.746,4.736,4.723,4.708,4.691,4.672,4.651,4.628,4.603,4.576,4.528,4.497,4.465,4.432,4.397,4.36,4.322,4.282,4.242,4.201,4.149,4.106,4.062,4.018,3.973,3.928,3.882,3.836,3.79,3.744,3.698,3.653,3.577,3.532,3.488,3.445,3.402,3.361,3.32,3.281,3.243,3.206,3.099,3.066,3.034,3.003,2.972,2.942,2.913,2.884,2.855,2.826,2.797,2.768,2.768,2.738,2.707,2.676,2.643,2.61,2.576,2.541,2.505,2.469,2.432,2.395,2.375,2.337,2.299,2.261,2.222,2.184,2.145,2.107,2.068,2.03,1.99,1.946,1.906,1.865,1.824,1.781,1.737,1.693,1.648,1.601,1.554,1.505,1.481,1.431,1.38,1.329,1.277,1.224,1.171,1.117,1.064,1.01,0.957,0.922,0.868,0.815,0.762,0.71,0.658,0.608,0.558,0.509,0.462,0.416,0.395,0.351,0.309,0.268,0.23,0.192,0.157,0.122,0.09,0.06,0.032,0.028,0.003,-0.019,-0.039,-0.057,-0.073,-0.087,-0.099,-0.108,-0.115,-0.12,-0.123,-0.09,-0.089,-0.085,-0.079,-0.07,-0.06,-0.047,-0.032,-0.015,0.005,0.028,0.052,0.077,0.104,0.133,0.164,0.197,0.231,0.268,0.305,0.345,0.448,0.492,0.538,0.585,0.632,0.681,0.73,0.78,0.831,0.882,0.934,0.986,1.038,1.091,1.144,1.198,1.251,1.304,1.357,1.41,1.462,1.514,1.565,1.615,1.665,1.714,1.741,1.788,1.834,1.88,1.924,1.968,2.011,2.053,2.095,2.136,2.178,2.25,2.29,2.33,2.371,2.411,2.451,2.492,2.533,2.575,2.617,2.66,2.703,2.745,2.798,2.841,2.884,2.928,2.971,3.016,3.06,3.105,3.15,3.196,3.208,3.255,3.303,3.352,3.402,3.453,3.506,3.559,3.613,3.669,3.736,3.793,3.85,3.908,3.967,4.026,4.085,4.144,4.203,4.261,4.319,4.377,4.461,4.517,4.572,4.624,4.675,4.725,4.773,4.82,4.864,4.993,5.029,5.063,5.094,5.123,5.149,5.172,5.192,5.21,5.225,5.237,5.266,5.272,5.277,5.278,5.277,5.273,5.267,5.259,5.248,5.235,5.22,5.193,5.174,5.152,5.128,5.102,5.075,5.045,5.013,4.98,4.945,4.908,4.882,4.841,4.8,4.757,4.713,4.667,4.621,4.574,4.527,4.479,4.43,4.382,4.333,4.284,4.224,4.176,4.128,4.08,4.033,3.987,3.941,3.895,3.85,3.806,3.763,3.69,3.649,3.608,3.569,3.53,3.492,3.455,3.418,3.381,3.378,3.344,3.31,3.275,3.24,3.204,3.168,3.131,3.093,3.055,3.017,2.977,2.939,2.902,2.864,2.826,2.789,2.752,2.715,2.678,2.641,2.605,2.538,2.502,2.466,2.43,2.395,2.359,2.324,2.289,2.254,2.22,2.157,2.123,2.089,2.055,2.021,1.986,1.951,1.915,1.879,1.842,1.803,1.764,1.723,1.682,1.655,1.612,1.568,1.522,1.476,1.429,1.381,1.333,1.285,1.237,1.181,1.133,1.085,1.037,0.989,0.941,0.894,0.847,0.8,0.753,0.737,0.692,0.647,0.603,0.559,0.516,0.474,0.433,0.392,0.352,0.314,0.276,0.264,0.228,0.195,0.163,0.132,0.103,0.076,0.05,0.026,0.004,-0.016,-0.034,-0.008,-0.022,-0.035,-0.046,-0.055,-0.062,-0.067,-0.069,-0.07,-0.069,-0.06,-0.055,-0.048,-0.039,-0.029,-0.016,-0.001,0.015,0.034,0.054,0.076,0.1,0.141,0.168,0.197,0.227,0.259,0.292,0.327,0.363,0.4,0.439,0.479,0.515,0.556,0.599,0.643,0.687,0.732,0.778,0.824,0.871,0.918,0.965,1.013,1.13,1.178,1.225,1.273,1.32,1.366,1.412,1.457,1.502,1.546,1.589,1.631,1.673,1.712,1.751,1.789,1.827,1.864,1.9,1.935,1.97,2.005,2.04,2.074,2.11,2.178,2.214,2.251,2.289,2.329,2.37,2.413,2.456,2.501,2.547,2.579,2.627,2.676,2.726,2.776,2.825,2.873,2.917,2.96,3.001,3.038,3.092,3.122,3.147,3.171,3.191,3.206,3.218,3.227,3.234,3.238,3.239,3.239,3.237,3.234,3.23,3.225,3.22,3.215,3.21,3.205,3.2,3.195,3.191,3.187,3.183,3.179,3.176,3.173,3.17,3.167,3.164,3.161,3.158,3.156,3.154,3.152
-0.01,-0.01,-0.01,-0.009,-0.009,-0.009,-0.008,-0.008,-0.007,-0.007,-0.006,-0.005,-0.004,-0.003,-0.002,-0.0,0.0,0.001,0.001,0.001,0.001,0.001,0.0,0.002,0.002,0.001,0.004,0.004,0.004,0.004,0.005,0.005,0.005,0.005,0.005,0.006,0.006,0.006,0.006,0.006,0.006,0.006,0.006,0.006,0.007,0.008,0.011,0.013,0.017,0.022,0.028,0.035,0.044,0.052,0.061,0.072,0.085,0.098,0.113,0.127,0.142,0.157,0.172,0.187,0.202,0.218,0.233,0.248,0.264,0.279,0.296,0.312,0.329,0.346,0.364,0.382,0.4,0.418,0.437,0.455,0.474,0.493,0.512,0.531,0.551,0.571,0.591,0.611,0.632,0.654,0.676,0.698,0.722,0.746,0.77,0.795,0.82,0.846,0.872,0.899,0.925,0.953,0.98,1.007,1.034,1.062,1.089,1.117,1.146,1.175,1.205,1.236,1.269,1.303,1.339,1.376,1.415,1.455,1.497,1.538,1.58,1.623,1.665,1.707,1.749,1.791,1.832,1.873,1.913,1.952,1.991,2.028,2.064,2.099,2.133,2.166,2.197,2.227,2.256,2.283,2.309,2.334,2.358,2.38,2.401,2.421,2.44,2.458,2.474,2.49,2.505,2.521,2.535,2.549,2.565,2.579,2.593,2.607,2.622,2.636,2.651,2.667,2.682,2.698,2.715,2.73,2.747,2.764,2.78,2.797,2.817,2.835,2.854,2.873,2.893,2.914,2.935,2.958,2.981,3.004,3.028,3.053,3.079,3.107,3.135,3.163,3.195,3.225,3.256,3.288,3.321,3.354,3.39,3.426,3.463,3.501,3.542,3.582,3.624,3.669,3.713,3.757,3.802,3.848,3.894,3.941,3.99,4.038,4.085,4.134,4.181,4.227,4.274,4.319,4.364,4.408,4.45,4.491,4.531,4.569,4.606,4.641,4.674,4.706,4.735,4.762,4.787,4.811,4.833,4.852,4.869,4.885,4.899,4.909,4.918,4.925,4.93,4.932,4.933,4.931,4.927,4.922,4.914,4.904,4.891,4.877,4.861,4.841,4.82,4.798,4.773,4.747,4.72,4.691,4.659,4.623,4.588,4.55,4.513,4.474,4.435,4.394,4.351,4.308,4.266,4.223,4.176,4.132,4.087,4.043,3.999,3.954,3.91,3.864,3.819,3.776,3.733,3.692,3.65,3.609,3.571,3.532,3.493,3.459,3.426,3.394,3.364,3.335,3.307,3.279,3.253,3.228,3.202,3.178,3.153,3.129,3.105,3.081,3.056,3.032,3.007,2.983,2.958,2.932,2.906,2.88,2.854,2.828,2.801,2.774,2.746,2.719,2.691,2.662,2.633,2.604,2.572,2.542,2.511,2.477,2.444,2.411,2.373,2.337,2.3,2.262,2.22,2.18,2.138,2.094,2.051,2.008,1.963,1.916,1.87,1.819,1.772,1.724,1.674,1.626,1.577,1.528,1.478,1.428,1.379,1.33,1.281,1.231,1.18,1.132,1.084,1.037,0.99,0.944,0.898,0.854,0.811,0.77,0.729,0.689,0.65,0.613,0.577,0.542,0.509,0.477,0.446,0.417,0.389,0.363,0.339,0.316,0.295,0.276,0.257,0.241,0.226,0.215,0.204,0.195,0.19,0.184,0.181,0.181,0.181,0.183,0.188,0.194,0.201,0.211,0.222,0.235,0.249,0.266,0.284,0.304,0.324,0.347,0.371,0.396,0.423,0.451,0.482,0.513,0.545,0.579,0.612,0.647,0.683,0.721,0.759,0.798,0.838,0.878,0.919,0.96,1.003,1.046,1.088,1.132,1.176,1.22,1.266,1.31,1.355,1.399,1.444,1.488,1.532,1.575,1.617,1.66,1.702,1.743,1.785,1.825,1.865,1.903,1.94,1.977,2.012,2.046,2.079,2.111,2.142,2.172,2.2,2.227,2.253,2.278,2.303,2.327,2.351,2.373,2.397,2.419,2.441,2.463,2.485,2.508,2.531,2.554,2.576,2.599,2.623,2.646,2.671,2.695,2.72,2.744,2.77,2.796,2.822,2.851,2.878,2.904,2.936,2.963,2.99,3.022,3.05,3.078,3.11,3.139,3.169,3.199,3.231,3.264,3.297,3.334,3.369,3.406,3.446,3.485,3.526,3.569,3.613,3.657,3.701,3.746,3.792,3.839,3.886,3.935,3.982,4.028,4.077,4.123,4.169,4.214,4.256,4.299,4.34,4.382,4.422,4.46,4.496,4.53,4.563,4.595,4.624,4.653,4.677,4.701,4.722,4.741,4.759,4.773,4.787,4.798,4.806,4.813,4.817,4.819,4.82,4.817,4.813,4.807,4.798,4.787,4.773,4.757,4.739,4.719,4.698,4.674,4.648,4.621,4.591,4.56,4.527,4.492,4.456,4.419,4.379,4.339,4.298,4.256,4.213,4.169,4.125,4.079,4.034,3.988,3.942,3.895,3.849,3.802,3.756,3.71,3.664,3.619,3.573,3.53,3.487,3.445,3.405,3.366,3.328,3.291,3.255,3.22,3.186,3.153,3.12,3.087,3.055,3.023,2.99,2.958,2.925,2.891,2.856,2.821,2.785,2.748,2.709,2.671,2.63,2.59,2.55,2.507,2.466,2.424,2.38,2.338,2.296,2.253,2.211,2.168,2.126,2.082,2.04,1.997,1.953,1.91,1.866,1.817,1.772,1.725,1.675,1.627,1.578,1.527,1.477,1.425,1.369,1.317,1.264,1.21,1.155,1.101,1.048,0.993,0.94,0.887,0.834,0.782,0.731,0.68,0.631,0.583,0.535,0.49,0.446,0.403,0.363,0.324,0.287,0.251,0.218,0.187,0.159,0.132,0.107,0.086,0.065,0.047,0.031,0.017,0.005,-0.004,-0.01,-0.015,-0.017,-0.015,-0.013,-0.008,0.001,0.011,0.023,0.037,0.054,0.072,0.092,0.115,0.14,0.167,0.195,0.226,0.259,0.297,0.333,0.371,0.411,0.456,0.499,0.545,0.59,0.637,0.689,0.738,0.789,0.839,0.893,0.945,0.998,1.054,1.107,1.16,1.216,1.27,1.323,1.379,1.433,1.486,1.542,1.595,1.647,1.698,1.749,1.798,1.845,1.893,1.939,1.983,2.028,2.069,2.11,2.147,2.184,2.221,2.255,2.29,2.324,2.357,2.391,2.423,2.456,2.491,2.523,2.556,2.593,2.626,2.659,2.695,2.73,2.764,2.801,2.836,2.872,2.908,2.949,2.985,3.022,3.06,3.098,3.136,3.181,3.22,3.26,3.304,3.346,3.39,3.433,3.479,3.527,3.576,3.633,3.684,3.737,3.794,3.85,3.907,3.967,4.025,4.085,4.148,4.208,4.268,4.329,4.388,4.449,4.507,4.563,4.621,4.675,4.728,4.777,4.827,4.875,4.921,4.967,5.009,5.048,5.086,5.122,5.154,5.185,5.211,5.235,5.256,5.273,5.288,5.301,5.311,5.318,5.323,5.323,5.323,5.32,5.313,5.305,5.295,5.282,5.268,5.251,5.232,5.211,5.187,5.162,5.135,5.103,5.072,5.035,4.999,4.962,4.92,4.88,4.838,4.792,4.748,4.7,4.652,4.604,4.555,4.506,4.457,4.407,4.357,4.307,4.258,4.209,4.16,4.108,4.059,4.007,3.959,3.91,3.864,3.819,3.774,3.73,3.688,3.645,3.604,3.562,3.524,3.485,3.446,3.407,3.368,3.327,3.287,3.246,3.204,3.162,3.119,3.076,3.033,2.988,2.943,2.898,2.852,2.807,2.762,2.718,2.672,2.628,2.584,2.539,2.496,2.453,2.408,2.365,2.323,2.279,2.237,2.195,2.153,2.111,2.07,2.028,1.987,1.945,1.904,1.86,1.819,1.777,1.731,1.687,1.643,1.596,1.551,1.504,1.454,1.406,1.357,1.305,1.255,1.205,1.155,1.102,1.051,1.002,0.949,0.9,0.851,0.801,0.753,0.703,0.655,0.609,0.564,0.519,0.476,0.433,0.392,0.352,0.313,0.275,0.238,0.202,0.168,0.135,0.104,0.074,0.046,0.02,-0.004,-0.027,-0.048,-0.067,-0.083,-0.098,-0.11,-0.121,-0.128,-0.134,-0.138,-0.14,-0.14,-0.138,-0.132,-0.126,-0.118,-0.107,-0.095,-0.08,-0.064,-0.044,-0.024,-0.002,0.022,0.048,0.075,0.105,0.136,0.169,0.202,0.238,0.275,0.313,0.353,0.393,0.435,0.478,0.521,0.565,0.61,0.656,0.702,0.749,0.796,0.844,0.893,0.941,0.989,1.038,1.086,1.134,1.182,1.231,1.278,1.325,1.372,1.417,1.461,1.504,1.547,1.588,1.627,1.666,1.703,1.74,1.774,1.807,1.839,1.868,1.897,1.925,1.952,1.978,2.004,2.031,2.056,2.081,2.108,2.134,2.162,2.191,2.221,2.252,2.285,2.32,2.356,2.394,2.434,2.475,2.518,2.562,2.608,2.654,2.7,2.743,2.786,2.823,2.861,2.893,2.925,2.951,2.976,2.994,3.011,3.023,3.034,3.041,3.047,3.048,3.049,3.046,3.045,3.04,3.036,3.03,3.025,3.019,3.013,3.008,3.003,2.998,2.993,2.989,2.985,2.982,2.979,2.976,2.972,2.969,2.966,2.963,2.961,2.958,2.956,2.954,2.954,2.953,2.952
-0.01,-0.01,-0.009,-0.009,-0.008,-0.008,-0.007,-0.007,-0.006,-0.005,-0.004,-0.003,-0.001,-0.0,0.001,0.001,0.002,0.002,0.002,0.001,0.001,0.001,0.0,0.003,0.003,0.002,0.004,0.004,0.004,0.004,0.005,0.005,0.005,0.005,0.005,0.005,0.005,0.005,0.005,0.006,0.006,0.006,0.006,0.007,0.009,0.011,0.014,0.019,0.024,0.031,0.039,0.048,0.059,0.07,0.082,0.096,0.11,0.125,0.14,0.155,0.17,0.186,0.201,0.216,0.232,0.247,0.262,0.277,0.293,0.309,0.326,0.343,0.36,0.378,0.396,0.414,0.432,0.45,0.468,0.487,0.505,0.523,0.542,0.561,0.579,0.598,0.618,0.639,0.66,0.681,0.703,0.725,0.748,0.771,0.795,0.82,0.845,0.87,0.896,0.922,0.948,0.975,1.001,1.028,1.056,1.082,1.11,1.139,1.167,1.197,1.228,1.259,1.293,1.329,1.366,1.406,1.447,1.488,1.531,1.573,1.615,1.658,1.7,1.743,1.785,1.826,1.867,1.907,1.947,1.985,2.023,2.059,2.094,2.129,2.162,2.193,2.224,2.253,2.281,2.308,2.333,2.357,2.38,2.401,2.421,2.44,2.458,2.475,2.491,2.507,2.521,2.535,2.549,2.562,2.575,2.589,2.603,2.616,2.63,2.644,2.658,2.673,2.688,2.703,2.718,2.733,2.75,2.765,2.781,2.796,2.812,2.829,2.848,2.866,2.885,2.905,2.926,2.947,2.97,2.993,3.016,3.04,3.067,3.092,3.119,3.147,3.176,3.205,3.235,3.267,3.299,3.335,3.369,3.405,3.439,3.477,3.515,3.556,3.6,3.643,3.686,3.736,3.781,3.826,3.874,3.92,3.973,4.025,4.072,4.122,4.171,4.217,4.267,4.312,4.359,4.404,4.446,4.488,4.529,4.567,4.605,4.639,4.673,4.705,4.734,4.762,4.787,4.81,4.831,4.85,4.867,4.882,4.895,4.906,4.915,4.922,4.927,4.93,4.929,4.928,4.925,4.919,4.911,4.901,4.89,4.876,4.862,4.843,4.823,4.801,4.777,4.751,4.723,4.694,4.662,4.631,4.597,4.559,4.522,4.484,4.444,4.404,4.362,4.32,4.278,4.234,4.191,4.147,4.102,4.058,4.014,3.968,3.925,3.879,3.834,3.79,3.747,3.706,3.664,3.623,3.584,3.547,3.511,3.476,3.444,3.412,3.381,3.352,3.324,3.295,3.268,3.242,3.216,3.19,3.165,3.14,3.115,3.089,3.064,3.039,3.013,2.987,2.961,2.934,2.907,2.881,2.854,2.826,2.799,2.771,2.743,2.714,2.686,2.657,2.626,2.596,2.565,2.533,2.501,2.467,2.433,2.397,2.359,2.321,2.283,2.243,2.201,2.159,2.117,2.072,2.028,1.983,1.938,1.892,1.845,1.796,1.749,1.701,1.652,1.603,1.555,1.506,1.455,1.406,1.357,1.308,1.259,1.21,1.16,1.113,1.066,1.02,0.974,0.93,0.884,0.842,0.8,0.759,0.72,0.681,0.644,0.607,0.572,0.538,0.506,0.475,0.445,0.416,0.39,0.364,0.342,0.32,0.3,0.281,0.265,0.25,0.236,0.225,0.215,0.207,0.201,0.196,0.194,0.195,0.196,0.198,0.204,0.211,0.219,0.229,0.241,0.254,0.269,0.286,0.304,0.324,0.345,0.367,0.392,0.418,0.446,0.474,0.505,0.536,0.569,0.602,0.636,0.672,0.708,0.745,0.783,0.822,0.861,0.902,0.943,0.984,1.027,1.069,1.111,1.154,1.198,1.242,1.288,1.333,1.376,1.42,1.463,1.507,1.55,1.593,1.635,1.676,1.717,1.758,1.801,1.84,1.879,1.917,1.953,1.989,2.023,2.055,2.087,2.118,2.147,2.175,2.203,2.229,2.254,2.278,2.302,2.325,2.347,2.369,2.39,2.412,2.433,2.455,2.477,2.499,2.521,2.543,2.565,2.587,2.61,2.633,2.656,2.68,2.703,2.728,2.752,2.777,2.803,2.831,2.857,2.883,2.911,2.938,2.964,2.993,3.02,3.048,3.081,3.11,3.138,3.168,3.201,3.233,3.266,3.3,3.336,3.373,3.413,3.453,3.493,3.539,3.582,3.627,3.67,3.715,3.761,3.807,3.857,3.908,3.955,4.001,4.05,4.096,4.139,4.184,4.229,4.272,4.313,4.355,4.395,4.433,4.469,4.504,4.537,4.568,4.598,4.625,4.649,4.673,4.694,4.714,4.731,4.745,4.759,4.77,4.781,4.788,4.791,4.794,4.793,4.79,4.786,4.779,4.769,4.759,4.744,4.729,4.709,4.69,4.67,4.648,4.624,4.598,4.571,4.54,4.51,4.472,4.437,4.402,4.363,4.324,4.285,4.244,4.201,4.159,4.115,4.071,4.023,3.977,3.931,3.885,3.84,3.793,3.746,3.701,3.656,3.611,3.564,3.521,3.474,3.43,3.39,3.35,3.312,3.275,3.238,3.203,3.165,3.131,3.097,3.063,3.029,2.996,2.96,2.926,2.89,2.854,2.817,2.78,2.739,2.7,2.659,2.618,2.576,2.534,2.492,2.451,2.408,2.365,2.321,2.278,2.235,2.192,2.15,2.107,2.063,2.02,1.977,1.934,1.885,1.84,1.796,1.744,1.698,1.651,1.594,1.545,1.496,1.44,1.389,1.337,1.276,1.223,1.17,1.117,1.055,1.002,0.948,0.89,0.837,0.785,0.73,0.679,0.63,0.575,0.528,0.482,0.435,0.391,0.35,0.309,0.27,0.234,0.199,0.165,0.134,0.105,0.077,0.053,0.03,0.01,-0.008,-0.024,-0.038,-0.05,-0.059,-0.066,-0.069,-0.071,-0.071,-0.069,-0.065,-0.058,-0.049,-0.038,-0.024,-0.01,0.008,0.029,0.049,0.073,0.1,0.128,0.159,0.191,0.225,0.263,0.301,0.34,0.383,0.426,0.469,0.516,0.562,0.61,0.659,0.709,0.76,0.81,0.861,0.913,0.966,1.016,1.069,1.122,1.174,1.228,1.281,1.334,1.387,1.44,1.492,1.544,1.595,1.645,1.694,1.742,1.789,1.834,1.879,1.922,1.962,2.003,2.042,2.079,2.115,2.151,2.185,2.218,2.252,2.284,2.317,2.349,2.381,2.415,2.447,2.479,2.514,2.547,2.58,2.615,2.649,2.683,2.72,2.755,2.789,2.825,2.862,2.898,2.934,2.971,3.008,3.045,3.084,3.122,3.162,3.204,3.246,3.289,3.332,3.378,3.426,3.474,3.524,3.576,3.629,3.686,3.742,3.799,3.862,3.921,3.985,4.05,4.11,4.173,4.233,4.291,4.35,4.407,4.463,4.517,4.57,4.622,4.673,4.722,4.77,4.815,4.857,4.898,4.937,4.975,5.009,5.04,5.069,5.094,5.116,5.135,5.153,5.169,5.182,5.192,5.199,5.205,5.208,5.209,5.207,5.203,5.194,5.185,5.173,5.16,5.144,5.126,5.106,5.083,5.058,5.031,5.001,4.969,4.937,4.899,4.862,4.827,4.787,4.746,4.702,4.658,4.613,4.566,4.519,4.468,4.42,4.372,4.322,4.273,4.22,4.17,4.12,4.07,4.017,3.968,3.92,3.871,3.823,3.776,3.73,3.686,3.642,3.599,3.557,3.515,3.474,3.433,3.392,3.351,3.311,3.27,3.227,3.185,3.142,3.098,3.054,3.009,2.964,2.919,2.871,2.825,2.779,2.735,2.689,2.644,2.596,2.551,2.506,2.462,2.416,2.372,2.329,2.283,2.24,2.197,2.151,2.109,2.067,2.023,1.981,1.94,1.898,1.857,1.815,1.773,1.729,1.687,1.644,1.597,1.553,1.509,1.457,1.412,1.365,1.311,1.263,1.214,1.165,1.109,1.059,1.01,0.954,0.904,0.856,0.803,0.755,0.707,0.66,0.613,0.565,0.516,0.471,0.429,0.387,0.345,0.301,0.26,0.223,0.186,0.148,0.113,0.078,0.044,0.014,-0.017,-0.046,-0.072,-0.097,-0.12,-0.141,-0.16,-0.178,-0.193,-0.206,-0.217,-0.226,-0.233,-0.238,-0.241,-0.242,-0.241,-0.237,-0.236,-0.228,-0.219,-0.207,-0.193,-0.178,-0.161,-0.141,-0.12,-0.098,-0.073,-0.047,-0.018,0.011,0.042,0.075,0.11,0.146,0.184,0.22,0.26,0.301,0.342,0.383,0.426,0.471,0.512,0.559,0.605,0.652,0.699,0.747,0.796,0.844,0.892,0.942,0.99,1.038,1.085,1.134,1.181,1.227,1.272,1.316,1.36,1.4,1.442,1.483,1.519,1.557,1.594,1.624,1.658,1.69,1.722,1.748,1.777,1.804,1.826,1.852,1.877,1.901,1.926,1.951,1.972,1.998,2.026,2.054,2.084,2.116,2.149,2.182,2.219,2.257,2.298,2.34,2.383,2.429,2.473,2.516,2.555,2.595,2.633,2.665,2.698,2.726,2.75,2.77,2.788,2.802,2.813,2.821,2.826,2.83,2.83,2.829,2.826,2.822,2.815,2.809,2.803,2.797,2.791,2.786,2.78,2.775,2.771,2.767,2.763,2.759,2.756,2.753,2.75,2.746,2.743,2.74,2.738,2.735,2.733,2.731,2.729,2.728,2.728,2.727,2.726
-0.029,-0.029,-0.029,-0.029,-0.028,-0.028,-0.027,-0.027,-0.026,-0.025,-0.024,-0.023,-0.022,-0.021,-0.02,-0.019,-0.019,-0.019,-0.019,-0.019,-0.019,-0.02,-0.02,-0.021,-0.021,-0.021,-0.022,-0.022,-0.022,-0.022,-0.022,-0.021,-0.021,-0.021,-0.021,-0.021,-0.021,-0.021,-0.021,-0.021,-0.021,-0.02,-0.02,-0.019,-0.018,-0.016,-0.014,-0.011,-0.007,-0.001,0.004,0.012,0.019,0.026,0.036,0.047,0.057,0.069,0.081,0.093,0.105,0.118,0.13,0.143,0.155,0.168,0.18,0.193,0.206,0.219,0.284,0.298,0.312,0.327,0.341,0.356,0.371,0.387,0.402,0.417,0.433,0.449,0.465,0.481,0.498,0.516,0.534,0.552,0.571,0.59,0.61,0.631,0.652,0.674,0.697,0.72,0.744,0.768,0.79,0.816,0.842,0.869,0.896,0.923,0.951,0.979,1.007,1.035,1.064,1.094,1.124,1.157,1.19,1.226,1.244,1.283,1.323,1.364,1.406,1.449,1.491,1.534,1.576,1.619,1.661,1.703,1.744,1.785,1.825,1.844,1.882,1.919,1.955,1.989,2.023,2.055,2.086,2.116,2.144,2.171,2.177,2.202,2.225,2.247,2.268,2.288,2.307,2.324,2.341,2.358,2.373,2.389,2.397,2.413,2.429,2.445,2.461,2.478,2.494,2.511,2.528,2.545,2.562,2.58,2.626,2.646,2.666,2.686,2.707,2.728,2.75,2.772,2.795,2.818,2.841,2.866,2.891,2.931,2.959,2.987,3.017,3.047,3.078,3.109,3.142,3.174,3.208,3.242,3.277,3.314,3.366,3.405,3.444,3.485,3.526,3.568,3.611,3.655,3.7,3.745,3.802,3.848,3.895,3.942,3.99,4.037,4.083,4.129,4.175,4.224,4.268,4.311,4.353,4.394,4.433,4.471,4.508,4.543,4.577,4.608,4.678,4.705,4.731,4.754,4.775,4.794,4.811,4.826,4.839,4.85,4.882,4.889,4.893,4.896,4.896,4.894,4.89,4.884,4.876,4.866,4.854,4.84,4.812,4.794,4.774,4.752,4.729,4.703,4.676,4.647,4.616,4.584,4.521,4.486,4.45,4.412,4.373,4.333,4.292,4.25,4.207,4.164,4.12,4.077,3.93,3.886,3.842,3.798,3.754,3.711,3.669,3.627,3.586,3.545,3.487,3.449,3.412,3.376,3.341,3.308,3.277,3.247,3.218,3.192,3.166,3.143,3.096,3.073,3.051,3.03,3.01,2.99,2.97,2.951,2.932,2.913,2.894,2.875,2.823,2.801,2.779,2.756,2.733,2.71,2.686,2.663,2.639,2.615,2.59,2.565,2.54,2.515,2.489,2.463,2.436,2.409,2.381,2.352,2.323,2.293,2.258,2.224,2.19,2.154,2.117,2.079,2.04,2.0,1.959,1.917,1.875,1.818,1.773,1.728,1.682,1.635,1.588,1.541,1.493,1.444,1.396,1.347,1.283,1.233,1.184,1.135,1.085,1.036,0.987,0.939,0.891,0.844,0.797,0.752,0.748,0.704,0.661,0.619,0.578,0.538,0.499,0.461,0.424,0.389,0.303,0.272,0.242,0.214,0.188,0.163,0.14,0.118,0.098,0.079,0.062,0.047,0.062,0.05,0.04,0.031,0.024,0.02,0.017,0.015,0.016,0.018,0.032,0.038,0.045,0.054,0.065,0.077,0.091,0.107,0.124,0.143,0.164,0.186,0.209,0.231,0.257,0.285,0.314,0.344,0.376,0.408,0.442,0.477,0.512,0.549,0.58,0.618,0.657,0.697,0.737,0.779,0.821,0.863,0.906,0.95,0.993,1.037,1.062,1.107,1.151,1.196,1.24,1.284,1.328,1.371,1.414,1.457,1.499,1.52,1.561,1.602,1.642,1.682,1.72,1.757,1.793,1.829,1.863,1.895,1.924,1.955,1.985,2.014,2.042,2.07,2.096,2.123,2.148,2.174,2.199,2.224,2.249,2.274,2.332,2.359,2.386,2.413,2.441,2.468,2.496,2.523,2.552,2.58,2.609,2.638,2.667,2.697,2.727,2.758,2.788,2.819,2.85,2.881,2.913,2.944,3.018,3.051,3.084,3.118,3.153,3.189,3.225,3.262,3.3,3.339,3.379,3.421,3.493,3.537,3.583,3.629,3.676,3.723,3.77,3.817,3.864,3.948,3.994,4.04,4.084,4.128,4.171,4.213,4.253,4.293,4.33,4.399,4.433,4.466,4.497,4.526,4.554,4.579,4.602,4.623,4.642,4.659,4.674,4.686,4.722,4.73,4.737,4.741,4.743,4.743,4.74,4.735,4.732,4.724,4.713,4.7,4.685,4.668,4.649,4.628,4.605,4.579,4.552,4.512,4.481,4.449,4.416,4.381,4.344,4.306,4.267,4.226,4.185,4.142,4.08,4.036,3.991,3.946,3.901,3.855,3.809,3.762,3.716,3.67,3.623,3.578,3.513,3.469,3.425,3.382,3.339,3.298,3.259,3.22,3.183,3.147,3.113,3.08,3.001,2.972,2.944,2.917,2.891,2.865,2.84,2.815,2.791,2.766,2.734,2.705,2.676,2.645,2.615,2.583,2.551,2.518,2.484,2.449,2.414,2.397,2.36,2.322,2.284,2.247,2.208,2.17,2.132,2.094,2.055,1.965,1.926,1.887,1.848,1.808,1.768,1.727,1.685,1.642,1.599,1.554,1.509,1.463,1.415,1.394,1.344,1.292,1.24,1.187,1.134,1.081,1.027,0.973,0.92,0.866,0.844,0.791,0.739,0.687,0.635,0.585,0.536,0.488,0.44,0.395,0.35,0.313,0.271,0.231,0.193,0.156,0.121,0.088,0.057,0.027,0.0,0.01,-0.013,-0.034,-0.053,-0.07,-0.084,-0.096,-0.106,-0.114,-0.119,-0.122,-0.114,-0.113,-0.11,-0.104,-0.096,-0.085,-0.072,-0.057,-0.04,-0.021,0.001,0.024,0.05,0.085,0.114,0.146,0.179,0.214,0.25,0.288,0.328,0.369,0.412,0.456,0.57,0.618,0.668,0.718,0.769,0.82,0.872,0.925,0.978,1.031,1.084,1.138,1.191,1.226,1.279,1.333,1.386,1.439,1.492,1.544,1.594,1.644,1.693,1.72,1.767,1.813,1.858,1.902,1.945,1.987,2.027,2.066,2.105,2.143,2.128,2.168,2.207,2.246,2.286,2.325,2.364,2.403,2.443,2.483,2.523,2.564,2.664,2.707,2.75,2.793,2.837,2.881,2.926,2.97,3.015,3.059,3.105,3.15,3.211,3.258,3.306,3.355,3.405,3.456,3.508,3.561,3.615,3.669,3.725,3.767,3.825,3.884,3.942,4.002,4.061,4.12,4.179,4.237,4.294,4.351,4.467,4.521,4.574,4.624,4.673,4.72,4.765,4.809,4.85,4.889,5.006,5.036,5.063,5.088,5.11,5.129,5.145,5.159,5.17,5.177,5.21,5.213,5.213,5.211,5.206,5.2,5.19,5.179,5.165,5.149,5.131,5.111,5.079,5.055,5.029,5.0,4.97,4.938,4.905,4.869,4.832,4.794,4.757,4.715,4.672,4.628,4.583,4.537,4.49,4.442,4.394,4.345,4.296,4.246,4.197,4.118,4.07,4.021,3.974,3.926,3.88,3.834,3.79,3.745,3.702,3.66,3.601,3.561,3.522,3.485,3.449,3.414,3.381,3.348,3.317,3.285,3.256,3.231,3.199,3.167,3.135,3.103,3.07,3.037,3.004,2.969,2.935,2.9,2.851,2.814,2.777,2.738,2.701,2.664,2.626,2.589,2.552,2.516,2.48,2.436,2.4,2.366,2.331,2.297,2.263,2.229,2.195,2.162,2.129,2.096,1.993,1.961,1.928,1.895,1.862,1.828,1.794,1.76,1.725,1.689,1.649,1.608,1.567,1.524,1.481,1.436,1.391,1.345,1.298,1.251,1.202,1.155,1.113,1.064,1.015,0.967,0.918,0.87,0.822,0.775,0.728,0.681,0.635,0.59,0.565,0.521,0.477,0.434,0.393,0.351,0.311,0.272,0.235,0.198,0.163,0.138,0.105,0.073,0.044,0.015,-0.011,-0.036,-0.059,-0.079,-0.098,-0.115,-0.119,-0.133,-0.145,-0.154,-0.162,-0.168,-0.171,-0.172,-0.172,-0.169,-0.142,-0.136,-0.127,-0.117,-0.105,-0.09,-0.074,-0.056,-0.036,-0.014,0.01,0.036,0.064,0.09,0.121,0.153,0.187,0.222,0.258,0.296,0.335,0.375,0.416,0.458,0.486,0.53,0.575,0.621,0.667,0.713,0.76,0.808,0.856,0.904,0.952,1.0,1.101,1.149,1.196,1.243,1.29,1.335,1.38,1.425,1.468,1.511,1.552,1.592,1.629,1.667,1.704,1.739,1.774,1.807,1.84,1.872,1.903,1.934,1.965,1.996,1.997,2.032,2.068,2.105,2.143,2.183,2.223,2.265,2.308,2.353,2.473,2.522,2.572,2.623,2.673,2.723,2.772,2.817,2.862,2.901,2.939,2.971,3.033,3.058,3.082,3.099,3.115,3.126,3.136,3.141,3.146,3.147,3.148,3.146,3.143,3.139,3.135,3.13,3.126,3.121,3.116,3.111,3.107,3.103,3.099,3.096,3.092,3.089,3.086,3.084,3.081,3.078,3.076,3.073,3.071,3.068,3.066,3.065
-0.029,-0.029,-0.029,-0.028,-0.028,-0.027,-0.027,-0.026,-0.025,-0.024,-0.023,-0.022,-0.021,-0.02,-0.019,-0.018,-0.018,-0.018,-0.018,-0.018,-0.019,-0.019,-0.02,-0.02,-0.02,-0.02,-0.02,-0.02,-0.02,-0.02,-0.02,-0.02,-0.02,-0.02,-0.02,-0.019,-0.019,-0.019,-0.019,-0.019,-0.019,-0.019,-0.019,-0.018,-0.017,-0.015,-0.012,-0.008,-0.004,0.002,0.009,0.017,0.026,0.035,0.045,0.057,0.069,0.081,0.093,0.105,0.118,0.131,0.143,0.156,0.168,0.181,0.193,0.205,0.218,0.255,0.269,0.283,0.297,0.311,0.326,0.34,0.355,0.37,0.385,0.4,0.415,0.431,0.446,0.462,0.478,0.495,0.512,0.529,0.547,0.566,0.585,0.605,0.625,0.646,0.668,0.691,0.713,0.737,0.76,0.779,0.805,0.831,0.857,0.884,0.91,0.937,0.965,0.993,1.021,1.051,1.081,1.113,1.146,1.183,1.22,1.241,1.282,1.323,1.365,1.408,1.45,1.493,1.535,1.578,1.621,1.663,1.704,1.705,1.745,1.784,1.823,1.86,1.896,1.932,1.966,1.998,2.03,2.06,2.089,2.108,2.134,2.159,2.183,2.206,2.228,2.248,2.268,2.286,2.303,2.32,2.336,2.352,2.367,2.363,2.379,2.395,2.411,2.428,2.444,2.46,2.477,2.494,2.511,2.529,2.602,2.621,2.641,2.661,2.682,2.702,2.723,2.744,2.766,2.788,2.811,2.834,2.854,2.881,2.908,2.935,2.964,2.993,3.023,3.053,3.084,3.116,3.149,3.186,3.221,3.257,3.294,3.332,3.371,3.411,3.452,3.493,3.535,3.579,3.623,3.66,3.706,3.752,3.799,3.846,3.893,3.94,3.987,4.034,4.08,4.126,4.194,4.238,4.28,4.322,4.363,4.402,4.44,4.476,4.51,4.543,4.617,4.646,4.672,4.697,4.719,4.74,4.758,4.774,4.789,4.801,4.811,4.818,4.848,4.851,4.853,4.853,4.85,4.846,4.839,4.83,4.82,4.807,4.792,4.753,4.735,4.714,4.692,4.668,4.641,4.613,4.584,4.553,4.52,4.486,4.45,4.413,4.355,4.316,4.276,4.234,4.193,4.15,4.107,4.064,4.02,3.976,3.931,3.794,3.75,3.707,3.664,3.621,3.58,3.54,3.5,3.459,3.422,3.386,3.35,3.316,3.284,3.254,3.225,3.198,3.172,3.121,3.098,3.077,3.056,3.036,3.017,3.038,3.016,2.995,2.975,2.954,2.934,2.913,2.893,2.872,2.851,2.83,2.809,2.787,2.703,2.679,2.655,2.631,2.607,2.583,2.558,2.533,2.507,2.481,2.455,2.428,2.401,2.372,2.343,2.314,2.282,2.25,2.216,2.181,2.146,2.11,2.072,2.033,1.994,1.983,1.941,1.898,1.854,1.81,1.765,1.72,1.674,1.628,1.58,1.542,1.494,1.445,1.397,1.348,1.299,1.25,1.201,1.152,1.104,1.055,1.008,0.961,0.926,0.88,0.836,0.792,0.749,0.707,0.665,0.625,0.585,0.547,0.509,0.424,0.39,0.359,0.328,0.299,0.272,0.246,0.221,0.198,0.177,0.158,0.14,0.123,0.138,0.124,0.113,0.103,0.095,0.089,0.084,0.082,0.081,0.082,0.085,0.075,0.081,0.089,0.098,0.109,0.122,0.137,0.153,0.17,0.19,0.21,0.233,0.256,0.29,0.316,0.344,0.373,0.403,0.435,0.467,0.501,0.535,0.571,0.607,0.63,0.668,0.707,0.747,0.787,0.828,0.87,0.912,0.955,0.998,1.042,1.086,1.13,1.174,1.218,1.242,1.286,1.33,1.373,1.416,1.459,1.502,1.544,1.586,1.627,1.667,1.685,1.724,1.762,1.798,1.834,1.869,1.903,1.935,1.966,1.997,2.026,2.054,2.082,2.109,2.135,2.126,2.152,2.178,2.203,2.229,2.255,2.281,2.307,2.333,2.359,2.385,2.458,2.486,2.514,2.542,2.571,2.6,2.629,2.659,2.689,2.72,2.75,2.781,2.813,2.916,2.948,2.98,3.012,3.044,3.077,3.11,3.143,3.177,3.211,3.253,3.29,3.329,3.367,3.407,3.449,3.491,3.534,3.578,3.623,3.668,3.714,3.76,3.807,3.853,3.9,3.947,4.024,4.07,4.115,4.158,4.201,4.243,4.317,4.356,4.393,4.429,4.463,4.496,4.526,4.555,4.582,4.606,4.629,4.649,4.668,4.717,4.731,4.744,4.754,4.762,4.768,4.771,4.773,4.772,4.763,4.758,4.751,4.742,4.73,4.717,4.701,4.683,4.664,4.642,4.618,4.593,4.566,4.525,4.494,4.462,4.428,4.392,4.355,4.317,4.277,4.237,4.195,4.153,4.08,4.037,3.992,3.947,3.901,3.855,3.809,3.763,3.717,3.671,3.626,3.581,3.536,3.472,3.429,3.386,3.344,3.304,3.265,3.227,3.191,3.156,3.122,3.089,2.998,2.969,2.941,2.914,2.887,2.861,2.836,2.81,2.785,2.76,2.734,2.707,2.68,2.64,2.608,2.574,2.541,2.506,2.471,2.435,2.399,2.362,2.326,2.289,2.238,2.201,2.163,2.125,2.087,2.05,2.012,1.974,1.936,1.898,1.86,1.821,1.781,1.741,1.684,1.64,1.595,1.55,1.503,1.456,1.407,1.357,1.307,1.256,1.204,1.182,1.129,1.076,1.023,0.969,0.916,0.862,0.809,0.756,0.703,0.652,0.601,0.552,0.526,0.478,0.431,0.386,0.342,0.299,0.259,0.22,0.182,0.146,0.121,0.088,0.057,0.028,0.001,-0.024,-0.046,-0.067,-0.085,-0.101,-0.115,-0.126,-0.136,-0.107,-0.112,-0.115,-0.115,-0.113,-0.109,-0.103,-0.094,-0.083,-0.07,-0.054,-0.027,-0.008,0.014,0.037,0.063,0.09,0.12,0.152,0.185,0.22,0.257,0.296,0.336,0.385,0.43,0.476,0.523,0.571,0.62,0.67,0.72,0.771,0.823,0.875,0.927,0.98,1.034,1.087,1.141,1.194,1.248,1.301,1.354,1.407,1.459,1.51,1.56,1.61,1.659,1.707,1.753,1.799,1.844,1.887,1.929,1.97,2.01,2.049,2.088,2.126,2.111,2.151,2.191,2.23,2.269,2.308,2.348,2.388,2.428,2.469,2.509,2.55,2.591,2.71,2.753,2.797,2.841,2.885,2.93,2.974,3.019,3.064,3.109,3.154,3.151,3.198,3.246,3.296,3.346,3.397,3.45,3.504,3.558,3.613,3.669,3.726,3.784,3.843,3.958,4.017,4.076,4.134,4.193,4.251,4.307,4.363,4.417,4.471,4.522,4.593,4.641,4.687,4.732,4.774,4.814,4.852,4.886,4.919,4.949,4.976,5.001,5.022,5.116,5.128,5.138,5.145,5.149,5.151,5.15,5.147,5.153,5.145,5.135,5.122,5.108,5.091,5.072,5.051,5.027,5.003,4.976,4.947,4.916,4.884,4.85,4.814,4.776,4.737,4.696,4.654,4.61,4.566,4.52,4.474,4.407,4.359,4.311,4.262,4.213,4.164,4.115,4.067,4.019,3.971,3.923,3.877,3.831,3.786,3.741,3.697,3.627,3.585,3.544,3.505,3.467,3.43,3.395,3.361,3.277,3.244,3.211,3.18,3.149,3.118,3.087,3.056,3.025,2.994,2.962,2.93,2.898,2.913,2.877,2.84,2.803,2.766,2.729,2.692,2.655,2.618,2.582,2.545,2.51,2.467,2.432,2.397,2.363,2.329,2.295,2.261,2.228,2.195,2.163,2.13,2.098,2.066,2.034,2.002,1.97,1.937,1.825,1.793,1.759,1.726,1.691,1.656,1.619,1.578,1.538,1.495,1.453,1.409,1.364,1.318,1.272,1.226,1.18,1.133,1.086,1.044,0.997,0.949,0.902,0.854,0.807,0.76,0.713,0.667,0.622,0.577,0.542,0.499,0.455,0.413,0.371,0.33,0.29,0.251,0.213,0.176,0.141,0.107,0.074,0.119,0.089,0.06,0.034,0.009,-0.014,-0.034,-0.053,-0.07,-0.086,-0.099,-0.11,-0.172,-0.179,-0.185,-0.188,-0.19,-0.189,-0.186,-0.182,-0.175,-0.166,-0.155,-0.142,-0.119,-0.103,-0.085,-0.065,-0.043,-0.019,0.007,0.034,0.064,0.094,0.127,0.157,0.192,0.228,0.265,0.304,0.344,0.385,0.427,0.471,0.515,0.559,0.605,0.651,0.697,0.744,0.855,0.903,0.951,0.999,1.047,1.095,1.142,1.189,1.236,1.282,1.327,1.351,1.395,1.438,1.481,1.521,1.561,1.6,1.637,1.674,1.709,1.742,1.775,1.807,1.839,1.869,1.852,1.885,1.917,1.951,1.985,2.02,2.056,2.093,2.132,2.207,2.252,2.298,2.345,2.394,2.443,2.493,2.543,2.592,2.64,2.684,2.727,2.766,2.802,2.895,2.923,2.946,2.968,2.985,2.998,3.009,3.016,3.021,3.023,3.023,3.022,3.019,3.015,3.011,3.006,3.001,2.996,2.991,2.986,2.982,2.978,2.974,2.97,2.967,2.964,2.961,2.958,2.955,2.953,2.95,2.947,2.945,2.943,2.941,2.939,2.938,2.936
