# Supplementary material for: Passive wheels – A new localization system for automated guided vehicles
Source: Heliyon. 2024 Jul 20;10(15):e34967. doi: 10.1016/j.heliyon.2024.e34967 (PMC11829107; doi:10.1016/j.heliyon.2024.e34967)
Supplement: Multimedia component 1 [file mmc1.zip › repository/datasets/scenario5/y.txt]

2.303,2.303,2.303,2.303,2.303,2.303,2.303,2.303,2.303,2.303,2.303,2.303,2.302,2.302,2.302,2.302,2.301,2.301,2.301,2.301,2.301,2.301,2.301,2.301,2.301,2.301,2.301,2.301,2.301,2.301,2.301,2.3,2.3,2.3,2.3,2.299,2.299,2.299,2.299,2.298,2.298,2.298,2.297,2.297,2.297,2.296,2.294,2.291,2.287,2.282,2.275,2.266,2.255,2.242,2.227,2.21,nan,2.171,2.149,2.126,2.102,2.078,2.053,2.027,2.002,1.976,1.95,1.925,1.899,1.874,1.847,1.82,1.792,1.764,1.736,1.707,1.677,1.648,1.619,1.589,1.56,1.531,1.503,1.475,1.448,1.421,1.394,1.369,1.343,1.319,1.295,1.272,1.249,1.227,1.206,1.186,1.167,1.148,1.131,1.114,1.098,1.083,1.069,1.055,1.043,1.032,1.021,1.012,1.002,0.994,0.986,0.98,0.973,0.968,0.963,0.96,0.957,0.955,0.955,0.956,0.959,0.962,0.969,0.976,0.985,0.995,1.008,1.021,1.036,1.053,nan,1.09,1.109,1.131,1.155,1.178,1.202,1.228,1.256,1.282,nan,nan,1.371,1.403,1.434,1.465,1.499,1.533,1.565,1.599,1.633,1.668,1.702,1.738,1.773,1.809,1.846,1.883,1.922,1.96,1.998,2.038,2.077,2.117,2.157,2.198,2.238,2.279,nan,2.36,2.401,2.441,2.481,2.52,2.56,2.598,2.635,2.673,2.709,2.744,2.78,2.814,2.847,2.88,2.912,2.943,nan,3.0,3.03,3.056,3.082,3.108,3.132,3.155,3.178,3.199,3.219,3.237,3.253,3.268,3.279,nan,nan,nan,nan,nan,nan,nan,nan,nan,nan,nan,nan,nan,nan,3.193,3.169,3.144,3.116,nan,3.056,3.023,2.989,2.953,2.915,2.877,2.839,2.799,2.759,2.718,2.676,nan,2.591,nan,2.505,2.462,2.419,2.375,2.333,2.291,2.249,2.207,2.167,2.126,2.086,2.047,2.008,1.971,1.935,1.899,1.865,1.833,1.802,1.772,1.744,1.718,1.693,1.671,1.65,1.631,1.615,1.6,1.587,1.577,nan,nan,nan,1.558,1.558,1.561,1.566,nan,1.583,1.594,1.608,1.624,1.642,1.662,1.683,nan,1.731,1.758,1.786,1.816,1.847,1.878,1.91,1.942,1.974,2.008,2.042,2.075,2.109,nan,nan,nan,nan,nan,2.315,nan,nan,2.419,nan,nan,2.522,nan,nan,2.626,2.66,2.695,nan,2.764,nan,2.831,2.864,2.897,2.929,2.961,2.991,3.021,3.052,3.081,3.111,3.14,3.169,3.197,3.225,3.253,3.28,3.306,3.331,3.356,3.379,3.4,3.42,3.439,3.456,3.471,3.485,3.496,3.506,3.514,nan,nan,nan,nan,3.522,3.518,3.511,3.503,3.493,3.481,3.466,3.45,nan,3.413,nan,3.369,3.345,3.319,3.292,3.264,3.234,3.202,3.169,3.135,3.1,3.064,3.027,2.989,2.95,2.91,2.869,2.827,2.785,2.742,2.699,2.655,2.61,2.566,2.521,2.476,2.431,2.386,2.341,2.296,2.252,2.207,2.163,2.12,2.076,2.034,1.992,1.95,1.909,1.869,1.829,1.791,1.753,1.716,1.681,1.646,1.612,1.58,1.548,1.518,1.49,1.462,1.437,1.412,1.389,1.368,1.348,1.329,1.312,1.297,1.283,1.272,1.261,1.253,1.246,1.241,1.238,1.235,1.236,1.237,1.24,1.245,1.252,1.26,1.27,1.282,1.296,nan,1.328,1.346,1.367,1.388,1.411,1.436,1.462,1.489,1.518,1.548,1.578,1.61,1.641,1.675,1.709,1.743,1.778,1.812,1.847,1.882,1.917,1.953,1.988,2.024,2.061,2.096,2.131,2.167,2.204,2.239,2.276,2.312,2.348,2.384,2.42,2.455,2.491,2.528,2.564,2.6,2.636,2.673,2.71,2.746,2.782,2.818,2.854,2.89,nan,2.959,2.992,3.025,3.057,3.086,nan,3.144,3.17,3.194,3.218,3.239,3.258,3.277,3.293,3.306,3.316,3.325,3.331,3.334,nan,nan,3.33,nan,nan,nan,nan,nan,nan,nan,nan,nan,nan,3.125,3.093,nan,3.027,2.991,2.955,2.917,2.877,2.838,2.797,2.755,2.712,nan,2.624,2.579,2.534,2.489,2.444,2.399,2.354,2.309,2.264,2.22,2.176,2.133,2.091,2.049,2.007,1.968,1.929,1.891,1.855,1.821,1.786,1.754,1.724,1.695,1.668,1.643,1.62,1.6,1.581,1.564,1.55,1.538,1.527,1.52,nan,1.511,1.51,1.511,1.515,1.521,1.529,1.54,nan,1.568,1.583,1.602,1.622,1.644,nan,1.694,1.721,nan,1.776,1.804,1.833,nan,1.892,1.922,1.953,1.983,nan,2.046,2.079,2.11,nan,nan,nan,nan,2.285,2.321,2.358,2.394,2.432,nan,2.505,2.542,nan,nan,nan,nan,2.718,2.753,2.787,nan,nan,nan,nan,2.943,2.97,2.996,3.02,3.043,3.064,3.083,3.1,nan,nan,nan,3.146,3.152,3.156,3.156,3.154,3.15,3.143,3.135,3.123,3.109,3.093,3.075,3.054,3.031,3.005,2.978,2.949,2.917,2.884,2.849,2.812,2.773,2.733,2.691,2.649,2.604,2.559,2.512,2.465,2.416,2.367,2.317,2.266,2.215,2.163,2.111,2.058,2.006,1.953,1.9,1.847,1.794,1.742,1.69,1.639,1.588,1.538,1.488,1.44,1.392,1.345,1.3,1.255,1.211,1.169,1.129,1.09,1.052,1.017,0.983,0.951,0.921,0.892,0.865,0.84,0.817,0.796,0.777,0.761,0.747,0.735,0.725,0.718,0.712,0.709,0.708,0.709,0.713,0.719,nan,0.739,nan,nan,0.784,0.804,0.826,0.85,0.875,0.902,0.933,0.965,0.998,1.032,1.069,1.105,1.142,1.18,1.218,1.256,1.296,1.336,1.376,1.416,1.457,1.498,nan,1.582,1.624,1.666,1.708,1.752,1.795,1.837,1.88,1.923,1.966,nan,nan,2.092,nan,2.175,2.216,2.254,2.292,2.329,nan,2.399,nan,2.463,nan,2.521,2.545,2.569,2.59,2.608,2.624,2.637,2.647,2.655,nan,nan,2.658,nan,2.645,nan,2.62,nan,2.584,nan,2.537,2.508,2.478,nan,nan,nan,nan,nan,nan,nan,2.157,2.109,2.06,2.01,1.96,1.91,1.859,1.807,1.757,1.706,1.655,1.605,1.554,1.504,1.455,1.406,1.358,1.311,1.265,1.22,1.177,1.132,1.09,1.05,1.01,0.97,0.933,0.897,0.864,0.831,0.801,0.773,0.747,0.723,0.702,0.682,0.663,0.649,0.636,nan,nan,0.611,nan,nan,nan,0.615,0.621,0.63,0.642,nan,0.673,0.693,0.713,0.737,0.763,nan,0.819,nan,0.88,nan,0.945,0.98,nan,1.047,nan,nan,1.154,1.19,1.227,1.265,1.302,1.341,1.379,1.418,1.456,1.497,1.536,1.577,nan,1.66,1.702,1.744,1.786,1.828,nan,nan,nan,nan,nan,nan,nan,nan,nan,nan,nan,nan,nan,nan,nan,nan,nan,nan,nan,nan,2.692,2.727,2.761,2.794,2.825,2.853,2.881,nan,2.928,2.949,2.967,2.982,2.995,3.005,3.013,3.018,3.02,3.021,3.019,3.015,nan,nan,nan,2.977,2.962,2.946,2.926,2.906,2.884,2.859,2.832,2.804,nan,nan,nan,nan,nan,nan,nan,nan,nan,nan,nan,nan,nan,nan,nan,nan,nan,nan,2.026,1.978,1.931,1.883,1.835,1.788,1.741,1.694,1.648,1.603,1.558,1.515,1.472,1.43,1.389,1.349,1.311,1.273,1.236,1.201,1.167,1.135,1.104,1.075,1.047,1.021,0.997,0.975,0.955,0.936,0.918,0.903,0.89,0.879,0.87,0.863,0.858,0.855,0.854,0.856,0.859,0.865,0.871,0.881,0.892,0.906,0.921,0.939,0.958,0.98,1.003,1.028,1.055,1.084,1.114,1.146,1.179,1.214,1.249,1.284,1.321,1.357,1.395,1.432,1.469,1.506,1.543,1.58,1.617,1.652,1.686,1.721,1.755,1.787,1.819,1.849,1.878,nan,nan,1.954,nan,1.995,2.014,nan,2.04,2.052,nan,nan,nan,2.071,2.071,nan,2.071,2.069,nan,2.064,2.061,2.059,2.058,2.057,nan,2.056,2.056,2.058,2.058,2.062,2.061,2.063,2.064,2.066,2.068,2.071,2.072,2.072,2.073,2.073,2.075,2.075,2.077,2.077,2.079,2.078,2.08,2.079,2.079,2.079,2.079,nan,2.08,2.08,2.081,2.081,2.081,2.081,2.081,2.081,2.081,2.081,2.081,2.081,2.081,2.081,2.081,2.081,2.081,2.081,2.081,2.081,2.081,2.081,2.081,2.081,2.081,2.081,2.081,2.081,2.081,2.081,2.081,2.081,2.081,2.081,2.081,2.081,2.081,2.081,2.082,2.082,2.081,2.081,2.081,2.081,2.081,2.081,2.081,2.081,2.081,2.081,2.081,2.081,2.081,2.081,2.081,2.081,2.082,2.081,2.081,2.081,2.081,2.081,2.081,2.081,2.081,2.081,2.081,2.081,2.081,2.081,2.081,2.081,2.081,2.081,2.081,2.081,2.081,2.082,2.081,2.081,2.081,2.081
2.303,2.303,2.303,2.303,2.303,2.303,2.303,2.303,2.303,2.303,2.303,2.303,2.303,2.303,2.302,2.302,2.302,2.302,2.302,2.302,2.302,2.302,2.302,2.302,2.302,2.302,2.302,2.303,2.303,2.303,2.303,2.303,2.303,2.303,2.302,2.302,2.302,2.302,2.302,2.302,2.302,2.302,2.302,2.301,2.301,2.3,2.299,2.296,2.293,2.288,2.283,2.274,2.266,2.253,2.241,2.229,2.212,2.193,2.173,2.15,2.128,2.104,2.08,2.055,2.031,2.005,1.98,1.956,1.931,1.905,1.88,1.853,1.827,1.799,1.772,1.744,1.716,1.687,1.659,1.63,1.601,1.573,1.545,1.518,1.491,1.464,1.438,1.412,1.387,1.363,1.339,1.316,1.294,1.272,1.251,1.231,1.212,1.193,1.175,1.159,1.142,1.127,1.113,1.1,1.087,1.075,1.065,1.055,1.045,1.037,1.03,1.023,1.017,1.011,1.007,1.003,1.0,0.998,0.998,0.998,1.001,1.004,1.009,1.016,1.024,1.033,1.044,1.057,1.071,1.086,1.103,1.121,1.141,1.162,1.184,1.207,1.231,1.256,1.283,1.31,1.338,1.367,1.397,1.427,1.458,1.49,1.522,1.555,1.588,1.621,1.655,1.689,1.723,1.757,1.792,1.828,1.864,1.901,1.938,1.975,2.013,2.052,2.091,2.131,2.17,2.21,2.25,2.291,2.331,2.372,2.412,2.452,2.492,2.531,2.57,2.608,2.645,2.682,2.719,2.755,2.79,2.824,2.858,2.89,2.922,2.953,2.983,3.012,3.04,3.068,3.095,3.12,3.145,3.169,3.192,3.213,3.233,3.252,3.269,3.284,3.297,3.308,3.318,3.325,3.33,3.332,3.333,3.331,3.327,3.32,3.311,3.3,3.286,3.27,3.251,3.231,3.208,3.184,3.157,3.128,3.098,3.066,3.032,2.997,2.961,2.924,2.886,2.846,2.806,2.766,2.724,2.682,2.64,2.598,2.555,2.512,2.47,2.427,2.385,2.343,2.301,2.26,2.219,2.178,2.138,2.099,2.061,2.023,1.986,1.951,1.916,1.883,1.851,1.821,1.792,1.765,1.739,1.716,1.694,1.674,1.656,1.64,1.626,1.615,1.605,1.597,1.592,1.589,1.588,1.589,1.593,1.598,1.606,1.616,1.628,1.642,1.658,1.676,1.696,1.718,1.741,1.766,1.793,1.821,1.851,1.881,1.912,1.944,1.976,2.008,2.041,2.074,2.108,2.141,2.175,2.209,2.244,2.278,2.312,2.347,2.381,2.415,2.45,2.485,2.519,2.554,2.588,2.623,2.658,2.692,2.726,2.761,2.794,2.828,2.861,2.894,2.926,2.957,2.988,3.019,3.049,3.079,3.109,3.139,3.168,3.197,3.226,3.254,3.281,3.308,3.334,3.359,3.383,3.405,3.427,3.446,3.464,3.481,3.495,3.508,3.519,3.528,3.535,3.54,3.543,3.544,3.543,3.54,3.535,3.528,3.518,3.507,3.494,3.48,3.463,3.445,3.425,3.403,3.38,3.356,3.33,3.302,3.273,3.243,3.211,3.178,3.144,3.108,3.072,3.035,2.997,2.958,2.918,2.877,2.835,2.793,2.75,2.707,2.663,2.619,2.574,2.53,2.485,2.44,2.394,2.35,2.305,2.261,2.216,2.173,2.129,2.087,2.044,2.003,1.962,1.921,1.882,1.843,1.805,1.769,1.733,1.698,1.664,1.632,1.6,1.57,1.541,1.513,1.487,1.463,1.439,1.417,1.397,1.378,1.361,1.346,1.331,1.319,1.308,1.299,1.291,1.285,1.281,1.279,1.278,1.279,1.282,1.286,1.292,1.3,1.31,1.321,1.333,1.348,1.364,1.382,1.401,1.422,1.445,1.469,1.494,1.521,1.549,1.578,1.608,1.64,1.671,1.704,1.737,1.771,1.805,1.839,1.874,1.909,1.944,1.979,2.014,2.049,2.085,2.12,2.156,2.192,2.227,2.263,2.299,2.335,2.371,2.407,2.443,2.479,2.515,2.551,2.587,2.624,2.66,2.696,2.733,2.769,2.805,2.841,2.877,2.912,2.947,2.981,3.015,3.048,3.08,3.111,3.14,3.169,3.196,3.222,3.246,3.269,3.29,3.31,3.327,3.342,3.354,3.364,3.372,3.377,3.38,3.381,3.378,3.374,3.366,3.357,3.345,3.33,3.313,3.294,3.273,3.249,3.224,3.196,3.167,3.136,3.103,3.068,3.032,2.995,2.957,2.918,2.878,2.836,2.794,2.751,2.707,2.663,2.619,2.575,2.53,2.485,2.44,2.396,2.352,2.308,2.264,2.221,2.178,2.136,2.095,2.054,2.015,1.976,1.94,1.904,1.87,1.837,1.805,1.776,1.748,1.721,1.697,1.675,1.655,1.636,1.62,1.607,1.595,1.585,1.578,1.573,1.57,1.569,1.571,1.575,1.581,1.59,1.6,1.613,1.628,1.645,1.664,1.685,1.707,1.73,1.755,1.781,1.807,1.835,1.863,1.891,1.92,1.949,1.979,2.009,2.04,2.071,2.102,2.134,2.166,2.199,2.233,2.268,2.302,2.338,2.373,2.41,2.446,2.482,2.518,2.554,2.59,2.626,2.661,2.696,2.731,2.765,2.799,2.831,2.863,2.894,2.924,2.953,2.98,3.005,3.03,3.052,3.073,3.092,3.109,3.124,3.137,3.148,3.156,3.163,3.167,3.168,3.167,3.164,3.158,3.15,3.14,3.127,3.111,3.093,3.073,3.051,3.026,2.999,2.971,2.94,2.907,2.873,2.836,2.798,2.759,2.718,2.676,2.632,2.587,2.541,2.494,2.445,2.396,2.346,2.295,2.244,2.192,2.14,2.088,2.035,1.983,1.93,1.877,1.825,1.773,1.722,1.671,1.621,1.571,1.521,1.473,1.426,1.379,1.334,1.29,1.247,1.206,1.166,1.127,1.09,1.055,1.021,0.989,0.959,0.931,0.905,0.881,0.859,0.839,0.821,0.805,0.792,0.78,0.771,0.764,0.76,0.757,0.757,0.759,0.764,0.77,0.779,0.79,0.803,0.819,0.837,0.857,0.879,0.903,0.928,0.956,0.986,1.018,1.051,1.085,1.121,1.158,1.196,1.234,1.273,1.312,1.352,1.393,1.433,1.475,1.516,1.558,1.6,1.643,1.685,1.728,1.771,1.815,1.858,1.902,1.945,1.989,2.033,2.076,2.12,2.162,2.205,2.247,2.288,2.329,2.368,2.407,2.444,2.48,2.514,2.547,2.578,2.608,2.635,2.66,2.683,2.704,2.722,2.738,2.751,2.761,2.768,2.773,2.774,2.772,2.768,2.76,2.749,2.735,2.718,2.698,2.676,2.651,2.623,2.592,2.559,2.523,2.485,2.445,2.404,2.36,2.315,2.269,2.221,2.172,2.124,2.074,2.024,1.974,1.924,1.873,1.823,1.772,1.722,1.673,1.624,1.575,1.528,1.48,1.434,1.389,1.344,1.301,1.259,1.217,1.177,1.138,1.101,1.065,1.03,0.998,0.966,0.937,0.909,0.884,0.861,0.839,0.82,0.803,0.789,0.777,0.767,0.76,0.755,0.752,0.752,0.754,0.759,0.766,0.775,0.787,0.801,0.818,0.837,0.858,0.881,0.905,0.932,0.959,0.989,1.019,1.05,1.082,1.114,1.147,1.18,1.214,1.249,1.283,1.319,1.355,1.392,1.429,1.466,1.504,1.542,1.58,1.619,1.658,1.698,1.739,1.779,1.819,1.86,1.901,1.942,1.984,2.025,2.066,2.108,2.149,2.19,2.231,2.273,2.314,2.355,2.396,2.436,2.477,2.517,2.557,2.596,2.635,2.673,2.71,2.746,2.781,2.814,2.846,2.877,2.905,2.931,2.956,2.978,2.998,3.016,3.031,3.044,3.055,3.062,3.068,3.071,3.072,3.071,3.067,3.061,3.053,3.042,3.03,3.016,2.999,2.981,2.96,2.938,2.914,2.888,2.86,2.831,2.8,2.767,2.733,2.697,2.659,2.621,2.581,2.54,2.498,2.455,2.411,2.366,2.321,2.275,2.229,2.182,2.135,2.087,2.04,1.992,1.944,1.897,1.85,1.803,1.756,1.711,1.665,1.621,1.577,1.534,1.492,1.452,1.412,1.373,1.335,1.299,1.263,1.229,1.197,1.166,1.136,1.108,1.082,1.058,1.035,1.014,0.996,0.979,0.964,0.951,0.939,0.93,0.923,0.918,0.915,0.914,0.915,0.918,0.923,0.931,0.94,0.951,0.964,0.979,0.997,1.016,1.036,1.059,1.084,1.11,1.138,1.168,1.199,1.231,1.264,1.299,1.334,1.37,1.407,1.444,1.481,1.518,1.555,1.592,1.629,1.665,1.701,1.736,1.771,1.805,1.838,1.871,1.902,1.932,1.96,1.987,2.012,2.035,2.056,2.075,2.092,2.106,2.118,2.128,2.135,2.141,2.144,2.146,2.147,2.146,2.145,2.144,2.142,2.141,2.139,2.137,2.136,2.136,2.135,2.135,2.136,2.137,2.138,2.139,2.141,2.142,2.144,2.145,2.147,2.148,2.149,2.15,2.151,2.152,2.153,2.153,2.154,2.154,2.155,2.155,2.156
2.303,2.303,2.303,2.303,2.303,2.303,2.303,2.303,2.303,2.303,2.303,2.303,2.302,2.302,2.302,2.302,2.302,2.302,2.302,2.302,2.302,2.302,2.302,2.302,2.302,2.302,2.302,2.302,2.302,2.302,2.302,2.302,2.302,2.302,2.302,2.302,2.302,2.302,2.302,2.302,2.302,2.301,2.301,2.301,2.3,2.299,2.296,2.292,2.287,2.28,2.271,2.26,2.248,2.234,2.218,2.2,2.18,2.158,2.136,2.112,2.088,2.063,2.038,2.013,1.987,1.962,1.937,1.912,1.887,1.861,1.834,1.807,1.78,1.752,1.723,1.694,1.666,1.637,1.608,1.579,1.551,1.523,1.496,1.469,1.442,1.416,1.391,1.366,1.342,1.318,1.295,1.273,1.251,1.23,1.21,1.191,1.172,1.154,1.138,1.122,1.107,1.092,1.079,1.066,1.055,1.044,1.034,1.025,1.017,1.009,1.002,0.996,0.99,0.986,0.982,0.979,0.977,0.977,0.978,0.98,0.984,0.989,0.996,1.004,1.013,1.025,1.037,1.051,1.067,1.084,1.102,1.122,1.143,1.165,1.189,1.213,1.239,1.265,1.292,1.321,1.35,1.38,1.41,1.441,1.473,1.505,1.538,1.571,1.604,1.637,1.671,1.704,1.739,1.774,1.81,1.846,1.882,1.919,1.957,1.995,2.034,2.073,2.112,2.152,2.192,2.233,2.273,2.313,2.353,2.393,2.433,2.472,2.511,2.549,2.586,2.624,2.66,2.696,2.732,2.766,2.8,2.833,2.865,2.897,2.927,2.957,2.985,3.013,3.04,3.066,3.092,3.116,3.14,3.162,3.183,3.203,3.22,3.237,3.251,3.264,3.275,3.284,3.29,3.295,3.297,3.297,3.294,3.289,3.282,3.273,3.261,3.247,3.23,3.212,3.191,3.168,3.143,3.115,3.087,3.056,3.024,2.99,2.955,2.919,2.881,2.843,2.804,2.764,2.723,2.682,2.641,2.599,2.556,2.514,2.472,2.43,2.387,2.346,2.304,2.262,2.221,2.18,2.14,2.1,2.061,2.023,1.986,1.949,1.914,1.88,1.847,1.816,1.786,1.758,1.731,1.706,1.683,1.661,1.642,1.624,1.609,1.596,1.584,1.575,1.568,1.564,1.561,1.561,1.563,1.567,1.573,1.581,1.591,1.604,1.618,1.635,1.654,1.675,1.697,1.721,1.747,1.774,1.802,1.831,1.862,1.893,1.924,1.956,1.988,2.021,2.054,2.087,2.121,2.155,2.188,2.222,2.256,2.29,2.324,2.358,2.392,2.426,2.46,2.495,2.529,2.563,2.597,2.632,2.666,2.7,2.733,2.766,2.799,2.831,2.863,2.895,2.926,2.956,2.986,3.016,3.045,3.075,3.104,3.133,3.162,3.19,3.217,3.244,3.27,3.295,3.32,3.343,3.364,3.385,3.403,3.42,3.435,3.449,3.461,3.47,3.478,3.484,3.488,3.49,3.49,3.488,3.484,3.478,3.47,3.46,3.448,3.434,3.419,3.402,3.383,3.363,3.341,3.317,3.292,3.266,3.238,3.209,3.178,3.146,3.113,3.079,3.043,3.007,2.969,2.931,2.892,2.852,2.811,2.77,2.728,2.685,2.642,2.598,2.554,2.509,2.465,2.42,2.375,2.331,2.286,2.241,2.197,2.154,2.11,2.068,2.025,1.983,1.942,1.901,1.861,1.822,1.783,1.746,1.709,1.674,1.639,1.605,1.573,1.541,1.511,1.482,1.454,1.428,1.404,1.38,1.358,1.338,1.319,1.302,1.286,1.272,1.259,1.248,1.239,1.231,1.225,1.22,1.217,1.216,1.217,1.219,1.223,1.229,1.236,1.245,1.256,1.269,1.283,1.298,1.316,1.335,1.355,1.377,1.401,1.426,1.452,1.48,1.508,1.538,1.569,1.6,1.632,1.665,1.698,1.732,1.765,1.8,1.834,1.868,1.903,1.937,1.972,2.007,2.042,2.078,2.113,2.148,2.184,2.22,2.255,2.29,2.325,2.36,2.396,2.431,2.467,2.502,2.538,2.574,2.609,2.645,2.681,2.717,2.752,2.787,2.821,2.856,2.889,2.923,2.954,2.985,3.015,3.044,3.071,3.098,3.122,3.145,3.167,3.187,3.205,3.22,3.234,3.245,3.254,3.26,3.264,3.266,3.265,3.261,3.255,3.246,3.235,3.222,3.206,3.188,3.168,3.146,3.121,3.095,3.066,3.036,3.004,2.971,2.936,2.899,2.862,2.824,2.784,2.744,2.702,2.66,2.617,2.574,2.53,2.485,2.441,2.397,2.352,2.308,2.263,2.22,2.176,2.132,2.089,2.047,2.005,1.964,1.924,1.885,1.848,1.812,1.777,1.743,1.711,1.68,1.651,1.624,1.599,1.575,1.554,1.534,1.517,1.502,1.489,1.478,1.469,1.463,1.458,1.456,1.456,1.458,1.463,1.47,1.478,1.49,1.503,1.518,1.535,1.555,1.575,1.598,1.622,1.646,1.672,1.699,1.726,1.754,1.783,1.811,1.841,1.87,1.9,1.93,1.961,1.992,2.023,2.056,2.089,2.124,2.158,2.192,2.228,2.264,2.299,2.335,2.371,2.407,2.442,2.478,2.513,2.548,2.583,2.617,2.651,2.684,2.716,2.747,2.778,2.806,2.834,2.861,2.885,2.909,2.93,2.95,2.968,2.984,2.998,3.01,3.02,3.028,3.033,3.036,3.036,3.035,3.03,3.024,3.014,3.003,2.989,2.973,2.954,2.933,2.91,2.885,2.857,2.828,2.797,2.764,2.729,2.692,2.654,2.614,2.572,2.531,2.487,2.442,2.395,2.347,2.299,2.25,2.2,2.149,2.099,2.047,1.995,1.943,1.891,1.839,1.786,1.734,1.682,1.631,1.58,1.529,1.478,1.428,1.38,1.331,1.284,1.238,1.193,1.149,1.106,1.064,1.024,0.986,0.949,0.913,0.88,0.847,0.817,0.789,0.762,0.738,0.715,0.695,0.676,0.66,0.646,0.634,0.624,0.617,0.611,0.608,0.607,0.609,0.612,0.618,0.626,0.636,0.649,0.664,0.68,0.699,0.72,0.744,0.769,0.796,0.825,0.855,0.887,0.921,0.956,0.992,1.029,1.066,1.104,1.142,1.181,1.22,1.26,1.3,1.341,1.382,1.422,1.463,1.505,1.547,1.589,1.632,1.674,1.716,1.759,1.801,1.843,1.886,1.927,1.969,2.01,2.051,2.091,2.13,2.168,2.205,2.24,2.274,2.307,2.338,2.368,2.396,2.421,2.445,2.466,2.485,2.501,2.515,2.526,2.534,2.54,2.542,2.542,2.538,2.532,2.523,2.51,2.495,2.477,2.456,2.432,2.406,2.377,2.346,2.312,2.276,2.238,2.197,2.155,2.112,2.066,2.02,1.972,1.924,1.875,1.826,1.777,1.727,1.678,1.628,1.577,1.528,1.478,1.429,1.381,1.333,1.286,1.239,1.193,1.148,1.103,1.06,1.018,0.978,0.937,0.899,0.862,0.826,0.792,0.759,0.728,0.699,0.672,0.647,0.624,0.603,0.584,0.567,0.553,0.542,0.532,0.525,0.52,0.518,0.518,0.521,0.526,0.533,0.542,0.554,0.569,0.586,0.605,0.626,0.65,0.675,0.701,0.729,0.758,0.788,0.819,0.851,0.883,0.915,0.948,0.982,1.016,1.05,1.086,1.121,1.157,1.194,1.232,1.269,1.307,1.345,1.383,1.422,1.461,1.501,1.541,1.581,1.621,1.662,1.702,1.743,1.783,1.824,1.865,1.906,1.947,1.988,2.028,2.069,2.109,2.15,2.19,2.23,2.27,2.309,2.348,2.386,2.424,2.46,2.495,2.529,2.561,2.592,2.622,2.649,2.675,2.698,2.72,2.739,2.756,2.77,2.782,2.792,2.799,2.804,2.806,2.806,2.804,2.799,2.793,2.784,2.773,2.76,2.745,2.728,2.709,2.688,2.665,2.641,2.615,2.587,2.557,2.525,2.492,2.458,2.421,2.384,2.345,2.305,2.263,2.221,2.178,2.134,2.089,2.044,1.998,1.951,1.905,1.858,1.811,1.763,1.716,1.669,1.622,1.575,1.529,1.483,1.437,1.393,1.349,1.306,1.263,1.222,1.181,1.142,1.103,1.066,1.03,0.996,0.962,0.93,0.899,0.87,0.843,0.817,0.794,0.772,0.752,0.733,0.717,0.702,0.689,0.678,0.67,0.663,0.658,0.655,0.655,0.656,0.659,0.665,0.672,0.682,0.693,0.707,0.722,0.739,0.759,0.78,0.803,0.827,0.854,0.882,0.912,0.943,0.976,1.009,1.044,1.079,1.116,1.153,1.189,1.226,1.263,1.299,1.336,1.372,1.408,1.443,1.478,1.512,1.546,1.579,1.611,1.642,1.671,1.699,1.726,1.75,1.773,1.794,1.813,1.829,1.842,1.854,1.862,1.869,1.874,1.877,1.878,1.878,1.878,1.877,1.875,1.874,1.872,1.87,1.869,1.868,1.868,1.868,1.869,1.869,1.871,1.872,1.873,1.875,1.876,1.878,1.879,1.88,1.882,1.883,1.884,1.885,1.885,1.886,1.887,1.887,1.888,1.888,1.889,1.889,1.889
2.303,2.303,2.303,2.303,2.303,2.303,2.303,2.303,2.303,2.303,2.303,2.303,2.303,2.303,2.302,2.302,2.302,2.302,2.302,2.302,2.302,2.302,2.302,2.303,2.303,2.303,2.303,2.303,2.303,2.303,2.303,2.303,2.303,2.303,2.303,2.303,2.302,2.302,2.302,2.302,2.302,2.302,2.302,2.302,2.301,2.299,2.297,2.294,2.288,2.283,2.274,2.266,2.253,2.241,2.228,2.212,2.192,2.172,2.149,2.127,2.102,2.078,2.053,2.028,2.003,1.978,1.952,1.927,1.901,1.876,1.849,1.822,1.794,1.766,1.738,1.709,1.68,1.651,1.622,1.593,1.564,1.535,1.507,1.478,1.451,1.423,1.396,1.37,1.344,1.319,1.294,1.27,1.246,1.224,1.201,1.18,1.16,1.14,1.121,1.103,1.086,1.069,1.054,1.039,1.026,1.013,1.001,0.99,0.98,0.97,0.961,0.953,0.945,0.939,0.932,0.927,0.923,0.92,0.918,0.917,0.918,0.92,0.924,0.929,0.936,0.944,0.954,0.965,0.978,0.992,1.008,1.025,1.043,1.062,1.083,1.105,1.127,1.151,1.176,1.202,1.229,1.257,1.286,1.315,1.345,1.376,1.407,1.44,1.472,1.505,1.538,1.572,1.606,1.641,1.676,1.713,1.75,1.787,1.825,1.863,1.903,1.942,1.982,2.022,2.063,2.103,2.144,2.185,2.227,2.268,2.308,2.349,2.389,2.429,2.469,2.508,2.546,2.584,2.621,2.658,2.694,2.729,2.764,2.798,2.831,2.863,2.894,2.924,2.954,2.982,3.011,3.038,3.065,3.091,3.115,3.139,3.161,3.182,3.201,3.218,3.234,3.248,3.26,3.27,3.277,3.283,3.286,3.287,3.285,3.281,3.275,3.266,3.255,3.242,3.227,3.209,3.19,3.168,3.144,3.118,3.09,3.061,3.031,2.998,2.965,2.93,2.895,2.858,2.82,2.781,2.742,2.702,2.662,2.621,2.58,2.539,2.498,2.456,2.415,2.374,2.332,2.291,2.251,2.21,2.17,2.131,2.092,2.054,2.017,1.981,1.945,1.911,1.878,1.847,1.817,1.788,1.761,1.736,1.712,1.69,1.67,1.652,1.636,1.622,1.61,1.601,1.593,1.588,1.585,1.584,1.585,1.589,1.594,1.602,1.612,1.625,1.639,1.655,1.673,1.694,1.716,1.74,1.766,1.793,1.821,1.851,1.881,1.912,1.943,1.975,2.008,2.041,2.074,2.108,2.141,2.175,2.209,2.244,2.278,2.312,2.346,2.381,2.415,2.45,2.484,2.519,2.553,2.588,2.622,2.656,2.691,2.725,2.758,2.792,2.825,2.857,2.889,2.921,2.952,2.983,3.013,3.044,3.074,3.104,3.134,3.163,3.192,3.22,3.248,3.275,3.301,3.327,3.351,3.374,3.396,3.416,3.435,3.452,3.468,3.481,3.493,3.503,3.511,3.517,3.522,3.524,3.524,3.522,3.519,3.513,3.505,3.496,3.484,3.471,3.456,3.439,3.42,3.4,3.378,3.354,3.329,3.302,3.274,3.245,3.214,3.181,3.148,3.113,3.077,3.04,3.002,2.964,2.924,2.883,2.841,2.799,2.756,2.712,2.668,2.624,2.579,2.533,2.488,2.442,2.396,2.351,2.305,2.26,2.215,2.17,2.126,2.082,2.038,1.996,1.953,1.912,1.871,1.831,1.792,1.753,1.716,1.68,1.644,1.61,1.577,1.545,1.514,1.485,1.457,1.431,1.406,1.382,1.361,1.34,1.321,1.304,1.288,1.274,1.261,1.25,1.241,1.234,1.228,1.224,1.221,1.221,1.222,1.225,1.229,1.236,1.244,1.253,1.265,1.278,1.293,1.309,1.327,1.347,1.368,1.39,1.414,1.44,1.466,1.494,1.523,1.553,1.584,1.616,1.649,1.682,1.715,1.749,1.784,1.818,1.853,1.888,1.923,1.959,1.995,2.031,2.067,2.103,2.139,2.176,2.212,2.249,2.285,2.322,2.358,2.395,2.431,2.468,2.505,2.542,2.579,2.616,2.653,2.689,2.726,2.763,2.799,2.835,2.871,2.906,2.94,2.974,3.007,3.04,3.071,3.101,3.13,3.158,3.185,3.209,3.233,3.254,3.273,3.291,3.306,3.318,3.329,3.336,3.342,3.345,3.345,3.343,3.338,3.331,3.322,3.31,3.296,3.279,3.26,3.24,3.217,3.192,3.165,3.137,3.106,3.075,3.041,3.007,2.971,2.934,2.896,2.856,2.816,2.775,2.733,2.691,2.648,2.605,2.561,2.518,2.474,2.431,2.387,2.344,2.3,2.257,2.214,2.172,2.131,2.09,2.05,2.011,1.973,1.937,1.901,1.867,1.835,1.804,1.774,1.746,1.72,1.696,1.674,1.654,1.636,1.62,1.606,1.595,1.585,1.578,1.573,1.57,1.569,1.571,1.575,1.581,1.59,1.6,1.613,1.628,1.645,1.664,1.685,1.708,1.731,1.756,1.782,1.809,1.837,1.865,1.894,1.923,1.953,1.983,2.014,2.045,2.077,2.11,2.143,2.177,2.212,2.246,2.282,2.318,2.354,2.391,2.427,2.463,2.5,2.536,2.572,2.608,2.643,2.678,2.713,2.747,2.781,2.814,2.847,2.878,2.908,2.938,2.966,2.993,3.018,3.042,3.065,3.085,3.104,3.121,3.136,3.148,3.159,3.168,3.174,3.178,3.179,3.178,3.175,3.169,3.161,3.15,3.137,3.121,3.104,3.083,3.061,3.036,3.009,2.98,2.949,2.917,2.882,2.845,2.807,2.768,2.726,2.684,2.639,2.594,2.547,2.499,2.449,2.4,2.349,2.298,2.245,2.193,2.14,2.086,2.033,1.979,1.926,1.872,1.819,1.766,1.713,1.661,1.609,1.558,1.508,1.458,1.409,1.362,1.315,1.27,1.226,1.183,1.142,1.102,1.064,1.028,0.993,0.961,0.93,0.901,0.874,0.848,0.825,0.804,0.786,0.769,0.755,0.743,0.733,0.725,0.72,0.717,0.716,0.717,0.721,0.727,0.735,0.746,0.758,0.773,0.791,0.81,0.831,0.854,0.879,0.907,0.936,0.967,0.999,1.034,1.069,1.105,1.142,1.179,1.217,1.256,1.296,1.336,1.377,1.419,1.46,1.502,1.544,1.587,1.63,1.673,1.716,1.76,1.804,1.847,1.891,1.935,1.978,2.021,2.064,2.107,2.149,2.191,2.231,2.271,2.31,2.348,2.385,2.421,2.455,2.488,2.519,2.548,2.575,2.6,2.623,2.644,2.662,2.677,2.69,2.699,2.706,2.71,2.711,2.709,2.704,2.696,2.685,2.671,2.655,2.635,2.613,2.588,2.561,2.531,2.498,2.464,2.427,2.389,2.349,2.307,2.264,2.219,2.175,2.128,2.082,2.035,1.988,1.94,1.892,1.844,1.796,1.747,1.7,1.652,1.605,1.558,1.512,1.466,1.421,1.376,1.333,1.29,1.248,1.207,1.167,1.128,1.091,1.055,1.02,0.987,0.956,0.926,0.898,0.873,0.849,0.827,0.808,0.791,0.776,0.764,0.754,0.746,0.741,0.738,0.738,0.74,0.745,0.752,0.761,0.773,0.788,0.805,0.825,0.846,0.87,0.895,0.923,0.951,0.981,1.011,1.044,1.075,1.108,1.141,1.175,1.21,1.246,1.281,1.318,1.355,1.393,1.43,1.468,1.506,1.545,1.583,1.623,1.662,1.702,1.742,1.782,1.823,1.864,1.904,1.945,1.987,2.028,2.069,2.11,2.151,2.192,2.233,2.274,2.315,2.355,2.396,2.436,2.477,2.517,2.557,2.596,2.634,2.672,2.708,2.744,2.778,2.811,2.842,2.872,2.9,2.926,2.949,2.971,2.991,3.008,3.023,3.036,3.046,3.054,3.059,3.062,3.063,3.061,3.058,3.052,3.044,3.034,3.021,3.007,2.99,2.972,2.951,2.929,2.905,2.878,2.85,2.821,2.789,2.756,2.721,2.684,2.646,2.607,2.566,2.525,2.482,2.438,2.393,2.347,2.301,2.254,2.207,2.159,2.111,2.062,2.013,1.965,1.916,1.868,1.82,1.772,1.725,1.678,1.633,1.587,1.543,1.499,1.457,1.415,1.375,1.335,1.297,1.26,1.224,1.189,1.157,1.125,1.096,1.068,1.042,1.018,0.995,0.975,0.956,0.939,0.925,0.912,0.901,0.892,0.886,0.881,0.879,0.878,0.88,0.883,0.889,0.897,0.907,0.918,0.932,0.948,0.966,0.985,1.007,1.03,1.055,1.082,1.11,1.14,1.171,1.204,1.237,1.272,1.307,1.343,1.38,1.417,1.454,1.491,1.528,1.566,1.603,1.64,1.677,1.713,1.75,1.785,1.82,1.854,1.886,1.918,1.947,1.976,2.002,2.026,2.048,2.067,2.084,2.097,2.109,2.117,2.124,2.128,2.132,2.133,2.134,2.134,2.133,2.132,2.131,2.131,2.13,2.13,2.13,2.13,2.131,2.132,2.133,2.135,2.136,2.137,2.139,2.14,2.142,2.143,2.144,2.145,2.146,2.147,2.148,2.148,2.149,2.149,2.15,2.151,2.151,2.151
2.303,2.303,2.303,2.303,2.303,2.303,2.303,2.303,2.303,2.303,2.303,2.303,2.302,2.302,2.302,2.302,2.302,2.302,2.302,2.302,2.302,2.303,2.303,2.303,2.303,2.303,2.303,2.303,2.303,2.303,2.303,2.303,2.302,2.302,2.302,2.302,2.302,2.302,2.302,2.302,2.302,2.302,2.301,2.299,2.296,2.293,2.287,2.28,2.271,2.261,2.248,2.234,2.218,2.2,2.18,2.158,2.136,2.112,2.088,2.063,2.038,2.013,1.987,1.962,1.937,1.912,1.887,1.861,1.834,1.807,1.779,1.75,1.722,1.693,1.664,1.635,1.606,1.577,1.548,1.52,1.491,1.463,1.436,1.408,1.382,1.355,1.33,1.304,1.28,1.255,1.231,1.209,1.186,1.165,1.144,1.124,1.104,1.086,1.068,1.052,1.036,1.021,1.007,0.994,0.982,0.97,0.959,0.949,0.94,0.931,0.922,0.915,0.908,0.901,0.896,0.892,0.889,0.887,0.887,0.888,0.891,0.895,0.9,0.907,0.916,0.926,0.937,0.95,0.965,0.98,0.997,1.015,1.035,1.056,1.077,1.1,1.124,1.149,1.175,1.202,1.229,1.258,1.288,1.318,1.348,1.38,1.412,1.444,1.476,1.51,1.544,1.578,1.614,1.65,1.687,1.724,1.762,1.801,1.84,1.88,1.92,1.96,2.001,2.042,2.083,2.124,2.165,2.206,2.246,2.287,2.327,2.367,2.406,2.445,2.483,2.521,2.559,2.596,2.632,2.668,2.703,2.737,2.77,2.802,2.834,2.864,2.895,2.924,2.953,2.981,3.009,3.035,3.06,3.085,3.108,3.13,3.15,3.169,3.186,3.201,3.215,3.226,3.236,3.243,3.248,3.25,3.25,3.248,3.244,3.237,3.228,3.217,3.203,3.187,3.169,3.149,3.127,3.102,3.076,3.049,3.019,2.988,2.956,2.923,2.888,2.852,2.815,2.777,2.739,2.7,2.66,2.62,2.58,2.539,2.498,2.457,2.416,2.374,2.333,2.292,2.251,2.21,2.169,2.129,2.09,2.051,2.013,1.975,1.939,1.904,1.87,1.837,1.806,1.776,1.748,1.721,1.696,1.672,1.651,1.632,1.614,1.599,1.585,1.574,1.565,1.558,1.553,1.551,1.55,1.552,1.556,1.562,1.571,1.581,1.594,1.609,1.626,1.644,1.665,1.687,1.711,1.737,1.764,1.792,1.821,1.851,1.882,1.914,1.946,1.978,2.011,2.044,2.078,2.112,2.145,2.179,2.214,2.248,2.282,2.317,2.351,2.386,2.42,2.455,2.489,2.524,2.559,2.593,2.627,2.66,2.694,2.728,2.761,2.794,2.826,2.858,2.89,2.921,2.952,2.983,3.014,3.045,3.075,3.105,3.134,3.164,3.192,3.22,3.248,3.274,3.299,3.323,3.346,3.367,3.387,3.405,3.422,3.436,3.45,3.461,3.47,3.478,3.484,3.487,3.489,3.489,3.487,3.483,3.477,3.469,3.459,3.447,3.434,3.418,3.401,3.382,3.362,3.34,3.316,3.291,3.264,3.236,3.206,3.175,3.143,3.11,3.075,3.039,3.002,2.964,2.926,2.886,2.846,2.804,2.762,2.719,2.676,2.632,2.587,2.543,2.498,2.453,2.407,2.362,2.317,2.272,2.228,2.183,2.14,2.096,2.052,2.009,1.967,1.925,1.884,1.844,1.805,1.766,1.729,1.692,1.656,1.621,1.587,1.555,1.523,1.494,1.465,1.438,1.412,1.388,1.365,1.344,1.324,1.305,1.288,1.273,1.259,1.247,1.237,1.228,1.221,1.216,1.212,1.21,1.21,1.211,1.215,1.22,1.226,1.235,1.245,1.256,1.27,1.285,1.302,1.32,1.34,1.361,1.384,1.408,1.434,1.46,1.489,1.518,1.548,1.578,1.61,1.643,1.676,1.709,1.743,1.777,1.811,1.846,1.881,1.917,1.952,1.989,2.025,2.061,2.097,2.134,2.17,2.207,2.243,2.279,2.316,2.352,2.389,2.426,2.463,2.5,2.537,2.574,2.611,2.648,2.684,2.721,2.757,2.793,2.829,2.864,2.899,2.933,2.966,2.999,3.031,3.062,3.092,3.121,3.148,3.174,3.199,3.222,3.242,3.261,3.278,3.292,3.304,3.314,3.321,3.326,3.328,3.328,3.325,3.32,3.312,3.302,3.29,3.275,3.258,3.239,3.217,3.194,3.169,3.141,3.112,3.082,3.05,3.016,2.981,2.945,2.908,2.869,2.83,2.789,2.748,2.706,2.664,2.622,2.578,2.534,2.491,2.447,2.403,2.359,2.316,2.272,2.229,2.186,2.144,2.102,2.062,2.022,1.984,1.946,1.91,1.875,1.841,1.809,1.778,1.749,1.722,1.696,1.673,1.651,1.632,1.614,1.599,1.585,1.574,1.565,1.558,1.554,1.552,1.552,1.554,1.558,1.565,1.574,1.585,1.598,1.613,1.631,1.65,1.671,1.693,1.717,1.742,1.769,1.795,1.823,1.851,1.88,1.91,1.94,1.97,2.001,2.033,2.066,2.1,2.134,2.169,2.205,2.241,2.277,2.314,2.35,2.387,2.424,2.46,2.496,2.533,2.569,2.604,2.639,2.674,2.708,2.741,2.775,2.807,2.839,2.87,2.9,2.929,2.956,2.983,3.008,3.031,3.053,3.074,3.092,3.108,3.123,3.135,3.145,3.153,3.159,3.162,3.163,3.162,3.158,3.152,3.143,3.132,3.118,3.102,3.084,3.063,3.04,3.015,2.988,2.959,2.928,2.895,2.859,2.823,2.785,2.745,2.704,2.661,2.616,2.57,2.523,2.475,2.427,2.377,2.327,2.276,2.224,2.172,2.119,2.066,2.013,1.96,1.907,1.855,1.801,1.749,1.696,1.644,1.593,1.543,1.493,1.444,1.396,1.349,1.304,1.259,1.215,1.173,1.133,1.094,1.056,1.021,0.987,0.955,0.924,0.896,0.869,0.844,0.822,0.802,0.784,0.768,0.754,0.743,0.733,0.726,0.721,0.719,0.719,0.72,0.725,0.731,0.74,0.751,0.764,0.779,0.797,0.816,0.838,0.862,0.887,0.915,0.945,0.976,1.009,1.043,1.078,1.113,1.15,1.188,1.227,1.266,1.306,1.346,1.387,1.428,1.47,1.512,1.555,1.598,1.642,1.685,1.729,1.772,1.816,1.86,1.903,1.947,1.99,2.033,2.076,2.118,2.16,2.201,2.241,2.28,2.319,2.357,2.393,2.429,2.463,2.495,2.526,2.555,2.581,2.606,2.628,2.648,2.666,2.68,2.692,2.702,2.708,2.711,2.711,2.709,2.703,2.694,2.683,2.669,2.651,2.631,2.609,2.583,2.555,2.525,2.492,2.458,2.421,2.382,2.342,2.301,2.258,2.214,2.17,2.125,2.08,2.034,1.987,1.94,1.892,1.845,1.797,1.75,1.703,1.656,1.609,1.563,1.516,1.471,1.426,1.382,1.339,1.296,1.254,1.214,1.174,1.136,1.098,1.062,1.028,0.995,0.964,0.935,0.908,0.883,0.859,0.838,0.82,0.803,0.789,0.777,0.768,0.761,0.756,0.754,0.754,0.757,0.762,0.77,0.78,0.793,0.808,0.826,0.846,0.868,0.892,0.918,0.945,0.974,1.004,1.034,1.066,1.098,1.131,1.165,1.2,1.235,1.271,1.308,1.345,1.383,1.421,1.459,1.498,1.536,1.575,1.614,1.653,1.692,1.732,1.772,1.812,1.852,1.893,1.933,1.974,2.015,2.055,2.096,2.137,2.178,2.219,2.259,2.3,2.34,2.381,2.421,2.461,2.501,2.541,2.58,2.619,2.657,2.694,2.73,2.765,2.799,2.831,2.861,2.89,2.917,2.942,2.966,2.987,3.005,3.022,3.036,3.047,3.057,3.064,3.069,3.071,3.071,3.069,3.065,3.059,3.05,3.04,3.027,3.012,2.995,2.977,2.956,2.933,2.908,2.882,2.853,2.823,2.791,2.757,2.722,2.685,2.647,2.608,2.567,2.525,2.482,2.438,2.393,2.348,2.302,2.255,2.208,2.16,2.112,2.064,2.016,1.968,1.921,1.873,1.826,1.779,1.732,1.686,1.641,1.597,1.553,1.51,1.468,1.427,1.387,1.348,1.31,1.274,1.238,1.205,1.172,1.142,1.113,1.086,1.061,1.037,1.015,0.995,0.977,0.961,0.947,0.935,0.924,0.916,0.91,0.906,0.904,0.904,0.906,0.91,0.916,0.924,0.934,0.946,0.961,0.977,0.995,1.015,1.036,1.06,1.085,1.112,1.141,1.171,1.203,1.235,1.269,1.304,1.339,1.375,1.411,1.448,1.484,1.521,1.558,1.595,1.632,1.669,1.706,1.743,1.779,1.815,1.849,1.883,1.916,1.947,1.977,2.005,2.031,2.054,2.075,2.093,2.108,2.12,2.13,2.137,2.142,2.146,2.148,2.149,2.15,2.15,2.149,2.149,2.148,2.148,2.148,2.148,2.149,2.149,2.151,2.152,2.153,2.155,2.156,2.158,2.159,2.161,2.162,2.163,2.164,2.165,2.166,2.166,2.167,2.168,2.168,2.169,2.169,2.17,2.17
2.283,2.283,2.283,2.283,2.283,2.283,2.283,2.283,2.283,2.283,2.283,2.283,2.283,2.283,2.283,2.283,2.283,2.283,2.283,2.283,2.283,2.283,2.283,2.283,2.283,2.283,2.283,2.283,2.282,2.283,2.283,2.283,2.282,2.282,2.282,2.282,2.282,2.282,2.281,2.281,2.281,2.281,2.281,2.281,2.281,2.28,2.279,2.276,2.274,2.269,2.263,2.255,2.247,2.236,2.224,2.212,2.197,2.178,2.159,2.137,2.116,2.093,2.07,2.046,2.023,1.998,1.974,1.951,1.927,1.902,1.878,1.853,1.827,1.801,1.775,1.748,1.721,1.694,1.666,1.639,1.612,1.585,1.558,1.532,1.506,1.481,1.456,1.432,1.408,1.386,1.364,1.343,1.322,1.302,1.283,1.265,1.247,1.23,1.215,1.199,1.185,1.172,1.16,1.148,1.138,1.128,1.12,1.112,1.106,1.1,1.094,1.09,1.086,1.083,1.081,1.081,1.081,1.082,1.084,1.088,1.093,1.1,1.108,1.118,1.128,1.141,1.156,1.171,1.189,1.208,1.228,1.248,1.271,1.295,1.319,1.344,1.371,1.398,1.427,1.457,1.487,1.518,1.55,1.582,1.614,1.647,1.681,1.711,1.745,1.78,1.813,1.848,1.884,1.915,1.951,1.988,2.022,2.06,2.098,2.137,2.175,2.215,2.255,2.296,2.337,2.379,2.419,2.461,2.503,2.542,2.584,2.625,2.667,2.708,2.748,2.788,2.827,2.865,2.904,2.941,2.978,3.014,3.049,3.084,3.118,3.15,3.182,3.213,3.241,3.271,3.3,3.328,3.354,3.38,3.405,3.427,3.449,3.47,3.488,3.506,3.522,3.536,3.548,3.557,3.564,3.569,3.571,3.572,3.569,3.565,3.559,3.552,3.542,3.528,3.513,3.495,3.475,3.453,3.428,3.402,3.374,3.344,3.313,3.28,3.244,3.208,3.171,3.133,3.092,3.052,3.01,2.969,2.926,2.883,2.841,2.798,2.754,2.712,2.668,2.626,2.581,2.537,2.495,2.453,2.413,2.372,2.332,2.292,2.253,2.217,2.18,2.145,2.111,2.078,2.047,2.018,1.988,1.961,1.937,1.913,1.892,1.873,1.855,1.841,1.827,1.817,1.809,1.802,1.798,1.796,1.797,1.8,1.806,1.812,1.822,1.833,1.848,1.863,1.882,1.902,1.924,1.947,1.972,2.0,2.028,2.057,2.089,2.119,2.15,2.183,2.215,2.247,2.283,2.315,2.348,2.381,2.416,2.449,2.483,2.516,2.549,2.583,2.62,2.654,2.688,2.723,2.757,2.791,2.828,2.862,2.895,2.928,2.963,2.996,3.028,3.061,3.092,3.123,3.155,3.185,3.214,3.244,3.273,3.302,3.332,3.36,3.388,3.415,3.443,3.469,3.494,3.52,3.542,3.564,3.583,3.601,3.618,3.635,3.648,3.66,3.672,3.679,3.685,3.689,3.693,3.693,3.691,3.695,3.689,3.681,3.677,3.666,3.652,3.643,3.625,3.606,3.591,3.569,3.545,3.52,3.501,3.473,3.443,3.406,3.374,3.34,3.302,3.267,3.23,3.192,3.153,3.114,3.073,3.031,2.989,2.947,2.905,2.862,2.817,2.771,2.726,2.681,2.635,2.59,2.544,2.501,2.456,2.411,2.366,2.322,2.278,2.236,2.196,2.154,2.113,2.076,2.036,1.998,1.961,1.924,1.888,1.853,1.819,1.786,1.754,1.724,1.695,1.667,1.64,1.616,1.592,1.571,1.55,1.531,1.514,1.498,1.483,1.469,1.458,1.449,1.441,1.435,1.43,1.428,1.425,1.425,1.428,1.431,1.437,1.444,1.451,1.462,1.474,1.486,1.502,1.519,1.533,1.554,1.576,1.6,1.623,1.649,1.677,1.702,1.732,1.762,1.796,1.828,1.861,1.892,1.925,1.96,1.992,2.027,2.062,2.097,2.134,2.169,2.204,2.243,2.279,2.314,2.353,2.389,2.425,2.464,2.5,2.536,2.578,2.614,2.65,2.686,2.721,2.758,2.794,2.831,2.867,2.904,2.945,2.981,3.017,3.056,3.091,3.125,3.159,3.191,3.224,3.255,3.288,3.317,3.344,3.379,3.404,3.427,3.447,3.467,3.491,3.512,3.525,3.539,3.552,3.558,3.563,3.564,3.564,3.559,3.553,3.545,3.537,3.523,3.51,3.491,3.471,3.454,3.43,3.403,3.377,3.347,3.316,3.282,3.249,3.212,3.175,3.133,3.093,3.052,3.009,2.966,2.921,2.873,2.829,2.782,2.735,2.69,2.644,2.599,2.554,2.505,2.461,2.416,2.374,2.331,2.283,2.242,2.197,2.16,2.122,2.085,2.048,2.014,1.976,1.945,1.917,1.889,1.864,1.835,1.815,1.796,1.779,1.763,1.752,1.741,1.731,1.726,1.727,1.724,1.725,1.727,1.734,1.743,1.751,1.763,1.775,1.79,1.806,1.824,1.844,1.864,1.887,1.91,1.936,1.961,1.987,2.013,2.04,2.068,2.095,2.123,2.151,2.18,2.208,2.239,2.269,2.3,2.331,2.364,2.396,2.43,2.463,2.498,2.533,2.567,2.601,2.635,2.669,2.703,2.737,2.77,2.803,2.834,2.865,2.896,2.929,2.958,2.986,3.013,3.039,3.063,3.085,3.107,3.126,3.144,3.161,3.174,3.186,3.2,3.208,3.213,3.219,3.22,3.218,3.213,3.211,3.202,3.19,3.182,3.167,3.148,3.128,3.105,3.08,3.055,3.026,2.994,2.962,2.927,2.89,2.852,2.816,2.775,2.732,2.693,2.648,2.601,2.559,2.51,2.46,2.415,2.364,2.313,2.263,2.211,2.158,2.105,2.056,2.003,1.95,1.902,1.85,1.798,1.749,1.698,1.647,1.6,1.551,1.503,1.458,1.412,1.367,1.323,1.283,1.242,1.202,1.165,1.128,1.093,1.058,1.026,0.997,0.969,0.943,0.919,0.897,0.877,0.859,0.844,0.829,0.818,0.809,0.802,0.797,0.795,0.794,0.796,0.8,0.807,0.816,0.827,0.839,0.855,0.873,0.893,0.914,0.939,0.965,0.99,1.02,1.051,1.083,1.117,1.153,1.189,1.226,1.264,1.301,1.34,1.379,1.419,1.462,1.503,1.544,1.585,1.626,1.668,1.71,1.752,1.794,1.837,1.88,1.923,1.964,2.007,2.049,2.091,2.133,2.174,2.215,2.259,2.298,2.336,2.378,2.414,2.449,2.481,2.513,2.543,2.571,2.597,2.621,2.643,2.66,2.676,2.69,2.703,2.711,2.717,2.721,2.721,2.72,2.717,2.708,2.691,2.679,2.661,2.65,2.626,2.596,2.565,2.534,2.491,2.451,2.413,2.375,2.333,2.288,2.242,2.195,2.144,2.093,2.043,1.988,1.937,1.884,1.835,1.783,1.732,1.685,1.635,1.587,1.537,1.477,1.425,1.378,1.326,1.276,1.231,1.186,1.144,1.101,1.059,1.02,0.98,0.941,0.906,0.874,0.843,0.81,0.781,0.756,0.73,0.709,0.691,0.674,0.66,0.649,0.64,0.633,0.629,0.628,0.628,0.631,0.636,0.65,0.66,0.672,0.688,0.707,0.726,0.747,0.769,0.796,0.822,0.85,0.877,0.907,0.938,0.967,1.0,1.033,1.064,1.098,1.133,1.165,1.201,1.237,1.274,1.309,1.347,1.385,1.423,1.462,1.501,1.54,1.58,1.621,1.662,1.704,1.745,1.786,1.828,1.87,1.912,1.953,1.995,2.037,2.079,2.12,2.162,2.203,2.245,2.287,2.33,2.371,2.412,2.453,2.494,2.533,2.572,2.611,2.648,2.684,2.72,2.753,2.784,2.815,2.843,2.868,2.893,2.914,2.933,2.951,2.965,2.976,2.985,2.997,3.001,3.003,3.003,3.003,2.999,2.993,2.984,2.975,2.964,2.949,2.934,2.916,2.895,2.873,2.849,2.822,2.794,2.764,2.732,2.7,2.665,2.629,2.591,2.555,2.515,2.473,2.431,2.387,2.343,2.298,2.252,2.206,2.161,2.114,2.066,2.02,1.972,1.924,1.876,1.829,1.781,1.734,1.688,1.642,1.596,1.552,1.508,1.465,1.423,1.381,1.341,1.302,1.263,1.226,1.19,1.154,1.12,1.088,1.057,1.028,1.001,0.975,0.952,0.931,0.912,0.894,0.878,0.861,0.849,0.839,0.831,0.827,0.823,0.821,0.821,0.824,0.828,0.835,0.843,0.854,0.87,0.885,0.901,0.924,0.944,0.967,0.991,1.019,1.047,1.076,1.108,1.14,1.173,1.211,1.246,1.281,1.319,1.355,1.391,1.431,1.467,1.503,1.538,1.572,1.606,1.64,1.675,1.707,1.739,1.772,1.801,1.828,1.859,1.882,1.906,1.929,1.947,1.963,1.976,1.988,1.996,2.002,2.009,2.012,2.013,2.014,2.013,2.011,2.009,2.008,2.006,2.004,2.003,2.001,2.001,2.0,1.999,2.0,2.001,2.002,2.004,2.005,2.007,2.008,2.01,2.011,2.013,2.014,2.015,2.016,2.017,2.018,2.019,2.019,2.02,2.021,2.021,2.021,2.022,2.022,2.022,2.023,2.023
2.283,2.283,2.283,2.283,2.283,2.283,2.283,2.283,2.283,2.283,2.283,2.283,2.283,2.283,2.283,2.283,2.283,2.283,2.283,2.283,2.283,2.283,2.283,2.283,2.283,2.283,2.283,2.283,2.283,2.283,2.283,2.282,2.282,2.282,2.282,2.282,2.282,2.282,2.282,2.282,2.282,2.281,2.281,2.281,2.28,2.279,2.276,2.273,2.268,2.261,2.253,2.243,2.231,2.218,2.202,2.185,2.166,2.145,2.123,2.101,2.077,2.054,2.029,2.005,1.981,1.956,1.932,1.908,1.884,1.859,1.833,1.807,1.781,1.754,1.727,1.699,1.671,1.644,1.616,1.589,1.562,1.535,1.509,1.483,1.458,1.433,1.409,1.386,1.363,1.341,1.32,1.299,1.279,1.26,1.242,1.225,1.208,1.192,1.177,1.163,1.15,1.137,1.126,1.115,1.106,1.097,1.089,1.083,1.077,1.071,1.066,1.063,1.06,1.058,1.057,1.057,1.058,1.06,1.064,1.069,1.076,1.085,1.095,1.106,1.119,1.133,1.149,1.166,1.185,1.205,1.224,1.247,1.271,1.294,1.321,1.347,1.374,1.402,1.432,1.461,1.492,1.524,1.556,1.589,1.622,1.656,1.689,1.723,1.758,1.792,1.827,1.862,1.893,1.93,1.966,2.001,2.039,2.077,2.116,2.152,2.192,2.233,2.272,2.313,2.354,2.395,2.437,2.479,2.518,2.559,2.6,2.642,2.682,2.722,2.761,2.799,2.837,2.874,2.91,2.946,2.982,3.015,3.049,3.083,3.112,3.143,3.174,3.202,3.231,3.259,3.287,3.311,3.337,3.361,3.386,3.408,3.428,3.447,3.464,3.48,3.493,3.505,3.514,3.521,3.526,3.531,3.532,3.532,3.528,3.522,3.515,3.506,3.492,3.477,3.459,3.44,3.417,3.392,3.365,3.339,3.309,3.277,3.243,3.207,3.172,3.135,3.094,3.055,3.015,2.975,2.934,2.891,2.849,2.807,2.763,2.721,2.678,2.634,2.592,2.547,2.505,2.463,2.421,2.379,2.339,2.299,2.26,2.221,2.181,2.145,2.11,2.075,2.042,2.011,1.981,1.95,1.923,1.898,1.874,1.852,1.833,1.814,1.8,1.786,1.778,1.77,1.763,1.76,1.759,1.76,1.763,1.769,1.778,1.788,1.799,1.812,1.829,1.848,1.868,1.891,1.915,1.94,1.968,1.996,2.025,2.055,2.085,2.116,2.149,2.181,2.213,2.25,2.282,2.315,2.348,2.382,2.415,2.448,2.484,2.517,2.55,2.586,2.619,2.653,2.687,2.72,2.754,2.789,2.822,2.855,2.887,2.922,2.954,2.986,3.022,3.053,3.083,3.117,3.146,3.175,3.207,3.235,3.263,3.292,3.32,3.347,3.374,3.402,3.427,3.451,3.474,3.496,3.517,3.536,3.554,3.57,3.583,3.595,3.605,3.616,3.622,3.627,3.629,3.632,3.63,3.627,3.624,3.617,3.608,3.596,3.583,3.568,3.555,3.537,3.517,3.502,3.479,3.455,3.429,3.404,3.376,3.346,3.32,3.288,3.254,3.225,3.189,3.152,3.118,3.079,3.039,3.001,2.96,2.918,2.876,2.834,2.791,2.746,2.702,2.657,2.612,2.571,2.526,2.481,2.438,2.393,2.349,2.307,2.263,2.221,2.177,2.138,2.096,2.055,2.016,1.977,1.938,1.899,1.862,1.826,1.792,1.758,1.725,1.694,1.663,1.634,1.606,1.579,1.553,1.53,1.509,1.488,1.468,1.451,1.434,1.419,1.403,1.391,1.381,1.37,1.363,1.358,1.354,1.351,1.351,1.352,1.354,1.359,1.365,1.372,1.382,1.394,1.405,1.42,1.437,1.456,1.476,1.497,1.52,1.542,1.567,1.594,1.621,1.649,1.679,1.71,1.741,1.773,1.803,1.836,1.87,1.903,1.937,1.971,2.005,2.037,2.072,2.106,2.139,2.174,2.209,2.242,2.277,2.313,2.351,2.386,2.421,2.457,2.492,2.527,2.562,2.598,2.634,2.669,2.707,2.743,2.778,2.813,2.847,2.882,2.916,2.951,2.984,3.018,3.049,3.08,3.109,3.134,3.162,3.188,3.213,3.236,3.258,3.273,3.291,3.302,3.315,3.326,3.331,3.339,3.343,3.347,3.346,3.341,3.335,3.327,3.317,3.304,3.288,3.267,3.247,3.221,3.197,3.171,3.146,3.116,3.084,3.053,3.019,2.975,2.936,2.898,2.856,2.814,2.772,2.731,2.688,2.644,2.596,2.552,2.508,2.462,2.417,2.371,2.326,2.279,2.233,2.189,2.144,2.099,2.056,2.013,1.972,1.933,1.895,1.857,1.821,1.786,1.752,1.718,1.688,1.658,1.631,1.606,1.581,1.56,1.541,1.524,1.509,1.496,1.483,1.475,1.468,1.462,1.46,1.46,1.462,1.465,1.469,1.479,1.489,1.502,1.518,1.534,1.553,1.574,1.596,1.619,1.644,1.672,1.698,1.724,1.751,1.78,1.808,1.836,1.868,1.896,1.926,1.955,1.986,2.017,2.05,2.083,2.116,2.153,2.187,2.221,2.255,2.293,2.327,2.362,2.397,2.431,2.465,2.5,2.533,2.565,2.603,2.635,2.665,2.706,2.735,2.762,2.789,2.817,2.84,2.862,2.884,2.903,2.919,2.934,2.946,2.957,2.978,2.984,2.988,3.002,3.001,2.998,2.993,2.988,2.978,2.965,2.955,2.938,2.918,2.902,2.878,2.851,2.834,2.804,2.772,2.747,2.711,2.674,2.635,2.605,2.563,2.521,2.484,2.439,2.392,2.353,2.305,2.256,2.209,2.159,2.108,2.065,2.013,1.96,1.908,1.871,1.818,1.765,1.726,1.674,1.622,1.58,1.529,1.478,1.436,1.387,1.338,1.295,1.248,1.203,1.159,1.118,1.076,1.036,0.998,0.961,0.925,0.891,0.858,0.828,0.8,0.774,0.749,0.727,0.706,0.687,0.67,0.657,0.645,0.635,0.629,0.623,0.62,0.618,0.619,0.623,0.631,0.639,0.65,0.664,0.679,0.696,0.715,0.74,0.763,0.788,0.817,0.846,0.877,0.91,0.944,0.979,1.018,1.055,1.091,1.135,1.173,1.212,1.251,1.293,1.333,1.373,1.415,1.456,1.497,1.542,1.584,1.626,1.669,1.711,1.753,1.796,1.838,1.88,1.921,1.964,2.004,2.045,2.086,2.125,2.162,2.201,2.237,2.27,2.304,2.335,2.364,2.396,2.421,2.444,2.465,2.485,2.501,2.515,2.529,2.539,2.544,2.548,2.547,2.543,2.542,2.532,2.524,2.514,2.496,2.478,2.454,2.431,2.402,2.37,2.335,2.302,2.264,2.225,2.183,2.139,2.091,2.044,1.988,1.935,1.886,1.834,1.784,1.733,1.684,1.634,1.585,1.538,1.488,1.442,1.393,1.344,1.295,1.248,1.203,1.155,1.11,1.067,1.025,0.984,0.943,0.904,0.863,0.822,0.788,0.752,0.721,0.692,0.665,0.64,0.612,0.591,0.572,0.556,0.542,0.53,0.521,0.514,0.509,0.508,0.508,0.51,0.515,0.521,0.528,0.54,0.555,0.57,0.589,0.61,0.633,0.658,0.685,0.713,0.743,0.773,0.804,0.835,0.867,0.9,0.934,0.967,1.001,1.036,1.071,1.108,1.144,1.182,1.22,1.257,1.297,1.336,1.374,1.415,1.455,1.495,1.536,1.577,1.618,1.661,1.702,1.743,1.785,1.828,1.87,1.911,1.953,1.995,2.037,2.08,2.122,2.163,2.206,2.247,2.288,2.33,2.37,2.41,2.448,2.488,2.524,2.559,2.596,2.629,2.659,2.692,2.718,2.743,2.77,2.791,2.809,2.828,2.842,2.853,2.862,2.873,2.877,2.879,2.883,2.885,2.88,2.875,2.866,2.858,2.849,2.834,2.82,2.801,2.78,2.761,2.736,2.71,2.684,2.654,2.623,2.593,2.559,2.523,2.485,2.447,2.407,2.366,2.325,2.282,2.238,2.194,2.149,2.103,2.058,2.011,1.964,1.919,1.872,1.824,1.776,1.729,1.682,1.635,1.59,1.544,1.499,1.454,1.41,1.367,1.325,1.283,1.243,1.203,1.164,1.127,1.091,1.056,1.023,0.991,0.96,0.931,0.904,0.878,0.854,0.832,0.81,0.792,0.775,0.76,0.747,0.737,0.728,0.723,0.719,0.716,0.717,0.719,0.722,0.729,0.737,0.747,0.763,0.777,0.793,0.816,0.836,0.858,0.881,0.911,0.939,0.968,1.002,1.034,1.066,1.103,1.138,1.174,1.214,1.249,1.285,1.325,1.361,1.396,1.43,1.468,1.502,1.535,1.57,1.601,1.632,1.665,1.693,1.719,1.756,1.779,1.805,1.828,1.845,1.86,1.872,1.889,1.897,1.902,1.91,1.912,1.913,1.917,1.916,1.914,1.913,1.911,1.909,1.91,1.908,1.907,1.907,1.907,1.91,1.911,1.913,1.914,1.916,1.917,1.919,1.92,1.922,1.923,1.925,1.926,1.927,1.928,1.928,1.929,1.93,1.931,1.931,1.932,1.932,1.93,1.931,1.931,1.931,1.931,1.931,1.932,1.932,1.931,1.931,1.931,1.931,1.931,1.931,1.931,1.931,1.931,1.931,1.931,1.931,1.931,1.931,1.931,1.931,1.931,1.931,1.931,1.931,1.931,1.931,1.931,1.931,1.931,1.931,1.931,1.931,1.931,1.931,1.931,1.931,1.931,1.931,1.931,1.931,1.931,1.931,1.931,1.931,1.931,1.931,1.931,1.931,1.931,1.931,1.931,1.931
2.339,2.339,2.339,2.339,2.339,2.339,2.338,2.338,2.338,2.338,2.338,2.338,2.338,2.338,2.337,2.337,2.337,2.337,2.337,2.337,2.337,2.337,2.337,2.338,2.338,2.338,2.338,2.338,2.338,2.338,2.338,2.338,2.338,2.338,2.338,2.337,2.337,2.337,2.337,2.337,2.337,2.337,2.336,2.335,2.334,2.331,2.328,2.323,2.317,2.309,2.3,2.288,2.275,2.262,2.245,2.225,2.205,2.182,2.159,2.135,2.11,2.085,2.059,2.034,2.008,1.983,1.957,1.931,1.905,1.85,1.822,1.794,1.766,1.736,1.707,1.677,1.648,1.618,1.588,1.559,1.53,1.501,1.473,1.445,1.418,1.391,1.364,1.339,1.314,1.289,1.266,1.243,1.22,1.199,1.178,1.158,1.138,1.12,1.102,1.124,1.108,1.093,1.078,1.065,1.052,1.04,1.029,1.019,1.009,1.0,0.992,0.985,0.978,0.971,0.966,0.981,0.978,0.976,0.975,0.976,0.978,0.982,0.987,0.994,1.002,1.012,1.023,1.036,1.051,1.058,1.075,1.094,1.114,1.134,1.156,1.179,1.204,1.229,1.256,1.283,1.314,1.343,1.372,1.402,1.433,1.465,1.497,1.529,1.561,1.594,1.627,1.66,1.694,1.741,1.777,1.813,1.85,1.887,1.925,1.963,2.002,2.041,2.08,2.12,2.159,2.199,2.239,2.279,2.319,2.358,2.397,2.436,2.474,2.512,2.549,2.642,2.678,2.714,2.749,2.783,2.817,2.849,2.881,2.912,2.942,2.971,2.999,3.034,3.06,3.086,3.111,3.135,3.157,3.179,3.198,3.217,3.233,3.248,3.261,3.292,3.301,3.309,3.314,3.317,3.318,3.316,3.312,3.306,3.297,3.31,3.297,3.282,3.264,3.244,3.221,3.197,3.171,3.142,3.112,3.08,3.047,2.999,2.963,2.926,2.888,2.849,2.809,2.768,2.727,2.677,2.634,2.592,2.549,2.506,2.463,2.42,2.378,2.335,2.293,2.24,2.199,2.157,2.117,2.077,2.038,2.0,1.962,1.926,1.891,1.857,1.824,1.785,1.756,1.728,1.701,1.676,1.654,1.633,1.613,1.596,1.581,1.569,1.558,1.552,1.549,1.549,1.55,1.554,1.56,1.568,1.578,1.59,1.605,1.621,1.649,1.669,1.691,1.715,1.741,1.768,1.797,1.827,1.859,1.891,1.924,1.957,1.991,2.025,2.06,2.094,2.129,2.165,2.2,2.236,2.272,2.307,2.341,2.377,2.414,2.45,2.486,2.522,2.559,2.595,2.632,2.668,2.705,2.741,2.778,2.814,2.849,2.885,2.92,2.955,2.989,3.023,3.056,3.089,3.121,3.154,3.179,3.212,3.244,3.277,3.309,3.34,3.371,3.401,3.43,3.459,3.486,3.506,3.531,3.555,3.578,3.598,3.617,3.634,3.65,3.663,3.674,3.641,3.65,3.657,3.661,3.664,3.664,3.663,3.659,3.653,3.645,3.636,3.624,3.639,3.624,3.608,3.59,3.571,3.55,3.527,3.502,3.476,3.449,3.375,3.343,3.309,3.274,3.239,3.202,3.165,3.126,3.086,3.046,3.004,2.962,2.918,2.874,2.831,2.787,2.742,2.697,2.652,2.607,2.562,2.516,2.471,2.427,2.382,2.338,2.313,2.27,2.227,2.184,2.142,2.1,2.06,2.02,2.015,1.977,1.94,1.903,1.867,1.833,1.799,1.767,1.736,1.707,1.678,1.652,1.653,1.628,1.605,1.584,1.564,1.545,1.528,1.513,1.499,1.487,1.477,1.468,1.461,1.483,1.479,1.477,1.476,1.477,1.48,1.484,1.49,1.498,1.508,1.519,1.533,1.552,1.569,1.587,1.606,1.627,1.65,1.673,1.699,1.725,1.752,1.78,1.812,1.842,1.872,1.903,1.934,1.965,1.997,2.029,2.061,2.093,2.125,2.157,2.203,2.237,2.271,2.305,2.339,2.373,2.408,2.441,2.476,2.509,2.543,2.577,2.611,2.645,2.68,2.714,2.748,2.782,2.817,2.85,2.938,2.972,3.005,3.038,3.07,3.102,3.133,3.163,3.191,3.219,3.245,3.27,3.293,3.315,3.335,3.353,3.394,3.409,3.421,3.431,3.438,3.443,3.446,3.446,3.456,3.452,3.444,3.435,3.423,3.408,3.391,3.372,3.351,3.327,3.3,3.272,3.243,3.211,3.178,3.144,3.108,3.07,3.032,2.992,2.952,2.899,2.857,2.814,2.77,2.725,2.681,2.635,2.59,2.545,2.49,2.446,2.401,2.357,2.313,2.27,2.227,2.185,2.143,2.102,2.063,2.024,1.986,1.95,1.915,1.882,1.851,1.821,1.793,1.766,1.742,1.719,1.699,1.67,1.654,1.64,1.628,1.618,1.611,1.606,1.603,1.602,1.604,1.608,1.623,1.631,1.642,1.655,1.67,1.687,1.706,1.727,1.75,1.774,1.799,1.826,1.915,1.946,1.978,2.01,2.043,2.076,2.109,2.143,2.177,2.212,2.247,2.282,2.309,2.345,2.383,2.421,2.461,2.5,2.541,2.581,2.623,2.664,2.684,2.725,2.767,2.808,2.849,2.89,2.931,2.971,3.011,3.05,3.088,3.121,3.158,3.194,3.228,3.261,3.293,3.324,3.353,3.38,3.406,3.43,3.451,3.436,3.455,3.471,3.486,3.498,3.508,3.516,3.521,3.524,3.524,3.522,3.525,3.518,3.509,3.498,3.484,3.468,3.449,3.428,3.405,3.38,3.353,3.325,3.294,3.261,3.227,3.19,3.153,3.113,3.072,3.029,2.985,2.94,2.897,2.849,2.801,2.752,2.702,2.652,2.6,2.548,2.496,2.443,2.391,2.357,2.304,2.251,2.199,2.146,2.094,2.042,1.99,1.939,1.889,1.84,1.815,1.767,1.72,1.674,1.63,1.586,1.545,1.504,1.466,1.429,1.393,1.36,1.327,1.286,1.26,1.236,1.215,1.195,1.178,1.163,1.15,1.139,1.131,1.125,1.13,1.127,1.128,1.13,1.135,1.142,1.151,1.162,1.176,1.192,1.21,1.23,1.26,1.283,1.309,1.336,1.364,1.394,1.425,1.456,1.489,1.521,1.555,1.589,1.634,1.669,1.705,1.741,1.777,1.814,1.85,1.887,1.924,1.962,1.999,2.036,2.085,2.123,2.161,2.198,2.236,2.273,2.309,2.345,2.38,2.415,2.448,2.474,2.505,2.535,2.563,2.589,2.613,2.636,2.656,2.674,2.689,2.755,2.768,2.777,2.784,2.789,2.79,2.788,2.783,2.775,2.764,2.75,2.755,2.737,2.715,2.691,2.664,2.634,2.602,2.568,2.53,2.491,2.449,2.342,2.295,2.246,2.196,2.144,2.092,2.04,1.987,1.934,1.881,1.828,1.777,1.725,1.673,1.622,1.572,1.522,1.474,1.426,1.38,1.316,1.271,1.228,1.186,1.145,1.105,1.067,1.031,0.995,0.962,0.93,0.891,0.863,0.837,0.813,0.791,0.771,0.753,0.738,0.725,0.714,0.706,0.7,0.697,0.696,0.705,0.709,0.716,0.725,0.736,0.75,0.766,0.784,0.805,0.828,0.853,0.877,0.906,0.937,0.969,1.003,1.039,1.075,1.111,1.149,1.187,1.216,1.256,1.296,1.338,1.379,1.422,1.465,1.51,1.554,1.599,1.644,1.657,1.703,1.751,1.799,1.848,1.897,1.945,1.995,2.044,2.094,2.128,2.177,2.226,2.276,2.325,2.374,2.423,2.473,2.522,2.571,2.619,2.668,2.782,2.83,2.878,2.926,2.973,3.02,3.066,3.112,3.156,3.199,3.242,3.266,3.306,3.344,3.38,3.415,3.447,3.477,3.505,3.531,3.555,3.576,3.594,3.597,3.611,3.623,3.633,3.64,3.645,3.647,3.647,3.645,3.641,3.635,3.617,3.607,3.594,3.58,3.563,3.545,3.524,3.502,3.477,3.451,3.425,3.396,3.364,3.332,3.297,3.261,3.224,3.185,3.146,3.104,3.062,3.019,2.975,2.931,2.885,2.839,2.792,2.745,2.698,2.65,2.602,2.554,2.506,2.488,2.441,2.394,2.347,2.3,2.254,2.209,2.164,2.12,2.077,2.035,2.017,1.976,1.937,1.898,1.86,1.824,1.79,1.757,1.725,1.696,1.667,1.668,1.643,1.62,1.598,1.578,1.56,1.544,1.53,1.518,1.508,1.5,1.494,1.49,1.497,1.5,1.505,1.513,1.522,1.533,1.547,1.562,1.579,1.599,1.62,1.643,1.669,1.694,1.721,1.749,1.778,1.808,1.838,1.868,1.899,1.929,1.96,1.99,2.019,2.048,2.109,2.136,2.164,2.189,2.214,2.237,2.259,2.278,2.296,2.331,2.347,2.36,2.37,2.379,2.385,2.388,2.39,2.39,2.388,2.386,2.382,2.376,2.371,2.366,2.361,2.356,2.352,2.348,2.345,2.343,2.342,2.341,2.342,2.342,2.344,2.346,2.348,2.35,2.353,2.355,2.357,2.36,2.362,2.364,2.365,2.367,2.368,2.37,2.371,2.372,2.373,2.374,2.375,2.376,2.377,2.378
2.339,2.339,2.339,2.339,2.339,2.338,2.338,2.338,2.338,2.338,2.338,2.338,2.338,2.338,2.337,2.337,2.337,2.337,2.337,2.337,2.337,2.337,2.337,2.337,2.338,2.338,2.338,2.338,2.338,2.338,2.338,2.338,2.338,2.337,2.337,2.337,2.337,2.337,2.337,2.337,2.337,2.337,2.337,2.336,2.335,2.334,2.331,2.327,2.322,2.315,2.306,2.295,2.282,2.268,2.251,2.233,2.212,2.19,2.167,2.143,2.118,2.093,2.067,2.041,2.015,1.99,1.964,1.939,1.913,1.886,1.859,1.815,1.787,1.758,1.729,1.699,1.67,1.64,1.611,1.581,1.552,1.524,1.495,1.467,1.44,1.413,1.387,1.361,1.336,1.311,1.288,1.264,1.242,1.22,1.199,1.179,1.159,1.14,1.122,1.136,1.119,1.103,1.088,1.073,1.06,1.048,1.036,1.025,1.015,1.005,0.996,0.988,0.981,0.974,0.968,0.962,0.971,0.968,0.966,0.965,0.966,0.969,0.972,0.978,0.985,0.993,1.003,1.015,1.028,1.042,1.058,1.061,1.079,1.099,1.12,1.142,1.166,1.19,1.215,1.242,1.269,1.297,1.323,1.353,1.383,1.414,1.445,1.476,1.508,1.54,1.572,1.605,1.638,1.672,1.707,1.76,1.797,1.833,1.87,1.908,1.947,1.985,2.024,2.064,2.103,2.143,2.183,2.223,2.262,2.302,2.34,2.379,2.417,2.455,2.492,2.528,2.564,2.599,2.634,2.742,2.776,2.809,2.842,2.873,2.904,2.934,2.963,2.991,3.024,3.051,3.077,3.101,3.125,3.148,3.169,3.189,3.207,3.224,3.239,3.252,3.263,3.292,3.299,3.305,3.308,3.309,3.307,3.303,3.297,3.288,3.277,3.286,3.271,3.254,3.234,3.212,3.188,3.162,3.134,3.104,3.072,3.036,3.002,2.966,2.93,2.892,2.853,2.814,2.774,2.733,2.691,2.641,2.599,2.557,2.514,2.472,2.429,2.387,2.345,2.303,2.261,2.21,2.169,2.128,2.088,2.049,2.011,1.973,1.937,1.901,1.867,1.835,1.795,1.765,1.737,1.711,1.685,1.662,1.641,1.622,1.605,1.59,1.577,1.566,1.557,1.556,1.555,1.557,1.56,1.566,1.574,1.584,1.596,1.61,1.626,1.644,1.666,1.697,1.721,1.746,1.774,1.802,1.832,1.863,1.894,1.926,1.959,2.009,2.043,2.077,2.111,2.146,2.181,2.216,2.251,2.286,2.321,2.357,2.392,2.427,2.463,2.498,2.534,2.57,2.605,2.641,2.677,2.712,2.748,2.75,2.785,2.82,2.856,2.891,2.925,2.959,2.992,3.026,3.058,3.09,3.122,3.167,3.2,3.233,3.265,3.296,3.327,3.358,3.388,3.417,3.446,3.473,3.492,3.517,3.54,3.562,3.582,3.6,3.617,3.632,3.644,3.655,3.664,3.644,3.651,3.655,3.657,3.658,3.656,3.652,3.646,3.639,3.629,3.618,3.612,3.598,3.582,3.564,3.545,3.524,3.501,3.477,3.452,3.424,3.396,3.313,3.279,3.245,3.209,3.173,3.135,3.097,3.058,3.017,2.977,2.935,2.892,2.849,2.805,2.762,2.717,2.673,2.628,2.583,2.538,2.493,2.448,2.424,2.38,2.336,2.292,2.249,2.206,2.163,2.122,2.081,2.04,2.001,1.962,1.947,1.909,1.873,1.837,1.803,1.769,1.737,1.706,1.677,1.649,1.622,1.621,1.596,1.574,1.552,1.532,1.514,1.497,1.481,1.467,1.455,1.445,1.436,1.428,1.448,1.444,1.442,1.441,1.442,1.445,1.449,1.455,1.463,1.473,1.484,1.497,1.517,1.533,1.55,1.569,1.59,1.612,1.636,1.661,1.687,1.714,1.742,1.773,1.802,1.833,1.863,1.894,1.925,1.956,1.987,2.019,2.051,2.083,2.115,2.16,2.194,2.228,2.261,2.295,2.329,2.362,2.396,2.429,2.463,2.496,2.53,2.563,2.597,2.631,2.665,2.699,2.732,2.766,2.8,2.833,2.916,2.949,2.982,3.015,3.046,3.077,3.106,3.134,3.161,3.187,3.211,3.234,3.255,3.275,3.315,3.331,3.345,3.357,3.366,3.373,3.377,3.379,3.379,3.403,3.398,3.39,3.38,3.368,3.353,3.335,3.316,3.295,3.271,3.245,3.216,3.186,3.155,3.122,3.088,3.052,3.014,2.976,2.937,2.896,2.855,2.804,2.761,2.718,2.674,2.629,2.585,2.54,2.496,2.451,2.385,2.341,2.297,2.253,2.21,2.167,2.125,2.083,2.043,2.003,1.965,1.928,1.892,1.858,1.825,1.794,1.764,1.736,1.71,1.686,1.664,1.643,1.615,1.599,1.585,1.573,1.564,1.556,1.551,1.549,1.548,1.55,1.553,1.56,1.584,1.594,1.607,1.622,1.639,1.658,1.679,1.701,1.725,1.751,1.853,1.883,1.914,1.946,1.978,2.01,2.043,2.076,2.109,2.143,2.177,2.211,2.259,2.295,2.333,2.371,2.41,2.449,2.488,2.529,2.57,2.611,2.653,2.694,2.725,2.766,2.807,2.848,2.889,2.93,2.969,3.009,3.048,3.085,3.123,3.155,3.19,3.224,3.257,3.288,3.318,3.346,3.373,3.398,3.421,3.442,3.446,3.465,3.482,3.496,3.509,3.519,3.526,3.531,3.534,3.534,3.532,3.536,3.529,3.521,3.509,3.496,3.48,3.461,3.441,3.418,3.394,3.367,3.33,3.3,3.267,3.233,3.198,3.16,3.121,3.08,3.038,2.994,2.95,2.902,2.856,2.808,2.759,2.71,2.66,2.609,2.557,2.505,2.453,2.401,2.349,2.307,2.254,2.201,2.148,2.096,2.044,1.993,1.942,1.892,1.843,1.815,1.768,1.721,1.675,1.631,1.588,1.546,1.505,1.466,1.429,1.393,1.34,1.311,1.283,1.257,1.233,1.211,1.191,1.173,1.158,1.145,1.134,1.125,1.118,1.114,1.137,1.136,1.138,1.142,1.149,1.158,1.168,1.182,1.197,1.214,1.234,1.256,1.284,1.309,1.335,1.363,1.392,1.422,1.453,1.485,1.517,1.55,1.583,1.602,1.637,1.673,1.708,1.744,1.78,1.817,1.853,1.891,1.928,1.965,2.002,2.038,2.104,2.141,2.179,2.217,2.254,2.29,2.326,2.361,2.395,2.428,2.453,2.484,2.514,2.542,2.568,2.592,2.615,2.635,2.653,2.668,2.732,2.745,2.755,2.762,2.767,2.768,2.767,2.763,2.756,2.745,2.732,2.716,2.713,2.692,2.668,2.642,2.614,2.582,2.548,2.512,2.474,2.37,2.324,2.277,2.229,2.179,2.129,2.078,2.026,1.974,1.923,1.871,1.82,1.769,1.718,1.667,1.617,1.566,1.517,1.469,1.422,1.376,1.33,1.265,1.222,1.179,1.138,1.099,1.062,1.025,0.989,0.956,0.924,0.894,0.844,0.817,0.793,0.771,0.751,0.734,0.718,0.705,0.695,0.687,0.681,0.678,0.677,0.678,0.695,0.701,0.709,0.72,0.734,0.749,0.767,0.788,0.811,0.836,0.862,0.888,0.918,0.95,0.984,1.019,1.054,1.09,1.127,1.164,1.198,1.238,1.277,1.318,1.36,1.402,1.445,1.488,1.532,1.577,1.621,1.64,1.687,1.734,1.782,1.83,1.878,1.927,1.975,2.024,2.073,2.122,2.136,2.185,2.233,2.282,2.331,2.38,2.429,2.477,2.525,2.573,2.697,2.745,2.793,2.841,2.888,2.935,2.981,3.027,3.071,3.115,3.157,3.199,3.239,3.277,3.303,3.338,3.372,3.404,3.434,3.461,3.486,3.509,3.529,3.547,3.525,3.539,3.551,3.56,3.567,3.571,3.573,3.573,3.571,3.566,3.57,3.562,3.552,3.539,3.524,3.508,3.489,3.469,3.446,3.422,3.395,3.367,3.342,3.311,3.278,3.243,3.207,3.169,3.13,3.09,3.049,3.007,2.964,2.921,2.876,2.831,2.784,2.738,2.691,2.644,2.597,2.549,2.502,2.454,2.427,2.38,2.333,2.286,2.24,2.195,2.15,2.105,2.062,2.019,1.976,1.935,1.918,1.878,1.84,1.803,1.768,1.734,1.702,1.671,1.641,1.613,1.587,1.59,1.566,1.545,1.526,1.508,1.492,1.478,1.467,1.457,1.449,1.443,1.439,1.446,1.45,1.455,1.463,1.472,1.484,1.497,1.513,1.53,1.55,1.571,1.594,1.619,1.647,1.674,1.702,1.731,1.761,1.791,1.821,1.851,1.881,1.911,1.941,1.97,1.985,2.014,2.042,2.069,2.095,2.119,2.143,2.164,2.184,2.202,2.271,2.287,2.3,2.311,2.32,2.326,2.33,2.332,2.332,2.33,2.327,2.331,2.327,2.323,2.318,2.313,2.309,2.306,2.303,2.3,2.299,2.298,2.299,2.299,2.301,2.302,2.304,2.307,2.309,2.311,2.314,2.316,2.318,2.32,2.321,2.323,2.324,2.326,2.327,2.328,2.329,2.33,2.331,2.332,2.333,2.333,2.334
2.283,2.283,2.283,2.283,2.283,2.283,2.283,2.283,2.283,2.283,2.283,2.283,2.283,2.283,2.283,2.283,2.283,2.283,2.283,2.283,2.283,2.283,2.283,2.283,2.283,2.283,2.283,2.283,2.283,2.283,2.282,2.282,2.282,2.282,2.282,2.282,2.282,2.282,2.282,2.282,2.282,2.282,2.281,2.281,2.28,2.279,2.277,2.274,2.269,2.263,2.255,2.247,2.235,2.223,2.211,2.196,2.177,2.158,2.136,2.114,2.091,2.068,2.044,2.02,1.996,1.972,1.947,1.923,1.898,1.874,1.848,1.822,1.796,1.769,1.742,1.714,1.686,1.658,1.63,1.603,1.575,1.547,1.52,1.493,1.467,1.441,1.415,1.39,1.366,1.342,1.319,1.296,1.275,1.254,1.232,1.213,1.194,1.177,1.16,1.144,1.128,1.114,1.1,1.087,1.075,1.064,1.054,1.045,1.036,1.029,1.022,1.016,1.011,1.006,1.002,1.0,0.997,0.997,0.998,0.999,1.003,1.008,1.013,1.021,1.031,1.042,1.052,1.066,1.082,1.099,1.117,1.137,1.156,1.178,1.201,1.224,1.249,1.275,1.3,1.328,1.356,1.386,1.414,1.445,1.477,1.508,1.541,1.574,1.608,1.642,1.677,1.71,1.746,1.782,1.813,1.851,1.889,1.927,1.965,2.004,2.044,2.081,2.122,2.163,2.203,2.244,2.287,2.328,2.371,2.413,2.452,2.494,2.535,2.576,2.616,2.656,2.696,2.732,2.771,2.809,2.846,2.883,2.919,2.952,2.986,3.02,3.05,3.082,3.113,3.143,3.173,3.202,3.231,3.257,3.283,3.308,3.331,3.354,3.375,3.392,3.409,3.425,3.439,3.45,3.46,3.467,3.468,3.469,3.469,3.463,3.457,3.45,3.438,3.427,3.409,3.389,3.37,3.346,3.32,3.294,3.265,3.236,3.206,3.174,3.141,3.109,3.073,3.036,2.997,2.959,2.918,2.875,2.834,2.792,2.75,2.709,2.666,2.624,2.582,2.538,2.496,2.453,2.412,2.371,2.329,2.289,2.247,2.208,2.17,2.132,2.095,2.06,2.027,1.995,1.964,1.934,1.907,1.88,1.855,1.833,1.813,1.794,1.778,1.764,1.753,1.743,1.736,1.731,1.727,1.726,1.727,1.729,1.735,1.744,1.756,1.769,1.784,1.801,1.822,1.846,1.868,1.897,1.927,1.955,1.985,2.015,2.047,2.078,2.111,2.149,2.182,2.216,2.253,2.287,2.322,2.356,2.391,2.423,2.459,2.494,2.527,2.562,2.597,2.628,2.664,2.699,2.732,2.767,2.802,2.838,2.868,2.902,2.937,2.966,2.999,3.032,3.058,3.09,3.122,3.148,3.179,3.21,3.236,3.266,3.297,3.326,3.354,3.382,3.411,3.434,3.461,3.486,3.511,3.528,3.55,3.566,3.585,3.602,3.613,3.626,3.638,3.648,3.65,3.656,3.66,3.657,3.656,3.654,3.645,3.638,3.63,3.617,3.604,3.59,3.571,3.553,3.533,3.512,3.485,3.461,3.435,3.404,3.374,3.343,3.308,3.275,3.24,3.201,3.164,3.126,3.083,3.044,3.003,2.961,2.915,2.872,2.828,2.78,2.735,2.69,2.642,2.596,2.55,2.501,2.455,2.409,2.362,2.316,2.271,2.226,2.182,2.138,2.095,2.052,2.01,1.969,1.929,1.889,1.851,1.815,1.778,1.743,1.708,1.675,1.643,1.613,1.582,1.555,1.529,1.504,1.481,1.46,1.439,1.421,1.404,1.388,1.374,1.362,1.353,1.344,1.337,1.332,1.327,1.325,1.325,1.326,1.33,1.335,1.341,1.35,1.36,1.371,1.385,1.4,1.416,1.434,1.455,1.476,1.5,1.524,1.55,1.577,1.605,1.635,1.666,1.698,1.731,1.761,1.795,1.83,1.864,1.9,1.935,1.971,2.006,2.042,2.079,2.11,2.147,2.184,2.218,2.256,2.293,2.329,2.367,2.404,2.437,2.474,2.512,2.549,2.584,2.622,2.66,2.691,2.729,2.767,2.799,2.836,2.874,2.906,2.943,2.98,3.013,3.049,3.084,3.119,3.15,3.183,3.215,3.243,3.273,3.301,3.326,3.351,3.375,3.394,3.414,3.432,3.447,3.46,3.468,3.476,3.479,3.478,3.478,3.472,3.468,3.46,3.449,3.437,3.423,3.404,3.385,3.361,3.334,3.309,3.278,3.249,3.217,3.184,3.15,3.114,3.079,3.042,3.003,2.963,2.922,2.88,2.837,2.792,2.748,2.705,2.661,2.617,2.572,2.526,2.483,2.438,2.392,2.349,2.304,2.262,2.22,2.179,2.14,2.1,2.062,2.026,1.989,1.955,1.923,1.891,1.862,1.835,1.808,1.785,1.764,1.744,1.728,1.713,1.7,1.688,1.68,1.674,1.67,1.669,1.668,1.671,1.676,1.683,1.694,1.706,1.721,1.738,1.757,1.778,1.8,1.824,1.849,1.876,1.903,1.931,1.963,1.992,2.022,2.054,2.086,2.117,2.148,2.18,2.213,2.245,2.28,2.315,2.351,2.385,2.422,2.46,2.495,2.533,2.571,2.606,2.644,2.682,2.716,2.753,2.789,2.824,2.86,2.896,2.93,2.963,2.996,3.029,3.057,3.088,3.117,3.137,3.163,3.188,3.204,3.226,3.245,3.258,3.274,3.287,3.29,3.299,3.305,3.309,3.306,3.305,3.302,3.289,3.281,3.27,3.253,3.237,3.219,3.194,3.171,3.146,3.113,3.084,3.052,3.019,2.977,2.94,2.901,2.855,2.813,2.769,2.718,2.671,2.624,2.571,2.521,2.47,2.415,2.363,2.31,2.257,2.201,2.148,2.093,2.038,1.984,1.93,1.874,1.821,1.768,1.715,1.663,1.612,1.561,1.512,1.464,1.417,1.372,1.327,1.283,1.242,1.201,1.162,1.125,1.09,1.057,1.024,0.995,0.967,0.943,0.92,0.898,0.879,0.864,0.849,0.837,0.829,0.822,0.816,0.815,0.815,0.816,0.822,0.829,0.837,0.853,0.866,0.882,0.899,0.922,0.944,0.968,0.996,1.025,1.055,1.088,1.122,1.157,1.191,1.229,1.267,1.301,1.341,1.382,1.423,1.461,1.503,1.546,1.58,1.624,1.667,1.7,1.744,1.788,1.827,1.872,1.918,1.949,1.994,2.039,2.084,2.121,2.165,2.21,2.253,2.296,2.339,2.373,2.414,2.454,2.489,2.527,2.563,2.597,2.631,2.663,2.694,2.716,2.742,2.766,2.78,2.799,2.815,2.825,2.836,2.842,2.84,2.842,2.838,2.83,2.822,2.807,2.793,2.778,2.75,2.728,2.699,2.672,2.642,2.607,2.572,2.529,2.486,2.446,2.398,2.345,2.3,2.243,2.196,2.138,2.089,2.041,1.985,1.929,1.88,1.833,1.785,1.734,1.68,1.633,1.577,1.528,1.482,1.435,1.39,1.343,1.301,1.26,1.218,1.178,1.14,1.102,1.067,1.029,0.996,0.966,0.935,0.909,0.885,0.861,0.842,0.824,0.809,0.796,0.784,0.776,0.77,0.767,0.767,0.768,0.772,0.779,0.788,0.802,0.817,0.836,0.856,0.88,0.904,0.931,0.961,0.991,1.022,1.055,1.089,1.124,1.155,1.19,1.226,1.259,1.296,1.334,1.372,1.407,1.446,1.486,1.522,1.563,1.603,1.64,1.681,1.723,1.762,1.804,1.846,1.889,1.93,1.973,2.016,2.057,2.1,2.143,2.182,2.225,2.268,2.307,2.35,2.392,2.434,2.476,2.518,2.559,2.601,2.643,2.684,2.721,2.761,2.801,2.832,2.869,2.905,2.933,2.966,2.997,3.022,3.049,3.074,3.088,3.109,3.127,3.143,3.149,3.16,3.169,3.167,3.17,3.172,3.165,3.161,3.144,3.131,3.121,3.104,3.086,3.069,3.046,3.025,3.0,2.971,2.944,2.912,2.881,2.849,2.814,2.778,2.741,2.7,2.66,2.619,2.573,2.53,2.485,2.44,2.392,2.345,2.298,2.248,2.2,2.151,2.101,2.052,2.003,1.952,1.904,1.855,1.807,1.76,1.713,1.667,1.622,1.577,1.534,1.492,1.451,1.411,1.371,1.334,1.297,1.262,1.228,1.196,1.165,1.137,1.11,1.084,1.062,1.04,1.021,1.002,0.987,0.973,0.96,0.95,0.943,0.938,0.934,0.933,0.935,0.938,0.943,0.949,0.961,0.972,0.986,1.003,1.02,1.039,1.064,1.087,1.112,1.141,1.169,1.199,1.236,1.269,1.303,1.338,1.376,1.414,1.451,1.487,1.525,1.564,1.597,1.635,1.674,1.71,1.748,1.786,1.826,1.863,1.9,1.936,1.97,2.004,2.037,2.066,2.096,2.124,2.151,2.175,2.193,2.213,2.228,2.241,2.255,2.263,2.269,2.273,2.273,2.275,2.275,2.274,2.274,2.273,2.269,2.269,2.269,2.268,2.269,2.264,2.265,2.266,2.267,2.269,2.27,2.271,2.273,2.274,2.275,2.276,2.277,2.278,2.278,2.279,2.28,2.28,2.281,2.281,2.282,2.282,2.282,2.282,2.283,2.278,2.278,2.278
2.283,2.283,2.283,2.283,2.283,2.283,2.283,2.283,2.283,2.283,2.283,2.283,2.283,2.283,2.283,2.283,2.283,2.283,2.283,2.283,2.284,2.284,2.284,2.283,2.283,2.283,2.283,2.283,2.283,2.283,2.283,2.283,2.283,2.282,2.282,2.282,2.282,2.282,2.282,2.282,2.282,2.282,2.282,2.281,2.279,2.277,2.273,2.268,2.262,2.253,2.243,2.231,2.218,2.202,2.185,2.166,2.145,2.124,2.101,2.078,2.054,2.03,2.006,1.982,1.958,1.934,1.91,1.885,1.86,1.834,1.808,1.781,1.754,1.726,1.699,1.671,1.643,1.615,1.587,1.559,1.532,1.505,1.478,1.452,1.425,1.4,1.375,1.35,1.326,1.303,1.28,1.258,1.236,1.215,1.196,1.176,1.158,1.14,1.123,1.108,1.093,1.079,1.065,1.053,1.042,1.032,1.022,1.014,1.006,0.998,0.992,0.985,0.98,0.975,0.972,0.97,0.968,0.969,0.97,0.973,0.977,0.983,0.99,0.999,1.009,1.021,1.034,1.048,1.064,1.081,1.099,1.119,1.14,1.162,1.185,1.209,1.234,1.261,1.288,1.316,1.344,1.374,1.404,1.437,1.468,1.501,1.532,1.566,1.599,1.633,1.669,1.704,1.74,1.776,1.813,1.852,1.888,1.927,1.967,2.006,2.047,2.089,2.129,2.171,2.213,2.256,2.296,2.339,2.381,2.425,2.467,2.508,2.547,2.587,2.628,2.668,2.707,2.747,2.784,2.822,2.86,2.896,2.931,2.966,3.0,3.035,3.068,3.1,3.131,3.162,3.193,3.22,3.249,3.277,3.308,3.334,3.358,3.381,3.398,3.418,3.436,3.445,3.459,3.471,3.478,3.485,3.48,3.474,3.474,3.465,3.457,3.45,3.433,3.421,3.401,3.379,3.36,3.335,3.31,3.285,3.255,3.226,3.193,3.158,3.125,3.092,3.056,3.02,2.985,2.947,2.908,2.87,2.83,2.788,2.745,2.704,2.662,2.621,2.578,2.536,2.495,2.452,2.409,2.368,2.328,2.288,2.247,2.207,2.168,2.131,2.094,2.059,2.025,1.993,1.961,1.931,1.903,1.876,1.852,1.83,1.808,1.789,1.773,1.758,1.746,1.736,1.728,1.724,1.72,1.719,1.72,1.724,1.729,1.736,1.747,1.76,1.775,1.791,1.811,1.833,1.855,1.879,1.906,1.932,1.96,1.99,2.02,2.051,2.083,2.117,2.149,2.182,2.217,2.25,2.284,2.318,2.352,2.385,2.42,2.454,2.488,2.522,2.557,2.59,2.624,2.659,2.692,2.727,2.761,2.795,2.827,2.861,2.894,2.927,2.957,2.989,3.016,3.047,3.078,3.105,3.135,3.166,3.193,3.223,3.252,3.281,3.306,3.333,3.36,3.385,3.41,3.435,3.457,3.479,3.499,3.515,3.532,3.547,3.559,3.571,3.581,3.589,3.591,3.596,3.598,3.596,3.595,3.591,3.581,3.573,3.564,3.55,3.537,3.521,3.501,3.482,3.462,3.439,3.415,3.39,3.363,3.331,3.301,3.27,3.236,3.202,3.167,3.128,3.091,3.052,3.01,2.97,2.929,2.887,2.842,2.798,2.755,2.706,2.661,2.616,2.568,2.523,2.477,2.429,2.384,2.339,2.291,2.247,2.202,2.158,2.112,2.069,2.027,1.984,1.943,1.903,1.862,1.824,1.786,1.747,1.712,1.677,1.644,1.612,1.581,1.552,1.524,1.498,1.472,1.448,1.426,1.405,1.386,1.369,1.353,1.338,1.325,1.314,1.304,1.296,1.29,1.286,1.284,1.283,1.284,1.286,1.29,1.296,1.304,1.314,1.325,1.337,1.351,1.367,1.385,1.405,1.426,1.448,1.472,1.498,1.524,1.552,1.581,1.611,1.642,1.674,1.707,1.74,1.774,1.809,1.843,1.879,1.915,1.951,1.983,2.02,2.057,2.092,2.13,2.167,2.202,2.24,2.278,2.31,2.348,2.386,2.42,2.458,2.496,2.534,2.568,2.607,2.645,2.683,2.721,2.76,2.794,2.832,2.87,2.902,2.94,2.977,3.005,3.041,3.077,3.112,3.145,3.178,3.211,3.24,3.27,3.299,3.322,3.348,3.373,3.389,3.409,3.423,3.437,3.45,3.46,3.469,3.471,3.468,3.469,3.464,3.46,3.453,3.441,3.43,3.415,3.395,3.376,3.351,3.331,3.306,3.277,3.248,3.216,3.182,3.148,3.112,3.074,3.036,2.997,2.958,2.918,2.877,2.835,2.792,2.753,2.709,2.667,2.623,2.579,2.534,2.49,2.444,2.397,2.354,2.31,2.267,2.227,2.183,2.142,2.1,2.062,2.025,1.986,1.951,1.919,1.885,1.856,1.827,1.801,1.777,1.755,1.735,1.717,1.701,1.687,1.676,1.668,1.661,1.656,1.653,1.652,1.653,1.657,1.664,1.672,1.683,1.696,1.711,1.728,1.748,1.769,1.791,1.815,1.839,1.865,1.892,1.922,1.95,1.979,2.009,2.039,2.07,2.103,2.135,2.168,2.203,2.237,2.272,2.306,2.342,2.379,2.415,2.451,2.488,2.524,2.559,2.596,2.632,2.667,2.702,2.737,2.773,2.807,2.84,2.871,2.903,2.935,2.965,2.991,3.02,3.047,3.065,3.089,3.112,3.124,3.143,3.16,3.17,3.183,3.194,3.195,3.201,3.205,3.207,3.195,3.191,3.185,3.167,3.156,3.142,3.12,3.101,3.08,3.049,3.023,2.995,2.963,2.931,2.898,2.862,2.822,2.783,2.743,2.697,2.654,2.609,2.562,2.515,2.466,2.417,2.366,2.316,2.264,2.212,2.159,2.106,2.056,2.003,1.949,1.895,1.842,1.789,1.737,1.684,1.632,1.582,1.532,1.482,1.435,1.387,1.34,1.294,1.252,1.209,1.167,1.124,1.085,1.048,1.011,0.977,0.945,0.915,0.887,0.861,0.836,0.814,0.794,0.777,0.76,0.747,0.737,0.727,0.721,0.717,0.715,0.716,0.719,0.722,0.73,0.74,0.753,0.767,0.784,0.803,0.825,0.848,0.873,0.901,0.93,0.961,0.992,1.027,1.062,1.094,1.132,1.171,1.206,1.246,1.287,1.329,1.368,1.412,1.455,1.491,1.536,1.58,1.616,1.661,1.706,1.748,1.793,1.839,1.877,1.923,1.968,2.014,2.053,2.098,2.142,2.181,2.225,2.268,2.308,2.349,2.39,2.423,2.462,2.499,2.538,2.572,2.605,2.635,2.663,2.69,2.715,2.732,2.751,2.768,2.777,2.788,2.784,2.778,2.78,2.773,2.767,2.759,2.744,2.731,2.71,2.688,2.666,2.638,2.611,2.581,2.548,2.514,2.479,2.437,2.397,2.356,2.308,2.264,2.218,2.173,2.129,2.084,2.037,1.989,1.942,1.894,1.847,1.799,1.749,1.701,1.654,1.604,1.555,1.509,1.461,1.417,1.37,1.324,1.282,1.236,1.191,1.153,1.113,1.077,1.044,1.008,0.977,0.949,0.923,0.898,0.875,0.854,0.833,0.817,0.803,0.788,0.777,0.771,0.764,0.763,0.763,0.766,0.771,0.777,0.787,0.801,0.816,0.835,0.856,0.88,0.905,0.931,0.96,0.989,1.021,1.053,1.086,1.12,1.155,1.19,1.226,1.262,1.3,1.338,1.376,1.415,1.454,1.491,1.531,1.57,1.609,1.649,1.69,1.73,1.771,1.812,1.852,1.893,1.934,1.976,2.019,2.06,2.102,2.14,2.182,2.224,2.262,2.304,2.345,2.389,2.431,2.472,2.512,2.553,2.593,2.633,2.668,2.707,2.745,2.775,2.81,2.844,2.87,2.901,2.93,2.952,2.977,3.0,3.021,3.033,3.049,3.063,3.069,3.078,3.084,3.083,3.085,3.084,3.078,3.073,3.06,3.048,3.036,3.02,3.004,2.986,2.964,2.942,2.916,2.888,2.86,2.828,2.796,2.763,2.727,2.69,2.652,2.611,2.57,2.529,2.484,2.44,2.395,2.35,2.3,2.253,2.206,2.157,2.109,2.06,2.012,1.962,1.914,1.866,1.818,1.77,1.723,1.677,1.631,1.586,1.541,1.498,1.455,1.415,1.375,1.336,1.298,1.261,1.225,1.191,1.158,1.127,1.099,1.071,1.045,1.021,0.999,0.979,0.96,0.944,0.929,0.917,0.907,0.898,0.892,0.886,0.884,0.884,0.885,0.889,0.895,0.903,0.913,0.925,0.94,0.956,0.974,0.995,1.016,1.04,1.066,1.093,1.121,1.152,1.186,1.219,1.253,1.289,1.327,1.363,1.401,1.435,1.473,1.511,1.548,1.586,1.625,1.663,1.701,1.739,1.777,1.814,1.852,1.888,1.923,1.958,1.991,2.019,2.049,2.077,2.097,2.12,2.139,2.156,2.17,2.181,2.192,2.199,2.204,2.207,2.206,2.207,2.207,2.205,2.205,2.205,2.202,2.202,2.202,2.203,2.204,2.201,2.202,2.204,2.205,2.206,2.208,2.209,2.21,2.211,2.212,2.213,2.214,2.215,2.215,2.216,2.216,2.217,2.218,2.218,2.218,2.219,2.219,2.219,2.219,2.215,2.215,2.215
2.339,2.339,2.339,2.339,2.339,2.339,2.338,2.338,2.338,2.338,2.338,2.338,2.338,2.338,2.338,2.337,2.337,2.337,2.337,2.337,2.338,2.338,2.338,2.338,2.338,2.338,2.338,2.338,2.339,2.338,2.338,2.338,2.338,2.338,2.338,2.338,2.338,2.338,2.338,2.338,2.338,2.337,2.337,2.336,2.335,2.332,2.329,2.323,2.318,2.309,2.3,2.287,2.275,2.262,2.245,2.224,2.204,2.181,2.158,2.133,2.108,2.083,2.057,2.031,2.005,1.98,1.954,1.927,1.901,1.874,1.788,1.76,1.731,1.702,1.673,1.643,1.614,1.584,1.554,1.524,1.495,1.466,1.437,1.409,1.38,1.353,1.325,1.299,1.273,1.247,1.223,1.198,1.175,1.152,1.13,1.108,1.088,1.068,1.12,1.104,1.088,1.074,1.06,1.047,1.035,1.024,1.014,1.005,0.996,0.988,0.981,0.974,0.968,0.963,0.975,0.972,0.97,0.969,0.97,0.972,0.975,0.98,0.986,0.994,1.004,1.015,1.027,1.041,1.057,1.08,1.098,1.117,1.138,1.16,1.183,1.207,1.232,1.258,1.285,1.313,1.341,1.371,1.401,1.432,1.464,1.496,1.529,1.562,1.596,1.63,1.664,1.699,1.74,1.776,1.812,1.849,1.887,1.925,1.964,2.003,2.042,2.083,2.123,2.164,2.251,2.292,2.332,2.373,2.413,2.453,2.494,2.533,2.572,2.611,2.65,2.687,2.724,2.758,2.793,2.827,2.86,2.893,2.924,2.955,2.985,3.013,3.041,3.068,3.095,3.12,3.129,3.152,3.174,3.195,3.215,3.233,3.25,3.265,3.278,3.29,3.319,3.326,3.329,3.331,3.331,3.328,3.323,3.315,3.305,3.285,3.269,3.252,3.232,3.21,3.186,3.16,3.132,3.102,3.071,3.038,2.985,2.95,2.913,2.876,2.837,2.798,2.758,2.717,2.676,2.634,2.581,2.539,2.497,2.455,2.413,2.372,2.33,2.289,2.248,2.207,2.167,2.128,2.06,2.022,1.985,1.948,1.913,1.878,1.845,1.814,1.783,1.754,1.706,1.68,1.656,1.634,1.614,1.595,1.579,1.564,1.552,1.542,1.534,1.528,1.544,1.545,1.55,1.556,1.564,1.575,1.588,1.603,1.62,1.639,1.663,1.686,1.71,1.737,1.765,1.795,1.826,1.859,1.893,1.928,1.964,2.0,2.02,2.056,2.093,2.129,2.166,2.204,2.241,2.279,2.317,2.355,2.393,2.431,2.421,2.457,2.494,2.531,2.567,2.604,2.641,2.678,2.715,2.752,2.789,2.825,2.862,2.898,2.934,2.969,3.005,3.039,3.074,3.108,3.141,3.175,3.158,3.191,3.222,3.254,3.286,3.317,3.347,3.377,3.407,3.435,3.463,3.477,3.502,3.525,3.548,3.568,3.588,3.605,3.621,3.635,3.647,3.657,3.617,3.622,3.626,3.627,3.627,3.624,3.62,3.613,3.605,3.595,3.582,3.568,3.557,3.54,3.521,3.5,3.478,3.454,3.428,3.401,3.372,3.342,3.261,3.226,3.19,3.154,3.116,3.077,3.038,2.997,2.955,2.913,2.87,2.826,2.799,2.754,2.709,2.664,2.618,2.572,2.526,2.48,2.434,2.388,2.363,2.318,2.273,2.228,2.184,2.14,2.097,2.054,2.012,1.971,1.931,1.892,1.853,1.86,1.823,1.787,1.752,1.718,1.686,1.655,1.625,1.597,1.57,1.545,1.545,1.523,1.502,1.482,1.464,1.447,1.432,1.419,1.407,1.398,1.389,1.383,1.403,1.4,1.398,1.399,1.4,1.404,1.41,1.417,1.425,1.436,1.448,1.467,1.483,1.5,1.518,1.539,1.56,1.583,1.608,1.634,1.661,1.689,1.713,1.744,1.774,1.806,1.839,1.872,1.905,1.938,1.972,2.007,2.041,2.076,2.111,2.146,2.165,2.2,2.234,2.269,2.303,2.338,2.373,2.407,2.442,2.476,2.511,2.545,2.58,2.615,2.65,2.685,2.72,2.755,2.789,2.824,2.858,2.892,2.964,2.997,3.028,3.06,3.09,3.12,3.148,3.176,3.202,3.227,3.251,3.273,3.275,3.291,3.304,3.316,3.325,3.331,3.336,3.337,3.337,3.31,3.302,3.292,3.28,3.265,3.248,3.228,3.207,3.183,3.158,3.114,3.084,3.053,3.02,2.986,2.95,2.913,2.875,2.836,2.795,2.754,2.713,2.67,2.615,2.572,2.528,2.484,2.44,2.396,2.352,2.308,2.245,2.202,2.16,2.118,2.076,2.035,1.995,1.955,1.917,1.88,1.843,1.79,1.757,1.725,1.694,1.665,1.638,1.612,1.589,1.567,1.547,1.53,1.493,1.48,1.469,1.46,1.453,1.449,1.446,1.446,1.449,1.453,1.46,1.469,1.48,1.494,1.509,1.527,1.547,1.57,1.593,1.619,1.647,1.676,1.706,1.738,1.831,1.865,1.9,1.936,1.972,2.009,2.046,2.083,2.121,2.159,2.151,2.189,2.226,2.265,2.303,2.344,2.384,2.426,2.467,2.51,2.552,2.589,2.631,2.673,2.714,2.756,2.797,2.838,2.878,2.918,2.958,2.973,3.011,3.048,3.085,3.12,3.155,3.188,3.22,3.251,3.28,3.308,3.334,3.358,3.381,3.367,3.383,3.397,3.408,3.417,3.424,3.429,3.431,3.431,3.428,3.423,3.379,3.369,3.356,3.34,3.323,3.303,3.281,3.256,3.229,3.201,3.17,3.146,3.112,3.077,3.039,3.0,2.959,2.917,2.873,2.827,2.78,2.74,2.692,2.642,2.592,2.54,2.488,2.435,2.382,2.329,2.275,2.221,2.197,2.143,2.089,2.035,1.981,1.928,1.875,1.823,1.772,1.721,1.671,1.622,1.574,1.56,1.514,1.469,1.426,1.384,1.344,1.306,1.269,1.234,1.2,1.168,1.144,1.119,1.096,1.075,1.056,1.04,1.026,1.014,1.004,0.996,0.991,0.988,0.988,1.004,1.007,1.013,1.021,1.032,1.044,1.059,1.076,1.095,1.116,1.145,1.17,1.197,1.225,1.256,1.288,1.321,1.355,1.39,1.426,1.463,1.491,1.527,1.563,1.6,1.637,1.675,1.713,1.751,1.789,1.828,1.867,1.907,1.924,1.961,1.999,2.037,2.074,2.111,2.148,2.185,2.221,2.257,2.292,2.327,2.329,2.361,2.391,2.42,2.448,2.474,2.499,2.521,2.542,2.56,2.576,2.593,2.601,2.606,2.608,2.607,2.604,2.597,2.588,2.575,2.56,2.542,2.508,2.484,2.457,2.428,2.396,2.362,2.325,2.286,2.245,2.202,2.068,2.02,1.97,1.92,1.868,1.817,1.764,1.712,1.66,1.608,1.557,1.506,1.456,1.406,1.356,1.307,1.259,1.212,1.166,1.121,1.077,1.035,0.974,0.934,0.895,0.858,0.822,0.788,0.755,0.725,0.696,0.668,0.621,0.597,0.576,0.557,0.541,0.526,0.515,0.505,0.498,0.493,0.491,0.492,0.494,0.492,0.499,0.509,0.522,0.537,0.554,0.574,0.595,0.62,0.646,0.676,0.712,0.745,0.78,0.817,0.855,0.895,0.935,0.977,1.019,1.064,1.105,1.112,1.154,1.198,1.241,1.287,1.331,1.378,1.424,1.472,1.519,1.567,1.572,1.619,1.667,1.716,1.764,1.813,1.862,1.911,1.961,2.01,2.06,2.124,2.174,2.224,2.274,2.324,2.374,2.424,2.474,2.523,2.573,2.622,2.73,2.779,2.828,2.876,2.924,2.972,3.019,3.065,3.111,3.155,3.132,3.171,3.209,3.245,3.279,3.312,3.343,3.371,3.398,3.422,3.444,3.464,3.443,3.456,3.466,3.474,3.48,3.484,3.485,3.484,3.48,3.475,3.467,3.457,3.446,3.432,3.415,3.397,3.377,3.354,3.33,3.304,3.276,3.246,3.214,3.178,3.144,3.107,3.07,3.031,2.99,2.949,2.906,2.862,2.817,2.772,2.741,2.694,2.646,2.598,2.55,2.501,2.452,2.403,2.354,2.305,2.298,2.25,2.202,2.154,2.107,2.06,2.015,1.97,1.925,1.882,1.839,1.798,1.757,1.752,1.713,1.676,1.641,1.607,1.574,1.544,1.515,1.487,1.462,1.438,1.443,1.422,1.404,1.387,1.373,1.36,1.349,1.341,1.334,1.33,1.327,1.327,1.338,1.344,1.353,1.364,1.377,1.392,1.409,1.428,1.449,1.472,1.496,1.522,1.534,1.563,1.593,1.624,1.656,1.689,1.722,1.756,1.79,1.824,1.859,1.893,1.942,1.973,2.003,2.033,2.062,2.091,2.118,2.144,2.168,2.191,2.178,2.192,2.203,2.212,2.218,2.222,2.223,2.223,2.22,2.216,2.21,2.204,2.184,2.177,2.17,2.164,2.158,2.153,2.149,2.146,2.144,2.143,2.143,2.144,2.146,2.148,2.151,2.154,2.157,2.16,2.164,2.167,2.17,2.172,2.175,2.177,2.179,2.181,2.183,2.185,2.186,2.188,2.189,2.191,2.192,2.193,2.194,2.195
2.339,2.339,2.339,2.339,2.339,2.338,2.338,2.338,2.338,2.338,2.338,2.338,2.338,2.338,2.338,2.337,2.337,2.337,2.337,2.338,2.338,2.338,2.338,2.338,2.338,2.338,2.338,2.338,2.338,2.338,2.338,2.338,2.338,2.338,2.338,2.338,2.338,2.338,2.338,2.338,2.337,2.337,2.337,2.336,2.334,2.332,2.328,2.322,2.315,2.306,2.295,2.282,2.268,2.251,2.233,2.212,2.19,2.167,2.143,2.118,2.093,2.067,2.041,2.015,1.99,1.964,1.939,1.912,1.886,1.841,1.813,1.784,1.755,1.726,1.696,1.666,1.637,1.607,1.577,1.548,1.519,1.49,1.461,1.433,1.405,1.377,1.35,1.324,1.297,1.272,1.247,1.222,1.199,1.175,1.153,1.131,1.11,1.09,1.071,1.126,1.11,1.095,1.081,1.067,1.055,1.043,1.033,1.023,1.014,1.005,0.997,0.99,0.983,0.977,0.972,0.984,0.981,0.979,0.978,0.979,0.981,0.985,0.99,0.997,1.005,1.015,1.026,1.045,1.059,1.075,1.092,1.11,1.129,1.15,1.172,1.195,1.219,1.244,1.27,1.286,1.314,1.343,1.372,1.403,1.434,1.465,1.497,1.53,1.563,1.596,1.63,1.665,1.701,1.728,1.765,1.802,1.84,1.878,1.917,1.956,1.996,2.037,2.078,2.119,2.218,2.258,2.299,2.34,2.38,2.42,2.46,2.499,2.539,2.577,2.616,2.654,2.686,2.722,2.757,2.792,2.825,2.858,2.891,2.922,2.952,2.982,3.01,3.035,3.061,3.087,3.112,3.135,3.158,3.18,3.201,3.22,3.237,3.254,3.268,3.285,3.295,3.303,3.309,3.313,3.314,3.313,3.31,3.304,3.297,3.286,3.279,3.263,3.245,3.225,3.202,3.178,3.152,3.123,3.093,3.062,3.013,2.978,2.943,2.906,2.868,2.83,2.79,2.75,2.71,2.669,2.627,2.585,2.533,2.492,2.45,2.408,2.367,2.326,2.284,2.244,2.203,2.163,2.124,2.056,2.017,1.98,1.944,1.909,1.874,1.841,1.81,1.78,1.751,1.725,1.699,1.676,1.643,1.623,1.606,1.59,1.576,1.564,1.555,1.548,1.543,1.54,1.539,1.543,1.55,1.559,1.571,1.584,1.6,1.617,1.637,1.66,1.684,1.709,1.736,1.765,1.795,1.827,1.86,1.894,1.928,1.967,2.003,2.04,2.077,2.114,2.152,2.173,2.209,2.245,2.282,2.319,2.356,2.393,2.431,2.468,2.505,2.543,2.581,2.619,2.594,2.63,2.667,2.704,2.741,2.777,2.813,2.849,2.885,2.921,2.956,2.991,3.025,3.06,3.094,3.127,3.161,3.195,3.229,3.263,3.296,3.329,3.361,3.393,3.425,3.428,3.456,3.484,3.51,3.535,3.559,3.581,3.602,3.621,3.638,3.633,3.646,3.657,3.666,3.673,3.678,3.681,3.683,3.682,3.679,3.674,3.668,3.659,3.636,3.623,3.609,3.594,3.576,3.557,3.536,3.513,3.489,3.464,3.436,3.37,3.338,3.305,3.271,3.235,3.198,3.161,3.122,3.082,3.042,3.0,2.958,2.916,2.879,2.835,2.79,2.746,2.701,2.655,2.61,2.564,2.519,2.473,2.428,2.413,2.368,2.324,2.28,2.236,2.193,2.151,2.109,2.068,2.027,1.988,1.949,1.911,1.899,1.863,1.828,1.794,1.761,1.729,1.699,1.67,1.643,1.617,1.592,1.596,1.574,1.553,1.534,1.517,1.501,1.486,1.473,1.462,1.453,1.445,1.439,1.435,1.432,1.431,1.447,1.45,1.454,1.46,1.467,1.476,1.487,1.5,1.514,1.53,1.548,1.572,1.592,1.614,1.637,1.662,1.688,1.716,1.744,1.773,1.803,1.835,1.866,1.899,1.932,1.965,1.994,2.027,2.061,2.095,2.129,2.164,2.199,2.233,2.269,2.304,2.339,2.376,2.41,2.444,2.478,2.512,2.546,2.581,2.615,2.65,2.684,2.719,2.753,2.788,2.832,2.866,2.899,2.932,2.965,2.998,3.03,3.062,3.092,3.123,3.162,3.189,3.215,3.24,3.263,3.286,3.306,3.325,3.342,3.357,3.369,3.38,3.388,3.394,3.397,3.397,3.396,3.366,3.356,3.343,3.328,3.311,3.291,3.282,3.258,3.231,3.203,3.173,3.141,3.108,3.073,3.036,2.999,2.96,2.921,2.88,2.825,2.784,2.741,2.698,2.655,2.611,2.567,2.523,2.479,2.415,2.371,2.328,2.285,2.242,2.199,2.158,2.117,2.076,2.037,1.999,1.962,1.926,1.873,1.84,1.808,1.778,1.749,1.722,1.697,1.674,1.653,1.634,1.617,1.581,1.568,1.557,1.549,1.542,1.538,1.537,1.537,1.54,1.545,1.553,1.562,1.574,1.601,1.617,1.635,1.655,1.677,1.701,1.727,1.754,1.783,1.813,1.845,1.896,1.93,1.965,2.0,2.035,2.071,2.108,2.145,2.183,2.221,2.26,2.301,2.343,2.376,2.416,2.457,2.498,2.54,2.582,2.624,2.666,2.709,2.751,2.793,2.778,2.82,2.861,2.901,2.941,2.981,3.02,3.059,3.097,3.134,3.17,3.206,3.241,3.274,3.278,3.307,3.334,3.36,3.384,3.407,3.427,3.446,3.463,3.477,3.49,3.477,3.483,3.487,3.488,3.487,3.483,3.477,3.468,3.457,3.444,3.428,3.409,3.389,3.358,3.333,3.307,3.278,3.247,3.214,3.181,3.144,3.106,3.067,3.036,2.993,2.95,2.904,2.858,2.811,2.762,2.713,2.663,2.611,2.56,2.508,2.455,2.412,2.359,2.305,2.252,2.198,2.144,2.091,2.038,1.985,1.933,1.882,1.853,1.803,1.753,1.705,1.658,1.611,1.566,1.522,1.48,1.438,1.399,1.361,1.325,1.288,1.257,1.228,1.201,1.177,1.154,1.134,1.116,1.1,1.086,1.074,1.065,1.058,1.079,1.076,1.075,1.076,1.08,1.086,1.095,1.105,1.118,1.133,1.151,1.17,1.191,1.215,1.226,1.253,1.282,1.313,1.345,1.377,1.411,1.446,1.482,1.519,1.557,1.593,1.629,1.666,1.703,1.741,1.779,1.817,1.856,1.895,1.935,1.974,2.013,2.024,2.061,2.098,2.135,2.172,2.209,2.245,2.28,2.316,2.35,2.383,2.409,2.439,2.469,2.497,2.524,2.549,2.572,2.594,2.613,2.63,2.644,2.657,2.666,2.673,2.659,2.657,2.652,2.644,2.633,2.619,2.603,2.583,2.561,2.536,2.509,2.485,2.452,2.417,2.38,2.34,2.299,2.255,2.211,2.165,2.117,2.069,2.019,1.969,1.813,1.762,1.712,1.661,1.611,1.56,1.511,1.461,1.383,1.335,1.288,1.242,1.197,1.153,1.11,1.068,1.027,0.988,0.951,0.914,0.879,0.826,0.794,0.764,0.736,0.709,0.685,0.662,0.642,0.624,0.608,0.595,0.573,0.564,0.558,0.554,0.553,0.555,0.558,0.564,0.573,0.584,0.598,0.614,0.632,0.652,0.675,0.701,0.703,0.733,0.765,0.799,0.835,0.872,0.911,0.951,0.974,1.015,1.056,1.098,1.14,1.183,1.228,1.273,1.319,1.366,1.413,1.461,1.51,1.511,1.558,1.606,1.654,1.702,1.751,1.799,1.848,1.897,1.946,1.996,2.045,2.089,2.139,2.189,2.239,2.289,2.34,2.39,2.439,2.489,2.538,2.588,2.637,2.687,2.736,2.785,2.834,2.882,2.989,3.036,3.083,3.129,3.174,3.218,3.216,3.254,3.291,3.327,3.361,3.393,3.424,3.452,3.478,3.501,3.522,3.541,3.558,3.526,3.536,3.544,3.549,3.553,3.554,3.552,3.549,3.543,3.535,3.525,3.52,3.506,3.49,3.471,3.451,3.429,3.404,3.378,3.35,3.32,3.288,3.255,3.22,3.151,3.114,3.075,3.035,2.993,2.951,2.908,2.864,2.819,2.773,2.726,2.679,2.686,2.638,2.59,2.542,2.494,2.446,2.397,2.35,2.302,2.254,2.208,2.161,2.158,2.112,2.068,2.024,1.981,1.938,1.897,1.857,1.818,1.78,1.744,1.736,1.703,1.671,1.641,1.612,1.585,1.559,1.536,1.514,1.494,1.476,1.46,1.446,1.434,1.424,1.411,1.408,1.407,1.408,1.411,1.416,1.423,1.433,1.444,1.457,1.473,1.495,1.514,1.535,1.558,1.582,1.608,1.636,1.665,1.695,1.726,1.758,1.79,1.823,1.857,1.891,1.919,1.952,1.984,2.016,2.048,2.079,2.111,2.141,2.171,2.181,2.203,2.223,2.241,2.258,2.272,2.284,2.293,2.3,2.304,2.306,2.305,2.303,2.3,2.278,2.272,2.266,2.259,2.254,2.249,2.245,2.242,2.24,2.239,2.238,2.239,2.241,2.243,2.246,2.249,2.252,2.256,2.259,2.262,2.265,2.268,2.271,2.273,2.276,2.278,2.279,2.281,2.283,2.284,2.286,2.288,2.289,2.29,2.291,2.292,2.293,2.293
