# Supplementary material for: Passive wheels – A new localization system for automated guided vehicles
Source: Heliyon. 2024 Jul 20;10(15):e34967. doi: 10.1016/j.heliyon.2024.e34967 (PMC11829107; doi:10.1016/j.heliyon.2024.e34967)
Supplement: Multimedia component 1 [file mmc1.zip › repository/README.txt]

This repository contains all the data, that was registered during experiments on the AGV localization systems and configuration files of certain algorithms.

There are 5 subfolders located in the 'datasets' folder.
Each subfolder corresponds to one scenario:
Scenario 1: straight line with one halfturn - folder name 'scenario1',
Scenario 2: straight line without turning - folder name 'scenario2',
Scenario 3: spinning in place - folder name 'scenario3',
Scenario 4: square-shaped track - folder name 'scenario4',
Scenario 5: eight-shaped track - folder name 'scenario5'.

Each subfolder contain 3 text files with the data obtained in a certain scenario.
Each text file within scenario folder corresponds to one of the coordinates registered in one of the following axes: 
AGV position in X axis - filename: 'x',
AGV position in Y axis - filename: 'y',
AGV orientation angle - filename: 'th'.

The data in each file consists of 13 lines, where each line corresponds to one localization method, including OptiTrack as a reference.
The assignment of methods to lines in text files is as follow:
Line 1: OptiTrack reference,
Line 2: Standalone drive wheels dead reckoning,
Line 3: Standalone passive wheels dead reckoning,
Line 4: Drive wheels dead reckoning and AHRS,
Line 5: Passive wheels dead reckoning and AHRS,
Line 6: Drive wheels dead reckoning and AMCL,
Line 7: Passive wheels dead reckoning and AMCL,
Line 8: Drive wheels dead reckoning and graph-based algorithm,
Line 9: Passive wheels dead reckoning and graph-based algorithm,
Line 10: Drive wheels dead reckoning, AHRS and AMCL,
Line 11: Passive wheels dead reckoning, AHRS and AMCL,
Line 12: Drive wheels dead reckoning, AHRS and graph-based algorithm,
Line 13: Passive wheels dead reckoning, AHRS and graph-based algorithm.

The data within each line consists of values separated by commas, which represent the coordinates in global coordinate system, collected with 0.05s timestep.
The first element in line corresponds to the 0.0s timestamp, the second element to the 0.05s timestamp, the third element to the 0.1s timestamp, etc.
Some of the elements in first line (reference data registered by OptiTrack) can have a value of 'nan'. It means, that the reference data for a certain timestamp is not available.

Example:
The global coordinates in X axis obtained by standalone passive wheels dead reckoning during scenario #4 (square-shaped track) are located in the third line of file named "x", within a 'scenario4' folder.

There are also 2 folders, which contain plots of position and orientation errors.
The folder named 'orientation errors' contains the 2D plots, which show the orientation errors of certain localization methods.
The folder named 'position_errors' contains the 3D plots, which show the errors of certain localization methods in X and Y axes, with respect to OptiTrack reference (black points).
The position errors on 3D plots are marked with red and blue lines. Red lines correspond to the X axis error and blue lines to the Y axis error.
The values of both X and Y errors are scaled for better visualisation. The scale factors for each axis are located within each plot.
There are 120 plots in total. 60 for position errors and 60 for orientation errors.

The filenames contain the informations about the scenario number and localization method.
The assignment of methods to the names is as follow:
'dw': Standalone drive wheels dead reckoning,
'pw': Standalone passive wheels dead reckoning,
'dw_ahrs': Drive wheels dead reckoning and AHRS,
'pw_ahrs': Passive wheels dead reckoning and AHRS,
'dw_amcl': Drive wheels dead reckoning and AMCL,
'pw_amcl': Passive wheels dead reckoning and AMCL,
'dw_graphs': Drive wheels dead reckoning and graph-based algorithm,
'pw_graphs': Passive wheels dead reckoning and graph-based algorithm,
'dw_ahrs_amcl': Drive wheels dead reckoning, AHRS and AMCL,
'pw_ahrs_amcl': Passive wheels dead reckoning, AHRS and AMCL,
'dw_ahrs_graphs': Drive wheels dead reckoning, AHRS and graph-based algorithm,
'pw_ahrs_graphs': Passive wheels dead reckoning, AHRS and graph-based algorithm.

Example:
The file named 'scenario3_dw_ahrs', located in 'orientation errors' folder contain the plot of orientation errors of fused drive wheels dead reckoning and AHRS method in scenario 3.

------------------------------------------------------------------------------------

In 'configuration_files' directory there are 3 files:
'graph_params.yaml' - configuration file of graph-based localization algorithm,
'amcl_params.yaml' - configuration file of AMCL,
'kalman_filter.yaml' - configuration file of Kalman filter.
